# Supplementary material for: Understanding the Molecular Mechanism of miR-877-3p Could Provide Potential Biomarkers and Therapeutic Targets in Squamous Cell Carcinoma of the Cervix
Source: Cancers (Basel). 2021 Apr 6;13(7):1739. doi: 10.3390/cancers13071739 (PMC8038805; doi:10.3390/cancers13071739)
Supplement: Supplementary file 1 [file cancers-13-01739-s001.zip]

Archive with 17 entries (17 files):
- Supplementary Figure S1.tif
- Supplementary Figure S2.tif
- Supplementary Figure S3.tif
- Supplementary Figure S4.tif
- Supplementary Figure S5.tif
- Supplementary Figure S6.tif
- Supplementary Figure S7.tif
- Supplementary Figure S8.tif
- Supplementary Figure S9.tif
- Supplementary Figure S10.tif
- Supplementary Figure S11.tif
- Supplementary Figure S12.tif
- Supplementary Figure S13.tif
- Supplementary Information_proofreading.docx
- Supplementary Table S1.xlsx
- Supplementary Table S2.xls
- Supplementary Table S3.xls
