# Supplementary material for: Understanding the Molecular Mechanism of miR-877-3p Could Provide Potential Biomarkers and Therapeutic Targets in Squamous Cell Carcinoma of the Cervix
Source: Cancers (Basel). 2021 Apr 6;13(7):1739. doi: 10.3390/cancers13071739 (PMC8038805; doi:10.3390/cancers13071739)
Supplement: Supplementary file 1 [file cancers-13-01739-s001.zip › Supplementary Table S1.xlsx]

## Sheet: Peptide Summary C33A cytosol
																	Normalized abundance									Raw abundance									Spectral counts
							Best identification										NC			anti877			Mock			NC			anti877			Mock			NC			anti877			Mock
Peptide identifier	Ions used in quantitation	Ions	Deconvoluted peptide ions	Deconvoluted charges	Retention time (min)	Neutral mass	Score	Sequence	Modifications	Accession	Description	Max fold change	Highest mean condition	Lowest mean condition	Anova	Maximum CV	NC-R1-167-C33A-Cytosol-31102018-1	NC-R2-167-C33A-Cytosol-31102018-4	NC-R3-167-C33A-Cytosol-31102018-7	anti877-R1-167-C33A-Cytosol-31102018-2	anti877-R3-167-C33A-Cytosol-31102018-8	anti877-R2167-C33A-Cytosol-31102018-5	Mock-R1-167-C33A-Cytosol-31102018-3	Mock-R2-167-C33A-Cytosol-31102018-6	Mock-R3-167-C33A-Cytosol-31102018-9	NC-R1-167-C33A-Cytosol-31102018-1	NC-R2-167-C33A-Cytosol-31102018-4	NC-R3-167-C33A-Cytosol-31102018-7	anti877-R1-167-C33A-Cytosol-31102018-2	anti877-R3-167-C33A-Cytosol-31102018-8	anti877-R2167-C33A-Cytosol-31102018-5	Mock-R1-167-C33A-Cytosol-31102018-3	Mock-R2-167-C33A-Cytosol-31102018-6	Mock-R3-167-C33A-Cytosol-31102018-9	NC-R1-167-C33A-Cytosol-31102018-1	NC-R2-167-C33A-Cytosol-31102018-4	NC-R3-167-C33A-Cytosol-31102018-7	anti877-R1-167-C33A-Cytosol-31102018-2	anti877-R3-167-C33A-Cytosol-31102018-8	anti877-R2167-C33A-Cytosol-31102018-5	Mock-R1-167-C33A-Cytosol-31102018-3	Mock-R2-167-C33A-Cytosol-31102018-6	Mock-R3-167-C33A-Cytosol-31102018-9
25.67_815.4133n	1	1	#391	2	25.6707	815.413	6	DEVLANR		sp|P78527|PRKDC_HUMAN	DNA-dependent protein kinase catalytic subunit OS=Homo sapiens OX=9606 GN=PRKDC PE=1 SV=3	1.32669	anti877	NC	0.524291	34.9495	3135.64	5508.66	3751.16	3652.42	6094.29	6698.25	2713.43	5637.43	4199.2	3405.88	5508.66	4227.74	3627.79	5937.35	6541	2890.32	5306.63	4655.86	0	1	0	0	0	2	1	0	1
70.26_883.5478n	0	1	#1081	2	70.2638	883.548	10	LLQIIER		sp|P78527|PRKDC_HUMAN	DNA-dependent protein kinase catalytic subunit OS=Homo sapiens OX=9606 GN=PRKDC PE=1 SV=3	1.04267	Mock	anti877	0.384406	5.48012	5297.1	5305.09	5299.58	5299.26	4951.36	5523.18	5516.08	5631.39	5299.43	5753.63	5305.09	5972.89	5263.51	4823.86	5393.51	5875.68	5300.96	5875.75	3	3	3	2	2	2	2	2	3
76.56_969.5529n	0	1	#2963	2	76.5605	969.553	14	LPVLAGCLK	[7] Carbamidomethyl	sp|P78527|PRKDC_HUMAN	DNA-dependent protein kinase catalytic subunit OS=Homo sapiens OX=9606 GN=PRKDC PE=1 SV=3	1.08425	anti877	NC	0.530934	11.2405	4080.46	3830.34	3335.05	4214.69	4061.71	3916.87	4038.21	4439.99	3541	4432.13	3830.34	3758.76	4186.26	3957.11	3824.91	4301.46	4179.46	3926.09	3	3	3	3	3	3	3	2	3
70.13_1209.6890n	1	1	#4052	3	70.1322	1209.69	9	LATTILQHWK		sp|P78527|PRKDC_HUMAN	DNA-dependent protein kinase catalytic subunit OS=Homo sapiens OX=9606 GN=PRKDC PE=1 SV=3	1.19679	Mock	NC	0.101951	13.2411	1359.21	1254.67	1180.97	1481.76	1134.72	1346.22	1511.56	1553.8	1476.29	1476.36	1254.67	1331.01	1471.76	1105.5	1314.62	1610.1	1462.63	1636.84	1	2	2	2	1	2	2	2	2
122.17_1148.6387n	1	1	#4126	2	122.165	1148.64	17	AALSALESFLK		sp|P78527|PRKDC_HUMAN	DNA-dependent protein kinase catalytic subunit OS=Homo sapiens OX=9606 GN=PRKDC PE=1 SV=3	1.16722	anti877	NC	0.0884611	9.67328	1244.44	1263.84	1476.02	1597.84	1540.57	1512.16	1616.47	1571.85	1370.56	1351.7	1263.84	1663.55	1587.06	1500.9	1476.66	1721.85	1479.61	1519.61	5	5	5	4	4	4	4	2	4
65.17_1018.5625n	1	1	#4366	2	65.1653	1018.56	10	IAPYSVEIK		sp|P78527|PRKDC_HUMAN	DNA-dependent protein kinase catalytic subunit OS=Homo sapiens OX=9606 GN=PRKDC PE=1 SV=3	1.40593	anti877	NC	0.4485	53.6798	1136.11	1078.96	713.959	1595.39	1197.12	1325.49	1132.8	1448.5	406.086	1234.02	1078.96	804.666	1584.63	1166.29	1294.37	1206.65	1363.51	450.249	2	1	0	1	2	2	1	2	1
109.37_1238.6307n	1	1	#4426	2	109.375	1238.63	18	GLSSLLCNFTK	[7] Carbamidomethyl	sp|P78527|PRKDC_HUMAN	DNA-dependent protein kinase catalytic subunit OS=Homo sapiens OX=9606 GN=PRKDC PE=1 SV=3	1.03481	anti877	Mock	0.928224	13.8722	2405.8	2583.5	2815.66	3043.21	2692.58	2300.4	2697.07	2637.7	2431.12	2613.14	2583.5	3173.39	3022.69	2623.24	2246.39	2872.9	2482.92	2695.51	2	2	2	3	2	3	2	3	1
54.29_895.4087n	0	1	#4544	2	54.2916	895.409	9	SYVAWDR		sp|P78527|PRKDC_HUMAN	DNA-dependent protein kinase catalytic subunit OS=Homo sapiens OX=9606 GN=PRKDC PE=1 SV=3	1.30566	NC	Mock	0.389735	26.2366	5646.75	3661.15	3693.83	3604.78	2670.23	4081.95	3957.89	2527.04	3473.07	6133.41	3661.15	4163.13	3580.47	2601.47	3986.12	4215.91	2378.76	3850.77	4	3	0	0	0	0	3	4	5
59.62_1174.6126n	1	1	#4954	2	59.6166	1174.61	16	VTELALTASDR		sp|P78527|PRKDC_HUMAN	DNA-dependent protein kinase catalytic subunit OS=Homo sapiens OX=9606 GN=PRKDC PE=1 SV=3	1.01712	anti877	NC	0.897285	7.83301	2542.74	2650.27	2952.93	2724.88	2706.41	2854.09	2882.21	2739.25	2649.87	2761.88	2650.27	3328.1	2706.5	2636.72	2787.08	3070.1	2578.52	2938.05	2	2	3	2	1	1	2	2	2
58.35_714.4328n	0	1	#4995	2	58.354	714.433	6	ADLLKR		sp|P78527|PRKDC_HUMAN	DNA-dependent protein kinase catalytic subunit OS=Homo sapiens OX=9606 GN=PRKDC PE=1 SV=3	1.13781	Mock	anti877	0.324062	11.0721	957.9	859.969	928.85	881.191	765.202	945.712	1085.54	994.964	868.812	1040.46	859.969	1046.86	875.247	745.498	923.51	1156.31	936.582	963.296	0	0	0	1	0	0	0	0	0
38.14_714.4247n	0	1	#5224	2	38.1395	714.425	6	ADLLKR		sp|P78527|PRKDC_HUMAN	DNA-dependent protein kinase catalytic subunit OS=Homo sapiens OX=9606 GN=PRKDC PE=1 SV=3	1.12325	NC	anti877	0.198113	9.58057	2879.97	2375.71	2646.52	2197.88	2434.18	2403.08	2185.02	2354.44	2526.08	3128.17	2375.71	2982.75	2183.06	2371.5	2346.67	2327.47	2216.29	2800.79	3	2	2	1	1	2	2	2	3
70.79_913.5243n	1	1	#5093	2	70.7888	913.524	6	IPDTVLEK		sp|P78527|PRKDC_HUMAN	DNA-dependent protein kinase catalytic subunit OS=Homo sapiens OX=9606 GN=PRKDC PE=1 SV=3	1.34573	anti877	Mock	0.0424341	13.6409	985.436	959.342	887.446	987.121	1107.19	1263.95	750.132	961.387	783.968	1070.36	959.342	1000.2	980.463	1078.68	1234.27	799.034	904.975	869.225	0	0	0	1	2	1	0	0	0
65.36_776.4430n	0	1	#5182	2	65.3629	776.443	8	AFLGELK		sp|P78527|PRKDC_HUMAN	DNA-dependent protein kinase catalytic subunit OS=Homo sapiens OX=9606 GN=PRKDC PE=1 SV=3	1.62684	anti877	NC	0.273256	54.6802	768.195	712.544	209.081	957.446	709.278	1082.35	874.861	881.498	676.788	834.401	712.544	235.645	950.988	691.013	1056.94	931.894	829.773	750.39	1	2	0	2	1	2	2	2	2
64.70_776.4433n	1	1	#30213	2	64.7023	776.443	8	AFLGELK		sp|P78527|PRKDC_HUMAN	DNA-dependent protein kinase catalytic subunit OS=Homo sapiens OX=9606 GN=PRKDC PE=1 SV=3	18.8212	NC	anti877	0.0284698	119.117	95.5705	120.426	820.488	9.89149	30.8096	14.3689	41.3922	41.0019	128.176	103.807	120.426	924.73	9.82477	30.0163	14.0316	44.0906	38.596	142.115	0	0	2	0	0	0	0	0	0
69.00_1495.7914n	1	1	#5202	3	69.0035	1495.79	11	NCISTVVHQGLIR	[2] Carbamidomethyl	sp|P78527|PRKDC_HUMAN	DNA-dependent protein kinase catalytic subunit OS=Homo sapiens OX=9606 GN=PRKDC PE=1 SV=3	1.09809	anti877	NC	0.306127	8.99188	1234.33	1117.9	1128.3	1370.14	1204.43	1247.35	1368.96	1261.06	1142.87	1340.7	1117.9	1271.64	1360.89	1173.42	1218.07	1458.21	1187.07	1267.16	0	2	2	0	2	2	0	2	1
97.56_2399.1968n	1	1	#5227	3	97.5603	2399.2	20	IIANALSSEPACLAEIEEDKAR	[12] Carbamidomethyl	sp|P78527|PRKDC_HUMAN	DNA-dependent protein kinase catalytic subunit OS=Homo sapiens OX=9606 GN=PRKDC PE=1 SV=3	1.2475	NC	anti877	0.445655	25.0887	4853.93	4716.27	6253.32	3474.09	4532.84	4677.28	5994.22	4972.58	3572.29	5272.26	4716.27	7047.8	3450.66	4416.12	4567.47	6384.99	4680.8	3960.78	2	0	0	0	2	1	0	0	1
81.85_1011.5827n	0	1	#5261	2	81.8491	1011.58	9	FVPLLPGNR		sp|P78527|PRKDC_HUMAN	DNA-dependent protein kinase catalytic subunit OS=Homo sapiens OX=9606 GN=PRKDC PE=1 SV=3	1.09512	anti877	NC	0.625188	15.4842	1375.07	1387.84	1759.48	1609.08	1698.85	1644.65	1462.67	1451.7	1886.24	1493.58	1387.84	1983.02	1598.23	1655.1	1606.03	1558.02	1366.52	2091.37	2	2	3	2	2	2	2	2	2
82.71_1011.5735n	0	1	#6157	2	82.7099	1011.57	6	FVPLLPGNR		sp|P78527|PRKDC_HUMAN	DNA-dependent protein kinase catalytic subunit OS=Homo sapiens OX=9606 GN=PRKDC PE=1 SV=3	1.15001	anti877	NC	0.2275	9.84131	1276.79	1260.52	1064.49	1456.88	1243.51	1441.71	1244.99	1323.07	1091.24	1386.82	1260.52	1199.73	1447.05	1211.49	1407.86	1326.15	1245.43	1209.91	2	2	2	2	2	1	2	3	2
109.77_1008.5612n	0	1	#5273	2	109.772	1008.56	9	EIFNFVLK		sp|P78527|PRKDC_HUMAN	DNA-dependent protein kinase catalytic subunit OS=Homo sapiens OX=9606 GN=PRKDC PE=1 SV=3	1.0497	Mock	NC	0.854002	12.4661	1874.1	1866.89	1995.37	1842.92	1838.99	2167.02	2083.82	2210.07	1727.58	2035.62	1866.89	2248.88	1830.49	1791.64	2116.14	2219.67	2080.39	1915.46	3	2	3	2	3	3	4	2	3
91.40_1677.9013n	2	2	#29312,#5592	2,3	91.3992	1677.9	14	LVINTEEVFRPYAK		sp|P78527|PRKDC_HUMAN	DNA-dependent protein kinase catalytic subunit OS=Homo sapiens OX=9606 GN=PRKDC PE=1 SV=3	1.13779	Mock	NC	0.484388	18.9075	2756.3	3133.65	3057.67	3139.43	3686.95	3153.78	3244.31	4096.56	2839.6	2993.84	3133.65	3446.14	3118.25	3592	3079.74	3455.81	3856.19	3148.41	2	2	2	2	3	1	2	2	2
83.64_1292.6551n	1	1	#5602	2	83.6427	1292.66	15	DQNILLGTTYR		sp|P78527|PRKDC_HUMAN	DNA-dependent protein kinase catalytic subunit OS=Homo sapiens OX=9606 GN=PRKDC PE=1 SV=3	1.10599	Mock	anti877	0.297767	7.75864	1585.25	1375.21	1497.63	1393.21	1521.62	1340.17	1520.41	1707.09	1478.47	1721.88	1375.21	1687.9	1383.81	1482.44	1308.71	1619.53	1606.93	1639.26	1	1	2	1	2	1	2	2	2
76.29_1519.8413n	2	2	#18291,#5811	2,3	76.2939	1519.84	18	HSSLITPLQAVAQR		sp|P78527|PRKDC_HUMAN	DNA-dependent protein kinase catalytic subunit OS=Homo sapiens OX=9606 GN=PRKDC PE=1 SV=3	1.04154	anti877	NC	0.623882	7.76143	2008.27	1736.55	1973.86	2042.3	1917.06	1996.87	1956.1	2041.83	1899.31	2181.35	1736.55	2224.63	2028.53	1867.7	1949.99	2083.62	1922.02	2105.86	1	2	2	2	2	2	2	2	2
65.23_852.4521n	1	1	#5825	2	65.2309	852.452	8	LSLMYAR		sp|P78527|PRKDC_HUMAN	DNA-dependent protein kinase catalytic subunit OS=Homo sapiens OX=9606 GN=PRKDC PE=1 SV=3	1.04549	Mock	NC	0.918225	22.463	1861.63	1586.69	1174	1748.05	1266.61	1780.68	1749.42	1474.61	1608.54	2022.07	1586.69	1323.16	1736.26	1233.99	1738.88	1863.47	1388.09	1783.47	1	0	1	0	1	0	2	0	1
52.83_904.4700n	1	1	#5917	2	52.8296	904.47	10	LLQDFNR		sp|P78527|PRKDC_HUMAN	DNA-dependent protein kinase catalytic subunit OS=Homo sapiens OX=9606 GN=PRKDC PE=1 SV=3	1.1934	NC	Mock	0.822398	38.7892	2974.51	1777.64	1451.11	1935.87	1433.83	2241.34	2143.2	1533.38	1521.37	3230.86	1777.64	1635.47	1922.81	1396.9	2188.72	2282.91	1443.4	1686.82	3	2	2	3	2	2	2	2	2
57.09_1382.7386n	1	1	#5955	3	57.0854	1382.74	16	LGLPGDEVDNKVK		sp|P78527|PRKDC_HUMAN	DNA-dependent protein kinase catalytic subunit OS=Homo sapiens OX=9606 GN=PRKDC PE=1 SV=3	1.22631	Mock	NC	0.186781	15.1664	1458.12	1463.94	1361.56	1885.48	1429.62	1884.31	1833.02	1949.93	1470.12	1583.79	1463.94	1534.54	1872.77	1392.81	1840.07	1952.52	1835.51	1629.99	2	2	2	2	2	2	2	1	1
85.76_1619.7837n	0	1	#5979	2	85.7556	1619.78	9	FYQGFLFSEKPEK	[3] Deamidated	sp|P78527|PRKDC_HUMAN	DNA-dependent protein kinase catalytic subunit OS=Homo sapiens OX=9606 GN=PRKDC PE=1 SV=3	1.07741	Mock	NC	0.233373	5.40286	1590.51	1462.71	1440.59	1522.34	1644.71	1485.92	1596.49	1675.34	1569.82	1727.58	1462.71	1623.61	1512.08	1602.36	1451.04	1700.56	1577.04	1740.54	2	1	1	2	1	2	2	1	1
108.71_2084.0269n	1	1	#5999	3	108.709	2084.03	18	ELLNPVVEFVSHPSTTCR	[17] Carbamidomethyl	sp|P78527|PRKDC_HUMAN	DNA-dependent protein kinase catalytic subunit OS=Homo sapiens OX=9606 GN=PRKDC PE=1 SV=3	1.03279	anti877	NC	0.918218	14.0678	2438	2428.61	2558.14	2499.03	2774.46	2394.72	2501.45	2865.79	2159.97	2648.12	2428.61	2883.15	2482.18	2703.02	2338.5	2664.52	2697.63	2394.87	2	2	2	2	2	2	2	3	2
101.14_935.5195n	0	1	#6155	2	101.142	935.52	9	LSFAVPFR		sp|P78527|PRKDC_HUMAN	DNA-dependent protein kinase catalytic subunit OS=Homo sapiens OX=9606 GN=PRKDC PE=1 SV=3	1.09749	anti877	NC	0.356006	10.8768	1348.29	1146.94	1421.04	1369.15	1505.2	1423.72	1322.25	1388.9	1497.16	1464.49	1146.94	1601.59	1359.91	1466.44	1390.3	1408.45	1307.41	1659.98	3	3	4	4	3	2	3	2	3
56.68_932.5022n	0	1	#6195	2	56.6847	932.502	9	YAVPSAGLR		sp|P78527|PRKDC_HUMAN	DNA-dependent protein kinase catalytic subunit OS=Homo sapiens OX=9606 GN=PRKDC PE=1 SV=3	1.17897	Mock	anti877	0.298071	20.0379	1903.8	1713.39	2496.37	1923.4	1807.84	1911.37	2325.96	2114.43	2212.06	2067.87	1713.39	2813.54	1910.42	1761.28	1866.49	2477.59	1990.36	2452.62	2	2	3	1	2	2	3	2	2
68.47_856.4788n	1	1	#6215	2	68.475	856.479	11	SPNLWLK		sp|P78527|PRKDC_HUMAN	DNA-dependent protein kinase catalytic subunit OS=Homo sapiens OX=9606 GN=PRKDC PE=1 SV=3	1.09942	NC	anti877	0.830893	24.4397	1300.81	1117.89	1780.27	1369.03	1203.4	1246.83	1264.82	1685.49	1212.82	1412.91	1117.89	2006.45	1359.79	1172.41	1217.55	1347.28	1586.59	1344.72	3	3	2	2	2	2	3	3	2
94.19_1337.7045n	1	1	#6247	2	94.1864	1337.7	18	LGASLAFNNIYR		sp|P78527|PRKDC_HUMAN	DNA-dependent protein kinase catalytic subunit OS=Homo sapiens OX=9606 GN=PRKDC PE=1 SV=3	1.28231	Mock	NC	0.111125	14.6664	1494.04	1369.74	1731.66	1670.75	1737.11	1394.7	1755.34	2292.91	1844.55	1622.8	1369.74	1951.66	1659.48	1692.38	1361.95	1869.77	2158.36	2045.15	1	1	2	2	1	1	2	1	2
64.04_700.4016n	0	1	#6320	2	64.0433	700.402	5	ERLQR		sp|P78527|PRKDC_HUMAN	DNA-dependent protein kinase catalytic subunit OS=Homo sapiens OX=9606 GN=PRKDC PE=1 SV=3	1.02695	Mock	anti877	0.895148	9.74701	477.472	495.111	529.979	545.932	463.642	462.547	519.386	461.785	530.62	518.623	495.111	597.313	542.249	451.702	451.688	553.246	434.689	588.326	1	1	1	1	1	1	1	0	1
67.28_2045.9798n	1	1	#6752	3	67.2844	2045.98	27	INQVFHGSCITEGNELTK	[9] Carbamidomethyl	sp|P78527|PRKDC_HUMAN	DNA-dependent protein kinase catalytic subunit OS=Homo sapiens OX=9606 GN=PRKDC PE=1 SV=3	1.56676	Mock	NC	0.370598	76.8273	1555.37	1591.93	123.286	1603.17	1903.91	1603.12	1726.2	1891.91	1506.12	1689.42	1591.93	138.949	1592.36	1854.88	1565.49	1838.73	1780.89	1669.91	2	1	1	2	2	1	1	1	1
106.11_928.5749n	0	1	#7011	2	106.107	928.575	13	MAVLALLAK		sp|P78527|PRKDC_HUMAN	DNA-dependent protein kinase catalytic subunit OS=Homo sapiens OX=9606 GN=PRKDC PE=1 SV=3	1.10401	anti877	NC	0.273218	8.8021	878.477	821.334	890.322	968.36	862.726	1028.45	935.217	835.269	912.524	954.188	821.334	1003.44	961.829	840.51	1004.31	996.185	786.257	1011.76	3	2	3	2	3	3	3	2	2
56.62_875.4811n	0	1	#7251	2	56.6179	875.481	11	VTVMASLR		sp|P78527|PRKDC_HUMAN	DNA-dependent protein kinase catalytic subunit OS=Homo sapiens OX=9606 GN=PRKDC PE=1 SV=3	1.17924	anti877	NC	0.655459	24.4279	2798.27	2740.51	1743.55	3108.85	2218.9	3259.9	2456.18	3152.37	2203.65	3039.44	2740.51	1965.07	3087.88	2161.76	3183.36	2616.31	2967.4	2443.3	2	1	2	1	1	1	2	2	2
119.71_1814.0072n	2	2	#15772,#7401	2,3	119.715	1814.01	21	TVGALQVLGTEAQSSLLK		sp|P78527|PRKDC_HUMAN	DNA-dependent protein kinase catalytic subunit OS=Homo sapiens OX=9606 GN=PRKDC PE=1 SV=3	1.15712	Mock	NC	0.120993	7.89029	1510.75	1460.9	1679.46	1660.89	1767	1549.58	1731.74	1955.97	1694.19	1640.95	1460.9	1892.83	1649.69	1721.5	1513.2	1844.63	1841.19	1878.43	2	3	4	2	4	3	3	3	2
144.21_1338.7460n	1	1	#7403	2	144.213	1338.75	17	QLFSSLFSGILK		sp|P78527|PRKDC_HUMAN	DNA-dependent protein kinase catalytic subunit OS=Homo sapiens OX=9606 GN=PRKDC PE=1 SV=3	1.15702	Mock	NC	0.216163	12.4072	1543.05	1510.45	1777.62	1774.34	1752.65	1866.41	1964.64	2026.38	1598.69	1676.04	1510.45	2003.46	1762.37	1707.52	1822.59	2092.72	1907.47	1772.54	3	3	3	2	3	3	3	3	3
87.09_844.5147n	1	1	#7471	2	87.0855	844.515	8	TFPVLLR		sp|P78527|PRKDC_HUMAN	DNA-dependent protein kinase catalytic subunit OS=Homo sapiens OX=9606 GN=PRKDC PE=1 SV=3	1.31452	Mock	NC	0.279259	26.1451	999.421	1052.3	1042.16	1178.38	1058.46	1188.37	1529.53	1589.57	947.855	1085.55	1052.3	1174.56	1170.44	1031.2	1160.48	1629.24	1496.3	1050.94	2	2	2	3	2	2	3	3	3
99.02_877.5082n	1	1	#7502	2	99.0243	877.508	10	LLNFLMK		sp|P78527|PRKDC_HUMAN	DNA-dependent protein kinase catalytic subunit OS=Homo sapiens OX=9606 GN=PRKDC PE=1 SV=3	1.45052	NC	Mock	0.515705	103.356	586.437	566.336	850.19	642.81	184.455	646.111	957.675	413.521	9.66015	636.979	566.336	958.206	638.474	179.705	630.942	1020.11	389.257	10.7107	2	2	2	2	2	2	2	2	0
109.51_1068.5631n	1	1	#7541	2	109.507	1068.56	12	FLCIFLEK	[3] Carbamidomethyl	sp|P78527|PRKDC_HUMAN	DNA-dependent protein kinase catalytic subunit OS=Homo sapiens OX=9606 GN=PRKDC PE=1 SV=3	1.143	anti877	NC	0.477648	18.0098	800.653	851.464	993.496	1074.11	993.476	956.345	969.277	1109.34	769.179	869.656	851.464	1119.72	1066.87	967.893	933.893	1032.47	1044.25	852.828	2	3	1	2	3	4	3	3	2
85.42_1022.5405n	1	1	#7696	2	85.4219	1022.54	11	VCLDIIYK	[2] Carbamidomethyl	sp|P78527|PRKDC_HUMAN	DNA-dependent protein kinase catalytic subunit OS=Homo sapiens OX=9606 GN=PRKDC PE=1 SV=3	1.13085	Mock	NC	0.157441	12.0631	1324.29	1299.06	1241.2	1441.65	1436.81	1461.4	1474.68	1622.81	1272.73	1438.42	1299.06	1398.89	1431.92	1399.82	1427.09	1570.82	1527.58	1411.14	3	3	3	2	3	3	3	2	2
68.28_1506.7371n	1	1	#7797	3	68.2769	1506.74	11	APPCEYKDWLTK	[4] Carbamidomethyl	sp|P78527|PRKDC_HUMAN	DNA-dependent protein kinase catalytic subunit OS=Homo sapiens OX=9606 GN=PRKDC PE=1 SV=3	1.16095	Mock	NC	0.0171341	5.40374	1295.75	1191.92	1321.53	1363.83	1383.53	1459.55	1477.81	1534	1410.46	1407.42	1191.92	1489.43	1354.64	1347.9	1425.28	1574.15	1443.99	1563.85	2	2	1	2	2	2	2	2	1
66.16_1395.6859n	1	1	#7859	2	66.1573	1395.69	19	LNESTFDTQITK		sp|P78527|PRKDC_HUMAN	DNA-dependent protein kinase catalytic subunit OS=Homo sapiens OX=9606 GN=PRKDC PE=1 SV=3	1.04278	Mock	NC	0.249894	3.67	991.898	1008.02	954.581	1015.6	997.739	998.559	991.738	1066.71	1022.44	1077.38	1008.02	1075.86	1008.75	972.046	975.115	1056.39	1004.12	1133.63	2	2	1	2	2	2	2	1	2
83.11_1310.6537n	1	1	#8172	2	83.1104	1310.65	18	YPEETLSLMTK		sp|P78527|PRKDC_HUMAN	DNA-dependent protein kinase catalytic subunit OS=Homo sapiens OX=9606 GN=PRKDC PE=1 SV=3	1.16639	NC	Mock	0.572577	24.7482	1337.87	1236.73	1176.41	1300.18	915.64	1232.95	1240.38	766.158	1209.37	1453.17	1236.73	1325.87	1291.41	892.061	1204.01	1321.24	721.201	1340.89	1	1	2	1	1	2	1	1	2
80.13_804.4796n	0	1	#8300	2	80.1345	804.48	4	IREFLK		sp|P78527|PRKDC_HUMAN	DNA-dependent protein kinase catalytic subunit OS=Homo sapiens OX=9606 GN=PRKDC PE=1 SV=3	1.19722	anti877	NC	0.129764	11.9999	495.345	498.435	434.987	539.814	522.199	648.53	530.227	564.493	490.829	538.036	498.435	490.252	536.173	508.752	633.304	564.793	531.37	544.208	0	1	0	1	0	1	1	1	0
127.68_3233.5199n	1	1	#8456	4	127.675	3233.52	24	SSFDWLTGSSTDPLVDHTSPSSDSLLFAHK		sp|P78527|PRKDC_HUMAN	DNA-dependent protein kinase catalytic subunit OS=Homo sapiens OX=9606 GN=PRKDC PE=1 SV=3	1.05239	Mock	anti877	0.534451	6.45329	2227.45	2317.76	2524.12	2288.23	2428.09	2180.66	2449.69	2496.49	2312.16	2419.42	2317.76	2844.8	2272.8	2365.56	2129.46	2609.39	2350	2563.6	2	2	3	3	3	2	3	2	2
79.61_2045.9037n	1	1	#8483	3	79.6076	2045.9	17	SLGTIQQCCDAIDHLCR	[8] Carbamidomethyl|[9] Carbamidomethyl|[16] Carbamidomethyl	sp|P78527|PRKDC_HUMAN	DNA-dependent protein kinase catalytic subunit OS=Homo sapiens OX=9606 GN=PRKDC PE=1 SV=3	1.20341	Mock	NC	0.192357	14.5846	469.184	450.273	585.379	527.121	583.055	455.65	641.105	615.58	554.244	509.62	450.273	659.751	523.565	568.041	444.953	682.9	579.459	614.518	0	0	0	1	0	0	1	1	1
75.29_1368.6940n	1	1	#8523	3	75.2948	1368.69	11	HECMAPLTALVK	[3] Carbamidomethyl	sp|P78527|PRKDC_HUMAN	DNA-dependent protein kinase catalytic subunit OS=Homo sapiens OX=9606 GN=PRKDC PE=1 SV=3	1.03742	Mock	anti877	0.717622	6.69075	1291.52	1375.64	1384.9	1293.94	1262.76	1394.83	1418.74	1260.89	1419.74	1402.82	1375.64	1560.85	1285.21	1230.24	1362.08	1511.23	1186.9	1574.14	1	0	1	0	0	0	0	0	1
86.52_1442.7872n	2	2	#8636,#16765	2,3	86.5217	1442.79	23	VVQMLGSLGGQINK		sp|P78527|PRKDC_HUMAN	DNA-dependent protein kinase catalytic subunit OS=Homo sapiens OX=9606 GN=PRKDC PE=1 SV=3	1.0194	NC	Mock	0.97002	27.1199	982.317	1101.7	929.176	1044.27	712.978	1205.46	1122.38	677.35	1156.1	1066.98	1101.7	1047.23	1037.23	694.618	1177.16	1195.55	637.605	1281.83	2	2	1	2	1	2	2	1	2
51.44_918.5115n	0	1	#9128	2	51.4442	918.512	11	VIAGLYQR		sp|P78527|PRKDC_HUMAN	DNA-dependent protein kinase catalytic subunit OS=Homo sapiens OX=9606 GN=PRKDC PE=1 SV=3	1.29314	NC	Mock	0.682244	46.881	1707.14	815.851	799.863	1027.27	738.115	952.893	917.266	803.735	848.607	1854.27	815.851	901.485	1020.34	719.107	930.522	977.063	756.574	940.895	1	2	1	1	1	1	1	1	1
99.55_926.4482n	1	1	#9253	2	99.55	926.448	9	DYVDLFR		sp|P78527|PRKDC_HUMAN	DNA-dependent protein kinase catalytic subunit OS=Homo sapiens OX=9606 GN=PRKDC PE=1 SV=3	1.10903	Mock	NC	0.610793	14.7711	667.633	604.421	748.656	660.824	830.045	707.759	628.379	766.064	846.58	725.172	604.421	843.772	656.367	808.671	691.143	669.344	721.113	938.646	2	2	3	2	2	2	2	2	3
98.83_2120.0848n	1	1	#9502	3	98.8262	2120.08	24	LAGANPAVITCDELLLGHEK	[11] Carbamidomethyl	sp|P78527|PRKDC_HUMAN	DNA-dependent protein kinase catalytic subunit OS=Homo sapiens OX=9606 GN=PRKDC PE=1 SV=3	1.09004	Mock	anti877	0.195832	7.72065	1654.84	1657.43	1681.96	1595.36	1519.13	1764.46	1834.5	1810.72	1673.01	1797.46	1657.43	1895.65	1584.6	1480.01	1723.04	1954.1	1704.47	1854.95	2	2	1	1	0	1	3	2	1
76.63_939.5087n	1	1	#9511	2	76.6269	939.509	9	FYGELALK		sp|P78527|PRKDC_HUMAN	DNA-dependent protein kinase catalytic subunit OS=Homo sapiens OX=9606 GN=PRKDC PE=1 SV=3	1.06847	anti877	NC	0.225428	5.03907	793.565	760.018	830.878	859.337	886.092	802.307	837.517	803.014	800.025	861.957	760.018	936.44	853.541	863.274	783.472	892.116	755.895	887.029	1	1	1	2	1	1	1	1	2
103.52_1237.6497n	1	1	#9615	2	103.524	1237.65	13	AYVPALQMAFK		sp|P78527|PRKDC_HUMAN	DNA-dependent protein kinase catalytic subunit OS=Homo sapiens OX=9606 GN=PRKDC PE=1 SV=3	1.04039	Mock	anti877	0.904311	21.2149	1446.93	1395.07	1661.61	1538.19	1103.81	1696.29	1726.04	1428.99	1358.5	1571.63	1395.07	1872.72	1527.81	1075.39	1656.47	1838.56	1345.14	1506.24	3	2	2	2	3	3	3	2	2
57.89_1016.5339n	0	1	#9655	2	57.8862	1016.53	11	LLNTWTNR		sp|P78527|PRKDC_HUMAN	DNA-dependent protein kinase catalytic subunit OS=Homo sapiens OX=9606 GN=PRKDC PE=1 SV=3	1.04813	Mock	anti877	0.706247	13.0065	3684.17	3694.83	3702.33	4050.33	3130.43	3804.42	3796.87	3835.27	3881.69	4001.69	3694.83	4172.71	4023.01	3049.81	3715.1	4044.39	3610.23	4303.83	1	1	2	2	2	2	2	2	1
126.61_3141.6662n	1	1	#10185	5	126.606	3141.67	18	AGLLHNILPSQSTDLHHSVGTELLSLVYK		sp|P78527|PRKDC_HUMAN	DNA-dependent protein kinase catalytic subunit OS=Homo sapiens OX=9606 GN=PRKDC PE=1 SV=3	1.11031	NC	anti877	0.728852	24.8421	1683.62	1593.19	1441.97	1708.43	1025.81	1515.73	1906.32	1367.06	1355.03	1828.72	1593.19	1625.17	1696.91	999.398	1480.15	2030.59	1286.85	1502.39	2	3	3	4	3	2	4	4	2
51.64_744.4150n	0	1	#10262	2	51.6428	744.415	7	WVELAK		sp|P78527|PRKDC_HUMAN	DNA-dependent protein kinase catalytic subunit OS=Homo sapiens OX=9606 GN=PRKDC PE=1 SV=3	1.58918	NC	Mock	0.643146	67.3501	1239.05	511.105	353.709	565.256	379.74	620.795	479.667	386.401	457.803	1345.83	511.105	398.647	561.443	369.961	606.221	510.937	363.727	507.589	2	1	1	1	1	1	1	1	1
153.27_2491.3170n	2	2	#10452,#29313	3,4	153.274	2491.32	21	GQAVTLLPFFTSLTGGSLEELRR		sp|P78527|PRKDC_HUMAN	DNA-dependent protein kinase catalytic subunit OS=Homo sapiens OX=9606 GN=PRKDC PE=1 SV=3	1.0941	anti877	Mock	0.680093	15.3202	1710.25	1954.82	2271.76	2130.12	1877.27	2137.96	2079.77	1992.1	1544.95	1857.64	1954.82	2560.39	2115.76	1828.93	2087.77	2215.35	1875.21	1712.97	4	3	4	4	2	2	2	3	3
56.28_1466.6948n	1	1	#10732	2	56.2849	1466.69	19	SLGPPQGEEDSVPR		sp|P78527|PRKDC_HUMAN	DNA-dependent protein kinase catalytic subunit OS=Homo sapiens OX=9606 GN=PRKDC PE=1 SV=3	1.07444	NC	anti877	0.854113	23.9396	1190.05	1020.1	933.701	1045.97	817.092	1062.98	1269.75	832.1	886.708	1292.62	1020.1	1052.33	1038.91	796.051	1038.02	1352.53	783.274	983.139	2	1	2	2	1	2	2	2	2
55.29_1466.7229n	0	1	#17723	2	55.2886	1466.72	---	SLGPPQGEEDSVPR		sp|P78527|PRKDC_HUMAN	DNA-dependent protein kinase catalytic subunit OS=Homo sapiens OX=9606 GN=PRKDC PE=1 SV=3	1.30075	Mock	anti877	0.523648	31.0053	636.787	435.103	410.385	418.215	277.093	529.734	697.539	392.883	503.049	691.667	435.103	462.525	415.394	269.958	517.298	743.012	369.829	557.756	0	0	0	0	0	0	0	0	0
75.49_1557.8041n	1	1	#10765	3	75.4948	1557.8	15	KGGSWIQEINVAEK		sp|P78527|PRKDC_HUMAN	DNA-dependent protein kinase catalytic subunit OS=Homo sapiens OX=9606 GN=PRKDC PE=1 SV=3	1.16624	Mock	NC	0.419932	15.7845	696.47	773.192	879.146	840.075	1043.25	788.191	824.178	1079.38	835.71	756.494	773.192	990.841	834.409	1016.38	769.686	877.907	1016.04	926.594	1	1	1	1	2	1	2	1	1
157.76_2618.3497n	0	2	#10920,#15207	3,4	157.755	2618.35	24	GLGQECVLSSSPAVLALQTSLVFSR	[6] Carbamidomethyl	sp|P78527|PRKDC_HUMAN	DNA-dependent protein kinase catalytic subunit OS=Homo sapiens OX=9606 GN=PRKDC PE=1 SV=3	1.04545	Mock	anti877	0.470302	5.56978	4680.96	4935.33	5231.76	5033.75	5038.17	4653.97	5275.98	5140.63	4978.64	5084.38	4935.33	5896.45	4999.79	4908.43	4544.71	5619.92	4838.99	5520.07	7	4	6	7	2	4	0	8	0
117.53_994.6387n	1	1	#11006	2	117.529	994.639	12	IPALDLLIK		sp|P78527|PRKDC_HUMAN	DNA-dependent protein kinase catalytic subunit OS=Homo sapiens OX=9606 GN=PRKDC PE=1 SV=3	1.10019	anti877	NC	0.626733	14.1276	361.852	360.569	457.441	422.621	472.621	402.831	436.661	441.656	343.519	393.037	360.569	515.558	419.77	460.451	393.374	465.127	415.74	380.877	2	2	2	2	2	2	2	2	3
102.86_1514.7784n	0	1	#11017	3	102.86	1514.78	10	VPTYKDYVDLFR		sp|P78527|PRKDC_HUMAN	DNA-dependent protein kinase catalytic subunit OS=Homo sapiens OX=9606 GN=PRKDC PE=1 SV=3	1.1403	Mock	anti877	0.498429	19.1953	1160.12	993.581	906.527	1131.65	777.569	900.497	1084.62	969.718	1149.6	1260.1	993.581	1021.7	1124.02	757.545	879.356	1155.33	912.817	1274.62	2	2	1	2	1	2	2	1	1
53.09_754.4566n	0	1	#11041	2	53.0945	754.457	9	VPADLLK		sp|P78527|PRKDC_HUMAN	DNA-dependent protein kinase catalytic subunit OS=Homo sapiens OX=9606 GN=PRKDC PE=1 SV=3	1.27449	NC	Mock	0.724026	36.709	689.777	431.598	344.871	501.919	281.864	579.484	490.935	305.926	353.595	749.224	431.598	388.686	498.534	274.606	565.88	522.94	287.975	392.049	2	2	2	2	1	2	2	1	2
87.75_1573.7900n	1	1	#11073	2	87.7497	1573.79	20	NLSSNEAISLEEIR		sp|P78527|PRKDC_HUMAN	DNA-dependent protein kinase catalytic subunit OS=Homo sapiens OX=9606 GN=PRKDC PE=1 SV=3	1.035	anti877	NC	0.934848	16.6791	768.725	731.528	888.373	790.954	908.636	772.626	830.93	660.295	925.384	834.977	731.528	1001.24	785.619	885.238	754.487	885.1	621.55	1026.02	2	2	1	2	2	2	2	2	1
75.43_831.5202n	1	1	#11111	2	75.4281	831.52	9	VFLALAAK		sp|P78527|PRKDC_HUMAN	DNA-dependent protein kinase catalytic subunit OS=Homo sapiens OX=9606 GN=PRKDC PE=1 SV=3	1.15325	Mock	NC	0.605154	19.2853	827.508	676.41	622.505	912.199	646.029	867.774	845.722	959.019	647.561	898.825	676.41	701.594	906.047	629.393	847.401	900.855	902.746	717.984	1	1	2	1	1	1	1	2	1
104.06_1321.6693n	1	1	#11263	2	104.055	1321.67	16	MSTSPEAFLALR		sp|P78527|PRKDC_HUMAN	DNA-dependent protein kinase catalytic subunit OS=Homo sapiens OX=9606 GN=PRKDC PE=1 SV=3	1.51004	anti877	Mock	0.447838	46.9959	896.904	770.171	313.515	790.626	672.042	967.014	384.354	397.369	827.291	974.202	770.171	353.347	785.293	654.736	944.312	409.41	374.053	917.26	2	3	0	1	1	1	0	0	2
148.19_1325.7069n	1	1	#11317	2	148.193	1325.71	18	FMNAVFFLLPK		sp|P78527|PRKDC_HUMAN	DNA-dependent protein kinase catalytic subunit OS=Homo sapiens OX=9606 GN=PRKDC PE=1 SV=3	1.08221	Mock	NC	0.893227	25.6074	1837.11	2259.8	2265.63	2109.04	2419.25	2076.35	1985.76	2973	1926.82	1995.44	2259.8	2553.47	2094.81	2356.95	2027.6	2115.22	2798.55	2136.36	5	2	4	5	5	3	4	0	4
106.84_1767.8938n	0	1	#11919	3	106.842	1767.89	6	TVSLLDENNVSSYLSK		sp|P78527|PRKDC_HUMAN	DNA-dependent protein kinase catalytic subunit OS=Homo sapiens OX=9606 GN=PRKDC PE=1 SV=3	1.11013	anti877	NC	0.378021	10.7616	1367.09	1387.55	1259.54	1656.77	1459.22	1340.3	1277.84	1497.16	1409.2	1484.91	1387.55	1419.57	1645.6	1421.64	1308.83	1361.14	1409.31	1562.46	2	2	1	2	2	2	2	1	1
106.77_1767.8837n	1	1	#15992	2	106.775	1767.88	24	TVSLLDENNVSSYLSK		sp|P78527|PRKDC_HUMAN	DNA-dependent protein kinase catalytic subunit OS=Homo sapiens OX=9606 GN=PRKDC PE=1 SV=3	1.13795	anti877	NC	0.278532	14.1085	853.423	729.667	969.739	970.045	1072.97	861.975	940.989	994.19	962.353	926.974	729.667	1092.94	963.503	1045.34	841.739	1002.33	935.854	1067.01	1	1	1	2	1	2	1	1	1
48.37_1052.6252n	2	2	#32698,#12159	2,3	48.3729	1052.63	12	AIRPQIDLK		sp|P78527|PRKDC_HUMAN	DNA-dependent protein kinase catalytic subunit OS=Homo sapiens OX=9606 GN=PRKDC PE=1 SV=3	1.55907	NC	Mock	0.661957	72.9772	1305.01	402.713	417.023	552.506	396.841	478.555	540.709	416.885	405.239	1417.48	402.713	470.005	548.78	386.622	467.32	575.958	392.423	449.309	1	2	2	2	2	3	2	2	3
106.84_2631.3218n	1	1	#12653	3	106.842	2631.32	24	KEEENASVIDSAELQAYPALVVEK		sp|P78527|PRKDC_HUMAN	DNA-dependent protein kinase catalytic subunit OS=Homo sapiens OX=9606 GN=PRKDC PE=1 SV=3	1.15155	anti877	NC	0.0993487	10.72	977.897	945.583	954.997	1154.39	969.744	1190.59	1159.5	1062.74	1054.66	1062.18	945.583	1076.33	1146.6	944.772	1162.64	1235.09	1000.38	1169.36	2	2	2	1	1	1	2	1	2
86.69_875.4216n	0	1	#12714	2	86.6873	875.422	6	DLPSWMK		sp|P78527|PRKDC_HUMAN	DNA-dependent protein kinase catalytic subunit OS=Homo sapiens OX=9606 GN=PRKDC PE=1 SV=3	1.06011	Mock	NC	0.961004	65.3634	297.376	176.101	318.018	313.664	180.219	300.79	291.424	91.2914	456.358	323.005	176.101	358.422	311.548	175.578	293.728	310.422	85.9346	505.987	2	2	2	2	1	1	2	1	2
146.96_1635.8516n	0	2	#12811,#16200	2,3	146.96	1635.85	23	LSDFNDITNMLLLK		sp|P78527|PRKDC_HUMAN	DNA-dependent protein kinase catalytic subunit OS=Homo sapiens OX=9606 GN=PRKDC PE=1 SV=3	1.04349	Mock	NC	0.962761	18.5512	2232.64	2114.33	1716.68	2327.72	1746.56	2104.18	2232.87	1670.95	2423.57	2425.05	2114.33	1934.79	2312.01	1701.58	2054.78	2378.43	1572.9	2687.13	4	3	2	3	2	4	5	3	3
142.17_1903.0226n	2	2	#26456,#12908	2,3	142.17	1903.02	23	LLLQGEADQSLLTFIDK		sp|P78527|PRKDC_HUMAN	DNA-dependent protein kinase catalytic subunit OS=Homo sapiens OX=9606 GN=PRKDC PE=1 SV=3	1.35406	anti877	NC	0.431761	29.289	837.432	543.831	499.572	985.128	606.4	955.233	897.369	777.98	540.612	909.605	543.831	563.042	978.484	590.785	932.807	955.87	732.33	599.404	3	3	2	2	2	2	3	2	4
149.60_1989.0224n	0	1	#13734	3	149.595	1989.02	21	NLDLAVLELMQSSVDNTK		sp|P78527|PRKDC_HUMAN	DNA-dependent protein kinase catalytic subunit OS=Homo sapiens OX=9606 GN=PRKDC PE=1 SV=3	1.16703	Mock	anti877	0.517978	19.8172	877.635	884.173	1061.38	992.14	698.873	1024.46	1156.96	869.628	1142.43	953.272	884.173	1196.23	985.448	680.876	1000.41	1232.38	818.601	1266.67	2	2	1	2	2	3	4	3	2
124.83_1635.8188n	1	1	#13862	2	124.829	1635.82	22	SDPGLLTNTMDVFVK		sp|P78527|PRKDC_HUMAN	DNA-dependent protein kinase catalytic subunit OS=Homo sapiens OX=9606 GN=PRKDC PE=1 SV=3	1.10652	Mock	anti877	0.774493	24.4162	825.968	877.851	896.835	895.097	695.667	793.799	954.687	637.301	1046.59	897.153	877.851	1010.78	889.06	677.753	775.163	1016.92	599.905	1160.41	1	2	3	1	1	1	2	3	3
49.00_776.4417n	1	1	#14013	2	48.999	776.442	8	LLQTFR		sp|P78527|PRKDC_HUMAN	DNA-dependent protein kinase catalytic subunit OS=Homo sapiens OX=9606 GN=PRKDC PE=1 SV=3	1.53336	NC	Mock	0.5938	64.591	1025.87	342.241	396.658	473.038	423.495	332.078	497.857	331.34	321.72	1114.29	342.241	447.054	469.847	412.59	324.281	530.312	311.897	356.708	2	2	2	2	2	2	2	1	2
142.56_1064.5974n	1	1	#14817	2	142.564	1064.6	13	DFGLLVFVR		sp|P78527|PRKDC_HUMAN	DNA-dependent protein kinase catalytic subunit OS=Homo sapiens OX=9606 GN=PRKDC PE=1 SV=3	1.4294	anti877	NC	0.281817	41.8622	210.988	227.639	428.361	387.429	488.234	363.611	374.453	398.828	257.468	229.172	227.639	482.783	384.815	475.661	355.074	398.864	375.426	285.468	2	2	2	2	2	2	2	2	1
89.82_1419.6961n	1	1	#14851	2	89.8163	1419.7	16	DLLLNTMSQEEK		sp|P78527|PRKDC_HUMAN	DNA-dependent protein kinase catalytic subunit OS=Homo sapiens OX=9606 GN=PRKDC PE=1 SV=3	1.12246	NC	anti877	0.847513	43.8331	1017.6	829.994	886.36	986.994	458.548	990.14	924.394	439.542	1164.95	1105.3	829.994	998.972	980.337	446.74	966.895	984.656	413.751	1291.64	2	1	2	2	0	1	2	1	2
41.16_1102.5591n	1	1	#14915	2	41.1631	1102.56	14	LQETLSAADR		sp|P78527|PRKDC_HUMAN	DNA-dependent protein kinase catalytic subunit OS=Homo sapiens OX=9606 GN=PRKDC PE=1 SV=3	1.39985	NC	anti877	0.273775	30.4946	911.416	525.485	592.258	402.113	553.175	494.271	738.118	733.694	481.704	989.965	525.485	667.504	399.4	538.93	482.667	786.236	690.642	534.09	2	3	3	2	2	2	2	3	2
174.93_2180.1625n	1	1	#15154	3	174.931	2180.16	20	LQSVQALTEIQEFISFISK		sp|P78527|PRKDC_HUMAN	DNA-dependent protein kinase catalytic subunit OS=Homo sapiens OX=9606 GN=PRKDC PE=1 SV=3	1.14518	Mock	NC	0.298104	13.8878	443.771	585.935	508.094	592.54	569.476	594.827	599.322	657.781	503.951	482.017	585.935	572.647	588.543	554.811	580.862	638.393	619.184	558.756	1	1	1	1	1	2	1	2	1
112.62_1607.7638n	1	1	#15912	2	112.623	1607.76	13	YNFPVEVEVPMER		sp|P78527|PRKDC_HUMAN	DNA-dependent protein kinase catalytic subunit OS=Homo sapiens OX=9606 GN=PRKDC PE=1 SV=3	1.60657	NC	anti877	0.619788	122.263	152.318	105.756	677.718	26.7634	89.8797	465.834	199.318	119.744	553.348	165.445	105.756	763.821	26.5829	87.5652	454.897	212.312	112.718	613.526	0	0	3	0	0	1	0	0	1
54.09_1479.6903n	1	1	#15954	2	54.0918	1479.69	17	ILELSGSSSEDSEK		sp|P78527|PRKDC_HUMAN	DNA-dependent protein kinase catalytic subunit OS=Homo sapiens OX=9606 GN=PRKDC PE=1 SV=3	1.23822	NC	Mock	0.744034	39.9563	792.005	471.62	545.632	548.674	335.527	778.265	595.639	300.824	564.708	860.263	471.62	614.954	544.973	326.887	759.994	634.47	283.172	626.121	1	2	1	2	1	1	2	1	1
56.62_1067.6017n	1	1	#15981	3	56.6179	1067.6	9	FYGELALKK		sp|P78527|PRKDC_HUMAN	DNA-dependent protein kinase catalytic subunit OS=Homo sapiens OX=9606 GN=PRKDC PE=1 SV=3	1.19984	anti877	NC	0.65384	28.2082	207.676	146.544	190.559	210.746	161.549	281.354	287.257	191.999	172.767	225.575	146.544	214.77	209.324	157.389	274.748	305.984	180.733	191.556	0	0	1	0	1	1	1	1	1
34.17_727.4079n	0	1	#16105	2	34.1741	727.408	7	EILPEK		sp|P78527|PRKDC_HUMAN	DNA-dependent protein kinase catalytic subunit OS=Homo sapiens OX=9606 GN=PRKDC PE=1 SV=3	1.01431	Mock	anti877	0.997178	27.3943	671.664	787.731	891.555	665.988	953.276	717.895	570.908	1003.73	795.961	729.55	787.731	1004.83	661.496	928.728	701.041	608.126	944.837	882.522	2	2	1	1	2	1	2	2	2
118.73_944.5064n	1	1	#16111	2	118.725	944.506	4	RSERLQR	[6] Deamidated	sp|P78527|PRKDC_HUMAN	DNA-dependent protein kinase catalytic subunit OS=Homo sapiens OX=9606 GN=PRKDC PE=1 SV=3	1.0774	NC	anti877	0.837461	21.8255	305.121	295.521	334.55	296.013	247.894	324.102	355.552	229.886	331.545	331.417	295.521	377.054	294.016	241.511	316.493	378.731	216.397	367.601	0	0	0	0	0	0	0	0	1
49.07_964.4773n	1	1	#16259	2	49.065	964.477	14	MYAALGDPK		sp|P78527|PRKDC_HUMAN	DNA-dependent protein kinase catalytic subunit OS=Homo sapiens OX=9606 GN=PRKDC PE=1 SV=3	1.41843	NC	Mock	0.576469	56.2365	1005.24	412.457	410.717	490.095	354.21	461.486	521.838	350.121	417.08	1091.87	412.457	462.898	486.79	345.088	450.651	555.857	329.577	462.438	1	2	2	1	1	1	2	1	2
129.74_1966.9575n	1	1	#27718	2	129.736	1966.96	17	IMEFTTTLLNTSPEGWK		sp|P78527|PRKDC_HUMAN	DNA-dependent protein kinase catalytic subunit OS=Homo sapiens OX=9606 GN=PRKDC PE=1 SV=3	1.2958	anti877	NC	0.882196	55.7861	258.241	239.857	268.901	264.382	540.244	189.252	216.769	496.929	226.425	280.498	239.857	303.065	262.599	526.332	184.808	230.9	467.77	251.048	2	0	1	3	0	1	1	2	1
129.80_1966.9609n	1	1	#16353	3	129.802	1966.96	16	IMEFTTTLLNTSPEGWK		sp|P78527|PRKDC_HUMAN	DNA-dependent protein kinase catalytic subunit OS=Homo sapiens OX=9606 GN=PRKDC PE=1 SV=3	1.17614	anti877	NC	0.53617	19.9391	671.586	770.097	830.595	849.756	1085.4	737.352	738.088	1015.83	779.161	729.466	770.097	936.121	844.025	1057.45	720.041	786.204	956.225	863.896	2	2	2	1	2	2	1	1	1
159.80_1878.0549n	2	2	#16359,#33074	3,4	159.801	1878.05	22	YKEVYAAAAEVLGLILR		sp|P78527|PRKDC_HUMAN	DNA-dependent protein kinase catalytic subunit OS=Homo sapiens OX=9606 GN=PRKDC PE=1 SV=3	1.06825	NC	anti877	0.565487	10.5555	655.494	683.626	797.469	680.136	682.252	637.697	688.551	757.71	666.452	711.986	683.626	898.787	675.549	664.683	622.726	733.438	713.25	738.93	4	4	3	3	4	3	3	4	3
169.40_2118.1972n	1	1	#16821	3	169.398	2118.2	22	DVLIQGLIDENPGLQLIIR		sp|P78527|PRKDC_HUMAN	DNA-dependent protein kinase catalytic subunit OS=Homo sapiens OX=9606 GN=PRKDC PE=1 SV=3	1.32325	Mock	NC	0.0573371	17.872	649.064	691.634	786.014	848.748	1057.48	747.451	955.079	909.754	949.342	705.002	691.634	885.877	843.023	1030.25	729.903	1017.34	856.372	1052.58	3	3	3	3	5	5	3	2	4
38.99_792.4266n	0	1	#17019	2	38.9939	792.427	10	DYVAVAR		sp|P78527|PRKDC_HUMAN	DNA-dependent protein kinase catalytic subunit OS=Homo sapiens OX=9606 GN=PRKDC PE=1 SV=3	1.04023	NC	anti877	0.938591	22.089	812.393	752.343	737.821	628.9	874.295	710.311	593.539	931.115	768.192	882.408	752.343	831.56	624.658	851.781	693.635	632.232	876.479	851.734	2	2	2	2	1	2	1	0	0
133.94_1599.9279n	1	1	#17251	3	133.944	1599.93	11	NLLIFENLIDLKR		sp|P78527|PRKDC_HUMAN	DNA-dependent protein kinase catalytic subunit OS=Homo sapiens OX=9606 GN=PRKDC PE=1 SV=3	1.57542	anti877	NC	0.0352387	25.1975	233.333	254.273	366.765	373.432	486.512	486.054	395.494	407.767	364.026	253.442	254.273	413.362	370.913	473.984	474.642	421.277	383.841	403.614	2	2	2	2	4	2	2	2	2
171.07_1627.9098n	2	2	#18723,#17647	2,3	171.075	1627.91	21	LGLIEWLENTVTLK		sp|P78527|PRKDC_HUMAN	DNA-dependent protein kinase catalytic subunit OS=Homo sapiens OX=9606 GN=PRKDC PE=1 SV=3	1.98922	Mock	NC	0.217028	71.7004	575.903	577.574	70.1887	673.518	836.106	703.435	804.681	865.395	764.065	625.536	577.574	79.1061	668.975	814.575	686.92	857.138	814.615	847.158	1	1	1	1	3	1	4	3	2
170.07_2856.4366n	1	1	#17904	3	170.068	2856.44	27	VYELLGLLGEVHPSEMINNAENLFR		sp|P78527|PRKDC_HUMAN	DNA-dependent protein kinase catalytic subunit OS=Homo sapiens OX=9606 GN=PRKDC PE=1 SV=3	1.14526	Mock	anti877	0.618806	21.349	684.691	759.186	745.28	701.272	617.62	730.949	875.401	589.671	882.533	743.701	759.186	839.967	696.542	601.716	713.789	932.469	555.07	978.509	1	1	2	0	1	2	3	5	2
58.75_1189.4893n	1	1	#18084	2	58.7514	1189.49	13	FNNYVDCMK	[7] Carbamidomethyl	sp|P78527|PRKDC_HUMAN	DNA-dependent protein kinase catalytic subunit OS=Homo sapiens OX=9606 GN=PRKDC PE=1 SV=3	2.15466	NC	anti877	0.35393	78.5797	407.9	274.656	302.339	218.206	14.1664	224.728	392.826	93.2866	190.575	443.054	274.656	340.751	216.735	13.8016	219.452	418.435	87.8128	211.301	1	1	1	2	0	1	1	0	1
122.83_1929.8745n	1	1	#18382	3	122.831	1929.87	13	ECSPWMSDFKVEFLR	[2] Carbamidomethyl	sp|P78527|PRKDC_HUMAN	DNA-dependent protein kinase catalytic subunit OS=Homo sapiens OX=9606 GN=PRKDC PE=1 SV=3	1.39629	Mock	NC	0.470084	37.5189	298.941	254.497	351.571	419.97	215.031	481.932	533.28	327.364	403.013	324.705	254.497	396.238	417.138	209.494	470.617	568.045	308.155	446.841	1	1	2	2	2	2	2	1	2
148.59_2075.0700n	0	1	#18511	3	148.592	2075.07	20	AVAFFLESIAMHDIIAAEK		sp|P78527|PRKDC_HUMAN	DNA-dependent protein kinase catalytic subunit OS=Homo sapiens OX=9606 GN=PRKDC PE=1 SV=3	1.15547	NC	anti877	0.276165	17.4058	1051.17	1068.41	1086.68	1033.76	740.007	1001.08	967.34	932.027	988.267	1141.76	1068.41	1224.74	1026.79	720.951	977.576	1030.4	877.338	1095.74	4	2	2	4	3	4	5	3	2
51.44_1106.6806n	1	1	#18988	3	51.4442	1106.68	8	LLPAELPAKR		sp|P78527|PRKDC_HUMAN	DNA-dependent protein kinase catalytic subunit OS=Homo sapiens OX=9606 GN=PRKDC PE=1 SV=3	1.46107	NC	anti877	0.68565	60.5208	295.402	95.5861	134.304	121.412	92.0888	146.025	182.422	118.896	122.964	320.861	95.5861	151.367	120.593	89.7174	142.596	194.314	111.92	136.336	0	0	0	0	0	0	2	1	1
168.33_1935.9399n	1	1	#19459	3	168.325	1935.94	20	VAACELLHSMVMFMLGK	[4] Carbamidomethyl	sp|P78527|PRKDC_HUMAN	DNA-dependent protein kinase catalytic subunit OS=Homo sapiens OX=9606 GN=PRKDC PE=1 SV=3	1.02477	Mock	NC	0.987226	17.5484	732.861	755.703	905.774	876.222	694.092	863.493	887.623	652.811	913.205	796.022	755.703	1020.85	870.312	676.218	843.221	945.488	614.506	1012.52	3	2	3	3	3	4	4	4	2
152.47_1732.7856n	0	1	#22534	3	152.471	1732.79	15	MDPMNIWDDIITNR		sp|P78527|PRKDC_HUMAN	DNA-dependent protein kinase catalytic subunit OS=Homo sapiens OX=9606 GN=PRKDC PE=1 SV=3	1.12261	NC	anti877	0.875874	49.582	409.191	296.621	427.303	420.485	144.957	443.919	460.99	152.323	455.51	444.456	296.621	481.592	417.649	141.224	433.497	491.042	143.385	505.047	3	1	0	1	1	2	2	2	0
152.60_1732.7977n	0	1	#19989	2	152.604	1732.8	19	MDPMNIWDDIITNR		sp|P78527|PRKDC_HUMAN	DNA-dependent protein kinase catalytic subunit OS=Homo sapiens OX=9606 GN=PRKDC PE=1 SV=3	1.12325	NC	anti877	0.815204	36.9211	956.785	853.885	1085.5	1055.85	493.371	1029.16	1079.23	603.233	1012	1039.24	853.885	1223.41	1048.72	480.666	1005	1149.59	567.837	1122.06	2	3	2	2	1	2	1	1	4
163.65_1616.7697n	2	2	#20003,#28577	2,3	163.653	1616.77	18	DFSAFINLVEFCR	[12] Carbamidomethyl	sp|P78527|PRKDC_HUMAN	DNA-dependent protein kinase catalytic subunit OS=Homo sapiens OX=9606 GN=PRKDC PE=1 SV=3	1.0963	Mock	NC	0.199134	6.4153	780.141	730.798	801.992	825.642	821.902	755.505	902.332	838.906	794.439	847.376	730.798	903.884	820.073	800.738	737.768	961.156	789.681	880.835	7	5	4	5	6	6	5	6	5
46.96_852.4289n	0	1	#20159	2	46.9634	852.429	5	RYVMER		sp|P78527|PRKDC_HUMAN	DNA-dependent protein kinase catalytic subunit OS=Homo sapiens OX=9606 GN=PRKDC PE=1 SV=3	1.44334	NC	anti877	0.279703	39.5032	799.45	449.274	401.468	410.604	360.869	371.841	472.073	422.946	398.482	868.349	449.274	452.475	407.834	351.577	363.111	502.848	398.129	441.817	0	0	1	0	1	0	0	0	1
44.91_1175.5604n	1	1	#20271	2	44.9133	1175.56	16	LACDVDQVTR	[3] Carbamidomethyl	sp|P78527|PRKDC_HUMAN	DNA-dependent protein kinase catalytic subunit OS=Homo sapiens OX=9606 GN=PRKDC PE=1 SV=3	1.57664	NC	Mock	0.434912	53.7087	815.274	336.202	358.626	466.255	281.991	432.004	310.814	337.955	309.027	885.538	336.202	404.189	463.11	274.73	421.862	331.076	318.125	342.634	2	2	2	2	1	2	2	2	1
155.75_1604.8757n	1	1	#20509	3	155.751	1604.88	7	LTRQFINLMLPMK	[4] Deamidated	sp|P78527|PRKDC_HUMAN	DNA-dependent protein kinase catalytic subunit OS=Homo sapiens OX=9606 GN=PRKDC PE=1 SV=3	1.74834	anti877	Mock	0.00754692	17.4175	290.014	305.831	241.248	323.565	398.742	351.368	166.751	237.498	209.861	315.009	305.831	271.898	321.382	388.474	343.119	177.622	223.562	232.683	0	0	0	1	1	0	0	0	0
47.16_1916.8940n	1	1	#20627	3	47.16	1916.89	21	ATQQQHDFTLTQTADGR		sp|P78527|PRKDC_HUMAN	DNA-dependent protein kinase catalytic subunit OS=Homo sapiens OX=9606 GN=PRKDC PE=1 SV=3	1.31	Mock	anti877	0.087188	19.9909	374.536	254.884	291.2	271.622	230.428	224.631	326.903	324.763	300.287	406.815	254.884	328.197	269.79	224.494	219.357	348.214	305.707	332.944	1	2	2	1	2	1	2	2	2
67.28_1526.6663n	1	1	#21884	2	67.2844	1526.67	14	QMFLTQTDTGDDR		sp|P78527|PRKDC_HUMAN	DNA-dependent protein kinase catalytic subunit OS=Homo sapiens OX=9606 GN=PRKDC PE=1 SV=3	1.26561	NC	anti877	0.82651	66.6863	131.382	188.857	196.295	123.041	101.181	183.908	189.267	44.5522	259.761	142.705	188.857	221.234	122.211	98.5755	179.59	201.606	41.938	288.01	1	1	1	1	0	1	1	0	1
92.20_1602.7442n	1	1	#22138	2	92.2002	1602.74	19	CLMDQATDPNILGR	[1] Carbamidomethyl	sp|P78527|PRKDC_HUMAN	DNA-dependent protein kinase catalytic subunit OS=Homo sapiens OX=9606 GN=PRKDC PE=1 SV=3	1.27514	NC	anti877	0.63128	47.2721	393.645	399.726	363.261	369.653	138.198	399.208	468.78	205.481	396.059	427.57	399.726	409.413	367.16	134.639	389.836	499.34	193.424	439.131	2	0	0	1	0	2	2	0	1
175.20_1321.7208n	1	1	#23286	2	175.199	1321.72	17	QLFSSLFSGILK	[N-term] Gln->pyro-Glu	sp|P78527|PRKDC_HUMAN	DNA-dependent protein kinase catalytic subunit OS=Homo sapiens OX=9606 GN=PRKDC PE=1 SV=3	1.29013	anti877	NC	0.194911	22.3344	162.639	158.891	232.078	259.976	241.679	212.569	215.401	203.223	156.157	176.655	158.891	261.563	258.222	235.455	207.579	229.444	191.299	173.139	1	1	1	1	1	1	1	1	1
120.97_2561.2340n	1	1	#23321	3	120.968	2561.23	23	ITAQSIEELCAVNLYGPDAQVDR	[10] Carbamidomethyl	sp|P78527|PRKDC_HUMAN	DNA-dependent protein kinase catalytic subunit OS=Homo sapiens OX=9606 GN=PRKDC PE=1 SV=3	1.04324	anti877	Mock	0.90089	16.4625	421.681	533.245	587.754	477.491	601.026	526.373	491.33	571.416	475.629	458.023	533.245	662.428	474.27	585.549	514.016	523.361	537.887	527.354	0	0	1	1	0	1	1	1	0
131.07_1516.7822n	1	1	#24285	3	131.07	1516.78	10	NILEESLCELVAK	[8] Carbamidomethyl	sp|P78527|PRKDC_HUMAN	DNA-dependent protein kinase catalytic subunit OS=Homo sapiens OX=9606 GN=PRKDC PE=1 SV=3	1.21192	anti877	NC	0.458049	22.5766	179.781	149.492	185.356	197.464	241.669	184.558	203.411	220.966	140.187	195.275	149.492	208.905	196.132	235.446	180.225	216.672	208	155.433	2	2	2	2	2	1	2	1	1
27.19_1462.7337n	1	1	#24302	4	27.1925	1462.73	12	GHDEREHPFLVK		sp|P78527|PRKDC_HUMAN	DNA-dependent protein kinase catalytic subunit OS=Homo sapiens OX=9606 GN=PRKDC PE=1 SV=3	1.31376	Mock	NC	0.557094	36.4102	75.8848	131.43	165.539	99.7128	194.37	146.5	123.032	193.232	173.578	82.4248	131.43	186.571	99.0403	189.365	143.06	131.052	181.894	192.455	2	2	1	1	1	2	2	1	1
47.88_698.3632n	0	1	#24614	2	47.8785	698.363	5	ELFYK		sp|P78527|PRKDC_HUMAN	DNA-dependent protein kinase catalytic subunit OS=Homo sapiens OX=9606 GN=PRKDC PE=1 SV=3	1.50439	NC	Mock	0.351841	47.2112	595.402	276.785	283.9	292.075	348.839	306.069	282.626	274.971	210.877	646.716	276.785	319.969	290.105	339.856	298.884	301.05	258.837	233.811	0	1	1	0	1	2	0	1	2
103.99_1282.7659n	1	1	#24764	3	103.989	1282.77	13	CKIPALDLLIK	[1] Carbamidomethyl	sp|P78527|PRKDC_HUMAN	DNA-dependent protein kinase catalytic subunit OS=Homo sapiens OX=9606 GN=PRKDC PE=1 SV=3	1.11419	NC	anti877	0.928549	30.1401	107.294	191.109	195.09	104.263	170.221	168.433	191.348	178.002	106.87	116.541	191.109	219.876	103.56	165.838	164.478	203.822	167.557	118.492	1	1	1	1	2	1	1	2	1
140.25_2393.1456n	1	1	#24794	3	140.253	2393.15	20	VEQLFQVMNGILAQDSACSQR	[18] Carbamidomethyl	sp|P78527|PRKDC_HUMAN	DNA-dependent protein kinase catalytic subunit OS=Homo sapiens OX=9606 GN=PRKDC PE=1 SV=3	1.72107	NC	anti877	0.340093	66.7594	235.948	201.544	199.618	168.555	28.313	173.316	335.79	120.371	171.552	256.283	201.544	224.979	167.418	27.5839	169.247	357.681	113.308	190.208	2	1	2	1	0	2	1	0	1
137.28_1526.7476n	1	1	#25336	2	137.28	1526.75	16	DVDFMYVELIQR		sp|P78527|PRKDC_HUMAN	DNA-dependent protein kinase catalytic subunit OS=Homo sapiens OX=9606 GN=PRKDC PE=1 SV=3	1.31927	Mock	NC	0.524445	62.7639	265.437	200.359	53.3986	199.348	231.625	223.66	226.045	290.685	168.228	288.313	200.359	60.1828	198.004	225.661	218.409	240.781	273.628	186.523	2	2	1	1	2	1	1	2	2
163.79_2073.9846n	1	1	#25502	3	163.787	2073.98	22	GSCVTQVGLLESVYEMFR	[3] Carbamidomethyl	sp|P78527|PRKDC_HUMAN	DNA-dependent protein kinase catalytic subunit OS=Homo sapiens OX=9606 GN=PRKDC PE=1 SV=3	1.16002	NC	anti877	0.604185	25.8195	442.135	411.906	454.861	433.148	288.179	407.019	416.379	276.703	470.95	480.239	411.906	512.651	430.226	280.758	397.463	443.523	260.467	522.166	3	2	2	2	2	2	3	3	3
152.67_1796.9527n	1	1	#26239	3	152.671	1796.95	13	SLLTLLWHCSLDALR	[9] Carbamidomethyl	sp|P78527|PRKDC_HUMAN	DNA-dependent protein kinase catalytic subunit OS=Homo sapiens OX=9606 GN=PRKDC PE=1 SV=3	1.27487	anti877	NC	0.300407	22.0018	274.977	320.712	403.243	373.724	479.749	420.029	457.512	334.668	305.88	298.675	320.712	454.474	371.204	467.395	410.168	487.338	315.03	339.145	2	2	2	2	2	2	2	2	2
45.77_890.4005n	1	1	#27891	2	45.7698	890.401	7	DWSNDVR		sp|P78527|PRKDC_HUMAN	DNA-dependent protein kinase catalytic subunit OS=Homo sapiens OX=9606 GN=PRKDC PE=1 SV=3	1.66656	NC	Mock	0.475482	63.5211	425.36	163.794	147.414	175.61	153.155	180.01	209.717	146.344	85.9064	462.019	163.794	166.143	174.426	149.211	175.784	223.389	137.757	95.2488	2	1	2	1	0	0	2	1	2
105.64_2380.1925n	0	1	#28398	3	105.641	2380.19	13	ILELSGSSSEDSEKVIAGLYQR		sp|P78527|PRKDC_HUMAN	DNA-dependent protein kinase catalytic subunit OS=Homo sapiens OX=9606 GN=PRKDC PE=1 SV=3	1.75618	Mock	anti877	0.957617	77.9824	82.5288	64.5233	97.9747	32.634	65.8338	129.623	186.944	200.093	13.5303	89.6414	64.5233	110.422	32.4139	64.1385	126.58	199.131	188.352	15.0018	0	0	0	0	0	0	1	0	0
114.68_1667.7912n	1	1	#28786	3	114.682	1667.79	7	MVSAVLNGMLDQSFR	[7] Deamidated	sp|P78527|PRKDC_HUMAN	DNA-dependent protein kinase catalytic subunit OS=Homo sapiens OX=9606 GN=PRKDC PE=1 SV=3	2.84688	anti877	NC	0.480024	110.078	76.3653	106.604	83.9801	106.628	496.597	156.747	89.8681	342.982	25.0321	82.9467	106.604	94.6497	105.909	483.809	153.067	95.7266	322.856	27.7543	0	1	1	1	0	0	0	0	0
140.71_1706.8431n	1	1	#29821	2	140.712	1706.84	20	LQYFMEQFYGIIR		sp|P78527|PRKDC_HUMAN	DNA-dependent protein kinase catalytic subunit OS=Homo sapiens OX=9606 GN=PRKDC PE=1 SV=3	1.64462	NC	anti877	0.143497	44.9377	185.208	169.537	165.076	145.526	53.1573	117.39	188.176	154.377	131.625	201.17	169.537	186.049	144.545	51.7885	114.634	200.443	145.318	145.939	2	1	2	1	0	1	2	1	1
134.88_1718.9342n	1	1	#29872	3	134.88	1718.93	11	EMKPVIFLDVFLPR	[2] Oxidation	sp|P78527|PRKDC_HUMAN	DNA-dependent protein kinase catalytic subunit OS=Homo sapiens OX=9606 GN=PRKDC PE=1 SV=3	1.13004	anti877	NC	0.842696	42.332	58.3207	126.658	141.809	110.358	109.936	148.989	111.041	161.372	65.9336	63.347	126.658	159.826	109.613	107.105	145.491	118.28	151.903	73.1039	0	2	1	0	1	1	1	2	1
172.61_2273.1511n	1	1	#30021	3	172.608	2273.15	16	QLYEPLVMQLIHWFTNNK		sp|P78527|PRKDC_HUMAN	DNA-dependent protein kinase catalytic subunit OS=Homo sapiens OX=9606 GN=PRKDC PE=1 SV=3	1.38639	Mock	anti877	0.631076	67.6153	116.682	166.847	28.1237	85.603	109.382	98.6935	114.927	101.94	190.285	126.738	166.847	31.6968	85.0256	106.565	96.3765	122.419	95.9584	210.979	1	1	0	0	0	1	1	1	2
120.90_1666.8159n	1	1	#30761	3	120.902	1666.82	10	MVSAVLNGMLDQSFR		sp|P78527|PRKDC_HUMAN	DNA-dependent protein kinase catalytic subunit OS=Homo sapiens OX=9606 GN=PRKDC PE=1 SV=3	1.60846	Mock	anti877	0.569269	102.502	88.2366	56.9796	57.9359	56.9094	0.702757	125.866	148.798	20.3222	125.998	95.8411	56.9796	65.2967	56.5256	0.68466	122.911	158.499	19.1297	139.7	1	0	1	2	0	2	1	0	2
26.07_1075.5365n	0	1	#30997	3	26.066	1075.54	8	ECREEILK	[2] Carbamidomethyl	sp|P78527|PRKDC_HUMAN	DNA-dependent protein kinase catalytic subunit OS=Homo sapiens OX=9606 GN=PRKDC PE=1 SV=3	1.40266	Mock	NC	0.644279	55.1143	16.969	61.1723	61.8474	32.8963	63.0772	67.0629	39.3921	93.1933	63.771	18.4314	61.1723	69.705	32.6744	61.4529	65.4885	41.9601	87.7249	70.7061	0	1	1	1	1	1	0	1	1
22.70_1178.4864n	1	1	#33782	2	22.702	1178.49	17	SMEEDPQTSR		sp|P78527|PRKDC_HUMAN	DNA-dependent protein kinase catalytic subunit OS=Homo sapiens OX=9606 GN=PRKDC PE=1 SV=3	1.44807	Mock	anti877	0.702584	65.7978	19.7913	53.3687	67.5993	32.6044	23.0981	77.9529	65.9488	31.2932	96.3004	21.497	53.3687	76.1878	32.3845	22.5033	76.1228	70.248	29.457	106.773	1	2	2	1	1	2	2	1	2
111.13_1803.9278n	0	2	#295,#204	2,3	111.131	1803.93	18	AINCATSGVVGLVNCLR	[4] Carbamidomethyl|[14] Deamidated|[15] Carbamidomethyl	sp|P49327|FAS_HUMAN	Fatty acid synthase OS=Homo sapiens OX=9606 GN=FASN PE=1 SV=3	1.04988	anti877	NC	0.285924	5.55457	112563	114344	107864	119199	122397	109872	109912	112539	112811	122264	114344	121568	118395	119245	107293	117078	105935	125079	16	14	10	14	14	13	6	13	8
79.02_1262.7299n	1	1	#710	2	79.0161	1262.73	18	LQVVDQPLPVR		sp|P49327|FAS_HUMAN	Fatty acid synthase OS=Homo sapiens OX=9606 GN=FASN PE=1 SV=3	2.27941	Mock	anti877	0.21877	76.5881	5805.64	2330.28	1225.84	3890.98	2632.51	1946.9	6977.5	9029.04	3300.94	6305.99	2330.28	1381.58	3864.74	2564.72	1901.19	7432.37	8499.23	3659.92	2	1	1	2	1	2	2	2	2
118.59_1367.7882n	2	2	#4459,#738	2,3	118.593	1367.79	20	EGGFLLLHTLLR		sp|P49327|FAS_HUMAN	Fatty acid synthase OS=Homo sapiens OX=9606 GN=FASN PE=1 SV=3	1.14602	Mock	anti877	0.118217	11.9826	6983	6953.11	8521.49	6437.24	6464.97	6835.6	7430.63	7909.34	7279.92	7584.82	6953.11	9604.13	6393.82	6298.49	6675.12	7915.04	7445.24	8071.62	4	3	4	3	3	3	5	3	5
63.45_845.4742n	0	1	#795	2	63.4501	845.474	12	AGLYGLPR		sp|P49327|FAS_HUMAN	Fatty acid synthase OS=Homo sapiens OX=9606 GN=FASN PE=1 SV=3	1.1575	Mock	anti877	0.0540268	8.05383	10690.3	10034.3	10062.3	9067.24	9683.36	8784.98	9655.08	10941.8	11275.5	11611.6	10034.3	11340.7	9006.09	9434	8578.74	10284.5	10299.7	12501.7	2	1	1	0	0	1	1	1	1
170.54_1404.8020n	2	2	#4133,#823	2,3	170.538	1404.8	22	DLVEAVAHILGIR		sp|P49327|FAS_HUMAN	Fatty acid synthase OS=Homo sapiens OX=9606 GN=FASN PE=1 SV=3	1.2228	Mock	anti877	0.0231005	9.58689	6595.59	6572.58	6786.72	6802.84	6340.66	5613.79	7695.89	8042.13	7198.34	7164.02	6572.58	7648.97	6756.96	6177.38	5482	8197.59	7570.24	7981.17	3	2	4	6	4	4	2	4	8
85.89_1250.6101n	2	2	#4805,#846	2,3	85.889	1250.61	14	FDASFFGVHPK		sp|P49327|FAS_HUMAN	Fatty acid synthase OS=Homo sapiens OX=9606 GN=FASN PE=1 SV=3	1.1502	Mock	anti877	0.018161	6.56757	8191.24	8134.91	8349.02	7250.56	8234.07	7549.08	8600.26	8767.65	9125.43	8897.19	8134.91	9409.76	7201.66	8022.04	7371.85	9160.92	8253.18	10117.8	5	4	3	4	4	4	3	4	4
88.95_1037.6447n	1	1	#937	2	88.9518	1037.64	15	GTPLISPLIK		sp|P49327|FAS_HUMAN	Fatty acid synthase OS=Homo sapiens OX=9606 GN=FASN PE=1 SV=3	1.15497	Mock	anti877	0.00297696	4.27318	5399.38	5663.04	5881.37	5171.81	5449.69	5304.05	6059.33	6192.48	6141.69	5864.72	5663.04	6628.59	5136.93	5309.35	5179.53	6454.35	5829.12	6809.6	3	3	2	3	3	3	3	3	3
57.49_956.5602n	1	1	#983	2	57.4857	956.56	15	GLVQALQTK		sp|P49327|FAS_HUMAN	Fatty acid synthase OS=Homo sapiens OX=9606 GN=FASN PE=1 SV=3	1.21556	Mock	anti877	0.0237955	9.9888	6704.36	6673.98	6896.73	6472.72	5343.72	6271.79	7618.35	7211.05	7157.84	7282.17	6673.98	7772.95	6429.06	5206.11	6124.55	8115	6787.92	7936.26	4	3	3	4	4	3	3	4	3
87.88_1684.8710n	2	2	#7647,#1049	2,3	87.8829	1684.87	22	GILADEDSSRPVWLK		sp|P49327|FAS_HUMAN	Fatty acid synthase OS=Homo sapiens OX=9606 GN=FASN PE=1 SV=3	1.0569	Mock	anti877	0.281561	6.5327	12066.5	11572.5	12163.8	11346.3	11536.1	11049.8	12031.3	11137.7	12693.9	13106.4	11572.5	13709.2	11269.8	11239	10790.4	12815.6	10484.2	14074.4	2	2	2	3	4	2	4	2	2
57.69_1886.9968n	2	2	#4053,#1106	3,4	57.6857	1887	25	VTVAGGVHISGLHTESAPR		sp|P49327|FAS_HUMAN	Fatty acid synthase OS=Homo sapiens OX=9606 GN=FASN PE=1 SV=3	1.16234	Mock	anti877	0.100129	11.8671	10134.3	10542.3	10347.5	10410.3	8355.25	10272	11362.6	11283.4	11105.4	11007.7	10542.3	11662.1	10340.1	8140.09	10030.8	12103.4	10621.3	12313.1	4	4	4	5	4	4	4	3	3
105.04_994.6400n	1	1	#1110	2	105.043	994.64	15	VLEALLPLK		sp|P49327|FAS_HUMAN	Fatty acid synthase OS=Homo sapiens OX=9606 GN=FASN PE=1 SV=3	1.14516	NC	anti877	0.0290902	6.21398	6116.65	6787.23	6440.02	5643.43	5456.45	5792	6006.57	6792.89	6317.96	6643.81	6787.23	7258.22	5605.36	5315.94	5656.02	6398.14	6394.3	7005.05	4	6	6	6	6	5	5	5	6
118.16_2191.1879n	2	2	#31197,#1130	2,3	118.163	2191.19	32	IPGLLSPHPLLQLSYTATDR		sp|P49327|FAS_HUMAN	Fatty acid synthase OS=Homo sapiens OX=9606 GN=FASN PE=1 SV=3	1.15727	Mock	anti877	0.00724602	5.79647	9356.49	9082.54	9489.39	7957.42	8729.5	7865.88	9458.14	9759.23	9196.76	10162.9	9082.54	10695	7903.75	8504.7	7681.21	10074.7	9186.58	10196.9	5	6	3	5	4	4	4	5	3
61.02_1084.6082n	1	1	#1320	2	61.0172	1084.61	13	QEPLLIGSTK		sp|P49327|FAS_HUMAN	Fatty acid synthase OS=Homo sapiens OX=9606 GN=FASN PE=1 SV=3	1.22497	Mock	anti877	0.000445442	4.14706	4115.67	4142.69	4205.63	3512.04	3382.91	3674.49	4439.37	4343.76	4164.12	4470.37	4142.69	4739.96	3488.35	3295.8	3588.23	4728.78	4088.88	4616.98	2	2	2	2	2	3	2	3	2
94.84_1967.9805n	2	2	#16819,#1342	2,3	94.8448	1967.98	20	WLSTSIPEAQWHSSLAR		sp|P49327|FAS_HUMAN	Fatty acid synthase OS=Homo sapiens OX=9606 GN=FASN PE=1 SV=3	1.10621	Mock	anti877	0.0376146	5.42679	7693.66	7762.58	7502.86	7277.18	6907.6	7230.45	8382.67	7573.36	7733.72	8356.72	7762.58	8456.09	7228.09	6729.72	7060.7	8929.14	7128.97	8574.77	2	2	2	2	2	2	2	2	2
94.38_1114.6542n	1	1	#1479	2	94.384	1114.65	18	SEGVVAVLLTK		sp|P49327|FAS_HUMAN	Fatty acid synthase OS=Homo sapiens OX=9606 GN=FASN PE=1 SV=3	1.1795	Mock	anti877	0.000420235	3.54185	8317.86	7930.62	8503.35	7350.37	7472.19	7332.51	8600.01	8896.23	8635.74	9034.73	7930.62	9583.69	7300.79	7279.77	7160.36	9160.65	8374.22	9574.89	6	4	5	4	4	4	4	4	4
74.63_1301.6624n	1	1	#1497	2	74.6283	1301.66	19	AALQEELQLCK	[10] Carbamidomethyl	sp|P49327|FAS_HUMAN	Fatty acid synthase OS=Homo sapiens OX=9606 GN=FASN PE=1 SV=3	1.09784	Mock	anti877	0.547014	14.968	9518.63	8176.89	7052.32	8125.87	6992.92	8116.74	8831.19	8412.58	8265.22	10339	8176.89	7948.31	8071.06	6812.84	7926.18	9406.9	7918.94	9164.07	3	2	2	2	2	3	2	3	2
70.07_1635.7667n	0	2	#9177,#1556	2,3	70.0664	1635.77	20	CTVFHGAQVEDAFR	[1] Carbamidomethyl	sp|P49327|FAS_HUMAN	Fatty acid synthase OS=Homo sapiens OX=9606 GN=FASN PE=1 SV=3	2.43556	anti877	Mock	0.131976	54.7463	13657.8	36284.3	49578.6	26307.5	46103.7	38737	14426.4	9044.12	22165.1	14834.9	36284.3	55877.5	26130.1	44916.5	37827.6	15366.9	8513.43	24575.6	1	1	0	0	1	0	0	1	0
58.29_705.4083n	0	1	#1639	2	58.2873	705.408	8	FLEIGK		sp|P49327|FAS_HUMAN	Fatty acid synthase OS=Homo sapiens OX=9606 GN=FASN PE=1 SV=3	1.16064	Mock	anti877	0.0430618	7.96319	3030.78	2741.22	2807.12	2649.31	2341.51	2729.81	3048.47	2980.91	2931.45	3291.98	2741.22	3163.77	2631.44	2281.22	2665.72	3247.2	2806	3250.25	1	3	3	3	2	2	2	3	2
71.84_878.4047n	1	1	#1680	2	71.842	878.405	12	DGAWGAFR		sp|P49327|FAS_HUMAN	Fatty acid synthase OS=Homo sapiens OX=9606 GN=FASN PE=1 SV=3	1.00924	anti877	NC	0.977648	11.6025	3382.55	2985.68	2684.51	3193.97	2937.54	3004.86	2862.14	3259.59	3004.02	3674.07	2985.68	3025.57	3172.43	2861.9	2934.31	3048.73	3068.33	3330.71	4	3	2	3	3	4	3	3	2
121.97_1829.9391n	0	2	#14403,#1748	2,3	121.966	1829.94	21	FDLSQNHPLGMAIFLK		sp|P49327|FAS_HUMAN	Fatty acid synthase OS=Homo sapiens OX=9606 GN=FASN PE=1 SV=3	1.16656	NC	anti877	0.0172815	6.74832	6587.04	6542.19	6592.67	5751.95	5351.82	5802.23	6347.06	5841.93	6685.61	7154.73	6542.19	7430.27	5713.15	5214.01	5666.01	6760.83	5499.14	7412.68	2	3	2	2	3	3	2	2	2
131.32_2471.2895n	4	4	#33818,#1825,#8705,#22836	2,3,4,5	131.32	2471.29	26	LHLSGIDANPNALFPPVEFPAPR		sp|P49327|FAS_HUMAN	Fatty acid synthase OS=Homo sapiens OX=9606 GN=FASN PE=1 SV=3	1.15669	Mock	anti877	0.0294033	6.85449	9977.04	10642.6	10664.7	8941.88	9590.75	8621.49	10653.3	11077.7	9678.05	10836.9	10642.6	12019.6	8881.57	9343.78	8419.09	11347.8	10427.6	10730.5	3	4	5	3	3	4	7	4	5
85.76_1468.6949n	2	2	#1888,#9367	2,3	85.7556	1468.69	22	FPQLDSTSFANSR		sp|P49327|FAS_HUMAN	Fatty acid synthase OS=Homo sapiens OX=9606 GN=FASN PE=1 SV=3	1.20397	Mock	anti877	0.0115585	7.13299	5529.37	5391.11	5418.08	4753.88	5147.87	4688.6	5624.7	6337.6	5604.08	6005.91	5391.11	6106.45	4721.81	5015.3	4578.53	5991.38	5965.72	6213.53	3	3	3	3	3	3	3	3	3
107.58_2264.0996n	0	1	#1894	3	107.576	2264.1	22	DGLLENQTPEFFQDVCKPK	[16] Carbamidomethyl	sp|P49327|FAS_HUMAN	Fatty acid synthase OS=Homo sapiens OX=9606 GN=FASN PE=1 SV=3	1.04386	Mock	NC	0.467308	5.7702	15928.7	15108.3	14189.8	15472	15065.2	14813.2	16176.2	16130.9	14903.1	17301.5	15108.3	15992.6	15367.6	14677.3	14465.4	17230.8	15184.4	16523.8	3	3	3	2	2	2	3	3	3
171.01_2784.5691n	2	2	#1943,#5821	3,4	171.008	2784.57	36	ALGLGVEQLPVVFEDVVLHQATILPK		sp|P49327|FAS_HUMAN	Fatty acid synthase OS=Homo sapiens OX=9606 GN=FASN PE=1 SV=3	1.19695	Mock	anti877	0.0267782	7.7999	8243.96	8791.55	7882.48	7337.3	7992.67	8579.98	9601.47	9964.14	9053.29	8954.46	8791.55	8883.94	7287.81	7786.85	8378.55	10227.4	9379.47	10037.8	2	4	2	2	5	2	4	4	3
130.67_3341.7560n	1	1	#2019	5	130.669	3341.76	27	VLLSLEHGLWAPNLHFHSPNPEIPALLDGR		sp|P49327|FAS_HUMAN	Fatty acid synthase OS=Homo sapiens OX=9606 GN=FASN PE=1 SV=3	1.23711	NC	anti877	0.00314676	6.03519	10060.4	10424.9	9745.27	8014.27	8562.85	7859.38	10025.1	9140.25	10264.1	10927.5	10424.9	10983.4	7960.21	8342.35	7674.87	10678.6	8603.92	11380.3	3	4	2	2	3	3	3	3	4
97.43_2541.1977n	1	1	#2037	3	97.428	2541.2	30	SLYQSAGVAPESFEYIEAHGTGTK		sp|P49327|FAS_HUMAN	Fatty acid synthase OS=Homo sapiens OX=9606 GN=FASN PE=1 SV=3	1.0965	NC	anti877	0.105959	5.93013	10160.5	9803.73	9631.1	9592.91	8563.95	8833.72	9594.62	9342.97	10336.8	11036.1	9803.73	10854.7	9528.2	8343.41	8626.33	10220.1	8794.75	11461	2	2	2	2	2	2	2	3	2
104.15_2187.0885n	2	2	#22424,#2064	2,3	104.154	2187.09	22	RPTPQDSPIFLPVDDTSFR		sp|P49327|FAS_HUMAN	Fatty acid synthase OS=Homo sapiens OX=9606 GN=FASN PE=1 SV=3	1.24895	NC	anti877	0.00607124	8.31084	10040.5	10087.8	10769.9	8020.66	8296.92	8421.72	10348.6	10466.7	8981.61	10905.8	10087.8	12138.2	7966.57	8083.27	8224	11023.2	9852.58	9958.37	5	5	5	4	6	4	4	3	3
103.92_2187.1012n	1	1	#24671	4	103.923	2187.1	14	RPTPQDSPIFLPVDDTSFR		sp|P49327|FAS_HUMAN	Fatty acid synthase OS=Homo sapiens OX=9606 GN=FASN PE=1 SV=3	1.81697	anti877	Mock	0.514052	162.058	142.646	140.158	0	161.202	87.0439	94.6372	0	8.19141	180.52	154.94	140.158	0	160.114	84.8024	92.4154	0	7.71075	200.151	0	0	0	2	0	0	0	0	3
53.09_1189.6315n	2	2	#11418,#2111	2,3	53.0945	1189.63	15	SDEAVKPFGLK		sp|P49327|FAS_HUMAN	Fatty acid synthase OS=Homo sapiens OX=9606 GN=FASN PE=1 SV=3	1.24628	NC	anti877	0.653139	35.3059	3391.74	2177.51	1731.56	2001.37	1381.14	2475.59	2504.87	1671.47	1778.52	3684.05	2177.51	1951.56	1987.87	1345.57	2417.47	2668.17	1573.4	1971.94	2	2	2	2	2	2	2	2	2
142.10_2360.2343n	0	1	#2127	3	142.104	2360.23	27	DTVTISGPQAPVFEFVEQLRK		sp|P49327|FAS_HUMAN	Fatty acid synthase OS=Homo sapiens OX=9606 GN=FASN PE=1 SV=3	1.19384	Mock	anti877	0.0118348	5.51808	6481.19	6158.17	6802.53	6342.75	5984.46	6600.7	7753.28	7790.75	7052.84	7039.76	6158.17	7666.78	6299.97	5830.36	6445.73	8258.72	7333.61	7819.85	2	2	3	2	2	2	2	2	3
146.16_1776.9797n	2	2	#4226,#2145	2,3	146.159	1776.98	23	LPEDPLLSGLLDSPALK		sp|P49327|FAS_HUMAN	Fatty acid synthase OS=Homo sapiens OX=9606 GN=FASN PE=1 SV=3	1.18514	Mock	anti877	9.11143e-06	1.38212	9431.44	9519.15	9274.75	8031.48	8120.68	8254.87	9528.49	9780.47	9616.86	10244.3	9519.15	10453.1	7977.31	7911.56	8061.07	10149.7	9206.57	10662.7	7	6	9	8	6	8	6	6	6
123.23_2839.3799n	1	1	#2177	3	123.23	2839.38	31	LFDHPESPTPNPTEPLFLAQAEVYK		sp|P49327|FAS_HUMAN	Fatty acid synthase OS=Homo sapiens OX=9606 GN=FASN PE=1 SV=3	1.13875	NC	anti877	0.010222	5.11152	10222.9	9518.51	9269.91	8730.3	8563.03	8183.03	9548.55	9261.88	9440.55	11103.9	9518.51	10447.6	8671.41	8342.52	7990.92	10171	8718.41	10467.2	2	2	2	2	2	2	3	2	2
68.15_1612.8127n	2	2	#2183,#4243	2,3	68.1453	1612.81	25	EDGLAQQQTQLNLR		sp|P49327|FAS_HUMAN	Fatty acid synthase OS=Homo sapiens OX=9606 GN=FASN PE=1 SV=3	1.22167	Mock	anti877	0.0883955	10.4139	6441.41	5677.43	6736.32	5148.27	5910.68	5557.9	5961.32	7269.65	7069.28	6996.55	5677.43	7592.16	5113.55	5758.47	5427.42	6349.94	6843.08	7838.07	2	2	2	2	2	2	2	2	3
104.71_3307.7234n	2	2	#7218,#2245	4,5	104.713	3307.72	26	LNSVQSSERPLFLVHPIEGSTTVFHSLASR		sp|P49327|FAS_HUMAN	Fatty acid synthase OS=Homo sapiens OX=9606 GN=FASN PE=1 SV=3	1.20187	NC	anti877	0.0871798	12.1821	11174	10661.1	10283.8	9934.08	7772.07	9017.82	10745.1	9751.2	9432.2	12137	10661.1	11590.3	9867.08	7571.93	8806.11	11445.6	9179.02	10458	4	4	6	4	7	5	4	4	5
140.16_1350.6877n	2	2	#2286,#22271	2,3	140.155	1350.69	20	DNLEFFLAGIGR		sp|P49327|FAS_HUMAN	Fatty acid synthase OS=Homo sapiens OX=9606 GN=FASN PE=1 SV=3	1.12752	Mock	anti877	0.0993793	7.86673	4033.81	4269.4	4242.89	3750.41	4014.61	3594.51	4476.51	4449.74	3881.86	4381.46	4269.4	4781.95	3725.11	3911.22	3510.12	4768.34	4188.64	4304.02	4	5	4	4	5	4	4	4	4
97.30_1351.7234n	2	2	#2374,#11809	2,3	97.2952	1351.72	20	MVVPGLDGAQIPR		sp|P49327|FAS_HUMAN	Fatty acid synthase OS=Homo sapiens OX=9606 GN=FASN PE=1 SV=3	1.23198	NC	anti877	0.20733	18.02	7124.96	6697.48	7191.3	6113.66	4907.3	6035.96	7139.19	5324.75	7607.23	7739.02	6697.48	8104.95	6072.42	4780.93	5894.25	7604.6	5012.3	8434.53	5	4	4	4	3	3	3	5	3
94.38_1041.6142n	0	1	#2412	2	94.384	1041.61	12	ELNLVLSVR		sp|P49327|FAS_HUMAN	Fatty acid synthase OS=Homo sapiens OX=9606 GN=FASN PE=1 SV=3	1.24021	Mock	anti877	0.0659715	9.65473	3541.56	3653.65	4226.84	3311.39	3718.45	3169.83	4212.57	4590.1	3847.1	3846.78	3653.65	4763.86	3289.05	3622.7	3095.41	4487.19	4320.76	4265.47	4	3	3	3	3	4	3	3	4
91.47_2666.3283n	2	2	#9950,#5131	3,5	91.4659	2666.33	32	HFLLEEDKPEEPTAHAFVSTLTR		sp|P49327|FAS_HUMAN	Fatty acid synthase OS=Homo sapiens OX=9606 GN=FASN PE=1 SV=3	1.20753	NC	anti877	0.0643414	12.0736	4560.59	4085.27	3978.12	3596.34	3462.04	3395.96	4640.7	3787.18	3790.79	4953.63	4085.27	4483.54	3572.09	3372.89	3316.24	4943.23	3564.95	4203.04	0	0	1	0	0	1	1	0	1
91.53_2666.3286n	1	1	#2416	4	91.5324	2666.33	35	HFLLEEDKPEEPTAHAFVSTLTR		sp|P49327|FAS_HUMAN	Fatty acid synthase OS=Homo sapiens OX=9606 GN=FASN PE=1 SV=3	1.23678	Mock	anti877	0.473478	27.0405	6444.44	7111	5941.7	5609.39	5412.32	6198.42	8813.6	7458.68	5025.15	6999.85	7111	6696.59	5571.55	5272.95	6052.9	9388.17	7021.03	5571.64	1	1	2	1	1	0	2	2	2
58.35_1191.5622n	1	1	#2631	2	58.354	1191.56	17	LGMLSPEGTCK	[10] Carbamidomethyl	sp|P49327|FAS_HUMAN	Fatty acid synthase OS=Homo sapiens OX=9606 GN=FASN PE=1 SV=3	1.234	NC	anti877	0.347585	25.6501	5309.86	4524.19	4733.01	4095.05	2855.12	4854.6	5302.31	3823.81	5114.84	5767.48	4524.19	5334.34	4067.42	2781.6	4740.63	5647.97	3599.44	5671.08	2	2	2	2	1	2	2	2	2
67.55_1740.8262n	1	1	#2676	4	67.5503	1740.83	14	DTSFEQHVLWHTGGK		sp|P49327|FAS_HUMAN	Fatty acid synthase OS=Homo sapiens OX=9606 GN=FASN PE=1 SV=3	1.20563	Mock	anti877	0.0303001	8.24207	3557.14	3015.76	3280.68	2830.93	2982.82	2749.94	3202.78	3638.31	3483.55	3863.71	3015.76	3697.49	2811.84	2906.01	2685.38	3411.57	3424.82	3862.39	2	2	2	2	2	2	2	3	2
68.54_1868.7786n	1	1	#2689	3	68.5405	1868.78	20	FCFTPHTEEGCLSER	[2] Carbamidomethyl|[11] Carbamidomethyl	sp|P49327|FAS_HUMAN	Fatty acid synthase OS=Homo sapiens OX=9606 GN=FASN PE=1 SV=3	1.18492	Mock	anti877	0.063602	9.95908	4368.15	4007.33	3575.72	3678.64	3287.2	3365.84	4338.03	3903.68	4000.51	4744.61	4007.33	4030.01	3653.83	3202.55	3286.82	4620.83	3674.62	4435.57	4	2	3	3	3	3	3	3	3
108.41_1621.9100n	2	2	#2775,#3210	2,3	108.409	1621.91	23	VVVQVLAEEPEAVLK		sp|P49327|FAS_HUMAN	Fatty acid synthase OS=Homo sapiens OX=9606 GN=FASN PE=1 SV=3	1.40511	NC	anti877	0.116345	28.9859	9044.54	9244.92	10888.1	4990.67	6778.94	8995.71	10991.4	9636.53	8094.34	9824.03	9244.92	12271.4	4957	6604.37	8784.51	11707.9	9071.08	8974.61	5	6	3	3	3	4	5	5	3
59.02_1297.6584n	1	1	#2845	2	59.0172	1297.66	21	VGDPQELNGITR		sp|P49327|FAS_HUMAN	Fatty acid synthase OS=Homo sapiens OX=9606 GN=FASN PE=1 SV=3	1.18497	Mock	anti877	0.00241523	4.66178	2874.08	2737.48	2618.51	2507.7	2531.66	2397.96	3004.33	2900.82	2907.84	3121.78	2737.48	2951.19	2490.79	2466.46	2341.66	3200.19	2730.61	3224.07	3	1	2	3	2	1	1	2	2
143.35_2148.0611n	1	1	#2915	3	143.35	2148.06	26	AAPLDSIHSLAAYYIDCIR	[17] Carbamidomethyl	sp|P49327|FAS_HUMAN	Fatty acid synthase OS=Homo sapiens OX=9606 GN=FASN PE=1 SV=3	1.19212	Mock	anti877	0.0146993	7.95316	9060.57	8847.26	8574.16	7716.93	6815.89	7941.74	9181.95	9158.01	8452.47	9841.44	8847.26	9663.5	7664.88	6640.37	7755.29	9780.53	8620.64	9371.69	6	8	6	8	6	7	9	7	5
143.61_2148.0596n	1	1	#22985	4	143.613	2148.06	16	AAPLDSIHSLAAYYIDCIR	[17] Carbamidomethyl	sp|P49327|FAS_HUMAN	Fatty acid synthase OS=Homo sapiens OX=9606 GN=FASN PE=1 SV=3	1.96022	Mock	anti877	0.0300495	40.2709	243.688	277.586	495.123	178.666	220.273	186.684	406.768	336.41	404.772	264.69	277.586	558.028	177.461	214.601	182.301	433.286	316.67	448.791	1	2	2	1	1	2	2	2	1
102.20_1385.7357n	2	2	#3001,#15653	2,3	102.202	1385.74	22	GVDLVLNSLAEEK		sp|P49327|FAS_HUMAN	Fatty acid synthase OS=Homo sapiens OX=9606 GN=FASN PE=1 SV=3	1.11045	Mock	anti877	0.440946	10.8553	6828.48	6339.01	5542.53	6491.36	5378.05	5437.76	6014.53	6191.74	7012.5	7416.98	6339.01	6246.7	6447.58	5239.56	5310.1	6406.62	5828.43	7775.11	6	3	5	4	3	4	4	4	5
82.24_1456.8069n	2	2	#13487,#3055	2,3	82.2446	1456.81	18	GLKPSCTIIPLMK	[6] Carbamidomethyl	sp|P49327|FAS_HUMAN	Fatty acid synthase OS=Homo sapiens OX=9606 GN=FASN PE=1 SV=3	1.271	Mock	anti877	0.51477	33.358	5420.73	4967.22	5121.15	4652.43	2601.21	5253.72	6192.29	3454.59	6249.94	5887.9	4967.22	5771.78	4621.05	2534.22	5130.38	6595.97	3251.88	6929.63	3	3	3	3	2	3	3	2	3
66.16_1289.5665n	2	2	#3149,#16606	2,3	66.1573	1289.57	15	VYQWDDPDPR		sp|P49327|FAS_HUMAN	Fatty acid synthase OS=Homo sapiens OX=9606 GN=FASN PE=1 SV=3	1.11272	Mock	NC	0.644855	20.0547	3621.13	3035.29	2409.29	3356.77	2415.37	3400.93	3343.74	3541.13	3202.7	3933.21	3035.29	2715.39	3334.13	2353.17	3321.09	3561.72	3333.35	3550.99	3	2	2	2	2	0	0	1	3
95.80_1425.7601n	0	2	#3162,#13718	2,3	95.8045	1425.76	20	SLLVNPEGPTLMR		sp|P49327|FAS_HUMAN	Fatty acid synthase OS=Homo sapiens OX=9606 GN=FASN PE=1 SV=3	1.31784	NC	anti877	0.561255	42.7498	5958.59	4543.07	4688.11	4943.24	1954.22	4628.8	5349.87	2887.55	6659	6472.12	4543.07	5283.73	4909.9	1903.89	4520.13	5698.64	2718.12	7383.18	3	4	2	3	3	2	2	2	2
96.70_1425.7468n	0	1	#5393	2	96.6989	1425.75	11	SLLVNPEGPTLMR		sp|P49327|FAS_HUMAN	Fatty acid synthase OS=Homo sapiens OX=9606 GN=FASN PE=1 SV=3	1.02631	anti877	Mock	0.931585	23.3051	2321.97	2462.71	2432.24	2212.4	2407.41	2643.18	2772.84	2568.82	1735.16	2522.08	2462.71	2741.25	2197.48	2345.42	2581.13	2953.6	2418.09	1923.87	2	2	1	1	2	2	2	2	0
139.93_2375.3098n	1	1	#3213	3	139.926	2375.31	27	LQLNGNLQLELAQVLAQERPK	[4] Deamidated	sp|P49327|FAS_HUMAN	Fatty acid synthase OS=Homo sapiens OX=9606 GN=FASN PE=1 SV=3	1.19417	Mock	anti877	0.112131	10.7729	3584.39	4019.29	4450.08	3597.66	3384.14	3270.55	4430.66	4217.76	3594.6	3893.31	4019.29	5015.46	3573.4	3296.99	3193.77	4719.5	3970.27	3985.52	2	3	1	3	3	2	2	3	2
173.36_2286.2277n	0	2	#10940,#3543	2,3	173.362	2286.23	7	LLLEVTYEAIVDGGINPDSLR		sp|P49327|FAS_HUMAN	Fatty acid synthase OS=Homo sapiens OX=9606 GN=FASN PE=1 SV=3	1.06723	anti877	NC	0.5601	10.8285	4495.31	4970.75	5578.7	5593.57	5653.74	4808.85	5292.07	5504.63	5221.16	4882.73	4970.75	6287.47	5555.84	5508.15	4695.95	5637.06	5181.63	5788.97	2	5	4	3	7	4	2	6	4
106.37_1349.6415n	0	1	#3579	2	106.373	1349.64	18	SFYGSTLFLCR	[10] Carbamidomethyl	sp|P49327|FAS_HUMAN	Fatty acid synthase OS=Homo sapiens OX=9606 GN=FASN PE=1 SV=3	1.1123	Mock	anti877	0.03912	5.07684	4407.21	4544.45	4489.57	4239.8	4283.77	3961.68	4430.61	4888.61	4568.13	4787.04	4544.45	5059.96	4211.2	4173.46	3868.68	4719.44	4601.76	5064.92	3	3	3	3	3	3	3	2	3
49.39_1042.5715n	1	1	#3624	2	49.3944	1042.57	16	AQVADVVVSR		sp|P49327|FAS_HUMAN	Fatty acid synthase OS=Homo sapiens OX=9606 GN=FASN PE=1 SV=3	1.63603	NC	Mock	0.294036	57.7418	4166.4	1763.06	1576	1735.69	1284.88	1576.11	1499.53	1628.37	1459.71	4525.48	1763.06	1776.23	1723.98	1251.79	1539.11	1597.29	1532.82	1618.45	2	2	3	2	4	3	2	3	3
63.65_1649.8193n	1	1	#3672	3	63.6477	1649.82	22	SNMGHPEPASGLAALAK		sp|P49327|FAS_HUMAN	Fatty acid synthase OS=Homo sapiens OX=9606 GN=FASN PE=1 SV=3	1.40428	NC	anti877	0.31511	32.8798	5241.84	4362.68	4027.2	3274.93	2288.69	4143.63	5047.88	2804.49	5576.68	5693.59	4362.68	4538.85	3252.84	2229.75	4046.35	5376.96	2639.93	6183.15	2	2	3	2	1	2	2	1	2
166.99_2421.3012n	0	2	#3676,#14087	3,4	166.986	2421.3	32	TLLEGSGLESIISIIHSSLAEPR		sp|P49327|FAS_HUMAN	Fatty acid synthase OS=Homo sapiens OX=9606 GN=FASN PE=1 SV=3	1.20087	Mock	anti877	0.000574538	4.57456	10366.6	10224.9	10547.7	9243.43	9167.96	8498	10869.2	10608.7	10836.8	11260.1	10224.9	11887.7	9181.08	8931.87	8298.49	11577.8	9986.18	12015.3	8	7	10	8	7	8	12	8	7
136.22_1077.5242n	1	1	#3732	2	136.217	1077.52	12	LSFFFDFR		sp|P49327|FAS_HUMAN	Fatty acid synthase OS=Homo sapiens OX=9606 GN=FASN PE=1 SV=3	1.08716	NC	anti877	0.129948	7.581	2016.26	1919.46	2008.88	1809.49	1966.97	1691.56	2020.66	1912.1	2005.39	2190.03	1919.46	2264.11	1797.29	1916.32	1651.85	2152.39	1799.9	2223.48	4	3	4	3	4	4	4	2	4
51.91_1037.5123n	1	1	#4251	2	51.9072	1037.51	15	YSGTLNLDR		sp|P49327|FAS_HUMAN	Fatty acid synthase OS=Homo sapiens OX=9606 GN=FASN PE=1 SV=3	1.59115	NC	anti877	0.397937	55.9564	3877.91	1750.95	1455.86	1630.59	1135.47	1686.5	1809.61	1445.85	1607.65	4212.12	1750.95	1640.82	1619.6	1106.23	1646.91	1927.58	1361.01	1782.48	2	2	2	2	2	1	2	2	1
50.58_920.4734n	0	1	#4388	2	50.5811	920.473	10	QELSFAAR		sp|P49327|FAS_HUMAN	Fatty acid synthase OS=Homo sapiens OX=9606 GN=FASN PE=1 SV=3	1.35362	NC	Mock	0.479516	46.4739	3885.53	1913.75	1790.17	2015.91	1603.05	2021.36	1809.72	1940.35	1856.7	4220.39	1913.75	2017.62	2002.32	1561.77	1973.9	1927.7	1826.5	2058.61	4	4	4	4	3	3	4	4	4
74.69_863.4412n	1	1	#4472	2	74.6946	863.441	12	GMGLSLMR		sp|P49327|FAS_HUMAN	Fatty acid synthase OS=Homo sapiens OX=9606 GN=FASN PE=1 SV=3	1.18617	Mock	anti877	0.7052	30.1161	3413.35	2855.45	2825.92	2949.06	1792.34	3361.38	3776.31	2184.83	3650.16	3707.53	2855.45	3184.95	2929.16	1746.19	3282.46	4022.49	2056.63	4047.12	2	2	2	2	2	1	2	1	1
90.08_1011.6287n	1	1	#4524	2	90.0801	1011.63	13	VAAAVDLIIK		sp|P49327|FAS_HUMAN	Fatty acid synthase OS=Homo sapiens OX=9606 GN=FASN PE=1 SV=3	1.11679	Mock	anti877	0.923474	32.7758	1471.93	2054.39	1996.42	1624.99	2226.71	1615.53	2342.2	2493.58	1269.95	1598.79	2054.39	2250.06	1614.03	2169.37	1577.6	2494.89	2347.26	1408.06	1	2	0	0	1	1	1	1	0
75.43_1839.9332n	0	1	#4555	3	75.4281	1839.93	20	RVYATILNAGTNTDGFK		sp|P49327|FAS_HUMAN	Fatty acid synthase OS=Homo sapiens OX=9606 GN=FASN PE=1 SV=3	1.07955	Mock	anti877	0.319217	8.90051	4072.18	4264.49	4260.74	3882.84	4090.81	3973.81	3901.57	4664.86	4331.46	4423.14	4264.49	4802.06	3856.65	3985.46	3880.51	4155.92	4391.14	4802.51	2	2	2	2	1	2	1	1	2
75.36_1839.9437n	1	1	#23755	2	75.3612	1839.94	23	RVYATILNAGTNTDGFK		sp|P49327|FAS_HUMAN	Fatty acid synthase OS=Homo sapiens OX=9606 GN=FASN PE=1 SV=3	1.21421	Mock	NC	0.503784	33.3163	230.003	216.616	115.758	175.281	175.891	218.324	223.942	257.467	201.435	249.825	216.616	130.465	174.099	171.362	213.198	238.541	242.36	223.341	0	0	0	0	0	1	1	0	0
149.29_1592.8880n	2	2	#4582,#9567	2,3	149.295	1592.89	20	VLFPATGYLSIVWK		sp|P49327|FAS_HUMAN	Fatty acid synthase OS=Homo sapiens OX=9606 GN=FASN PE=1 SV=3	1.46196	NC	anti877	0.247396	40.3618	3373.91	3390.17	4471.43	3191.84	1368.45	3124.93	4341.32	3897.46	2813.86	3664.68	3390.17	5039.53	3170.31	1333.21	3051.56	4624.33	3668.76	3119.87	3	5	4	6	3	5	6	6	2
56.82_1298.6379n	1	1	#5146	2	56.8184	1298.64	21	VGDPQELNGITR	[8] Deamidated	sp|P49327|FAS_HUMAN	Fatty acid synthase OS=Homo sapiens OX=9606 GN=FASN PE=1 SV=3	1.13599	Mock	anti877	0.0995604	9.65082	2315.04	2268.43	2192.81	2216.78	1901.25	2288.72	2448.25	2464.84	2364.9	2514.56	2268.43	2471.4	2201.83	1852.29	2234.99	2607.86	2320.21	2622.08	1	1	2	1	1	1	2	2	2
64.77_1298.6449n	1	1	#7331	2	64.7685	1298.64	18	VGDPQELNGITR	[8] Deamidated	sp|P49327|FAS_HUMAN	Fatty acid synthase OS=Homo sapiens OX=9606 GN=FASN PE=1 SV=3	1.24039	Mock	anti877	0.00521018	6.66834	779.155	821.757	779.242	705.411	737.968	674.6	833.136	942.278	851.708	846.305	821.757	878.244	700.653	718.965	658.763	887.449	886.988	944.333	2	2	2	2	2	2	2	2	2
42.61_879.4633n	0	1	#5212	2	42.6149	879.463	11	LYTLQDK		sp|P49327|FAS_HUMAN	Fatty acid synthase OS=Homo sapiens OX=9606 GN=FASN PE=1 SV=3	1.19912	NC	anti877	0.469593	20.6263	2383.49	1609.37	1822.69	1541.55	1950.85	1357.45	1396.27	1877.39	1701.03	2588.9	1609.37	2054.26	1531.15	1900.61	1325.58	1487.29	1767.23	1886.02	2	3	2	2	2	3	3	3	2
107.64_1240.6853n	0	1	#5386	2	107.643	1240.69	17	EVWALVQAGIR		sp|P49327|FAS_HUMAN	Fatty acid synthase OS=Homo sapiens OX=9606 GN=FASN PE=1 SV=3	1.09181	NC	anti877	0.661383	15.1677	4414.83	4349.75	3325.09	4083.56	3516.33	3473.21	3701.14	3820.66	3940.79	4795.31	4349.75	3747.54	4056.02	3425.78	3391.67	3942.42	3596.47	4369.36	7	5	4	5	5	2	6	5	6
99.94_3856.9975n	1	1	#5447	5	99.9445	3857	24	GGNVGINSFGFGGSNVHIILRPNTQPPPAPAPHATLPR		sp|P49327|FAS_HUMAN	Fatty acid synthase OS=Homo sapiens OX=9606 GN=FASN PE=1 SV=3	1.28933	NC	anti877	0.0554685	14.1006	3849.9	3739.44	4298.71	3085.68	3240.12	2894.55	3686.22	3986.07	3006.48	4181.7	3739.44	4844.86	3064.87	3156.69	2826.6	3926.53	3752.18	3333.44	2	1	2	1	1	1	3	2	0
99.94_3857.0376n	1	1	#21300	4	99.9445	3857.04	30	GGNVGINSFGFGGSNVHIILRPNTQPPPAPAPHATLPR		sp|P49327|FAS_HUMAN	Fatty acid synthase OS=Homo sapiens OX=9606 GN=FASN PE=1 SV=3	13.3698	NC	anti877	0.170645	173.205	367.039	144.205	440.939	0	0	71.2191	180.496	288.452	0.123179	398.671	144.205	496.96	0	0	69.547	192.262	271.526	0.136574	0	0	1	0	0	0	0	1	0
52.17_813.4783n	1	1	#5544	2	52.171	813.478	11	VMGLVPAK		sp|P49327|FAS_HUMAN	Fatty acid synthase OS=Homo sapiens OX=9606 GN=FASN PE=1 SV=3	1.61222	NC	Mock	0.450385	55.3604	5166.32	1959	2353.14	2320.64	1272.62	2399.16	2866.08	1127.25	1885.81	5611.57	1959	2652.1	2304.99	1239.85	2342.83	3052.92	1061.11	2090.9	2	3	2	1	1	1	2	2	1
111.99_1712.7775n	2	2	#5590,#11143	2,3	111.99	1712.78	23	WTSQDSLLGMEFSGR		sp|P49327|FAS_HUMAN	Fatty acid synthase OS=Homo sapiens OX=9606 GN=FASN PE=1 SV=3	1.19877	Mock	anti877	0.440809	21.5057	4012.82	3724.76	3440.4	3501.91	2613.81	3491.92	4306.15	2885.81	4325.34	4358.65	3724.76	3877.5	3478.29	2546.5	3409.94	4586.87	2716.48	4795.72	5	5	4	5	4	5	3	5	3
114.22_2367.0998n	1	1	#5646	3	114.217	2367.1	20	GYDYGPHFQGILEASLEGDSGR		sp|P49327|FAS_HUMAN	Fatty acid synthase OS=Homo sapiens OX=9606 GN=FASN PE=1 SV=3	1.18852	NC	anti877	0.0284922	9.38502	4411.47	4491.3	4127.82	3747.88	3761.9	3453.98	4060.44	4795.12	4127.66	4791.67	4491.3	4652.26	3722.6	3665.03	3372.89	4325.14	4513.76	4576.55	5	6	6	6	6	6	6	6	7
89.35_1547.7308n	2	2	#5758,#11422	2,3	89.3524	1547.73	24	ACLDTAVENMPSLK	[2] Carbamidomethyl	sp|P49327|FAS_HUMAN	Fatty acid synthase OS=Homo sapiens OX=9606 GN=FASN PE=1 SV=3	1.26077	NC	anti877	0.639842	37.836	4476.37	3673.91	3356.28	3510.38	2102.54	3513.72	4024.73	2079.94	4708.49	4862.16	3673.91	3782.69	3486.71	2048.4	3431.23	4287.11	1957.89	5220.54	2	2	2	2	3	3	3	2	2
46.03_896.4914n	1	1	#5904	2	46.0348	896.491	11	LSPDAIPGK		sp|P49327|FAS_HUMAN	Fatty acid synthase OS=Homo sapiens OX=9606 GN=FASN PE=1 SV=3	1.60005	NC	anti877	0.290621	50.587	2972.1	1224.17	1446.5	1078.97	1256.28	1191.37	1467.93	1337.1	1247.38	3228.25	1224.17	1630.28	1071.69	1223.93	1163.4	1563.62	1258.64	1383.04	3	3	2	2	2	1	1	2	3
27.59_789.4243n	0	1	#6083	2	27.5906	789.424	10	LLSAACR	[6] Carbamidomethyl	sp|P49327|FAS_HUMAN	Fatty acid synthase OS=Homo sapiens OX=9606 GN=FASN PE=1 SV=3	1.311	Mock	anti877	0.692207	49.2865	343.714	1026.44	1022.87	507.259	965.69	889.83	622.633	1251.26	1223.71	373.336	1026.44	1152.83	503.838	940.823	868.939	663.223	1177.84	1356.79	0	1	1	1	1	1	1	1	1
132.27_2959.5965n	1	1	#6335	4	132.273	2959.6	32	VRPGETLLIHSGSGGVGQAAIAIALSLGCR	[29] Carbamidomethyl	sp|P49327|FAS_HUMAN	Fatty acid synthase OS=Homo sapiens OX=9606 GN=FASN PE=1 SV=3	1.3271	NC	anti877	0.0239237	15.1532	3027.59	3372.92	3134.25	2308.33	2793.24	2083.09	2845.91	2805.96	2740.35	3288.51	3372.92	3532.46	2292.77	2721.31	2034.18	3031.43	2641.31	3038.37	3	4	6	3	2	4	3	4	3
46.70_906.4469n	0	1	#6845	2	46.699	906.447	9	WVCSSLR	[3] Carbamidomethyl	sp|P49327|FAS_HUMAN	Fatty acid synthase OS=Homo sapiens OX=9606 GN=FASN PE=1 SV=3	1.38313	NC	anti877	0.36906	40.5781	3455.87	1926.82	1693.83	1735.3	1528.46	1852.57	1839.92	1733.95	1921.57	3753.71	1926.82	1909.03	1723.59	1489.1	1809.08	1959.86	1632.21	2130.54	1	2	1	1	1	2	1	2	1
131.94_2374.3227n	1	1	#7439	3	131.938	2374.32	25	LQLNGNLQLELAQVLAQERPK		sp|P49327|FAS_HUMAN	Fatty acid synthase OS=Homo sapiens OX=9606 GN=FASN PE=1 SV=3	1.24483	Mock	anti877	0.0104928	8.0461	2175.42	2139.22	2283.22	1959.91	2047.6	1868.56	2496.97	2598.35	2219.4	2362.91	2139.22	2573.3	1946.69	1994.88	1824.69	2659.75	2445.89	2460.76	3	4	3	4	3	3	3	5	3
102.33_2152.0217n	0	1	#7760	3	102.334	2152.02	23	EAHLPPGAMAAVGLSWEECK	[19] Carbamidomethyl	sp|P49327|FAS_HUMAN	Fatty acid synthase OS=Homo sapiens OX=9606 GN=FASN PE=1 SV=3	1.46346	NC	anti877	0.01288	15.3404	4745.1	3954.1	3888.27	2942.36	2394.46	3264.37	4369.32	3762.99	4145.68	5154.04	3954.1	4382.27	2922.51	2332.8	3187.74	4654.16	3542.18	4596.53	3	5	5	4	4	5	4	7	4
159.77_2232.1324n	0	2	#27427,#7855	2,3	159.767	2232.13	23	DTVTISGPQAPVFEFVEQLR		sp|P49327|FAS_HUMAN	Fatty acid synthase OS=Homo sapiens OX=9606 GN=FASN PE=1 SV=3	1.34736	NC	anti877	0.009351	9.63541	3597.93	3535.13	3183.2	2624.32	2754.01	2278.3	2736.4	3027.33	3068.17	3908.01	3535.13	3587.62	2606.62	2683.1	2224.82	2914.79	2849.69	3401.84	6	4	4	4	3	3	3	4	4
50.98_1535.8159n	2	2	#33911,#8137	2,3	50.9777	1535.82	14	VVEVLAGHGHLYSR		sp|P49327|FAS_HUMAN	Fatty acid synthase OS=Homo sapiens OX=9606 GN=FASN PE=1 SV=3	1.81341	NC	anti877	0.464596	75.2723	2584.14	926.676	653.345	927.704	520.765	847.842	953.336	658.472	708.909	2806.85	926.676	736.352	921.447	507.355	827.938	1015.48	619.834	786.004	1	0	2	1	3	0	0	1	1
125.75_3042.4526n	1	1	#8171	3	125.753	3042.45	29	GGPEVQQVPAGERPLWFICSGMGTQWR	[19] Carbamidomethyl	sp|P49327|FAS_HUMAN	Fatty acid synthase OS=Homo sapiens OX=9606 GN=FASN PE=1 SV=3	1.91422	NC	anti877	0.155006	45.4603	2181.54	2054	1983.71	1299.53	519.503	1429.93	1932.61	945.99	1894.41	2369.56	2054	2235.74	1290.77	506.125	1396.36	2058.6	890.482	2100.43	2	2	1	2	2	2	2	2	2
125.88_3042.4596n	1	1	#19870	4	125.884	3042.46	18	GGPEVQQVPAGERPLWFICSGMGTQWR	[19] Carbamidomethyl	sp|P49327|FAS_HUMAN	Fatty acid synthase OS=Homo sapiens OX=9606 GN=FASN PE=1 SV=3	3.13939	NC	anti877	0.0826207	69.4958	423.974	459.926	343.89	211.953	32.8656	146.274	499.893	174.693	501.475	460.513	459.926	387.582	210.524	32.0193	142.84	532.482	164.442	556.011	0	1	1	0	1	2	2	0	1
32.33_1072.5306n	0	1	#8199	2	32.3272	1072.53	11	QVQPEGPYR		sp|P49327|FAS_HUMAN	Fatty acid synthase OS=Homo sapiens OX=9606 GN=FASN PE=1 SV=3	1.21502	Mock	anti877	0.66551	31.7655	727.727	812.512	991.603	717.533	842.429	732.989	644.633	1233.52	907.833	790.445	812.512	1117.59	712.694	820.735	715.781	686.658	1161.14	1006.56	1	1	1	1	1	1	1	1	1
44.91_1494.8105n	1	1	#8690	3	44.9133	1494.81	16	RQQEQQVPILEK		sp|P49327|FAS_HUMAN	Fatty acid synthase OS=Homo sapiens OX=9606 GN=FASN PE=1 SV=3	1.59721	NC	anti877	0.247223	50.3166	2749.97	1255.81	1212.94	1090.76	1098.3	1078.34	1188.31	1265.79	1023.91	2986.98	1255.81	1367.04	1083.41	1070.02	1053.02	1265.78	1191.52	1135.26	3	3	3	3	5	3	3	4	3
45.11_1494.8131n	1	1	#23338	2	45.1107	1494.81	14	RQQEQQVPILEK		sp|P49327|FAS_HUMAN	Fatty acid synthase OS=Homo sapiens OX=9606 GN=FASN PE=1 SV=3	1.92594	NC	anti877	0.369644	73.6418	734.95	214.382	242.91	238.774	191.518	188.752	259.531	237.02	246.105	798.29	214.382	273.771	237.163	186.586	184.321	276.45	223.112	272.869	0	0	0	0	1	1	0	0	1
72.51_2116.0362n	1	1	#8701	3	72.5058	2116.04	27	GTHTGVWVGVSGSETSEALSR		sp|P49327|FAS_HUMAN	Fatty acid synthase OS=Homo sapiens OX=9606 GN=FASN PE=1 SV=3	1.20358	Mock	anti877	0.056833	9.00698	1562.65	1593.6	1421.86	1369.25	1220.24	1403.09	1758.84	1475.14	1571.4	1697.33	1593.6	1602.5	1360.01	1188.82	1370.15	1873.5	1388.58	1742.29	3	2	2	2	2	2	2	2	2
38.14_1037.5375n	0	1	#8820	2	38.1395	1037.54	15	VFTTVGSAEK		sp|P49327|FAS_HUMAN	Fatty acid synthase OS=Homo sapiens OX=9606 GN=FASN PE=1 SV=3	1.2069	NC	anti877	0.776331	37.1713	855.083	759.675	1240.48	774.611	866.151	724.994	516.3	1150.56	964.981	928.777	759.675	1398.08	769.386	843.847	707.974	549.958	1083.04	1069.92	2	3	1	3	2	2	2	3	2
56.75_1665.7994n	1	1	#8874	3	56.7517	1665.8	17	SNMGHPEPASGLAALAK	[3] Oxidation	sp|P49327|FAS_HUMAN	Fatty acid synthase OS=Homo sapiens OX=9606 GN=FASN PE=1 SV=3	1.15788	Mock	anti877	0.290491	13.5055	1666.27	1478.52	1643.05	1398.38	1810.37	1513.42	1820.09	2053.66	1593.93	1809.87	1478.52	1851.8	1388.94	1763.75	1477.89	1938.74	1933.16	1767.27	2	2	2	1	1	1	2	1	1
118.59_1349.7785n	1	1	#8878	3	118.593	1349.78	11	EGGFLLLHTLLR	[N-term] Glu->pyro-Glu	sp|P49327|FAS_HUMAN	Fatty acid synthase OS=Homo sapiens OX=9606 GN=FASN PE=1 SV=3	1.13933	Mock	anti877	0.225679	10.0707	546.993	588.192	579.933	461.753	532.15	563.708	547.97	659.431	567.241	594.135	588.192	653.614	458.639	518.447	550.474	583.693	620.737	628.929	1	1	1	1	2	1	2	1	2
169.47_2715.3429n	2	2	#9484,#26705	3,4	169.465	2715.34	27	HSQDLAFLSMLNDIAAVPATAMPFR		sp|P49327|FAS_HUMAN	Fatty acid synthase OS=Homo sapiens OX=9606 GN=FASN PE=1 SV=3	1.39691	NC	anti877	0.407588	39.6855	3712.14	3431.2	3476.32	2943.17	1388.35	3270.73	3924.82	2057.03	4431.72	4032.07	3431.2	3917.99	2923.32	1352.59	3193.94	4180.69	1936.33	4913.67	7	4	6	3	5	3	4	4	5
39.22_1117.5714n	0	2	#18921,#9755	2,3	39.2249	1117.57	10	YHGNVMLLR	[6] Oxidation	sp|P49327|FAS_HUMAN	Fatty acid synthase OS=Homo sapiens OX=9606 GN=FASN PE=1 SV=3	1.0309	NC	Mock	0.951373	18.3656	1257.41	1077.21	1104.54	934.139	1301.13	1164.91	901.245	1309.01	1125.84	1365.77	1077.21	1244.87	927.839	1267.62	1137.56	959.998	1232.2	1248.27	1	0	0	2	1	1	1	0	1
143.61_2220.9842n	2	2	#26126,#9803	2,3	143.613	2220.98	22	EACPELDYFVVFSSVSCGR	[3] Carbamidomethyl|[17] Carbamidomethyl	sp|P49327|FAS_HUMAN	Fatty acid synthase OS=Homo sapiens OX=9606 GN=FASN PE=1 SV=3	1.23464	Mock	anti877	0.0110326	8.73865	2524.77	2714.2	2552.44	1998.35	2351.69	2068.97	2607.63	2804.06	2513.5	2742.37	2714.2	2876.73	1984.87	2291.13	2020.4	2777.62	2639.52	2786.85	4	5	6	5	5	4	5	6	4
106.77_1915.9594n	1	1	#10512	3	106.775	1915.96	18	EQGVTFPSGDIQEQLIR		sp|P49327|FAS_HUMAN	Fatty acid synthase OS=Homo sapiens OX=9606 GN=FASN PE=1 SV=3	1.31526	anti877	Mock	0.773493	68.8357	1157.83	991.843	165.879	1122.94	1009.74	564.183	451.396	837.76	761.287	1257.62	991.843	186.954	1115.37	983.743	550.937	480.823	788.602	844.077	0	1	0	1	1	1	1	0	0
106.84_1915.9572n	1	1	#12431	2	106.842	1915.96	19	EQGVTFPSGDIQEQLIR		sp|P49327|FAS_HUMAN	Fatty acid synthase OS=Homo sapiens OX=9606 GN=FASN PE=1 SV=3	1.18098	Mock	anti877	0.0955655	9.61102	1679.54	1553.36	1414.17	1427.13	1309.13	1219.34	1477.6	1729.79	1464.08	1824.28	1553.36	1593.84	1417.5	1275.42	1190.71	1573.92	1628.29	1623.3	2	0	1	1	1	1	2	1	2
37.61_1068.5204n	1	1	#10792	2	37.61	1068.52	15	DPSQQELPR		sp|P49327|FAS_HUMAN	Fatty acid synthase OS=Homo sapiens OX=9606 GN=FASN PE=1 SV=3	1.16619	NC	anti877	0.38086	16.7778	889.625	832.297	936.64	650.577	843.962	785.151	693.177	969.777	894.734	966.296	832.297	1055.64	646.189	822.229	766.718	738.365	912.872	992.038	2	2	3	3	3	3	2	3	4
50.58_1101.5788n	1	1	#10872	3	50.5811	1101.58	11	YHGNVMLLR		sp|P49327|FAS_HUMAN	Fatty acid synthase OS=Homo sapiens OX=9606 GN=FASN PE=1 SV=3	1.40401	NC	anti877	0.514745	49.1334	1313.08	653.033	553.824	579.177	574.068	641.567	701.608	680.743	565.873	1426.25	653.033	624.187	575.27	559.285	626.505	747.346	640.799	627.412	3	4	2	3	2	3	3	3	3
29.31_1246.6394n	0	1	#10895	3	29.3056	1246.64	16	VSVHVIEGDHR		sp|P49327|FAS_HUMAN	Fatty acid synthase OS=Homo sapiens OX=9606 GN=FASN PE=1 SV=3	1.42743	Mock	anti877	0.537571	37.983	163.237	348.352	359.782	184.069	363.354	219.883	235.067	416.318	443.889	177.305	348.352	405.492	182.827	353.997	214.72	250.391	391.89	492.162	2	1	0	1	0	1	2	0	0
59.35_1338.7005n	1	1	#11190	2	59.3498	1338.7	16	QQEQQVPILEK		sp|P49327|FAS_HUMAN	Fatty acid synthase OS=Homo sapiens OX=9606 GN=FASN PE=1 SV=3	1.51337	NC	anti877	0.176304	33.3525	837.213	738.111	784.186	429.091	500.444	629.574	868.541	428.201	706.61	909.367	738.111	883.816	426.197	487.557	614.794	925.162	403.075	783.454	2	2	2	1	1	1	2	1	2
114.81_3737.8877n	1	1	#11235	4	114.814	3737.89	28	RVYATILNAGTNTDGFKEQGVTFPSGDIQEQLIR		sp|P49327|FAS_HUMAN	Fatty acid synthase OS=Homo sapiens OX=9606 GN=FASN PE=1 SV=3	1.40745	Mock	NC	0.126826	20.1184	658.964	808.054	860.436	1195.86	877.899	929.878	1155.78	1272.6	847.397	715.756	808.054	969.753	1187.79	855.292	908.047	1231.12	1197.93	939.552	1	1	1	2	1	2	2	2	2
134.01_2678.3517n	1	1	#11605	4	134.011	2678.35	25	TGGMAFHSYFMEAIAPPLLQELKK		sp|P49327|FAS_HUMAN	Fatty acid synthase OS=Homo sapiens OX=9606 GN=FASN PE=1 SV=3	1.23626	Mock	anti877	0.548034	28.6883	1367.52	1498.34	1748.63	1341.72	923.73	1569.8	1952.65	1075.49	1713.22	1485.37	1498.34	1970.8	1332.67	899.943	1532.95	2079.95	1012.38	1899.53	2	2	3	3	2	2	4	3	3
105.44_2553.1845n	1	1	#11791	3	105.442	2553.18	23	HAQPTCPGAQLCTVYYASLNFR	[6] Carbamidomethyl|[12] Carbamidomethyl	sp|P49327|FAS_HUMAN	Fatty acid synthase OS=Homo sapiens OX=9606 GN=FASN PE=1 SV=3	1.21571	NC	anti877	0.031899	8.21652	1718.94	1802.8	1641.75	1475.91	1489.7	1281.68	1588.57	1766.58	1541.39	1867.08	1802.8	1850.34	1465.96	1451.34	1251.59	1692.13	1662.92	1709.02	3	3	3	2	2	2	2	3	2
91.50_2288.9787n	2	2	#21428,#11922	2,3	91.4992	2288.98	26	TGGAYGEDLGADYNLSQVCDGK	[19] Carbamidomethyl	sp|P49327|FAS_HUMAN	Fatty acid synthase OS=Homo sapiens OX=9606 GN=FASN PE=1 SV=3	1.2033	Mock	anti877	0.0410155	8.52041	2048.02	2079.28	1880.47	1857.11	1629.87	1704.69	2216.47	1881.19	2149.48	2224.53	2079.28	2119.39	1844.59	1587.9	1664.67	2360.97	1770.81	2383.24	3	2	2	3	2	2	2	2	2
82.44_1549.7626n	2	2	#12023,#18635	2,3	82.4441	1549.76	20	AFEVSENGNLVVSGK	[7] Deamidated	sp|P49327|FAS_HUMAN	Fatty acid synthase OS=Homo sapiens OX=9606 GN=FASN PE=1 SV=3	1.23006	Mock	anti877	0.0104658	7.53328	1641.57	1615.81	1636.84	1574.8	1464.45	1407.94	1692.24	1966.23	1811.83	1783.04	1615.81	1844.79	1564.17	1426.74	1374.89	1802.56	1850.86	2008.86	3	2	2	2	2	2	3	2	2
82.78_1441.7556n	1	1	#12037	2	82.7765	1441.76	15	SLLVNPEGPTLMR	[12] Oxidation	sp|P49327|FAS_HUMAN	Fatty acid synthase OS=Homo sapiens OX=9606 GN=FASN PE=1 SV=3	1.25533	Mock	anti877	0.184278	19.8628	878.144	852.82	934.261	862.647	590.668	844.902	1013.52	1023.03	848.476	953.825	852.82	1052.96	856.828	575.458	825.066	1079.59	963.003	940.748	1	2	2	1	1	2	1	2	2
83.58_1367.7152n	1	1	#12360	2	83.5768	1367.72	14	MVVPGLDGAQIPR	[1] Oxidation	sp|P49327|FAS_HUMAN	Fatty acid synthase OS=Homo sapiens OX=9606 GN=FASN PE=1 SV=3	1.1928	Mock	anti877	0.312718	20.5926	622.967	537.904	656.659	630.791	444.202	667.052	695.635	723.207	659.07	676.656	537.904	740.087	626.537	432.763	651.391	740.984	680.771	730.744	1	1	1	1	1	1	2	2	2
71.64_2115.0996n	1	1	#12523	3	71.6434	2115.1	24	RQGVQVQVSTSNISSLEGAR		sp|P49327|FAS_HUMAN	Fatty acid synthase OS=Homo sapiens OX=9606 GN=FASN PE=1 SV=3	1.12994	NC	anti877	0.333221	15.0489	574.684	693.65	636.918	623.941	465.674	596.541	633.888	642.186	609.061	624.212	693.65	717.839	619.733	453.683	582.536	675.212	604.504	675.298	1	1	1	1	1	1	1	1	1
110.90_1578.9288n	1	1	#13016	3	110.9	1578.93	12	VLEALLPLKGLEER		sp|P49327|FAS_HUMAN	Fatty acid synthase OS=Homo sapiens OX=9606 GN=FASN PE=1 SV=3	2.85267	Mock	NC	0.0103646	41.8878	241.314	172.563	392.689	443.64	303.333	510.089	823.722	673.478	803.667	262.112	172.563	442.58	440.648	295.521	498.113	877.421	633.96	891.067	2	1	1	1	1	2	2	2	2
110.17_1758.8768n	0	1	#13635	3	110.17	1758.88	15	DHRDNLEFFLAGIGR		sp|P49327|FAS_HUMAN	Fatty acid synthase OS=Homo sapiens OX=9606 GN=FASN PE=1 SV=3	1.28368	Mock	anti877	0.0478628	10.9105	570.875	573.271	687.428	510.886	602.503	518.05	632.567	718.912	742.76	620.075	573.271	774.766	507.44	586.988	505.888	673.805	676.728	823.536	2	1	2	2	2	2	2	3	1
110.24_1758.8781n	1	1	#21164	4	110.237	1758.88	10	DHRDNLEFFLAGIGR		sp|P49327|FAS_HUMAN	Fatty acid synthase OS=Homo sapiens OX=9606 GN=FASN PE=1 SV=3	1.38428	Mock	anti877	0.00891062	9.66307	238.202	196.238	216.982	185.744	175.381	197.81	284.458	244.532	244.736	258.731	196.238	244.55	184.491	170.865	193.166	303.002	230.183	271.352	0	1	0	0	0	0	0	0	0
48.87_1387.6277n	2	2	#14187,#27918	2,3	48.8669	1387.63	21	ADEASELACPTPK	[9] Carbamidomethyl	sp|P49327|FAS_HUMAN	Fatty acid synthase OS=Homo sapiens OX=9606 GN=FASN PE=1 SV=3	1.59933	NC	anti877	0.164043	43.199	2396.46	1287.38	1124.03	1075.01	920.64	1010.52	1206.13	983.209	1019.42	2603	1287.38	1266.84	1067.76	896.933	986.798	1284.76	925.517	1130.28	3	3	2	2	2	3	2	3	3
60.45_1772.7495n	2	2	#14501,#17556	2,3	60.4518	1772.75	26	GNAGQSNYGFANSAMER		sp|P49327|FAS_HUMAN	Fatty acid synthase OS=Homo sapiens OX=9606 GN=FASN PE=1 SV=3	1.46395	NC	anti877	0.641494	64.9743	1107.81	751.07	856.544	734.643	171.223	948.987	1244.84	254.001	1208.07	1203.28	751.07	965.367	729.688	166.814	926.708	1325.99	239.096	1339.45	2	2	1	2	0	2	2	0	2
170.81_3329.4342n	2	2	#22333,#15147	3,4	170.807	3329.43	29	LTPGCEAEAETEAICFFVQQFTDMEHNR	[5] Carbamidomethyl|[15] Carbamidomethyl	sp|P49327|FAS_HUMAN	Fatty acid synthase OS=Homo sapiens OX=9606 GN=FASN PE=1 SV=3	1.52339	Mock	anti877	0.745638	67.0987	1791.34	1580.55	282.193	903.618	718.345	932.898	1452.08	837.276	1602.69	1945.72	1580.55	318.045	897.524	699.847	910.997	1546.75	788.146	1776.99	1	3	0	2	1	1	3	1	3
171.54_3329.4422n	1	1	#30624	4	171.544	3329.44	17	LTPGCEAEAETEAICFFVQQFTDMEHNR	[5] Carbamidomethyl|[15] Carbamidomethyl	sp|P49327|FAS_HUMAN	Fatty acid synthase OS=Homo sapiens OX=9606 GN=FASN PE=1 SV=3	111.979	NC	anti877	0.310965	170.79	3.79239	3.45149	772.105	1.95355	3.92071	1.08551	1.85664	0.492221	6.95397	4.11923	3.45149	870.2	1.94038	3.81974	1.06003	1.97768	0.463338	7.71022	0	0	2	0	0	0	0	0	0
134.28_5211.3226n	1	1	#16402	5	134.279	5211.32	32	WDHSLAWDVPAAEDFPNGSGSPSAAIYNIDTSSESPDHYLVDHTLDGR		sp|P49327|FAS_HUMAN	Fatty acid synthase OS=Homo sapiens OX=9606 GN=FASN PE=1 SV=3	1.3268	NC	anti877	0.118984	17.1171	1612.67	1375.38	1141.44	1114.56	1004.81	993.011	1100.52	1000.25	1341.29	1751.66	1375.38	1286.46	1107.04	978.935	969.698	1172.26	941.556	1487.15	1	1	0	1	1	1	1	1	2
95.70_1710.7820n	2	2	#17911,#16939	2,3	95.7048	1710.78	23	DPETLVGYSMVGCQR	[13] Carbamidomethyl	sp|P49327|FAS_HUMAN	Fatty acid synthase OS=Homo sapiens OX=9606 GN=FASN PE=1 SV=3	1.44145	NC	anti877	0.101268	20.8538	2166.12	2037.4	1656.43	1420.32	1045.61	1599.39	1757.82	1391.18	1880.77	2352.8	2037.4	1866.88	1410.74	1018.69	1561.85	1872.42	1309.55	2085.31	4	3	4	3	0	1	3	1	3
171.34_3162.4433n	2	2	#17052,#20494	3,4	171.343	3162.44	31	LPESENLQEFWDNLIGGVDMVTDDDRR		sp|P49327|FAS_HUMAN	Fatty acid synthase OS=Homo sapiens OX=9606 GN=FASN PE=1 SV=3	1.74145	Mock	NC	0.450972	75.1419	1279.13	1233.61	116.432	856.074	882.698	1169.76	1653.65	862.82	2062.1	1389.37	1233.61	131.225	850.3	859.967	1142.3	1761.45	812.192	2286.35	1	2	0	1	1	2	1	1	1
172.01_3162.4481n	1	1	#32892	3	172.013	3162.45	23	LPESENLQEFWDNLIGGVDMVTDDDRR		sp|P49327|FAS_HUMAN	Fatty acid synthase OS=Homo sapiens OX=9606 GN=FASN PE=1 SV=3	Infinity	NC	Mock	0.498856	173.205	0	0	632.562	0	0	2.46385	0	0	0	0	0	712.929	0	0	2.40601	0	0	0	0	0	1	0	0	0	0	0	0
28.71_1193.6312n	0	1	#17311	3	28.7129	1193.63	11	VFTTVGSAEKR		sp|P49327|FAS_HUMAN	Fatty acid synthase OS=Homo sapiens OX=9606 GN=FASN PE=1 SV=3	1.19401	Mock	anti877	0.859338	41.5693	176.341	349.483	439.532	215.781	432.962	304.024	216.421	432.344	488.85	191.538	349.483	495.374	214.326	421.813	296.886	230.529	406.975	542.013	1	2	2	1	0	1	1	2	2
68.21_1472.8047n	1	1	#17788	3	68.2112	1472.8	11	GLKPSCTIIPLMK	[6] Carbamidomethyl|[12] Oxidation	sp|P49327|FAS_HUMAN	Fatty acid synthase OS=Homo sapiens OX=9606 GN=FASN PE=1 SV=3	1.40825	anti877	Mock	0.854544	122.741	278.626	46.6158	21.3574	299.795	0	118.806	141.597	142.037	13.6155	302.639	46.6158	24.0709	297.773	0	116.017	150.828	133.703	15.0962	1	0	0	1	0	1	1	1	0
105.18_1845.9330n	1	1	#18090	3	105.176	1845.93	11	FDLSQNHPLGMAIFLK	[11] Oxidation	sp|P49327|FAS_HUMAN	Fatty acid synthase OS=Homo sapiens OX=9606 GN=FASN PE=1 SV=3	1.12451	Mock	anti877	0.427354	13.0488	434.218	478.998	413.268	384.453	460.221	433.049	418.361	543.189	475.256	471.64	478.998	465.774	381.86	448.37	422.882	445.634	511.316	526.94	1	1	0	1	1	0	0	0	0
141.71_2425.1694n	0	1	#18216	3	141.707	2425.17	11	NVTFHGVLLDAFFNESSADWR	[14] Deamidated	sp|P49327|FAS_HUMAN	Fatty acid synthase OS=Homo sapiens OX=9606 GN=FASN PE=1 SV=3	1.17786	anti877	NC	0.775269	35.2062	1797.11	1334.93	860.142	1881.2	1120.27	1700.78	1891.81	1179.76	1161.9	1951.99	1334.93	969.422	1868.51	1091.42	1660.85	2015.14	1110.54	1288.26	2	0	2	1	2	2	1	1	0
58.29_1055.5030n	1	1	#18532	2	58.2873	1055.5	9	QVQPEGPYR	[N-term] Gln->pyro-Glu	sp|P49327|FAS_HUMAN	Fatty acid synthase OS=Homo sapiens OX=9606 GN=FASN PE=1 SV=3	1.08422	Mock	anti877	0.814187	18.1362	374.419	386.784	434.01	459.639	322.305	383.648	405.02	504.463	354.274	406.687	386.784	489.15	456.538	314.005	374.641	431.423	474.862	392.801	0	0	1	0	0	0	0	2	1
137.80_5212.3280n	1	1	#18662	5	137.804	5212.33	38	WDHSLAWDVPAAEDFPNGSGSPSAAIYNIDTSSESPDHYLVDHTLDGR	[17] Deamidated	sp|P49327|FAS_HUMAN	Fatty acid synthase OS=Homo sapiens OX=9606 GN=FASN PE=1 SV=3	1.88535	Mock	anti877	0.649425	74.1655	544.261	557.104	656.897	149.682	505.701	392.626	827.041	108.225	1040.59	591.167	557.104	740.356	148.672	492.679	383.408	880.956	101.875	1153.76	0	1	0	1	0	1	1	0	0
110.17_3808.7672n	1	1	#19651	4	110.17	3808.77	30	GTHTGVWVGVSGSETSEALSRDPETLVGYSMVGCQR	[34] Carbamidomethyl	sp|P49327|FAS_HUMAN	Fatty acid synthase OS=Homo sapiens OX=9606 GN=FASN PE=1 SV=3	1.48142	Mock	anti877	0.351171	44.3694	411.398	524.916	402.671	414.426	153.828	353.929	542.725	274.25	549.171	446.854	524.916	453.83	411.631	149.867	345.62	578.105	258.157	608.894	1	1	1	1	0	0	1	0	1
85.82_1958.9982n	1	1	#20219	2	85.8224	1959	22	QGVQVQVSTSNISSLEGAR		sp|P49327|FAS_HUMAN	Fatty acid synthase OS=Homo sapiens OX=9606 GN=FASN PE=1 SV=3	1.48804	NC	anti877	0.0125157	17.6687	377.379	316.631	336.854	221.557	237.491	233.717	380.022	362.601	269.203	409.902	316.631	379.651	220.062	231.375	228.23	404.796	341.325	298.48	1	0	1	0	0	0	1	1	0
171.34_2263.2855n	1	1	#22685	3	171.343	2263.29	22	GLIAEAAQLGPVGGVFNLAVVLR		sp|P49327|FAS_HUMAN	Fatty acid synthase OS=Homo sapiens OX=9606 GN=FASN PE=1 SV=3	1.27229	Mock	anti877	0.150567	20.9575	1041.03	1142.19	967.321	927.243	1153.91	758.567	1267.23	1118.27	1227.43	1130.75	1142.19	1090.22	920.988	1124.19	740.758	1349.85	1052.65	1360.92	6	5	2	5	5	4	6	6	6
158.36_2731.3502n	1	1	#23592	3	158.357	2731.35	25	HSQDLAFLSMLNDIAAVPATAMPFR	[22] Oxidation	sp|P49327|FAS_HUMAN	Fatty acid synthase OS=Homo sapiens OX=9606 GN=FASN PE=1 SV=3	1.25422	NC	anti877	0.42242	30.3698	700.127	670.302	685.739	663.179	356.479	619.738	766.332	497.285	690.345	760.467	670.302	772.862	658.706	347.3	605.189	816.29	468.106	765.421	3	3	2	3	2	2	2	3	3
122.83_1407.7076n	1	1	#24771	2	122.831	1407.71	6	LSIPTYGLQCTR	[10] Carbamidomethyl	sp|P49327|FAS_HUMAN	Fatty acid synthase OS=Homo sapiens OX=9606 GN=FASN PE=1 SV=3	1.24102	anti877	Mock	0.0229154	10.5036	210.319	255.37	218.694	276.313	298.027	255.907	225.572	218.18	225.252	228.445	255.37	246.479	274.45	290.352	249.899	240.277	205.377	249.748	0	1	0	0	0	0	0	0	0
126.54_3582.7869n	1	1	#25144	4	126.54	3582.79	12	VYATILNAGTNTDGFKEQGVTFPSGDIQEQLIR	[7] Deamidated	sp|P49327|FAS_HUMAN	Fatty acid synthase OS=Homo sapiens OX=9606 GN=FASN PE=1 SV=3	1.86443	Mock	anti877	0.0427448	29.6174	240.825	438.816	414.815	200.654	299.611	223.806	467.87	486.944	395.17	261.581	438.816	467.517	199.301	291.896	218.552	498.371	458.371	438.145	0	0	0	1	0	0	0	0	0
28.05_882.5236n	1	1	#25247	2	28.0547	882.524	12	DGVVRPLK		sp|P49327|FAS_HUMAN	Fatty acid synthase OS=Homo sapiens OX=9606 GN=FASN PE=1 SV=3	1.24481	Mock	anti877	0.874389	55.9309	21.2324	80.886	60.534	22.3422	58.5294	72.2228	31.1814	80.9745	78.4176	23.0622	80.886	68.2249	22.1915	57.0222	70.5272	33.2141	76.2231	86.9456	1	1	1	1	1	1	1	1	1
149.93_2731.3352n	0	1	#25493	3	149.929	2731.34	21	HSQDLAFLSMLNDIAAVPATAMPFR	[10] Oxidation	sp|P49327|FAS_HUMAN	Fatty acid synthase OS=Homo sapiens OX=9606 GN=FASN PE=1 SV=3	1.44801	NC	anti877	0.195709	27.2134	569.651	526.476	581.137	454.623	265.135	438.565	588.061	362.165	609.805	618.745	526.476	654.97	451.556	258.307	428.269	626.397	340.914	676.122	1	1	2	2	1	3	1	2	2
47.75_1178.5486n	1	1	#25730	2	47.7476	1178.55	12	QAHTMDPQLR	[N-term] Gln->pyro-Glu	sp|P49327|FAS_HUMAN	Fatty acid synthase OS=Homo sapiens OX=9606 GN=FASN PE=1 SV=3	1.75217	NC	anti877	0.357036	48.6307	423.232	191.148	208.756	201.787	68.6718	199.323	226.1	116.345	191.383	459.707	191.148	235.279	200.426	66.9034	194.644	240.84	109.518	212.196	2	2	2	2	0	2	2	1	2
148.73_2550.2497n	1	1	#26442	4	148.726	2550.25	14	TGGMAFHSYFMEAIAPPLLQELK		sp|P49327|FAS_HUMAN	Fatty acid synthase OS=Homo sapiens OX=9606 GN=FASN PE=1 SV=3	1.14319	NC	Mock	0.803334	41.2071	475.923	390.981	291.282	310.625	453.955	277.035	301.534	220.203	491.377	516.94	390.981	328.289	308.53	442.265	270.531	321.191	207.282	544.815	4	4	4	3	1	2	3	3	3
114.22_3058.4528n	1	1	#26562	3	114.217	3058.45	15	GGPEVQQVPAGERPLWFICSGMGTQWR	[19] Carbamidomethyl|[22] Oxidation	sp|P49327|FAS_HUMAN	Fatty acid synthase OS=Homo sapiens OX=9606 GN=FASN PE=1 SV=3	1.45809	NC	anti877	0.142039	34.4947	181.936	209.719	207.235	179.843	86.324	144.568	157.147	220.411	216.51	197.616	209.719	233.564	178.63	84.1011	141.174	167.392	207.477	240.056	1	0	1	0	0	0	0	1	1
177.34_2273.0452n	1	1	#27490	3	177.338	2273.05	24	DNWVSFMDTMLQMSILGSAK		sp|P49327|FAS_HUMAN	Fatty acid synthase OS=Homo sapiens OX=9606 GN=FASN PE=1 SV=3	1.53547	NC	anti877	0.392267	46.0608	223.952	182.033	137.34	143.037	62.1255	148.685	241.643	117.93	113.728	243.253	182.033	154.788	142.072	60.5257	145.195	257.395	111.01	126.097	2	2	1	1	2	1	2	1	2
172.93_3090.5552n	1	1	#27703	3	172.935	3090.56	33	MASCLEVLDLFLNQPHMVLSSFVLAEK	[4] Carbamidomethyl	sp|P49327|FAS_HUMAN	Fatty acid synthase OS=Homo sapiens OX=9606 GN=FASN PE=1 SV=3	3.42186	Mock	anti877	0.566248	98.7743	331.203	331.492	0	132.333	0	68.678	295.758	102.275	289.799	359.748	331.492	0	131.441	0	67.0657	315.039	96.2736	321.315	1	1	0	1	0	0	1	1	1
172.93_3090.5405n	1	1	#30415	4	172.935	3090.54	11	MASCLEVLDLFLNQPHMVLSSFVLAEK	[4] Carbamidomethyl	sp|P49327|FAS_HUMAN	Fatty acid synthase OS=Homo sapiens OX=9606 GN=FASN PE=1 SV=3	4.02547	NC	anti877	0.388015	106.828	201.769	197.383	9.52223	74.4693	5.2256	21.8271	121.949	46.8755	125.783	219.158	197.383	10.732	73.967	5.09103	21.3147	129.899	44.1249	139.462	0	0	0	0	0	1	0	0	0
90.15_1683.8392n	1	1	#27898	2	90.1461	1683.84	21	VYATILNAGTNTDGFK		sp|P49327|FAS_HUMAN	Fatty acid synthase OS=Homo sapiens OX=9606 GN=FASN PE=1 SV=3	1.99856	NC	Mock	0.394986	143.464	338.601	124.987	49.4441	137.895	73.2645	69.1922	0	30.4823	226.219	367.783	124.987	55.7259	136.965	71.3779	67.5678	0	28.6936	250.82	2	1	0	1	0	0	0	0	0
162.08_3345.4320n	2	2	#32714,#28825	3,4	162.078	3345.43	15	LTPGCEAEAETEAICFFVQQFTDMEHNR	[5] Carbamidomethyl|[15] Carbamidomethyl|[24] Oxidation	sp|P49327|FAS_HUMAN	Fatty acid synthase OS=Homo sapiens OX=9606 GN=FASN PE=1 SV=3	1.6094	NC	anti877	0.0879168	29.517	511.553	430.837	387.194	368.999	222.781	234.358	424.554	272.245	310.028	555.64	430.837	436.387	366.51	217.044	228.856	452.231	256.27	343.744	2	4	1	2	1	0	2	1	0
40.64_1230.5072n	1	1	#29201	2	40.6404	1230.51	18	AFDTAGNGYCR	[10] Carbamidomethyl	sp|P49327|FAS_HUMAN	Fatty acid synthase OS=Homo sapiens OX=9606 GN=FASN PE=1 SV=3	1.72144	Mock	anti877	0.191615	42.623	119.533	46.6135	103.233	65.4929	49.5211	68.4515	100.008	122.449	93.3682	129.835	46.6135	116.349	65.0511	48.2458	66.8444	106.528	115.264	103.522	1	1	1	1	1	1	1	1	2
141.97_2566.2548n	1	1	#30752	3	141.973	2566.25	14	TGGMAFHSYFMEAIAPPLLQELK	[4] Oxidation	sp|P49327|FAS_HUMAN	Fatty acid synthase OS=Homo sapiens OX=9606 GN=FASN PE=1 SV=3	1.35774	NC	anti877	0.45151	47.3895	363.408	295.751	354.951	349.289	118.981	278.639	308.784	316.727	208.104	394.727	295.751	400.047	346.933	115.918	272.097	328.913	298.142	230.735	1	1	1	1	1	1	1	1	1
45.77_1231.4921n	1	1	#32848	2	45.7698	1231.49	15	AFDTAGNGYCR	[7] Deamidated|[10] Carbamidomethyl	sp|P49327|FAS_HUMAN	Fatty acid synthase OS=Homo sapiens OX=9606 GN=FASN PE=1 SV=3	1.5574	NC	anti877	0.12543	28.5883	352.106	260.674	198.42	155.708	211.052	154.108	259.514	189.842	221.636	382.451	260.674	223.63	154.658	205.617	150.49	276.432	178.703	245.74	2	2	1	2	1	2	1	2	2
68.41_1196.5736n	0	1	#394	2	68.409	1196.57	14	TLMAQSIYGGR	[5] Deamidated	sp|Q14204|DYHC1_HUMAN	Cytoplasmic dynein 1 heavy chain 1 OS=Homo sapiens OX=9606 GN=DYNC1H1 PE=1 SV=5	1.12463	NC	anti877	0.819054	33.3618	14698.5	12316.4	11784.8	12469.5	8140.13	13890.5	13642	7441.75	14935	15965.3	12316.4	13282.1	12385.4	7930.51	13564.4	14531.4	7005.08	16559.2	4	4	4	3	2	2	3	2	3
67.68_813.4762n	0	1	#448	2	67.6831	813.476	6	IPWSALK		sp|Q14204|DYHC1_HUMAN	Cytoplasmic dynein 1 heavy chain 1 OS=Homo sapiens OX=9606 GN=DYNC1H1 PE=1 SV=5	1.16681	Mock	NC	0.0335508	8.00642	10384.5	9086.41	10549	10823.4	10615.1	10110	11693.2	12050.1	11284.4	11279.4	9086.41	11889.3	10750.4	10341.8	9872.65	12455.5	11343	12511.5	7	7	7	7	6	8	7	7	7
70.07_934.5044n	0	1	#1472	2	70.0664	934.504	7	LSCLPAFK	[3] Carbamidomethyl	sp|Q14204|DYHC1_HUMAN	Cytoplasmic dynein 1 heavy chain 1 OS=Homo sapiens OX=9606 GN=DYNC1H1 PE=1 SV=5	1.17922	Mock	NC	0.00151953	3.98146	3705.21	3823.8	3694.37	4117.19	4095.6	3920.51	4316.75	4614.29	4303.78	4024.54	3823.8	4163.74	4089.42	3990.14	3828.47	4598.16	4343.53	4771.82	1	1	1	1	1	1	2	2	2
63.78_904.4672n	0	1	#1880	2	63.7794	904.467	9	GVWSELSK		sp|Q14204|DYHC1_HUMAN	Cytoplasmic dynein 1 heavy chain 1 OS=Homo sapiens OX=9606 GN=DYNC1H1 PE=1 SV=5	1.09251	NC	anti877	0.775414	23.1531	2846.42	2918.75	4215.24	2928.89	3237.5	2968.88	2930.51	3091.69	3195.16	3091.73	2918.75	4750.78	2909.13	3154.13	2899.18	3121.55	2910.28	3542.63	3	2	4	3	3	3	3	3	3
126.51_1328.7588n	0	2	#2471,#27713	2,3	126.507	1328.76	5	IDRVETRITAR		sp|Q14204|DYHC1_HUMAN	Cytoplasmic dynein 1 heavy chain 1 OS=Homo sapiens OX=9606 GN=DYNC1H1 PE=1 SV=5	1.20016	NC	anti877	0.653588	34.3192	4027.97	3519.52	3759.88	3517.91	1924.78	3978.89	4012.46	2154.44	3754.91	4375.11	3519.52	4237.57	3494.18	1875.21	3885.47	4274.03	2028.03	4163.26	3	5	3	3	3	3	4	4	3
103.92_1125.6701n	0	1	#3041	2	103.923	1125.67	10	WQALLVQIR		sp|Q14204|DYHC1_HUMAN	Cytoplasmic dynein 1 heavy chain 1 OS=Homo sapiens OX=9606 GN=DYNC1H1 PE=1 SV=5	1.02158	Mock	anti877	0.937552	10.3578	3072.79	3160.12	3270.89	3003.53	3403.07	3090.03	3136.4	3606.71	2958.41	3337.61	3160.12	3686.46	2983.27	3315.44	3017.48	3340.87	3395.08	3280.14	2	2	3	2	2	2	2	3	2
85.89_913.5514n	0	1	#4430	2	85.889	913.551	10	MVVLSLPR		sp|Q14204|DYHC1_HUMAN	Cytoplasmic dynein 1 heavy chain 1 OS=Homo sapiens OX=9606 GN=DYNC1H1 PE=1 SV=5	1.1037	anti877	NC	0.726602	26.7662	2208.14	2101.16	2496.52	2438.87	2690.34	2382.38	1950.62	2032.19	3080.67	2398.45	2101.16	2813.7	2422.42	2621.06	2326.45	2077.78	1912.95	3415.7	1	2	2	1	2	0	2	2	2
86.19_1475.7929n	2	2	#19885,#5036	2,3	86.1893	1475.79	14	LEGVEGVAHIIDPK		sp|Q14204|DYHC1_HUMAN	Cytoplasmic dynein 1 heavy chain 1 OS=Homo sapiens OX=9606 GN=DYNC1H1 PE=1 SV=5	1.05289	anti877	NC	0.859301	13.1903	1471.42	1791.13	1617.32	1683.31	1904.56	1550.12	1673.45	1883.5	1443.89	1598.23	1791.13	1822.8	1671.95	1855.52	1513.73	1782.54	1772.98	1600.92	2	2	3	2	2	2	2	2	2
80.20_928.5560n	0	1	#5188	2	80.2006	928.556	10	TLINELVK		sp|Q14204|DYHC1_HUMAN	Cytoplasmic dynein 1 heavy chain 1 OS=Homo sapiens OX=9606 GN=DYNC1H1 PE=1 SV=5	1.26935	anti877	Mock	0.455195	31.4475	1146.16	1238.74	1901.42	1473.56	1816.39	1547.77	963.438	1125.63	1722.09	1244.94	1238.74	2143	1463.62	1769.61	1511.43	1026.24	1059.59	1909.37	1	2	1	2	3	2	1	2	1
59.62_728.4415n	0	1	#5842	2	59.6166	728.442	10	LADLLGK		sp|Q14204|DYHC1_HUMAN	Cytoplasmic dynein 1 heavy chain 1 OS=Homo sapiens OX=9606 GN=DYNC1H1 PE=1 SV=5	1.0766	Mock	anti877	0.549409	13.514	751.627	747.035	939.524	743.501	818.583	727.351	812.039	824.503	828.257	816.405	747.035	1058.89	738.486	797.503	710.275	864.976	776.123	918.331	2	2	2	2	2	2	2	2	2
60.68_965.5122n	1	1	#5989	2	60.6844	965.512	11	IFTIESTR		sp|Q14204|DYHC1_HUMAN	Cytoplasmic dynein 1 heavy chain 1 OS=Homo sapiens OX=9606 GN=DYNC1H1 PE=1 SV=5	1.21853	Mock	NC	0.108601	15.0582	2120.4	2154.72	1904.68	2469.92	2359.84	2304.25	2393.66	2932.58	2204.03	2303.14	2154.72	2146.67	2453.27	2299.07	2250.15	2549.7	2760.51	2443.72	1	1	0	1	1	1	1	1	1
59.88_1624.8612n	1	1	#6023	3	59.8838	1624.86	21	TPVIDADKPVSSQLR		sp|Q14204|DYHC1_HUMAN	Cytoplasmic dynein 1 heavy chain 1 OS=Homo sapiens OX=9606 GN=DYNC1H1 PE=1 SV=5	1.02453	Mock	anti877	0.96807	18.6373	1598.63	1671.68	1658.72	1679.16	1591.96	1551.53	1528.61	1995.5	1416.84	1736.41	1671.68	1869.46	1667.83	1550.97	1515.11	1628.26	1878.41	1570.92	1	1	1	1	0	1	1	1	1
55.02_743.4179n	0	1	#6186	2	55.0239	743.418	8	IDLEVR		sp|Q14204|DYHC1_HUMAN	Cytoplasmic dynein 1 heavy chain 1 OS=Homo sapiens OX=9606 GN=DYNC1H1 PE=1 SV=5	1.20225	anti877	NC	0.611356	28.838	869.077	1090.25	666.183	1009.85	772.131	1374.54	813.599	860.175	975.401	943.977	1090.25	750.821	1003.04	752.248	1342.27	866.638	809.702	1081.48	2	2	2	1	1	2	1	2	1
95.64_1340.7871n	0	1	#6245	3	95.6385	1340.79	9	LLLIQAFRPDR		sp|Q14204|DYHC1_HUMAN	Cytoplasmic dynein 1 heavy chain 1 OS=Homo sapiens OX=9606 GN=DYNC1H1 PE=1 SV=5	1.28833	anti877	Mock	0.464314	52.5676	1251.18	1129.65	1118.37	1197.08	1183.74	1210.02	1227.62	1194.13	365.458	1359.01	1129.65	1260.46	1189.01	1153.26	1181.62	1307.65	1124.06	405.202	1	2	2	1	1	2	2	2	0
55.75_1041.5783n	0	1	#6600	2	55.7523	1041.58	11	LVQTPLTDR		sp|Q14204|DYHC1_HUMAN	Cytoplasmic dynein 1 heavy chain 1 OS=Homo sapiens OX=9606 GN=DYNC1H1 PE=1 SV=5	1.05961	NC	Mock	0.524649	11.0566	1127.62	1138.28	1108.09	1073.42	945.085	1180.57	1019.65	1071.81	1092.72	1224.81	1138.28	1248.88	1066.18	920.748	1152.86	1086.12	1008.92	1211.55	0	0	1	0	1	0	1	0	1
61.74_809.5108n	1	1	#6833	2	61.7414	809.511	7	VPVNLLR		sp|Q14204|DYHC1_HUMAN	Cytoplasmic dynein 1 heavy chain 1 OS=Homo sapiens OX=9606 GN=DYNC1H1 PE=1 SV=5	1.1988	Mock	NC	0.16622	18.3441	479.888	426.507	606.629	554.082	513.157	521.312	601.593	582.62	629.597	521.247	426.507	683.701	550.345	499.943	509.073	640.811	548.433	698.067	1	1	1	0	1	2	1	1	1
153.47_2122.2033n	1	1	#6980	3	153.474	2122.2	25	GIFEALRPLETLPVEGLIR		sp|Q14204|DYHC1_HUMAN	Cytoplasmic dynein 1 heavy chain 1 OS=Homo sapiens OX=9606 GN=DYNC1H1 PE=1 SV=5	1.03874	NC	Mock	0.536015	4.40495	1759.66	1900.63	1880.07	1879.52	1861.41	1751.14	1789.51	1849.79	1694.45	1911.32	1900.63	2118.93	1866.84	1813.47	1710.03	1906.17	1741.25	1878.72	3	3	3	3	3	4	3	3	2
60.95_989.5406n	1	1	#7483	2	60.9507	989.541	11	LQGEFQLR		sp|Q14204|DYHC1_HUMAN	Cytoplasmic dynein 1 heavy chain 1 OS=Homo sapiens OX=9606 GN=DYNC1H1 PE=1 SV=5	1.35932	Mock	NC	0.0759174	16.8426	718.785	730.158	613.374	1010.32	750.726	933.48	831.519	1115.63	856.211	780.732	730.158	691.303	1003.51	731.394	911.564	885.726	1050.16	949.325	1	1	1	1	1	1	0	1	1
109.37_1472.7384n	1	1	#8347	3	109.375	1472.74	11	EWTDGLFTHVLR		sp|Q14204|DYHC1_HUMAN	Cytoplasmic dynein 1 heavy chain 1 OS=Homo sapiens OX=9606 GN=DYNC1H1 PE=1 SV=5	1.03337	NC	Mock	0.649475	5.30226	868.089	818.875	851.037	790.871	879.468	836.344	787.777	854.724	813.529	942.903	818.875	959.16	785.537	856.821	816.71	839.133	804.571	902.002	1	2	1	1	1	1	1	2	2
55.95_1144.5833n	1	1	#8353	2	55.952	1144.58	18	LGGSPFGPAGTGK		sp|Q14204|DYHC1_HUMAN	Cytoplasmic dynein 1 heavy chain 1 OS=Homo sapiens OX=9606 GN=DYNC1H1 PE=1 SV=5	1.08283	Mock	anti877	0.478382	9.36327	1925.27	1799.81	1685.32	1826.99	1528.49	1778.77	1892.86	1952.88	1713.77	2091.2	1799.81	1899.44	1814.67	1489.13	1737	2016.25	1838.29	1900.15	2	2	2	2	2	2	2	2	2
172.08_2147.0500n	0	1	#8370	3	172.08	2147.05	7	DPASGTALQEISFWLNLER	[9] Deamidated	sp|Q14204|DYHC1_HUMAN	Cytoplasmic dynein 1 heavy chain 1 OS=Homo sapiens OX=9606 GN=DYNC1H1 PE=1 SV=5	1.10968	Mock	anti877	0.815949	37.6162	1525.94	1294.49	1115.78	1472.57	677.463	1441.35	1474.38	964.809	1546.12	1657.45	1294.49	1257.54	1462.64	660.017	1407.51	1570.49	908.196	1714.26	2	2	1	3	0	1	2	1	0
87.55_1967.0085n	1	1	#8513	3	87.5502	1967.01	17	EDLDKVEPAVIEAQNAVK		sp|Q14204|DYHC1_HUMAN	Cytoplasmic dynein 1 heavy chain 1 OS=Homo sapiens OX=9606 GN=DYNC1H1 PE=1 SV=5	1.08147	NC	Mock	0.177618	5.38158	2067.77	2059.03	1877.01	2031.6	2001.09	1846.56	1809.87	1843.76	1897.88	2245.97	2059.03	2115.48	2017.9	1949.56	1803.21	1927.86	1735.57	2104.27	0	1	0	0	2	0	0	1	1
68.01_1330.7209n	1	1	#8788	3	68.0134	1330.72	13	TVENIKDPLFR		sp|Q14204|DYHC1_HUMAN	Cytoplasmic dynein 1 heavy chain 1 OS=Homo sapiens OX=9606 GN=DYNC1H1 PE=1 SV=5	1.09589	Mock	NC	0.441032	9.19248	1098.91	916.831	985.392	963.557	1144.03	1053.93	1051.03	1187.18	1050.7	1193.62	916.831	1110.59	957.058	1114.57	1029.18	1119.55	1117.52	1164.96	2	2	1	2	1	2	2	1	2
31.14_706.3747n	0	1	#8969	2	31.1435	706.375	4	INPAHR		sp|Q14204|DYHC1_HUMAN	Cytoplasmic dynein 1 heavy chain 1 OS=Homo sapiens OX=9606 GN=DYNC1H1 PE=1 SV=5	1.15652	anti877	Mock	0.742531	26.1462	556.683	800.869	826.188	638.515	1020.24	807.377	498.11	792.366	841.897	604.66	800.869	931.155	634.208	993.966	788.422	530.582	745.872	933.454	0	0	1	0	0	0	0	0	0
109.77_1244.6724n	0	1	#9239	2	109.772	1244.67	7	INEWLTLVEK	[2] Deamidated	sp|Q14204|DYHC1_HUMAN	Cytoplasmic dynein 1 heavy chain 1 OS=Homo sapiens OX=9606 GN=DYNC1H1 PE=1 SV=5	1.14989	Mock	NC	0.525959	18.6027	1290.95	1521.08	1721.21	1346.1	1748.28	1498.39	1528.6	2109.88	1574.23	1402.21	1521.08	1939.89	1337.02	1703.26	1463.21	1628.25	1986.07	1745.43	0	0	1	0	0	0	1	1	1
110.70_1108.5641n	1	1	#9259	2	110.702	1108.56	12	DLFQVAFNR		sp|Q14204|DYHC1_HUMAN	Cytoplasmic dynein 1 heavy chain 1 OS=Homo sapiens OX=9606 GN=DYNC1H1 PE=1 SV=5	1.07795	anti877	NC	0.452284	10.9872	1214.04	1242.28	1324.32	1373.23	1332.87	1369.26	1323.05	1420.19	1140.09	1318.67	1242.28	1492.57	1363.97	1298.54	1337.12	1409.3	1336.86	1264.08	2	2	2	2	2	3	2	2	2
57.22_1751.8251n	1	1	#9487	3	57.219	1751.83	14	FTQDTQPHYIYSPR		sp|Q14204|DYHC1_HUMAN	Cytoplasmic dynein 1 heavy chain 1 OS=Homo sapiens OX=9606 GN=DYNC1H1 PE=1 SV=5	1.05016	anti877	NC	0.579581	7.04538	1429.76	1361.5	1332.31	1456.83	1364.39	1509.21	1402.67	1506.68	1308.65	1552.98	1361.5	1501.58	1447	1329.25	1473.77	1494.11	1418.27	1450.96	2	2	2	2	2	2	2	1	2
114.48_2197.1157n	1	1	#9918	3	114.483	2197.12	21	AVDDLNLHSYSNLPIWVNK		sp|Q14204|DYHC1_HUMAN	Cytoplasmic dynein 1 heavy chain 1 OS=Homo sapiens OX=9606 GN=DYNC1H1 PE=1 SV=5	1.07557	NC	anti877	0.658155	11.4519	1145.64	1232.94	1013.48	1004.52	1123.31	1025.9	1062.63	1246.43	1004.03	1244.38	1232.94	1142.24	997.749	1094.38	1001.82	1131.9	1173.29	1113.22	2	3	2	2	3	2	2	1	3
114.85_1533.8132n	0	2	#10133,#11377	2,3	114.847	1533.81	12	LLAESVTEVEIFGK		sp|Q14204|DYHC1_HUMAN	Cytoplasmic dynein 1 heavy chain 1 OS=Homo sapiens OX=9606 GN=DYNC1H1 PE=1 SV=5	1.16096	NC	anti877	0.0154007	7.10965	3153.49	3342.81	3336.52	2889.66	2597.68	2982.25	3285.62	3146.4	3256.17	3425.27	3342.81	3760.42	2870.17	2530.78	2912.24	3499.81	2961.77	3610.28	4	5	5	6	4	2	7	5	4
151.13_2597.3395n	1	1	#10306	3	151.131	2597.34	24	FGNPLLVQDVESYDPVLNPVLNR		sp|Q14204|DYHC1_HUMAN	Cytoplasmic dynein 1 heavy chain 1 OS=Homo sapiens OX=9606 GN=DYNC1H1 PE=1 SV=5	1.11879	NC	Mock	0.303344	13.06	1972.07	1944.21	1919.35	2020.9	1552.84	1814.95	1846.83	1734.31	1634.9	2142.03	1944.21	2163.21	2007.27	1512.86	1772.34	1967.23	1632.54	1812.7	5	3	3	3	4	3	3	4	4
100.28_1853.9732n	0	1	#10389	3	100.277	1853.97	15	YKEEYAVLISEAQAIK		sp|Q14204|DYHC1_HUMAN	Cytoplasmic dynein 1 heavy chain 1 OS=Homo sapiens OX=9606 GN=DYNC1H1 PE=1 SV=5	1.04041	NC	Mock	0.909	14.0831	1957.11	1957.99	1515.95	1840.19	1607.82	1975.74	1649.58	1636.72	1933.81	2125.78	1957.99	1708.56	1827.78	1566.42	1929.36	1757.12	1540.68	2144.11	2	1	1	1	2	0	0	1	1
75.16_1198.5992n	1	1	#10758	3	75.1613	1198.6	8	TSFLDDAFRK		sp|Q14204|DYHC1_HUMAN	Cytoplasmic dynein 1 heavy chain 1 OS=Homo sapiens OX=9606 GN=DYNC1H1 PE=1 SV=5	1.04268	Mock	NC	0.759464	8.05691	354.915	336.895	382.933	352.821	356.127	384.755	397.677	383.12	339.819	385.503	336.895	431.585	350.441	346.957	375.722	423.602	360.639	376.775	0	1	1	1	1	3	2	1	1
92.53_1121.5812n	1	1	#11059	2	92.5328	1121.58	11	IMFEVQDLK		sp|Q14204|DYHC1_HUMAN	Cytoplasmic dynein 1 heavy chain 1 OS=Homo sapiens OX=9606 GN=DYNC1H1 PE=1 SV=5	1.10318	Mock	anti877	0.584701	18.0235	897.364	859.9	878.203	817.189	645.089	930.605	1006.36	751.176	882.257	974.701	859.9	989.778	811.677	628.477	908.758	1071.96	707.098	978.204	1	1	1	1	0	3	2	2	1
94.58_1220.5805n	0	1	#11535	2	94.5808	1220.58	15	TTDLLTDWEK		sp|Q14204|DYHC1_HUMAN	Cytoplasmic dynein 1 heavy chain 1 OS=Homo sapiens OX=9606 GN=DYNC1H1 PE=1 SV=5	1.09883	NC	Mock	0.765377	27.4153	2864.51	2545.64	2367.16	3085.9	2060.41	2591.63	2377.07	1703.74	2996.97	3111.38	2545.64	2667.9	3065.09	2007.35	2530.79	2532.03	1603.77	3322.9	3	2	1	2	3	2	1	0	2
102.60_2527.3556n	1	1	#11630	4	102.597	2527.36	13	TKPVTGNLRPEEALQALTIYEGK		sp|Q14204|DYHC1_HUMAN	Cytoplasmic dynein 1 heavy chain 1 OS=Homo sapiens OX=9606 GN=DYNC1H1 PE=1 SV=5	1.1781	NC	anti877	0.137708	10.6343	1286	1176.95	1387.13	1096.28	970.189	1201.57	1214.64	1185.42	1077.67	1396.83	1176.95	1563.36	1088.89	945.206	1173.36	1293.82	1115.86	1194.87	2	2	2	2	2	2	2	1	2
108.11_2578.2594n	1	1	#11677	3	108.109	2578.26	23	VTDFGDKVEDPTFLNQLQSGVNR		sp|Q14204|DYHC1_HUMAN	Cytoplasmic dynein 1 heavy chain 1 OS=Homo sapiens OX=9606 GN=DYNC1H1 PE=1 SV=5	1.06585	NC	Mock	0.495936	6.86437	1155.16	1227.59	1069.77	1062.53	1184.68	1070.04	1073.09	1143.83	1022.31	1254.72	1227.59	1205.68	1055.36	1154.17	1044.91	1143.05	1076.71	1133.49	2	2	2	1	2	2	2	2	2
109.11_2059.9879n	1	1	#11800	4	109.109	2059.99	14	HYLDFINHYANLFHEK		sp|Q14204|DYHC1_HUMAN	Cytoplasmic dynein 1 heavy chain 1 OS=Homo sapiens OX=9606 GN=DYNC1H1 PE=1 SV=5	1.12384	anti877	Mock	0.397585	13.6655	911.221	964.106	900.092	878.278	1096.7	867.077	735.554	900.393	892.92	989.753	964.106	1014.45	872.354	1068.46	846.721	783.506	847.56	990.026	2	1	1	1	1	2	1	2	1
94.38_1185.6454n	1	1	#12227	2	94.384	1185.65	15	VDDLLIIEEK		sp|Q14204|DYHC1_HUMAN	Cytoplasmic dynein 1 heavy chain 1 OS=Homo sapiens OX=9606 GN=DYNC1H1 PE=1 SV=5	1.18701	NC	Mock	0.366983	21.3981	685.852	644.336	711.137	564.33	708.873	462.499	462.071	609.415	648.24	744.961	644.336	801.487	560.524	690.619	451.641	492.193	573.656	718.737	2	2	2	2	2	2	2	2	2
102.40_1550.8771n	0	1	#12321	2	102.399	1550.88	20	VAAPDVVVPTLDTVR		sp|Q14204|DYHC1_HUMAN	Cytoplasmic dynein 1 heavy chain 1 OS=Homo sapiens OX=9606 GN=DYNC1H1 PE=1 SV=5	1.12285	Mock	NC	0.183724	8.19752	1418.84	1278.73	1365.93	1520.8	1300.39	1481.57	1500.23	1619.07	1443.39	1541.12	1278.73	1539.47	1510.54	1266.91	1446.79	1598.03	1524.07	1600.36	2	3	2	2	2	2	2	2	3
90.67_1511.8261n	1	1	#12357	2	90.6713	1511.83	21	IQGLTVEQAEAVVR		sp|Q14204|DYHC1_HUMAN	Cytoplasmic dynein 1 heavy chain 1 OS=Homo sapiens OX=9606 GN=DYNC1H1 PE=1 SV=5	1.11452	NC	anti877	0.571568	15.3295	1067.16	807.395	1068.59	994.696	786.282	859.746	898.553	943.515	993.576	1159.14	807.395	1204.35	987.987	766.034	839.562	957.131	888.152	1101.63	2	2	2	2	2	2	2	2	3
65.89_815.3856n	1	1	#12404	2	65.8919	815.386	7	FYFDPK		sp|Q14204|DYHC1_HUMAN	Cytoplasmic dynein 1 heavy chain 1 OS=Homo sapiens OX=9606 GN=DYNC1H1 PE=1 SV=5	1.27556	Mock	NC	0.30221	35.8877	289.53	277.648	137.868	307.044	278.823	313.407	305.339	299.6	294.385	314.482	277.648	155.384	304.973	271.643	306.049	325.244	282.021	326.4	1	2	0	1	1	2	1	1	1
68.34_1614.9178n	1	1	#13328	4	68.3431	1614.92	11	KLEHLITELVHQR		sp|Q14204|DYHC1_HUMAN	Cytoplasmic dynein 1 heavy chain 1 OS=Homo sapiens OX=9606 GN=DYNC1H1 PE=1 SV=5	1.55101	NC	Mock	0.00521438	12.5852	540.011	468.107	451.137	295.988	342.165	381.44	331.612	279.751	329.48	586.551	468.107	508.453	293.991	333.354	372.485	353.23	263.336	365.311	0	0	1	1	0	1	1	1	1
88.95_1255.7827n	1	1	#13390	3	88.9518	1255.78	11	NTISLLVAGLKK		sp|Q14204|DYHC1_HUMAN	Cytoplasmic dynein 1 heavy chain 1 OS=Homo sapiens OX=9606 GN=DYNC1H1 PE=1 SV=5	1.27616	anti877	NC	0.0707799	12.4392	224.515	267.956	287.763	313.939	358.322	323.444	318.416	326.915	267.01	243.864	267.956	324.323	311.822	349.095	315.85	339.173	307.732	296.048	1	0	1	1	0	1	1	1	1
137.87_2475.3426n	1	1	#13553	3	137.869	2475.34	23	KLVPLLLEDGGEAPAALEAALEEK		sp|Q14204|DYHC1_HUMAN	Cytoplasmic dynein 1 heavy chain 1 OS=Homo sapiens OX=9606 GN=DYNC1H1 PE=1 SV=5	1.75658	NC	anti877	0.479824	75.8358	683.243	564.493	675.291	585.192	54.2966	455.269	680.581	506.88	121.167	742.127	564.493	761.086	581.245	52.8984	444.581	724.949	477.137	134.344	2	3	2	1	1	2	2	2	1
62.79_1011.5683n	0	1	#13736	2	62.7918	1011.57	8	LLTLPNGER		sp|Q14204|DYHC1_HUMAN	Cytoplasmic dynein 1 heavy chain 1 OS=Homo sapiens OX=9606 GN=DYNC1H1 PE=1 SV=5	1.5054	Mock	NC	0.182402	34.1667	311.671	267.044	218.976	341.986	247.618	276.027	327.503	558.044	315.296	338.532	267.044	246.797	339.68	241.242	269.547	348.854	525.299	349.585	0	1	1	1	1	1	1	1	1
83.64_1011.5747n	0	1	#15646	2	83.6427	1011.57	7	LLTLPNGER		sp|Q14204|DYHC1_HUMAN	Cytoplasmic dynein 1 heavy chain 1 OS=Homo sapiens OX=9606 GN=DYNC1H1 PE=1 SV=5	1.87009	anti877	Mock	0.0768789	63.8571	197.044	170.338	178.01	202.728	215.281	206.516	65.3692	75.3903	193.196	214.026	170.338	200.626	201.361	209.737	201.668	69.6306	70.9666	214.206	1	1	1	1	1	1	0	1	0
119.25_1959.9820n	1	1	#14008	3	119.253	1959.98	19	MLSAVSQQVQCIQEALR	[11] Carbamidomethyl	sp|Q14204|DYHC1_HUMAN	Cytoplasmic dynein 1 heavy chain 1 OS=Homo sapiens OX=9606 GN=DYNC1H1 PE=1 SV=5	1.38628	Mock	anti877	0.0378121	19.7189	513.978	568.46	618.004	367.581	395.839	526.512	570.799	648.091	569.322	558.274	568.46	696.522	365.102	385.646	514.151	608.01	610.063	631.237	2	0	0	1	0	2	0	0	0
88.15_844.4664n	0	1	#14231	2	88.1498	844.466	6	GRTGNVLK	[5] Deamidated	sp|Q14204|DYHC1_HUMAN	Cytoplasmic dynein 1 heavy chain 1 OS=Homo sapiens OX=9606 GN=DYNC1H1 PE=1 SV=5	1.61846	anti877	Mock	0.000541276	11.5913	258.929	271.612	234.294	402.59	407.073	420.508	265.193	219.925	274.971	281.245	271.612	264.061	399.874	396.591	410.636	282.481	207.02	304.875	1	0	0	2	0	0	1	0	0
51.84_1177.5992n	0	1	#14479	2	51.8412	1177.6	9	EYQTQLIQR		sp|Q14204|DYHC1_HUMAN	Cytoplasmic dynein 1 heavy chain 1 OS=Homo sapiens OX=9606 GN=DYNC1H1 PE=1 SV=5	1.6697	NC	Mock	0.36627	51.9611	1915.42	924.672	762.75	971.675	468.789	924.801	889.995	642.232	625.547	2080.5	924.672	859.656	965.121	456.717	903.09	948.014	604.547	693.577	1	1	1	2	0	0	1	0	0
123.03_1667.8964n	1	1	#14884	3	123.03	1667.9	16	SPLVMDVLNIQGVQR		sp|Q14204|DYHC1_HUMAN	Cytoplasmic dynein 1 heavy chain 1 OS=Homo sapiens OX=9606 GN=DYNC1H1 PE=1 SV=5	1.04844	NC	Mock	0.733749	10.937	544.307	604.875	568.176	548.253	518.946	589.98	530.246	612.02	495.748	591.217	604.875	640.363	544.555	505.583	576.129	564.814	576.108	549.661	2	3	2	1	2	3	2	2	3
129.01_1578.8692n	1	1	#14982	2	129.005	1578.87	15	ASVVTLPVYLNFTR		sp|Q14204|DYHC1_HUMAN	Cytoplasmic dynein 1 heavy chain 1 OS=Homo sapiens OX=9606 GN=DYNC1H1 PE=1 SV=5	1.15035	anti877	Mock	0.00930045	4.77853	515.413	521.747	539.095	611.821	613.745	563.454	496.307	517.916	540.976	559.833	521.747	607.586	607.694	597.941	550.226	528.661	487.526	599.808	3	2	3	3	2	2	3	2	2
139.83_1797.0315n	2	2	#31349,#15024	2,3	139.828	1797.03	20	LSLSNAISTALPLTQLR		sp|Q14204|DYHC1_HUMAN	Cytoplasmic dynein 1 heavy chain 1 OS=Homo sapiens OX=9606 GN=DYNC1H1 PE=1 SV=5	1.15842	Mock	NC	0.447283	22.1533	489.725	497.168	710.444	568.899	656.147	475.204	699.253	589.44	677.533	531.931	497.168	800.705	565.062	639.25	464.048	744.837	554.853	751.216	2	2	2	2	2	1	2	2	2
146.13_1959.0194n	1	1	#15347	3	146.126	1959.02	18	DFPLNDLLSATELDKIR		sp|Q14204|DYHC1_HUMAN	Cytoplasmic dynein 1 heavy chain 1 OS=Homo sapiens OX=9606 GN=DYNC1H1 PE=1 SV=5	1.1645	Mock	NC	0.0246869	8.7477	1114.81	1166.49	1316.78	1402.72	1356.16	1403.33	1425.34	1431.64	1332.99	1210.89	1166.49	1484.07	1393.26	1321.24	1370.38	1518.26	1347.63	1477.96	4	4	4	4	4	3	3	3	4
115.48_1506.7035n	1	1	#15371	2	115.477	1506.7	15	LNTQEIFDDWAR		sp|Q14204|DYHC1_HUMAN	Cytoplasmic dynein 1 heavy chain 1 OS=Homo sapiens OX=9606 GN=DYNC1H1 PE=1 SV=5	1.02706	NC	Mock	0.839641	7.59447	1166.37	1003.98	1066.17	1154.48	1049.01	1030.88	1053.46	1084.29	1013.51	1266.89	1003.98	1201.63	1146.69	1021.99	1006.68	1122.14	1020.66	1123.73	2	2	2	2	2	2	3	2	4
24.68_1114.5599n	0	1	#15984	3	24.675	1114.56	6	EHINSVSAMK		sp|Q14204|DYHC1_HUMAN	Cytoplasmic dynein 1 heavy chain 1 OS=Homo sapiens OX=9606 GN=DYNC1H1 PE=1 SV=5	1.33912	Mock	NC	0.560379	37.8375	171.794	325.236	389.356	204.416	426.363	303.887	274.736	471.644	440.599	186.6	325.236	438.824	203.037	415.384	296.752	292.646	443.969	488.515	2	2	2	2	2	2	2	2	2
103.12_1922.9641n	1	1	#16014	4	103.125	1922.96	17	ALEHAFQLEHIMDLTR		sp|Q14204|DYHC1_HUMAN	Cytoplasmic dynein 1 heavy chain 1 OS=Homo sapiens OX=9606 GN=DYNC1H1 PE=1 SV=5	1.24163	NC	Mock	0.694799	42.0258	553.977	482.837	330.464	522.544	206.954	418.47	489.645	303.242	308.305	601.72	482.837	372.449	519.019	201.625	408.646	521.566	285.448	341.834	1	1	1	0	0	1	1	0	0
109.84_1127.6810n	1	1	#16054	2	109.838	1127.68	13	NTISLLVAGLK		sp|Q14204|DYHC1_HUMAN	Cytoplasmic dynein 1 heavy chain 1 OS=Homo sapiens OX=9606 GN=DYNC1H1 PE=1 SV=5	1.15782	NC	Mock	0.272827	15.381	407.278	439.477	387.129	340.016	391.985	381.671	301.227	353.987	410.482	442.378	439.477	436.314	337.723	381.891	372.711	320.864	333.216	455.123	2	2	2	2	2	1	1	1	1
128.28_1535.7773n	1	1	#16470	2	128.278	1535.78	20	WAIAQLNYADMLK		sp|Q14204|DYHC1_HUMAN	Cytoplasmic dynein 1 heavy chain 1 OS=Homo sapiens OX=9606 GN=DYNC1H1 PE=1 SV=5	1.19674	NC	anti877	0.115516	13.0598	674.595	628.803	602.989	515.148	470.943	606.894	604.857	522.163	523.373	732.734	628.803	679.598	511.674	458.815	592.646	644.288	491.523	580.291	2	1	0	2	3	1	1	1	2
61.61_740.4903n	0	1	#16833	2	61.6103	740.49	8	LQVLLR		sp|Q14204|DYHC1_HUMAN	Cytoplasmic dynein 1 heavy chain 1 OS=Homo sapiens OX=9606 GN=DYNC1H1 PE=1 SV=5	1.54051	Mock	NC	0.425805	95.1617	197.601	115.315	0.000989196	125.719	132.862	163.506	163.883	153.24	164.929	214.631	115.315	0.00111487	124.871	129.441	159.668	174.567	144.248	182.865	1	1	0	1	1	1	1	1	1
125.16_1435.7581n	0	1	#16997	2	125.16	1435.76	7	DLFQVAFNRVAR	[8] Deamidated	sp|Q14204|DYHC1_HUMAN	Cytoplasmic dynein 1 heavy chain 1 OS=Homo sapiens OX=9606 GN=DYNC1H1 PE=1 SV=5	1.99325	Mock	NC	0.0189086	35.5148	176.915	248.927	119.987	351.625	311.714	275.53	365.971	319.371	402.633	192.163	248.927	135.231	349.254	303.687	269.061	389.829	300.631	446.42	0	0	0	1	0	0	0	0	0
130.40_2692.3530n	1	1	#17302	3	130.402	2692.35	23	HVPVVYVDYPGPASLTQIYGTFNR		sp|Q14204|DYHC1_HUMAN	Cytoplasmic dynein 1 heavy chain 1 OS=Homo sapiens OX=9606 GN=DYNC1H1 PE=1 SV=5	1.09308	NC	Mock	0.239527	7.10384	902.199	913.327	844.884	850.489	916.392	814.129	800.438	873.572	759.849	979.954	913.327	952.226	844.753	892.794	795.015	852.619	822.313	842.483	3	2	2	2	2	2	2	2	2
109.57_1071.6310n	1	1	#17484	2	109.573	1071.63	12	INMLVIELK		sp|Q14204|DYHC1_HUMAN	Cytoplasmic dynein 1 heavy chain 1 OS=Homo sapiens OX=9606 GN=DYNC1H1 PE=1 SV=5	1.16466	anti877	NC	0.449266	21.5381	250.049	263.169	239.355	363.036	270.598	242.853	270.785	270.762	239.637	271.599	263.169	269.765	360.587	263.63	237.152	288.437	254.874	265.698	1	1	1	1	1	1	1	1	1
76.16_1562.7228n	1	1	#18143	3	76.1607	1562.72	8	EGLMLDSHEELYK		sp|Q14204|DYHC1_HUMAN	Cytoplasmic dynein 1 heavy chain 1 OS=Homo sapiens OX=9606 GN=DYNC1H1 PE=1 SV=5	1.37525	NC	anti877	0.414089	32.3142	652.906	549.374	517.322	502.421	261.552	486.422	559.845	304.827	578.56	709.176	549.374	583.047	499.032	254.817	475.002	596.342	286.941	641.479	1	1	1	0	0	0	1	0	0
107.11_1634.8346n	1	1	#18584	2	107.109	1634.83	6	NVHLAPGWLMQLEK		sp|Q14204|DYHC1_HUMAN	Cytoplasmic dynein 1 heavy chain 1 OS=Homo sapiens OX=9606 GN=DYNC1H1 PE=1 SV=5	1.50866	anti877	Mock	0.0104445	15.8599	781.234	885.401	642.125	896.891	898.624	780.923	532.868	612.414	562.48	848.563	885.401	723.706	890.841	875.483	762.589	567.606	576.479	623.651	1	1	0	1	0	1	1	0	0
82.05_1375.6634n	1	1	#18771	2	82.0463	1375.66	11	DYIPVDQEELR		sp|Q14204|DYHC1_HUMAN	Cytoplasmic dynein 1 heavy chain 1 OS=Homo sapiens OX=9606 GN=DYNC1H1 PE=1 SV=5	1.04973	anti877	NC	0.970874	31.9531	359.13	440.485	394.651	483.269	435.458	334.931	289.39	551.384	396.131	390.081	440.485	444.791	480.009	424.245	327.068	308.256	519.03	439.21	1	1	2	0	0	1	1	0	1
71.97_1627.7763n	1	1	#19049	2	71.9749	1627.78	19	IQFVGACNPPTDPGR	[7] Carbamidomethyl	sp|Q14204|DYHC1_HUMAN	Cytoplasmic dynein 1 heavy chain 1 OS=Homo sapiens OX=9606 GN=DYNC1H1 PE=1 SV=5	1.27804	Mock	NC	0.326115	23.4315	268.7	239.165	292.511	214.43	297.835	347.254	284.176	332.709	406.025	291.857	239.165	329.674	212.984	290.166	339.102	302.702	313.186	450.181	1	1	1	1	1	1	1	1	1
27.92_1107.5866n	0	1	#19063	3	27.9224	1107.59	13	TPVSITEHPK		sp|Q14204|DYHC1_HUMAN	Cytoplasmic dynein 1 heavy chain 1 OS=Homo sapiens OX=9606 GN=DYNC1H1 PE=1 SV=5	1.05275	Mock	NC	0.990528	42.9667	132.451	194.145	238.677	141.639	231.979	209.228	103.688	268.973	222.428	143.866	194.145	269.001	140.684	226.006	204.316	110.447	253.19	246.618	1	0	2	1	2	0	1	1	1
80.73_2053.9124n	1	1	#19126	3	80.7289	2053.91	17	LCDEQLSSQSHYDFGLR	[2] Carbamidomethyl	sp|Q14204|DYHC1_HUMAN	Cytoplasmic dynein 1 heavy chain 1 OS=Homo sapiens OX=9606 GN=DYNC1H1 PE=1 SV=5	1.05955	Mock	anti877	0.914868	21.4024	341.288	271.419	275.964	291.286	281.596	276.495	374.116	263.649	262.189	370.701	271.419	311.025	289.321	274.345	270.004	398.504	248.178	290.702	1	1	1	1	1	1	1	1	1
120.64_3239.5876n	1	1	#19358	4	120.636	3239.59	23	SRQELEQHSVDTASTSDAVTFITYVQSLK		sp|Q14204|DYHC1_HUMAN	Cytoplasmic dynein 1 heavy chain 1 OS=Homo sapiens OX=9606 GN=DYNC1H1 PE=1 SV=5	1.20743	NC	Mock	0.105494	10.0589	601.442	710.619	612.924	642.607	585.482	554.363	580.632	539.107	474.55	653.277	710.619	690.796	638.273	570.405	541.348	618.484	507.474	526.158	1	2	1	1	1	2	1	1	2
39.98_1178.6288n	1	1	#19445	3	39.9847	1178.63	14	VPQIEVETHK		sp|Q14204|DYHC1_HUMAN	Cytoplasmic dynein 1 heavy chain 1 OS=Homo sapiens OX=9606 GN=DYNC1H1 PE=1 SV=5	1.08205	anti877	NC	0.958883	32.1698	285.622	217.941	334.85	226.151	411.965	269.093	230.863	377.297	253.863	310.238	217.941	377.392	224.626	401.356	262.775	245.913	355.158	281.471	1	2	2	1	2	2	2	2	1
130.34_2230.1537n	1	1	#19521	3	130.336	2230.15	19	NIHVCLGGLFVPEAYITATR	[5] Carbamidomethyl	sp|Q14204|DYHC1_HUMAN	Cytoplasmic dynein 1 heavy chain 1 OS=Homo sapiens OX=9606 GN=DYNC1H1 PE=1 SV=5	1.04455	Mock	NC	0.862346	11.3088	675.02	758.165	712.449	699.981	832.99	679.333	710.683	837.422	693.116	733.196	758.165	802.965	695.26	811.54	663.384	757.013	788.284	768.494	2	1	3	3	3	3	1	3	3
31.14_727.4538n	0	1	#19575	2	31.1435	727.454	6	LLNQLK		sp|Q14204|DYHC1_HUMAN	Cytoplasmic dynein 1 heavy chain 1 OS=Homo sapiens OX=9606 GN=DYNC1H1 PE=1 SV=5	1.2591	Mock	anti877	0.81755	39.2821	256.98	467.207	466.735	289.122	446.772	370.826	256.68	598.449	538.345	279.127	467.207	526.033	287.172	435.267	362.12	273.413	563.333	596.891	1	0	1	0	0	1	0	1	1
167.59_2264.1251n	1	1	#20021	3	167.588	2264.13	20	ENFIPTIVNFSAEEISDAIR		sp|Q14204|DYHC1_HUMAN	Cytoplasmic dynein 1 heavy chain 1 OS=Homo sapiens OX=9606 GN=DYNC1H1 PE=1 SV=5	1.13095	Mock	NC	0.378055	14.1176	840.063	934.425	788.212	850.535	1051.7	814.44	895.553	993.128	1009.59	912.463	934.425	888.354	844.798	1024.62	795.32	953.935	934.853	1119.39	2	2	2	4	2	2	2	3	3
56.89_1486.6623n	1	1	#20139	3	56.8851	1486.66	14	KYTGEDFDEDLR		sp|Q14204|DYHC1_HUMAN	Cytoplasmic dynein 1 heavy chain 1 OS=Homo sapiens OX=9606 GN=DYNC1H1 PE=1 SV=5	1.10258	anti877	Mock	0.679775	26.9198	218.321	179.627	173.324	198.911	181.599	203.08	161.874	229.501	137.918	237.136	179.627	195.345	197.57	176.922	198.312	172.427	216.034	152.917	1	1	1	1	1	1	1	1	1
51.31_1468.7393n	1	1	#20392	3	51.3108	1468.74	14	VMSQEIQEQLHK		sp|Q14204|DYHC1_HUMAN	Cytoplasmic dynein 1 heavy chain 1 OS=Homo sapiens OX=9606 GN=DYNC1H1 PE=1 SV=5	1.68961	NC	Mock	0.562735	57.3492	471.384	219.92	167.956	228.409	63.5856	260.305	238.181	69.4361	200.937	512.01	219.92	189.294	226.869	61.9482	254.194	253.708	65.3617	222.79	1	1	0	1	1	1	1	0	1
156.49_2444.2813n	1	1	#21322	3	156.486	2444.28	17	ALPDMEVVGLNFSSATTPELLLK		sp|Q14204|DYHC1_HUMAN	Cytoplasmic dynein 1 heavy chain 1 OS=Homo sapiens OX=9606 GN=DYNC1H1 PE=1 SV=5	1.12415	NC	anti877	0.306478	11.1728	642.485	646.333	645.656	602.673	512.74	605.414	655.012	530.599	640.401	697.856	646.333	727.686	598.609	499.536	591.2	697.713	499.465	710.046	2	0	0	2	1	1	3	0	2
156.22_2530.2597n	1	1	#21382	3	156.219	2530.26	22	LDRDPASGTALQEISFWLNLER		sp|Q14204|DYHC1_HUMAN	Cytoplasmic dynein 1 heavy chain 1 OS=Homo sapiens OX=9606 GN=DYNC1H1 PE=1 SV=5	1.03725	NC	anti877	0.579133	5.67545	732.044	689.357	693.712	687.882	713.56	637.712	699.901	712.728	671.585	795.135	689.357	781.847	683.242	695.185	622.741	745.529	670.907	744.621	2	2	1	3	1	1	2	1	1
156.69_2048.0474n	1	1	#21563	3	156.686	2048.05	17	LALESICLLLGESTTDWK	[7] Carbamidomethyl	sp|Q14204|DYHC1_HUMAN	Cytoplasmic dynein 1 heavy chain 1 OS=Homo sapiens OX=9606 GN=DYNC1H1 PE=1 SV=5	1.11054	NC	anti877	0.209985	9.99199	524.004	554.681	589.415	529.466	442.92	529.678	527.247	564.948	559.33	569.165	554.681	664.3	525.895	431.514	517.243	561.619	531.798	620.158	2	2	2	3	1	3	3	2	2
123.50_1613.9713n	1	1	#21939	3	123.498	1613.97	11	LKVNFLPEIITLSK		sp|Q14204|DYHC1_HUMAN	Cytoplasmic dynein 1 heavy chain 1 OS=Homo sapiens OX=9606 GN=DYNC1H1 PE=1 SV=5	1.79112	Mock	NC	0.00121927	11.7696	73.26	78.6069	91.8327	119.892	132.431	106.87	150.043	154.399	132.054	79.5738	78.6069	103.5	119.083	129.021	104.361	159.824	145.339	146.415	1	1	2	0	2	2	2	1	1
97.96_2513.1677n	1	1	#22332	3	97.96	2513.17	7	NVAQYNANHPDFPMQIEQLER		sp|Q14204|DYHC1_HUMAN	Cytoplasmic dynein 1 heavy chain 1 OS=Homo sapiens OX=9606 GN=DYNC1H1 PE=1 SV=5	1.51734	NC	anti877	0.440798	50.1929	684.093	519.657	563.474	430.214	175.795	558.675	684.18	265.11	606.914	743.05	519.657	635.063	427.313	171.268	545.559	728.782	249.554	672.917	0	0	0	0	0	0	0	1	0
72.04_1573.8889n	1	1	#22353	3	72.0412	1573.89	9	QPQGHLLLIGVSGAGK		sp|Q14204|DYHC1_HUMAN	Cytoplasmic dynein 1 heavy chain 1 OS=Homo sapiens OX=9606 GN=DYNC1H1 PE=1 SV=5	1.10917	Mock	anti877	0.331327	9.30043	440.803	381.496	456.744	368.432	413.121	428.514	472.889	446.563	422.719	478.793	381.496	514.773	365.947	402.483	418.454	503.717	420.359	468.69	0	0	1	0	1	0	0	0	1
113.52_1786.9219n	2	2	#29889,#22574	2,3	113.517	1786.92	17	QTDVLQQLSIQMANAK		sp|Q14204|DYHC1_HUMAN	Cytoplasmic dynein 1 heavy chain 1 OS=Homo sapiens OX=9606 GN=DYNC1H1 PE=1 SV=5	1.34215	NC	Mock	0.724518	61.4648	566.207	464.606	239.076	518.051	190.357	434.174	538.389	187.102	220.673	615.004	464.606	269.45	514.556	185.455	423.981	573.487	176.123	244.671	1	1	1	2	0	1	1	0	1
92.80_1466.6739n	0	1	#23353	2	92.7986	1466.67	13	VFEEDALSWEDK		sp|Q14204|DYHC1_HUMAN	Cytoplasmic dynein 1 heavy chain 1 OS=Homo sapiens OX=9606 GN=DYNC1H1 PE=1 SV=5	1.45574	NC	anti877	0.13594	26.4778	570.649	556.168	469.975	417.235	306.401	373.26	478.83	326.749	565.918	619.83	556.168	529.685	414.421	298.511	364.497	510.045	307.576	627.462	1	0	1	1	0	1	1	0	1
65.30_1986.9322n	1	1	#23436	3	65.2966	1986.93	19	GKEDEGEEAASPMLQIQR		sp|Q14204|DYHC1_HUMAN	Cytoplasmic dynein 1 heavy chain 1 OS=Homo sapiens OX=9606 GN=DYNC1H1 PE=1 SV=5	1.7191	NC	anti877	0.417846	68.0889	169.439	114.545	165.377	110.819	19.6201	130.953	179.41	57.1169	181.309	184.042	114.545	186.387	110.072	19.1148	127.879	191.106	53.7654	201.026	1	1	1	1	0	1	1	0	1
156.15_1957.9781n	1	1	#23927	3	156.152	1957.98	18	FYFVGDEDLLEIIGNSK		sp|Q14204|DYHC1_HUMAN	Cytoplasmic dynein 1 heavy chain 1 OS=Homo sapiens OX=9606 GN=DYNC1H1 PE=1 SV=5	1.06683	Mock	anti877	0.730244	14.8011	663.626	646.062	652.234	694.844	523.188	672.198	715.614	599.539	701.4	720.82	646.062	735.1	690.158	509.715	656.417	762.265	564.359	777.679	1	3	3	3	4	2	1	2	3
156.15_1957.9694n	1	1	#29300	2	156.152	1957.97	15	FYFVGDEDLLEIIGNSK		sp|Q14204|DYHC1_HUMAN	Cytoplasmic dynein 1 heavy chain 1 OS=Homo sapiens OX=9606 GN=DYNC1H1 PE=1 SV=5	1.10846	anti877	Mock	0.341908	9.93269	392.558	350.315	322.505	359.213	337.887	392.768	352.089	323.245	307.894	426.39	350.315	363.479	356.79	329.186	383.547	375.043	304.277	341.377	3	1	2	2	2	1	3	1	2
26.26_768.4629n	0	1	#24720	2	26.2647	768.463	4	RVEPLR		sp|Q14204|DYHC1_HUMAN	Cytoplasmic dynein 1 heavy chain 1 OS=Homo sapiens OX=9606 GN=DYNC1H1 PE=1 SV=5	1.53701	Mock	NC	0.444049	47.9431	54.3794	107.033	155.713	80.6948	177.64	146.717	113.866	220.935	152.622	59.066	107.033	175.496	80.1505	173.065	143.273	121.289	207.971	169.22	0	0	0	0	0	1	0	0	0
150.53_2682.2520n	1	1	#24838	3	150.529	2682.25	21	SWSHYTVPAGMTVIQWVSDFSER		sp|Q14204|DYHC1_HUMAN	Cytoplasmic dynein 1 heavy chain 1 OS=Homo sapiens OX=9606 GN=DYNC1H1 PE=1 SV=5	1.40858	NC	anti877	0.0161548	13.8685	519.732	489.722	485.058	397.839	308.937	354.228	402.397	380.086	306.236	564.524	489.722	546.684	395.155	300.981	345.912	428.629	357.783	339.54	1	2	1	2	2	1	1	3	2
111.69_2772.4393n	1	1	#24900	5	111.69	2772.44	15	HEALLYTWLAEHKPLVLCGPPGSGK	[18] Carbamidomethyl	sp|Q14204|DYHC1_HUMAN	Cytoplasmic dynein 1 heavy chain 1 OS=Homo sapiens OX=9606 GN=DYNC1H1 PE=1 SV=5	1.28228	NC	Mock	0.934621	74.0394	276.496	349.653	36.8409	217.338	90.0167	256.642	259.653	222.408	34.9795	300.326	349.653	41.5215	215.872	87.6987	250.617	276.58	209.357	38.7836	1	1	1	0	0	1	1	1	0
130.67_1939.9317n	1	1	#25068	3	130.669	1939.93	7	VSPDMAIFITMNPGYAGR	[12] Deamidated	sp|Q14204|DYHC1_HUMAN	Cytoplasmic dynein 1 heavy chain 1 OS=Homo sapiens OX=9606 GN=DYNC1H1 PE=1 SV=5	1.20641	anti877	NC	0.70888	56.2679	109.128	61.3336	33.4932	81.606	79.3872	85.0603	82.0161	44.1985	111.701	118.534	61.3336	37.7485	81.0556	77.3429	83.0633	87.3628	41.605	123.849	0	0	0	0	0	0	0	0	1
47.49_980.5195n	1	1	#25668	2	47.4866	980.519	10	YATLATVSR		sp|Q14204|DYHC1_HUMAN	Cytoplasmic dynein 1 heavy chain 1 OS=Homo sapiens OX=9606 GN=DYNC1H1 PE=1 SV=5	1.4762	anti877	NC	0.65785	65.7182	92.5286	128.392	128.69	149.421	190.686	175.99	44.3946	246.035	177.709	100.503	128.392	145.04	148.413	185.775	171.858	47.2887	231.598	197.035	0	1	0	2	1	1	0	0	1
157.15_2337.0646n	1	1	#26137	3	157.154	2337.06	20	TYAEPLTAAMVEFYTMSQER		sp|Q14204|DYHC1_HUMAN	Cytoplasmic dynein 1 heavy chain 1 OS=Homo sapiens OX=9606 GN=DYNC1H1 PE=1 SV=5	1.18466	NC	Mock	0.452321	21.3113	554.041	488.386	482.203	491.794	324.897	474.199	462.092	325.932	498.95	601.791	488.386	543.467	488.477	316.531	463.066	492.216	306.807	553.212	2	3	2	2	2	2	4	2	2
134.35_2599.2567n	1	1	#26139	3	134.346	2599.26	23	YPLIIDPSGQATEFIMNEYKDR		sp|Q14204|DYHC1_HUMAN	Cytoplasmic dynein 1 heavy chain 1 OS=Homo sapiens OX=9606 GN=DYNC1H1 PE=1 SV=5	1.48759	NC	Mock	0.354008	48.2192	277.515	361.774	314.023	307.946	189.136	250.43	269.926	276.185	94.7313	301.433	361.774	353.92	305.869	184.265	244.55	287.523	259.979	105.033	1	2	2	1	1	2	1	2	1
120.97_1956.9823n	1	1	#26379	3	120.968	1956.98	11	DAATIMQPYFTSNGLVTK	[13] Deamidated	sp|Q14204|DYHC1_HUMAN	Cytoplasmic dynein 1 heavy chain 1 OS=Homo sapiens OX=9606 GN=DYNC1H1 PE=1 SV=5	1.06857	Mock	anti877	0.78854	21.7215	277.513	246.819	246.589	280.805	192.496	295.326	248.211	286.213	286.91	301.43	246.819	277.918	278.911	187.539	288.393	264.392	269.419	318.112	0	0	2	0	0	0	0	0	0
118.20_2428.1725n	1	1	#26421	3	118.196	2428.17	16	MDLEKPNYIVPDYMPVVYDK		sp|Q14204|DYHC1_HUMAN	Cytoplasmic dynein 1 heavy chain 1 OS=Homo sapiens OX=9606 GN=DYNC1H1 PE=1 SV=5	1.31724	NC	anti877	0.886185	63.0672	596.724	284.272	169.926	290.242	163.267	344.314	385.581	147.4	302.683	648.152	284.272	191.515	288.284	159.063	336.231	410.717	138.751	335.6	0	0	0	1	0	0	1	0	0
92.27_1634.7951n	1	1	#27356	2	92.2669	1634.8	16	QALETVNDYNPLMK		sp|Q14204|DYHC1_HUMAN	Cytoplasmic dynein 1 heavy chain 1 OS=Homo sapiens OX=9606 GN=DYNC1H1 PE=1 SV=5	1.25969	NC	anti877	0.697248	73.626	164.821	137.019	187.156	156.764	23.438	207.984	217.502	57.4837	180.482	179.026	137.019	210.934	155.707	22.8345	203.102	231.681	54.1107	200.109	0	0	1	1	0	1	2	0	1
98.49_1957.9777n	1	1	#27386	3	98.4934	1957.98	8	ITNQVIYLNPPIEECR	[15] Carbamidomethyl	sp|Q14204|DYHC1_HUMAN	Cytoplasmic dynein 1 heavy chain 1 OS=Homo sapiens OX=9606 GN=DYNC1H1 PE=1 SV=5	2.78978	NC	anti877	0.190962	121.026	194.382	152.009	248.321	9.49345	34.3637	169.318	241.258	132.358	47.5097	211.134	152.009	279.87	9.42941	33.4788	165.343	256.986	124.592	52.6765	1	0	0	0	0	0	0	0	0
118.06_2026.9588n	1	1	#27648	2	118.062	2026.96	18	EVWNTYELDLVNYQNK		sp|Q14204|DYHC1_HUMAN	Cytoplasmic dynein 1 heavy chain 1 OS=Homo sapiens OX=9606 GN=DYNC1H1 PE=1 SV=5	1.09785	Mock	NC	0.877778	29.4613	192.67	241.515	162.318	190.271	226.81	228.919	236.268	271.698	146.903	209.275	241.515	182.94	188.987	220.969	223.544	251.67	255.756	162.879	0	0	0	0	1	1	1	1	1
132.74_2745.3310n	1	1	#27938	3	132.741	2745.33	17	FNRYPLIIDPSGQATEFIMNEYK		sp|Q14204|DYHC1_HUMAN	Cytoplasmic dynein 1 heavy chain 1 OS=Homo sapiens OX=9606 GN=DYNC1H1 PE=1 SV=5	1.1367	Mock	anti877	0.490005	24.4644	205.409	235.013	213.572	267.905	161.981	220.971	255.152	249.316	235.359	223.112	235.013	240.706	266.098	157.81	215.784	271.785	234.687	260.955	2	0	1	1	1	0	1	1	0
55.42_1457.6605n	1	1	#28638	2	55.4209	1457.66	12	SIPLDEGEDEAQR		sp|Q14204|DYHC1_HUMAN	Cytoplasmic dynein 1 heavy chain 1 OS=Homo sapiens OX=9606 GN=DYNC1H1 PE=1 SV=5	1.14389	NC	Mock	0.642596	26.6294	190.152	173.581	195.972	138.351	150.104	222.053	201.968	132.422	154.909	206.54	173.581	220.87	137.418	146.239	216.84	215.135	124.652	171.755	1	0	1	0	0	1	1	0	1
49.07_858.3766n	1	1	#28843	2	49.065	858.377	8	SFDSEFK		sp|Q14204|DYHC1_HUMAN	Cytoplasmic dynein 1 heavy chain 1 OS=Homo sapiens OX=9606 GN=DYNC1H1 PE=1 SV=5	1.38698	anti877	NC	0.668987	83.3903	2.47874	67.0415	80.43	36.8356	84.5332	86.6095	12.1008	73.3033	81.944	2.69236	67.0415	90.6486	36.5872	82.3563	84.5762	12.8897	69.002	90.8556	0	1	2	0	2	1	1	1	2
26.13_1207.5622n	1	1	#29485	2	26.1322	1207.56	14	VQYPQSQACK	[9] Carbamidomethyl	sp|Q14204|DYHC1_HUMAN	Cytoplasmic dynein 1 heavy chain 1 OS=Homo sapiens OX=9606 GN=DYNC1H1 PE=1 SV=5	1.23875	Mock	NC	0.758594	33.4231	70.4208	121.943	139.754	76.969	154.775	117.551	86.411	160.503	164.496	76.4899	121.943	157.509	76.4498	150.789	114.792	92.0442	151.085	182.386	2	1	1	2	2	2	2	2	2
142.83_1250.7046n	1	1	#30042	2	142.826	1250.7	14	QALVAIFTHLR	[N-term] Gln->pyro-Glu	sp|Q14204|DYHC1_HUMAN	Cytoplasmic dynein 1 heavy chain 1 OS=Homo sapiens OX=9606 GN=DYNC1H1 PE=1 SV=5	1.36951	NC	Mock	0.493715	86.7359	117.044	107.883	164.05	164.727	51.9793	169.27	146.565	137.46	0	127.131	107.883	184.893	163.616	50.6408	165.297	156.12	129.395	0	1	1	1	1	0	1	1	1	0
125.23_2351.1383n	1	1	#30084	3	125.226	2351.14	15	QNLFTTWSHHLQQANIQFR	[N-term] Gln->pyro-Glu	sp|Q14204|DYHC1_HUMAN	Cytoplasmic dynein 1 heavy chain 1 OS=Homo sapiens OX=9606 GN=DYNC1H1 PE=1 SV=5	1.57264	anti877	NC	0.574779	100.265	67.8343	144.586	150.154	146.125	328.714	95.3608	53.5979	262.961	49.0766	73.6805	144.586	169.231	145.139	320.249	93.122	57.092	247.531	54.4137	0	0	0	0	1	1	0	0	0
174.13_2018.0577n	1	1	#30846	3	174.127	2018.06	18	EVQALIAEGIALVWESYK		sp|Q14204|DYHC1_HUMAN	Cytoplasmic dynein 1 heavy chain 1 OS=Homo sapiens OX=9606 GN=DYNC1H1 PE=1 SV=5	1.31331	NC	anti877	0.469151	36.225	170.515	220.139	270.919	149.841	200.347	153.559	153.742	263.419	140.791	185.211	220.139	305.339	148.83	195.188	149.954	163.765	247.962	156.102	3	3	3	3	2	1	3	2	2
158.69_2272.0729n	1	1	#31702	3	158.693	2272.07	10	CVLNWFGDWSTEALYQVGK	[1] Carbamidomethyl	sp|Q14204|DYHC1_HUMAN	Cytoplasmic dynein 1 heavy chain 1 OS=Homo sapiens OX=9606 GN=DYNC1H1 PE=1 SV=5	1.40009	NC	Mock	0.0717832	15.9903	589.28	485.572	468.402	445.92	341.061	439.02	423.762	306.524	371.967	640.066	485.572	527.912	442.913	332.278	428.713	451.388	288.538	412.419	3	1	2	1	1	1	1	0	0
28.65_701.4045n	0	1	#33435	2	28.6469	701.404	6	IIDSVR		sp|Q14204|DYHC1_HUMAN	Cytoplasmic dynein 1 heavy chain 1 OS=Homo sapiens OX=9606 GN=DYNC1H1 PE=1 SV=5	1.07372	NC	anti877	0.88143	87.3272	0	30.2489	35.1431	6.00888	24.0646	30.8286	0	33.0201	29.4233	0	30.2489	39.608	5.96835	23.4449	30.1049	0	31.0825	32.6232	0	0	1	0	1	1	0	0	0
39.79_1282.5329n	1	1	#33827	3	39.7873	1282.53	10	SLETCMYDHK	[5] Carbamidomethyl	sp|Q14204|DYHC1_HUMAN	Cytoplasmic dynein 1 heavy chain 1 OS=Homo sapiens OX=9606 GN=DYNC1H1 PE=1 SV=5	1.47021	NC	anti877	0.436386	57.979	52.1916	51.9558	48.3093	34.1012	14.7613	54.8351	39.1211	16.4892	49.2957	56.6896	51.9558	54.4469	33.8712	14.3811	53.5477	41.6714	15.5216	54.6567	1	1	1	1	0	1	1	1	1
54.43_1046.5454n	1	1	#33970	2	54.4254	1046.55	12	AATSPALFNR		sp|Q14204|DYHC1_HUMAN	Cytoplasmic dynein 1 heavy chain 1 OS=Homo sapiens OX=9606 GN=DYNC1H1 PE=1 SV=5	1.30948	anti877	NC	0.562228	36.6259	398.527	481.933	219.2	531.936	345.081	562.968	367.947	320.487	547.152	432.874	481.933	247.049	528.348	336.195	549.751	391.934	301.681	606.655	1	1	1	1	1	1	1	1	1
68.41_1292.6860n	0	1	#948	3	68.409	1292.69	11	GKLDVQFSGLTK	[6] Deamidated	sp|P21333|FLNA_HUMAN	Filamin-A OS=Homo sapiens OX=9606 GN=FLNA PE=1 SV=4	1.71963	anti877	NC	0.462042	62.8963	9492.94	12935.5	11058.4	13825	32365.7	11394.2	7761.24	21502.2	8108.15	10311.1	12935.5	12463.3	13731.8	31532.2	11126.7	8267.2	20240.5	8989.92	0	0	0	1	2	0	0	1	0
79.80_1502.7596n	0	1	#1412	2	79.8047	1502.76	18	VNQPASFAVSLNGAK	[12] Deamidated	sp|P21333|FLNA_HUMAN	Filamin-A OS=Homo sapiens OX=9606 GN=FLNA PE=1 SV=4	1.11512	anti877	NC	0.0129231	3.9596	5352.7	5617.99	5792.04	6044.64	6484.19	6163.6	6179.62	6017.31	6094.2	5814.01	5617.99	6527.92	6003.87	6317.22	6018.9	6582.48	5664.22	6756.95	4	3	4	3	3	4	3	3	3
81.72_1502.7619n	1	1	#15774	2	81.7164	1502.76	15	VNQPASFAVSLNGAK	[12] Deamidated	sp|P21333|FLNA_HUMAN	Filamin-A OS=Homo sapiens OX=9606 GN=FLNA PE=1 SV=4	1.41018	Mock	NC	0.275695	29.6498	274.403	340.99	487.464	347.358	559.619	405.837	504.797	625.51	424.925	298.052	340.99	549.396	345.015	545.208	396.309	537.705	588.806	471.136	2	1	2	1	2	1	1	2	2
79.34_970.5570n	0	1	#1646	2	79.3446	970.557	13	LLGWIQNK		sp|P21333|FLNA_HUMAN	Filamin-A OS=Homo sapiens OX=9606 GN=FLNA PE=1 SV=4	1.15625	Mock	NC	0.0151655	6.07335	4095.54	3929.74	4234.14	4118.29	4062.64	4323.1	4609.26	5051.74	4513.94	4448.5	3929.74	4772.09	4090.51	3958.03	4221.6	4909.74	4755.31	5004.84	3	3	2	3	3	4	3	3	3
59.35_1645.8676n	2	2	#8622,#2027	2,3	59.3498	1645.87	25	TGVAVNKPAEFTVDAK		sp|P21333|FLNA_HUMAN	Filamin-A OS=Homo sapiens OX=9606 GN=FLNA PE=1 SV=4	1.08318	Mock	anti877	0.350732	10.5636	5028.35	5083.04	4862.61	4779.03	4991.85	4979.29	5098.96	5966.24	4911.82	5461.72	5083.04	5480.4	4746.8	4863.31	4862.39	5431.37	5616.16	5445.99	3	1	1	3	1	2	2	1	1
135.82_1225.7619n	0	2	#2045,#12435	2,3	135.817	1225.76	19	LIALLEVLSQK		sp|P21333|FLNA_HUMAN	Filamin-A OS=Homo sapiens OX=9606 GN=FLNA PE=1 SV=4	1.07149	anti877	NC	0.586361	10.3669	4173.37	4371.55	4236.42	4559.43	5041.05	4094.6	4075.91	4649.55	4700.75	4533.05	4371.55	4774.65	4528.67	4911.24	3998.47	4341.62	4376.73	5211.96	6	6	5	6	5	4	6	5	5
69.34_1433.7113n	1	1	#2403	2	69.3377	1433.71	22	ANLPQSFQVDTSK		sp|P21333|FLNA_HUMAN	Filamin-A OS=Homo sapiens OX=9606 GN=FLNA PE=1 SV=4	1.06492	Mock	anti877	0.701103	13.377	4477.91	3473.66	4360.15	4400.88	3708.62	4093.62	4201.97	4160.04	4633.31	4863.83	3473.66	4914.11	4371.2	3613.12	3997.52	4475.9	3915.94	5137.19	2	2	2	2	1	1	1	2	1
103.86_1284.7138n	2	2	#2488,#21888	2,3	103.857	1284.71	16	LPQLPITNFSR		sp|P21333|FLNA_HUMAN	Filamin-A OS=Homo sapiens OX=9606 GN=FLNA PE=1 SV=4	1.08098	anti877	NC	0.319687	7.98829	5056.42	5284.59	5228.84	5403.59	6019.11	5408.01	5179.88	6018.85	5363.6	5492.2	5284.59	5893.17	5367.15	5864.11	5281.05	5517.56	5665.67	5946.9	4	3	4	3	4	3	3	3	4
62.46_749.4612n	1	1	#2572	2	62.4626	749.461	9	YTILIK		sp|P21333|FLNA_HUMAN	Filamin-A OS=Homo sapiens OX=9606 GN=FLNA PE=1 SV=4	1.083	Mock	NC	0.130088	5.00832	2124.94	2032.55	1922.21	2003.88	1979.17	2158.79	2269.86	2192.59	2121.86	2308.07	2032.55	2166.42	1990.37	1928.2	2108.1	2417.83	2063.93	2352.62	2	2	1	2	2	2	2	2	1
73.70_1082.5249n	1	1	#2638	2	73.696	1082.52	15	SPFEVYVDK		sp|P21333|FLNA_HUMAN	Filamin-A OS=Homo sapiens OX=9606 GN=FLNA PE=1 SV=4	1.05472	anti877	NC	0.531627	8.81697	2796.59	2943.12	3011.23	2862.26	3381.59	2985.99	2990.33	3008.96	3119.29	3037.61	2943.12	3393.81	2842.95	3294.51	2915.89	3185.28	2832.4	3458.51	3	0	3	3	3	3	3	3	4
62.86_1282.7338n	1	1	#19832	2	62.858	1282.73	14	VTVLFAGQHIAK		sp|P21333|FLNA_HUMAN	Filamin-A OS=Homo sapiens OX=9606 GN=FLNA PE=1 SV=4	1.26005	anti877	NC	0.994392	166.364	5.05939	23.0708	608.112	0	707.262	94.4379	3.06963	17.2891	750.275	5.49543	23.0708	685.372	0	689.049	92.2208	3.26974	16.2746	831.868	0	0	1	0	3	0	0	0	0
63.65_1282.7379n	1	1	#2652	3	63.6477	1282.74	16	VTVLFAGQHIAK		sp|P21333|FLNA_HUMAN	Filamin-A OS=Homo sapiens OX=9606 GN=FLNA PE=1 SV=4	1.01967	Mock	anti877	0.776261	4.2124	3979.51	4126.42	4327.28	4056.89	4270.85	3996.36	4097.42	4243.12	4226	4322.48	4126.42	4877.05	4029.53	4160.87	3902.54	4364.53	3994.15	4685.58	4	5	4	4	1	4	2	3	4
63.71_1282.7347n	1	1	#12480	2	63.7135	1282.73	14	VTVLFAGQHIAK		sp|P21333|FLNA_HUMAN	Filamin-A OS=Homo sapiens OX=9606 GN=FLNA PE=1 SV=4	1.68871	Mock	NC	0.701012	77.937	475.323	511.901	36.1178	646.666	55.1408	464.147	820.715	714.107	193.301	516.287	511.901	40.7066	642.305	53.7209	453.25	874.218	672.204	214.323	0	0	0	0	0	1	1	0	0
96.30_1084.6157n	0	1	#2740	2	96.3033	1084.62	14	LYSVSYLLK		sp|P21333|FLNA_HUMAN	Filamin-A OS=Homo sapiens OX=9606 GN=FLNA PE=1 SV=4	1.07414	Mock	NC	0.232284	5.28536	3298.83	3412.33	3628.81	3530.57	3671.63	3304.67	3689.51	3857.94	3559.07	3583.13	3412.33	4089.84	3506.76	3577.09	3227.09	3930.03	3631.56	3946.13	2	2	2	3	2	2	2	3	3
57.02_1087.5554n	1	1	#2781	2	57.0188	1087.56	15	TPCEEILVK	[3] Carbamidomethyl	sp|P21333|FLNA_HUMAN	Filamin-A OS=Homo sapiens OX=9606 GN=FLNA PE=1 SV=4	1.0592	anti877	NC	0.819206	13.6493	3094.43	2993.69	2597.29	3288.38	2583.74	3327.45	2984.4	3143.93	2823.66	3361.12	2993.69	2927.28	3266.2	2517.2	3249.33	3178.96	2959.45	3130.73	2	2	2	2	2	2	2	2	2
65.76_1587.7406n	1	1	#2953	3	65.7597	1587.74	14	YAPSEAGLHEMDIR		sp|P21333|FLNA_HUMAN	Filamin-A OS=Homo sapiens OX=9606 GN=FLNA PE=1 SV=4	1.23065	NC	anti877	0.732186	40.703	3024.53	2291.87	2280.69	2293	1144.89	2735.34	2894.39	1231.69	2843.5	3285.19	2291.87	2570.45	2277.53	1115.41	2671.13	3083.08	1159.42	3152.73	2	1	1	1	1	1	2	1	1
87.75_1414.7322n	1	1	#2961	2	87.7497	1414.73	21	IANLQTDLSDGLR		sp|P21333|FLNA_HUMAN	Filamin-A OS=Homo sapiens OX=9606 GN=FLNA PE=1 SV=4	1.05462	anti877	NC	0.411298	5.08451	3573.11	3267.23	3543.11	3569.78	3862.43	3518.37	3460.61	3600.02	3789.27	3881.05	3267.23	3993.26	3545.7	3762.97	3435.77	3686.21	3388.77	4201.35	2	1	2	1	0	0	0	1	1
63.85_1412.6441n	0	1	#2969	3	63.8453	1412.64	12	WGDEHIPGSPYR		sp|P21333|FLNA_HUMAN	Filamin-A OS=Homo sapiens OX=9606 GN=FLNA PE=1 SV=4	1.28282	anti877	NC	0.224571	20.4901	3779.38	3519.79	2683.98	4070.64	4663.8	4072.1	3287.31	4743.5	3496.51	4105.1	3519.79	3024.98	4043.18	4543.7	3976.5	3501.61	4465.16	3876.76	2	1	2	1	0	2	1	2	2
63.32_1289.6365n	1	1	#3021	2	63.3187	1289.64	19	YGGQPVPNFPSK		sp|P21333|FLNA_HUMAN	Filamin-A OS=Homo sapiens OX=9606 GN=FLNA PE=1 SV=4	1.10623	Mock	NC	0.802548	23.1443	3452.62	4036.93	4293.19	3998.81	4750.91	3683.9	3692.42	5502.85	3839.14	3750.17	4036.93	4838.63	3971.84	4628.57	3597.42	3933.13	5179.95	4256.65	3	3	3	3	3	3	3	3	3
111.43_1532.7566n	0	1	#3045	2	111.426	1532.76	19	AEAGVPAEFSIWTR		sp|P21333|FLNA_HUMAN	Filamin-A OS=Homo sapiens OX=9606 GN=FLNA PE=1 SV=4	1.09305	Mock	NC	0.0250032	3.91651	3526.96	3789.29	3563.73	3816.75	3776.33	3894.5	4070.01	3970.44	3851.86	3830.92	3789.29	4016.5	3791	3679.09	3803.07	4335.34	3737.46	4270.75	4	5	3	4	4	2	4	4	4
68.15_1064.5357n	0	1	#3251	2	68.1453	1064.54	5	LSPFMADIR	[5] Oxidation	sp|P21333|FLNA_HUMAN	Filamin-A OS=Homo sapiens OX=9606 GN=FLNA PE=1 SV=4	1.10138	Mock	anti877	0.321805	9.98686	1966.31	1668.51	2016.57	1754.22	1789.94	1692.1	1783.62	2048.01	1935.5	2135.78	1668.51	2272.78	1742.39	1743.85	1652.38	1899.9	1927.84	2145.99	3	2	3	3	2	2	2	2	3
74.23_1064.5440n	0	1	#14272	2	74.2288	1064.54	8	LSPFMADIR	[5] Oxidation	sp|P21333|FLNA_HUMAN	Filamin-A OS=Homo sapiens OX=9606 GN=FLNA PE=1 SV=4	1.15622	anti877	NC	0.658815	21.3177	909.743	674.939	615.122	856.993	662.673	1023.8	837.237	842.111	680.727	988.148	674.939	693.273	851.213	645.608	999.76	891.817	792.698	754.757	0	1	1	2	1	1	2	2	1
101.48_1749.8690n	0	2	#21076,#3361	2,3	101.475	1749.87	19	TFSVWYVPEVTGTHK		sp|P21333|FLNA_HUMAN	Filamin-A OS=Homo sapiens OX=9606 GN=FLNA PE=1 SV=4	1.14355	Mock	anti877	0.114081	9.31547	4303.81	4289.61	5029.27	4272.82	4330.66	4148.91	4526.53	5075.58	4980.86	4674.73	4289.61	5668.24	4244	4219.14	4051.51	4821.62	4777.76	5522.53	3	1	5	4	3	2	2	3	3
84.76_2765.2958n	1	1	#3557	4	84.7604	2765.3	27	VHSPSGALEECYVTEIDQDKYAVR	[11] Carbamidomethyl	sp|P21333|FLNA_HUMAN	Filamin-A OS=Homo sapiens OX=9606 GN=FLNA PE=1 SV=4	1.07767	anti877	NC	0.402041	8.55861	2681.44	2361.01	2544.67	2863.16	2857.11	2456.15	2653.91	2680.73	2628.09	2912.53	2361.01	2867.97	2843.85	2783.53	2398.48	2826.92	2523.43	2913.9	2	2	2	2	2	2	2	1	2
92.07_1936.9779n	0	1	#3605	3	92.0666	1936.98	24	DAGEGLLAVQITDPEGKPK		sp|P21333|FLNA_HUMAN	Filamin-A OS=Homo sapiens OX=9606 GN=FLNA PE=1 SV=4	1.05142	anti877	NC	0.576227	7.7044	8537.78	8816.6	8965.41	8856.25	9823.67	8993.15	9381.18	9673.85	8335.79	9273.6	8816.6	10104.5	8796.51	9570.7	8782.02	9992.75	9106.21	9242.31	0	2	3	1	2	2	0	0	0
92.20_1936.9919n	1	1	#21724	2	92.2002	1936.99	24	DAGEGLLAVQITDPEGKPK		sp|P21333|FLNA_HUMAN	Filamin-A OS=Homo sapiens OX=9606 GN=FLNA PE=1 SV=4	1.49131	Mock	NC	0.53066	53.9439	165.473	534.077	597.15	242.304	501.594	563.627	828.562	717.468	387.753	179.734	534.077	673.017	240.67	488.677	550.394	882.576	675.368	429.922	0	0	0	1	1	1	1	1	1
64.97_1378.6674n	2	2	#7559,#3722	2,3	64.9671	1378.67	22	YGGPYHIGGSPFK		sp|P21333|FLNA_HUMAN	Filamin-A OS=Homo sapiens OX=9606 GN=FLNA PE=1 SV=4	1.16465	Mock	NC	0.257558	12.1244	2749.46	2805.06	2234.18	3047.83	3057.77	2687.25	3048.45	3358.15	2664.55	2986.41	2805.06	2518.03	3027.27	2979.03	2624.16	3247.18	3161.1	2954.32	3	2	2	3	1	2	2	3	2
58.02_1311.6741n	1	1	#3786	2	58.0199	1311.67	17	VEPGLGADNSVVR		sp|P21333|FLNA_HUMAN	Filamin-A OS=Homo sapiens OX=9606 GN=FLNA PE=1 SV=4	1.09287	Mock	anti877	0.0542745	5.80501	2372.97	2358.01	2384.31	2314.49	2278.38	2343.36	2357.52	2616.57	2606.28	2577.48	2358.01	2687.23	2298.88	2219.71	2288.35	2511.21	2463.04	2889.71	2	2	2	2	2	2	2	2	2
71.31_1569.7963n	1	1	#4186	2	71.3148	1569.8	30	GAGTGGLGLAVEGPSEAK		sp|P21333|FLNA_HUMAN	Filamin-A OS=Homo sapiens OX=9606 GN=FLNA PE=1 SV=4	1.11827	Mock	anti877	0.174734	9.92033	2208.59	2205.44	2609.26	2155.66	2083.28	2276.96	2347.16	2447.19	2492.21	2398.93	2205.44	2940.77	2141.13	2029.63	2223.5	2500.17	2303.59	2763.24	3	3	3	2	3	3	3	3	3
54.29_1601.7547n	2	2	#22791,#4278	2,3	54.2916	1601.75	18	YNEQHVPGSPFTAR		sp|P21333|FLNA_HUMAN	Filamin-A OS=Homo sapiens OX=9606 GN=FLNA PE=1 SV=4	1.20555	NC	Mock	0.495574	21.7257	3357.59	2569.03	2481.89	2687.87	2085.5	3246.87	2582.57	1899.46	2492.79	3646.95	2569.03	2797.21	2669.74	2031.8	3170.64	2750.94	1788.01	2763.88	2	2	2	2	2	3	3	3	2
105.04_2466.1887n	1	1	#4316	3	105.043	2466.19	23	FNEEHIPDSPFVVPVASPSGDAR		sp|P21333|FLNA_HUMAN	Filamin-A OS=Homo sapiens OX=9606 GN=FLNA PE=1 SV=4	1.08702	anti877	NC	0.405065	8.93676	5129.32	5124.08	4766.8	5871.23	5542.14	4913.93	5048.22	5024.37	5627.59	5571.39	5124.08	5372.42	5831.63	5399.42	4798.57	5377.32	4729.55	6239.6	4	4	1	2	2	3	2	3	2
106.71_1532.7874n	0	1	#4344	2	106.708	1532.79	24	SPFSVAVSPSLDLSK		sp|P21333|FLNA_HUMAN	Filamin-A OS=Homo sapiens OX=9606 GN=FLNA PE=1 SV=4	1.12972	Mock	NC	0.41645	16.761	4048.81	4262.18	4043.66	4300.14	4839.3	4366.25	4343.67	5539.31	4074.27	4397.75	4262.18	4557.4	4271.14	4714.68	4263.74	4626.84	5214.27	4517.36	3	0	2	3	2	3	2	3	5
106.64_1532.8030n	1	1	#14991	3	106.641	1532.8	12	SPFSVAVSPSLDLSK		sp|P21333|FLNA_HUMAN	Filamin-A OS=Homo sapiens OX=9606 GN=FLNA PE=1 SV=4	1.06584	Mock	NC	0.9615	29.5395	362.626	507.526	556.011	332.101	598.972	579.264	547.135	595.642	377.282	393.878	507.526	626.652	329.861	583.547	565.664	582.803	560.691	418.312	0	1	0	0	0	0	0	0	0
87.82_1048.5399n	1	1	#4525	2	87.8164	1048.54	11	LSPFMADIR		sp|P21333|FLNA_HUMAN	Filamin-A OS=Homo sapiens OX=9606 GN=FLNA PE=1 SV=4	1.08386	anti877	NC	0.823549	28.3278	2761.92	2481.82	2965.23	3059.14	2725.25	3112.99	2754.54	2046.4	3636.69	2999.95	2481.82	3341.96	3038.51	2655.07	3039.9	2934.11	1926.32	4032.18	2	0	2	2	2	3	2	2	1
60.62_1783.8353n	3	3	#18001,#6209,#4667	2,3,4	60.618	1783.84	23	DVDIIDHHDNTYTVK		sp|P21333|FLNA_HUMAN	Filamin-A OS=Homo sapiens OX=9606 GN=FLNA PE=1 SV=4	1.16218	Mock	NC	0.0365454	6.85043	2858.2	3072.08	2679.4	3360.44	3133.01	3038.82	3474.63	3213.01	3318.39	3104.53	3072.08	3019.82	3337.77	3052.33	2967.48	3701.15	3024.48	3679.27	1	3	2	2	2	2	1	4	2
54.43_1428.7067n	1	1	#4802	2	54.4254	1428.71	24	AFGPGLQGGSAGSPAR		sp|P21333|FLNA_HUMAN	Filamin-A OS=Homo sapiens OX=9606 GN=FLNA PE=1 SV=4	1.15509	NC	Mock	0.601775	19.5238	1646.51	1261.12	1312.16	1308.3	1000.34	1469.25	1424.63	958.019	1270.55	1788.41	1261.12	1478.87	1299.47	974.58	1434.76	1517.51	901.805	1408.72	1	1	2	1	2	1	2	1	2
90.67_2439.1780n	1	1	#4829	4	90.6713	2439.18	24	VSGQGLHEGHTFEPAEFIIDTR		sp|P21333|FLNA_HUMAN	Filamin-A OS=Homo sapiens OX=9606 GN=FLNA PE=1 SV=4	1.35628	anti877	Mock	0.0208244	14.1937	4383.2	3457.95	3456.79	4869.06	4607.66	4594.78	3673.23	3091.53	3610.34	4760.96	3457.95	3895.97	4836.22	4489.01	4486.91	3912.69	2910.12	4002.97	2	2	2	2	2	1	2	2	2
90.67_2439.1741n	1	1	#11060	3	90.6713	2439.17	15	VSGQGLHEGHTFEPAEFIIDTR		sp|P21333|FLNA_HUMAN	Filamin-A OS=Homo sapiens OX=9606 GN=FLNA PE=1 SV=4	1.5432	anti877	Mock	0.0360773	23.6198	1271.7	1043.3	998.075	1636.05	1338.57	1572.02	1247.96	821.013	877.277	1381.3	1043.3	1124.88	1625.01	1304.1	1535.12	1329.31	772.838	972.682	1	0	0	1	0	1	0	0	0
70.26_1260.6757n	1	1	#4859	2	70.2638	1260.68	20	LTVSSLQESGLK		sp|P21333|FLNA_HUMAN	Filamin-A OS=Homo sapiens OX=9606 GN=FLNA PE=1 SV=4	1.20345	Mock	NC	0.301797	16.4146	2000.7	1574.8	1481.72	1935.72	1538.41	1823.18	1939.2	2343.02	1803.87	2173.13	1574.8	1669.97	1922.66	1498.79	1780.38	2065.62	2205.54	2000.04	2	0	2	2	2	2	1	1	1
76.89_2312.0884n	1	1	#4947	3	76.8936	2312.09	27	SAGQGEVLVYVEDPAGHQEEAK		sp|P21333|FLNA_HUMAN	Filamin-A OS=Homo sapiens OX=9606 GN=FLNA PE=1 SV=4	1.11137	Mock	anti877	0.0998054	7.01891	2485.32	2446.43	2691.09	2504.83	2432.77	2557.64	2977.54	2588.36	2764.1	2699.51	2446.43	3033	2487.94	2370.13	2497.6	3171.65	2436.48	3064.69	1	1	1	1	1	1	1	1	1
91.80_1399.6365n	1	1	#5058	2	91.7992	1399.64	19	YGGDEIPFSPYR		sp|P21333|FLNA_HUMAN	Filamin-A OS=Homo sapiens OX=9606 GN=FLNA PE=1 SV=4	1.18551	Mock	NC	0.159356	12.4128	2528.95	2571.02	2927.26	2743.92	2996.01	2727.38	3326.74	3465.09	2724.53	2746.91	2571.02	3299.17	2725.42	2918.86	2663.35	3543.62	3261.76	3020.83	1	1	1	2	1	1	2	1	1
74.10_1425.7426n	0	1	#5110	2	74.0957	1425.74	27	EAGAGGLAIAVEGPSK		sp|P21333|FLNA_HUMAN	Filamin-A OS=Homo sapiens OX=9606 GN=FLNA PE=1 SV=4	1.08817	Mock	NC	0.431263	10.6418	1633.82	1487.56	1653.57	1571.43	1714.58	1604.92	1683.23	1935.78	1576.96	1774.63	1487.56	1863.66	1560.83	1670.43	1567.24	1792.96	1822.2	1748.46	3	2	2	2	2	2	2	2	2
124.23_2535.1396n	1	1	#5174	3	124.232	2535.14	23	YWPQEAGEYAVHVLCNSEDIR	[15] Carbamidomethyl	sp|P21333|FLNA_HUMAN	Filamin-A OS=Homo sapiens OX=9606 GN=FLNA PE=1 SV=4	1.06432	NC	Mock	0.541247	7.79826	4193.38	4066.92	3706.49	4302.75	3752.91	3831.82	4024.64	3442.25	3776.76	4554.78	4066.92	4177.4	4273.72	3656.27	3741.86	4287.01	3240.26	4187.48	5	3	3	3	3	3	3	2	3
84.69_1659.8394n	0	1	#5270	3	84.6946	1659.84	7	ARAYGPGIEPTGNMVK		sp|P21333|FLNA_HUMAN	Filamin-A OS=Homo sapiens OX=9606 GN=FLNA PE=1 SV=4	1.11003	Mock	NC	0.203512	9.81926	4880.37	4646.55	4624.97	5044.02	4840.25	4608.45	4999.17	5826.28	4883.55	5300.98	4646.55	5212.57	5010	4715.61	4500.26	5325.07	5484.4	5414.64	2	3	2	3	2	2	2	3	2
53.29_1813.9456n	1	1	#30981	2	53.2941	1813.95	15	VAQPTITDNKDGTVTVR		sp|P21333|FLNA_HUMAN	Filamin-A OS=Homo sapiens OX=9606 GN=FLNA PE=1 SV=4	1.2743	NC	anti877	0.844352	60.099	239.666	112.035	89.2348	114.526	46.4328	185.063	189.341	58.1481	140.445	260.321	112.035	100.572	113.754	45.2371	180.718	201.685	54.7361	155.718	0	0	0	0	0	0	1	0	0
53.43_1813.9483n	1	1	#5337	3	53.4271	1813.95	18	VAQPTITDNKDGTVTVR		sp|P21333|FLNA_HUMAN	Filamin-A OS=Homo sapiens OX=9606 GN=FLNA PE=1 SV=4	1.1193	NC	Mock	0.945124	38.1416	2382.53	1466.34	1158.66	1571.81	1002.61	2187.12	1971.07	1053.77	1448.95	2587.87	1466.34	1305.86	1561.21	976.796	2135.77	2099.57	991.933	1606.52	2	1	1	1	2	1	1	1	2
111.96_2944.4753n	2	2	#5868,#8203	3,4	111.957	2944.48	29	FGGEHVPNSPFQVTALAGDQPSVQPPLR		sp|P21333|FLNA_HUMAN	Filamin-A OS=Homo sapiens OX=9606 GN=FLNA PE=1 SV=4	1.07396	Mock	NC	0.134814	4.25157	3967.69	4094.11	4154.72	4387.93	4214.6	4054.43	4487.74	4158.8	4473.47	4309.64	4094.11	4682.57	4358.33	4106.07	3959.25	4780.3	3914.77	4959.97	6	4	4	4	4	3	4	3	6
27.59_789.4243n	0	1	#6083	2	27.5906	789.424	12	VYGPGVAK		sp|P21333|FLNA_HUMAN	Filamin-A OS=Homo sapiens OX=9606 GN=FLNA PE=1 SV=4	1.311	Mock	anti877	0.692207	49.2865	343.714	1026.44	1022.87	507.259	965.69	889.83	622.633	1251.26	1223.71	373.336	1026.44	1152.83	503.838	940.823	868.939	663.223	1177.84	1356.79	0	1	1	1	1	1	1	1	1
76.03_2199.1131n	1	1	#6085	3	76.0275	2199.11	31	LVSNHSLHETSSVFVDSLTK		sp|P21333|FLNA_HUMAN	Filamin-A OS=Homo sapiens OX=9606 GN=FLNA PE=1 SV=4	1.06966	anti877	Mock	0.447386	12.5566	2344.53	2271.12	2324.39	2447.98	2470.42	2481.7	2205.25	2632.56	2080.38	2546.59	2271.12	2619.7	2431.47	2406.8	2423.43	2349.01	2478.08	2306.62	1	2	0	2	1	2	2	2	1
62.86_2586.2502n	3	3	#16409,#6270,#11836	3,4,5	62.858	2586.25	23	KTHIQDNHDGTYTVAYVPDVTGR		sp|P21333|FLNA_HUMAN	Filamin-A OS=Homo sapiens OX=9606 GN=FLNA PE=1 SV=4	1.67263	NC	anti877	0.173068	63.3454	2277.35	2490.19	3083.28	668.115	2628.85	1396.74	2784.71	2075.19	2890.82	2473.62	2490.19	3475.01	663.609	2561.15	1363.94	2966.25	1953.42	3205.2	2	1	4	1	3	2	2	1	3
107.31_2543.2688n	1	1	#14598	4	107.309	2543.27	13	GLVEPVDVVDNADGTQTVNYVPSR		sp|P21333|FLNA_HUMAN	Filamin-A OS=Homo sapiens OX=9606 GN=FLNA PE=1 SV=4	1.59571	Mock	NC	0.659537	81.0244	99.9854	214.618	299.057	24.8567	275.334	387.927	397.61	433.573	148.039	108.603	214.618	337.052	24.689	268.244	378.82	423.53	408.132	164.139	0	0	0	0	0	0	1	1	2
107.51_2543.2456n	1	1	#6490	3	107.509	2543.25	28	GLVEPVDVVDNADGTQTVNYVPSR		sp|P21333|FLNA_HUMAN	Filamin-A OS=Homo sapiens OX=9606 GN=FLNA PE=1 SV=4	1.05949	anti877	NC	0.680222	10.2874	2568.72	2635.4	2168.03	2753.86	2397.34	2659.5	2636.86	2598.43	2374.43	2790.1	2635.4	2443.47	2735.28	2335.61	2597.06	2808.76	2445.96	2632.65	1	2	2	2	2	2	2	2	2
108.24_1941.9712n	0	1	#6583	3	108.242	1941.97	23	HTAMVSWGGVSIPNSPFR		sp|P21333|FLNA_HUMAN	Filamin-A OS=Homo sapiens OX=9606 GN=FLNA PE=1 SV=4	1.02846	anti877	NC	0.898474	8.31529	6492.25	7001.56	6246.42	7182.6	6126.91	6992.57	6560.72	7180.47	6099.69	7051.77	7001.56	7040.02	7134.15	5969.13	6828.4	6988.42	6759.14	6763.04	4	2	4	5	4	3	3	3	3
51.97_1697.9048n	1	1	#7346	4	51.9732	1697.9	21	TGVELGKPTHFTVNAK		sp|P21333|FLNA_HUMAN	Filamin-A OS=Homo sapiens OX=9606 GN=FLNA PE=1 SV=4	1.19473	NC	anti877	0.557179	25.7736	1093.49	827.724	701.233	587.641	662.255	945.118	774.026	760.187	873.15	1187.73	827.724	790.324	583.677	645.201	922.93	824.486	715.581	968.106	0	1	1	1	1	1	1	1	0
54.49_1224.5653n	1	1	#7478	2	54.492	1224.57	15	EATTEFSVDAR		sp|P21333|FLNA_HUMAN	Filamin-A OS=Homo sapiens OX=9606 GN=FLNA PE=1 SV=4	1.11686	NC	anti877	0.775662	23.8867	3951.55	3058.18	2776.56	3243.6	2120.15	3398.56	3529.89	2264.25	3016.15	4292.11	3058.18	3129.32	3221.73	2065.55	3318.77	3760.01	2131.39	3344.16	2	3	4	2	5	2	2	2	4
56.02_1651.8488n	2	2	#7648,#8941	2,3	56.0187	1651.85	27	VTAQGPGLEPSGNIANK		sp|P21333|FLNA_HUMAN	Filamin-A OS=Homo sapiens OX=9606 GN=FLNA PE=1 SV=4	1.06601	NC	anti877	0.836711	21.8733	2432.1	2173.24	1846.56	2181.09	1517.73	2353.56	2135.45	2243.57	1958.59	2641.71	2173.24	2081.16	2166.38	1478.65	2298.31	2274.66	2111.92	2171.59	1	1	2	2	1	2	3	2	2
25.01_1166.5881n	2	2	#28956,#7763	2,3	25.0067	1166.59	17	VPVHDVTDASK		sp|P21333|FLNA_HUMAN	Filamin-A OS=Homo sapiens OX=9606 GN=FLNA PE=1 SV=4	1.1056	Mock	NC	0.894065	33.3463	482.294	807.301	978.693	512.516	1017.29	768.652	598.79	911.516	997.522	523.859	807.301	1103.03	509.059	991.098	750.606	637.826	858.03	1106	2	0	3	3	3	2	2	3	3
66.62_1762.8451n	2	2	#7801,#9276	2,3	66.6226	1762.85	25	VANPSGNLTETYVQDR		sp|P21333|FLNA_HUMAN	Filamin-A OS=Homo sapiens OX=9606 GN=FLNA PE=1 SV=4	1.10164	Mock	NC	0.0457683	4.01364	2512.75	2469.55	2641.14	2813.48	2599.22	2742.13	2749.55	2915.02	2733.76	2729.31	2469.55	2976.7	2794.5	2532.29	2677.75	2928.79	2743.97	3031.06	2	3	3	2	2	3	2	2	2
44.65_1229.5800n	1	1	#7951	3	44.6513	1229.58	14	AHVVPCFDASK	[6] Carbamidomethyl	sp|P21333|FLNA_HUMAN	Filamin-A OS=Homo sapiens OX=9606 GN=FLNA PE=1 SV=4	1.44991	NC	Mock	0.34086	39.3951	1483.33	757.439	820.848	943.552	1001.96	677.375	617.318	749.723	744.559	1611.17	757.439	925.136	937.188	976.162	661.472	657.561	705.731	825.53	2	2	2	2	2	2	2	2	3
163.72_2892.5310n	2	2	#7957,#16825	3,4	163.72	2892.53	25	VGSAADIPINISETDLSLLTATVVPPSGR		sp|P21333|FLNA_HUMAN	Filamin-A OS=Homo sapiens OX=9606 GN=FLNA PE=1 SV=4	1.04967	NC	Mock	0.453379	7.69373	3439.35	3401.17	3405.2	3498.21	3565.33	3084.75	3228.7	3300.85	3231.31	3735.76	3401.17	3837.83	3474.62	3473.52	3012.33	3439.18	3107.16	3582.72	4	5	2	5	4	3	8	7	3
46.90_881.5312n	1	1	#8136	2	46.8978	881.531	15	AGVAPLQVK		sp|P21333|FLNA_HUMAN	Filamin-A OS=Homo sapiens OX=9606 GN=FLNA PE=1 SV=4	1.29469	NC	Mock	0.746677	54.6815	1544.24	700.55	600.093	733.612	760.142	727.112	728.307	718.213	750.832	1677.32	700.55	676.334	728.664	740.567	710.042	775.786	676.07	832.486	2	2	1	1	1	2	2	1	2
96.07_2285.1613n	2	2	#17422,#8349	2,3	96.0705	2285.16	24	YTPVQQGPVGVNVTYGGDPIPK		sp|P21333|FLNA_HUMAN	Filamin-A OS=Homo sapiens OX=9606 GN=FLNA PE=1 SV=4	1.01522	NC	Mock	0.915173	5.98626	2426.92	2550.73	2466.41	2591.05	2496.6	2301.88	2331.3	2514.04	2487.14	2636.08	2550.73	2779.76	2573.57	2432.31	2247.84	2483.28	2366.52	2757.62	3	1	2	1	2	1	2	2	1
29.70_1006.5193n	0	1	#8570	2	29.7012	1006.52	12	IQQNTFTR		sp|P21333|FLNA_HUMAN	Filamin-A OS=Homo sapiens OX=9606 GN=FLNA PE=1 SV=4	1.21977	Mock	NC	0.784188	38.7762	304.415	565.401	591.398	333.631	741.71	508.592	402.834	747.968	631.548	330.651	565.401	666.534	331.38	722.61	496.651	429.095	704.079	700.23	2	2	1	2	2	2	2	2	2
115.68_1739.9118n	2	2	#8897,#12009	2,3	115.678	1739.91	21	VTYTPMAPGSYLISIK		sp|P21333|FLNA_HUMAN	Filamin-A OS=Homo sapiens OX=9606 GN=FLNA PE=1 SV=4	1.21108	Mock	anti877	0.659824	31.1809	1959.43	1857.09	2047.58	1529.94	1296.77	2262.45	2333.21	1321.72	2508.46	2128.3	1857.09	2307.72	1519.62	1263.37	2209.34	2485.31	1244.16	2781.26	2	0	4	4	2	3	2	2	3
49.63_1363.6966n	2	2	#28063,#10033	2,3	49.6255	1363.7	19	VDVGKDQEFTVK		sp|P21333|FLNA_HUMAN	Filamin-A OS=Homo sapiens OX=9606 GN=FLNA PE=1 SV=4	1.24378	NC	Mock	0.584151	37.6075	1228.72	647.018	696.656	676.05	727.593	748.312	651.487	746.025	670.685	1334.61	647.018	785.165	671.49	708.857	730.744	693.958	702.25	743.623	2	1	2	1	2	2	2	2	2
64.97_1433.7394n	1	1	#10371	2	64.9671	1433.74	14	AGNNMLLVGVHGPR		sp|P21333|FLNA_HUMAN	Filamin-A OS=Homo sapiens OX=9606 GN=FLNA PE=1 SV=4	1.23231	Mock	NC	0.433338	29.6598	1375.54	1362.65	1214.1	1506.86	1554.89	1452.42	1307.93	2177.72	1384.79	1494.09	1362.65	1368.35	1496.69	1514.85	1418.32	1393.19	2049.93	1535.39	0	1	1	0	0	0	0	0	0
42.81_1098.5611n	1	1	#10430	2	42.8138	1098.56	14	GTVEPQLEAR		sp|P21333|FLNA_HUMAN	Filamin-A OS=Homo sapiens OX=9606 GN=FLNA PE=1 SV=4	1.21098	NC	anti877	0.543388	32.0651	1456.68	849.337	884.337	907.943	930.882	795.695	878.434	967.744	850.764	1582.22	849.337	996.692	901.819	906.91	777.015	935.7	910.959	943.286	3	0	3	3	2	2	2	3	2
89.49_1499.7417n	1	1	#10555	2	89.4853	1499.74	24	DAGEGGLSLAIEGPSK		sp|P21333|FLNA_HUMAN	Filamin-A OS=Homo sapiens OX=9606 GN=FLNA PE=1 SV=4	1.0831	anti877	NC	0.708622	16.3071	1284.47	1480.66	1376.56	1394.34	1706.37	1385.15	1381.41	1766.73	1318.2	1395.17	1480.66	1551.45	1384.93	1662.43	1352.64	1471.47	1663.06	1461.55	2	0	3	2	3	2	2	2	2
37.01_705.3749n	0	1	#10941	2	37.0132	705.375	9	SPFEVK		sp|P21333|FLNA_HUMAN	Filamin-A OS=Homo sapiens OX=9606 GN=FLNA PE=1 SV=4	1.14334	anti877	NC	0.827063	33.5865	632.256	658.05	678.324	562.667	1036.7	651.459	581.406	745.118	707.948	686.746	658.05	764.505	558.871	1010	636.165	619.309	701.396	784.939	3	2	2	2	1	2	2	2	2
56.02_1216.5927n	1	1	#11155	2	56.0187	1216.59	16	CSGPGLSPGMVR	[1] Carbamidomethyl	sp|P21333|FLNA_HUMAN	Filamin-A OS=Homo sapiens OX=9606 GN=FLNA PE=1 SV=4	1.1416	NC	anti877	0.550144	18.8735	1280.84	999.383	894.621	972.528	768.567	1039.95	972.465	1117.14	985.709	1391.23	999.383	1008.28	965.968	748.776	1015.54	1035.86	1051.59	1092.91	2	0	0	1	0	2	1	0	3
112.95_1353.8589n	1	1	#12102	3	112.953	1353.86	13	LIALLEVLSQKK		sp|P21333|FLNA_HUMAN	Filamin-A OS=Homo sapiens OX=9606 GN=FLNA PE=1 SV=4	2.61936	anti877	NC	0.0346686	79.8067	130.066	112.323	431.163	513.371	517.174	733.734	641.573	524.127	493.844	141.276	112.323	485.942	509.908	503.856	716.508	683.398	493.373	547.55	0	0	1	1	1	0	0	1	1
108.24_1908.9094n	1	1	#12297	2	108.242	1908.91	23	EGPYSISVLYGDEEVPR		sp|P21333|FLNA_HUMAN	Filamin-A OS=Homo sapiens OX=9606 GN=FLNA PE=1 SV=4	1.105	anti877	NC	0.142815	6.0122	1470.88	1382.41	1304.35	1430.54	1607.14	1556.51	1482.38	1382.09	1434.92	1597.65	1382.41	1470.06	1420.89	1565.75	1519.97	1579.02	1301	1590.97	2	0	2	1	2	1	1	2	1
25.27_1788.8235n	1	1	#12379	3	25.2728	1788.82	28	ATCAPQHGAPGPGPADASK	[3] Carbamidomethyl	sp|P21333|FLNA_HUMAN	Filamin-A OS=Homo sapiens OX=9606 GN=FLNA PE=1 SV=4	1.20993	Mock	anti877	0.705476	31.0784	380.823	581.464	701.71	354.51	677.247	527.22	469.467	655.988	760.793	413.644	581.464	790.861	352.119	659.807	514.842	500.072	617.496	843.531	2	1	1	1	1	2	2	1	2
58.02_1416.7879n	1	1	#12574	2	58.0199	1416.79	21	RLTVSSLQESGLK		sp|P21333|FLNA_HUMAN	Filamin-A OS=Homo sapiens OX=9606 GN=FLNA PE=1 SV=4	1.18643	Mock	NC	0.101206	11.962	554.387	476.626	526.473	579.545	458.406	551.216	581.691	633.514	632.65	602.166	476.626	593.36	575.636	446.602	538.276	619.612	596.341	701.451	1	1	1	0	1	1	1	1	1
39.46_723.3801n	0	1	#13033	2	39.4566	723.38	8	FTIDTK		sp|P21333|FLNA_HUMAN	Filamin-A OS=Homo sapiens OX=9606 GN=FLNA PE=1 SV=4	1.10563	NC	anti877	0.716651	23.8749	545.796	440.82	414.211	325.067	526.387	415.543	439.48	464.1	421.855	592.835	440.82	466.836	322.875	512.832	405.787	468.13	436.868	467.732	3	3	2	3	1	3	3	4	3
76.96_1501.7859n	1	1	#13465	2	76.9602	1501.79	16	VNQPASFAVSLNGAK		sp|P21333|FLNA_HUMAN	Filamin-A OS=Homo sapiens OX=9606 GN=FLNA PE=1 SV=4	1.22268	Mock	anti877	0.183679	19.1687	853.168	689.765	583.443	727.409	646.443	720.314	951.665	829.064	779.757	926.697	689.765	657.568	722.502	629.796	703.403	1013.71	780.417	864.557	1	0	0	1	0	1	1	1	1
33.98_1093.5400n	1	1	#13752	3	33.976	1093.54	12	AEISFEDRK		sp|P21333|FLNA_HUMAN	Filamin-A OS=Homo sapiens OX=9606 GN=FLNA PE=1 SV=4	1.24077	Mock	anti877	0.651341	27.7553	107.603	150.539	190.624	109.417	168.615	113.008	113.696	184.857	186.639	116.876	150.539	214.843	108.679	164.273	110.355	121.107	174.01	206.936	1	1	1	1	1	1	1	1	1
120.97_3228.4981n	1	1	#14672	3	120.968	3228.5	31	ALGALVDSCAPGLCPDWDSWDASKPVTNAR	[9] Carbamidomethyl|[14] Carbamidomethyl	sp|P21333|FLNA_HUMAN	Filamin-A OS=Homo sapiens OX=9606 GN=FLNA PE=1 SV=4	1.09861	NC	Mock	0.329919	10.4476	1434.52	1534.78	1671.37	1467.13	1718.84	1420.66	1387.72	1464.04	1372.36	1558.15	1534.78	1883.72	1457.23	1674.57	1387.31	1478.18	1378.13	1521.6	0	0	2	2	2	2	2	1	2
21.85_1624.6432n	1	1	#14801	3	21.846	1624.64	21	IECDDKGDGSCDVR	[3] Carbamidomethyl|[11] Carbamidomethyl	sp|P21333|FLNA_HUMAN	Filamin-A OS=Homo sapiens OX=9606 GN=FLNA PE=1 SV=4	1.23779	Mock	anti877	0.482204	23.4639	240.638	314.266	388.157	232.161	312.011	341.863	317.057	330.893	448.778	261.377	314.266	437.472	230.595	303.977	333.837	337.726	311.477	497.583	2	2	2	2	2	2	2	2	2
100.74_1881.9161n	0	1	#14920	3	100.743	1881.92	8	VTYCPTEPGNYIINIK	[4] Carbamidomethyl|[10] Deamidated	sp|P21333|FLNA_HUMAN	Filamin-A OS=Homo sapiens OX=9606 GN=FLNA PE=1 SV=4	1.13142	anti877	NC	0.482213	14.41	1501.53	1590.2	1541.23	1589.41	2031.56	1620.86	1431.01	1875.83	1535.5	1630.94	1590.2	1737.04	1578.69	1979.24	1582.81	1524.3	1765.76	1702.49	1	2	3	3	2	2	1	2	3
53.49_1153.6330n	1	1	#15403	3	53.4933	1153.63	13	NGHVGISFVPK		sp|P21333|FLNA_HUMAN	Filamin-A OS=Homo sapiens OX=9606 GN=FLNA PE=1 SV=4	1.03007	NC	Mock	0.987167	29.5466	547.781	333.2	376.09	400.313	310.058	527.86	532.495	292.994	394.885	594.99	333.2	423.872	397.613	302.074	515.467	567.208	275.802	437.829	1	2	0	1	1	2	1	1	1
80.47_2448.2761n	1	1	#15688	3	80.4652	2448.28	21	IVGPSGAAVPCKVEPGLGADNSVVR	[11] Carbamidomethyl	sp|P21333|FLNA_HUMAN	Filamin-A OS=Homo sapiens OX=9606 GN=FLNA PE=1 SV=4	2.15743	Mock	NC	0.0157697	27.9151	259.79	241.478	369.98	371.655	308.994	527.289	734.352	618.731	526.572	282.18	241.478	416.985	369.148	301.037	514.91	782.225	582.426	583.838	1	0	0	0	1	2	1	1	1
49.26_1150.6238n	1	1	#15769	3	49.2626	1150.62	12	DKGEYTLVVK		sp|P21333|FLNA_HUMAN	Filamin-A OS=Homo sapiens OX=9606 GN=FLNA PE=1 SV=4	1.58747	NC	Mock	0.295899	49.0578	533.881	285.449	212.058	264.966	245.661	259.538	213.408	222.649	213.65	579.893	285.449	239	263.179	239.335	253.445	227.32	209.585	236.885	1	2	1	1	2	2	2	2	1
44.13_951.4653n	0	1	#15830	2	44.128	951.465	11	AEFTVETR		sp|P21333|FLNA_HUMAN	Filamin-A OS=Homo sapiens OX=9606 GN=FLNA PE=1 SV=4	1.52803	NC	anti877	0.230773	39.8856	654.062	324.875	367.535	351.368	252.748	277.069	308.892	348.08	373.747	710.432	324.875	414.23	348.998	246.239	270.564	329.028	327.656	414.392	2	2	2	2	2	2	2	2	2
61.08_1866.8316n	1	1	#21173	2	61.0834	1866.83	25	SPYTVTVGQACNPSACR	[11] Carbamidomethyl|[16] Carbamidomethyl	sp|P21333|FLNA_HUMAN	Filamin-A OS=Homo sapiens OX=9606 GN=FLNA PE=1 SV=4	1.66436	Mock	anti877	0.193418	45.6579	334.941	276.564	275.28	330.177	120.148	308.221	460.574	463.782	338.138	363.808	276.564	310.255	327.95	117.054	300.985	490.6	436.569	374.911	0	0	1	0	0	0	1	1	0
61.28_1866.8403n	1	1	#15876	3	61.2813	1866.84	20	SPYTVTVGQACNPSACR	[11] Carbamidomethyl|[16] Carbamidomethyl	sp|P21333|FLNA_HUMAN	Filamin-A OS=Homo sapiens OX=9606 GN=FLNA PE=1 SV=4	1.39728	Mock	anti877	0.30994	37.0115	444.31	379.446	406.012	524.188	236.576	451.66	605.538	668.018	420.537	482.602	379.446	457.596	520.652	230.484	441.056	645.014	628.821	466.271	1	0	1	1	1	1	0	0	2
99.94_2257.0162n	1	1	#16017	3	99.9445	2257.02	19	DGSCGVAYVVQEPGDYEVSVK	[4] Carbamidomethyl	sp|P21333|FLNA_HUMAN	Filamin-A OS=Homo sapiens OX=9606 GN=FLNA PE=1 SV=4	1.21669	anti877	NC	0.259303	19.6776	751.281	673.128	739.257	821.766	1071.16	739.587	763.632	844.76	1015.91	816.03	673.128	833.179	816.223	1043.58	722.224	813.414	795.192	1126.39	1	1	1	2	1	1	1	1	1
46.96_887.4474n	0	1	#16074	2	46.9634	887.447	8	EEPCLLK	[4] Carbamidomethyl	sp|P21333|FLNA_HUMAN	Filamin-A OS=Homo sapiens OX=9606 GN=FLNA PE=1 SV=4	1.34496	NC	Mock	0.477	46.308	2312.01	1196.45	1023.12	1061.6	1156.74	1155.27	1108.69	1119.42	1141.19	2511.27	1196.45	1153.11	1054.44	1126.96	1128.14	1180.96	1053.74	1265.29	2	2	2	2	2	2	3	2	2
51.11_965.4492n	1	1	#16174	2	51.1107	965.449	10	AEISFEDR		sp|P21333|FLNA_HUMAN	Filamin-A OS=Homo sapiens OX=9606 GN=FLNA PE=1 SV=4	1.4985	NC	Mock	0.569451	57.067	1209.45	586.745	410.479	613.191	451.853	578.358	592.001	461.524	419.062	1313.69	586.745	462.63	609.055	440.218	564.78	630.594	434.443	464.635	2	2	1	1	1	1	1	0	2
73.96_1570.8149n	0	1	#16754	3	73.9626	1570.81	12	RIANLQTDLSDGLR		sp|P21333|FLNA_HUMAN	Filamin-A OS=Homo sapiens OX=9606 GN=FLNA PE=1 SV=4	1.04739	Mock	anti877	0.836891	21.2215	709.268	733.843	1022.95	859.601	780.737	813.369	847.515	847.955	874.518	770.395	733.843	1152.92	853.803	760.632	794.274	902.765	798.199	969.623	0	0	1	0	0	0	1	1	1
52.90_1449.7338n	0	1	#17233	3	52.8955	1449.73	9	AGNNMLLVGVHGPR	[5] Oxidation	sp|P21333|FLNA_HUMAN	Filamin-A OS=Homo sapiens OX=9606 GN=FLNA PE=1 SV=4	1.23588	NC	Mock	0.800779	37.6931	1325.67	826.632	672.044	909.573	507.208	1143.02	968.053	623.283	693.959	1439.92	826.632	757.427	903.438	494.147	1116.18	1031.16	586.71	769.428	2	1	1	2	0	1	1	0	0
126.21_2341.2069n	1	1	#17411	2	126.211	2341.21	27	ASGPGLNTTGVPASLPVEFTIDAK		sp|P21333|FLNA_HUMAN	Filamin-A OS=Homo sapiens OX=9606 GN=FLNA PE=1 SV=4	1.15633	Mock	NC	0.405226	16.7061	615.129	531.475	667.594	567.709	751.109	570.142	683.821	778.05	635.938	668.143	531.475	752.411	563.88	731.767	556.757	728.4	732.395	705.097	2	2	1	1	1	2	2	1	1
127.61_4295.9343n	1	1	#17528	4	127.608	4295.93	17	VEYTPYEEGLHSVDVTYDGSPVPSSPFQVPVTEGCDPSR	[35] Carbamidomethyl	sp|P21333|FLNA_HUMAN	Filamin-A OS=Homo sapiens OX=9606 GN=FLNA PE=1 SV=4	1.17647	NC	Mock	0.264258	14.1373	1285.94	1268.64	988.486	1180.78	1195.93	1000.66	986.532	957.539	1067.54	1396.76	1268.64	1114.07	1172.81	1165.13	977.171	1050.84	901.353	1183.64	1	2	1	1	2	1	1	1	1
33.65_1029.4425n	1	1	#18380	2	33.6452	1029.44	11	SSFTVDCSK	[7] Carbamidomethyl	sp|P21333|FLNA_HUMAN	Filamin-A OS=Homo sapiens OX=9606 GN=FLNA PE=1 SV=4	1.27459	Mock	NC	0.671447	39.3154	231.095	313.098	436.117	260.56	550.295	336.049	293.594	516.103	439.798	251.011	313.098	491.525	258.802	536.124	328.159	312.734	485.819	487.626	3	3	2	2	2	3	3	3	2
32.86_1196.5209n	1	1	#19400	3	32.8563	1196.52	10	DAPQDFHPDR		sp|P21333|FLNA_HUMAN	Filamin-A OS=Homo sapiens OX=9606 GN=FLNA PE=1 SV=4	1.21245	Mock	NC	0.746153	30.6596	260.398	331.52	365.484	285.028	460.221	312.18	258.332	492.098	410.37	282.84	331.52	411.918	283.105	448.37	304.851	275.173	463.223	454.998	2	0	2	2	2	2	2	1	2
72.17_2458.1576n	1	1	#19843	4	72.1743	2458.16	17	THIQDNHDGTYTVAYVPDVTGR		sp|P21333|FLNA_HUMAN	Filamin-A OS=Homo sapiens OX=9606 GN=FLNA PE=1 SV=4	1.10366	Mock	NC	0.814418	29.8249	367.861	384.227	348.292	348.215	520.763	299.701	370.285	460.975	383.187	399.564	384.227	392.543	345.866	507.353	292.665	394.425	433.926	424.859	0	1	0	1	1	0	0	0	1
145.30_1890.9449n	0	2	#32966,#22461	2,3	145.296	1890.94	20	QMQLENVSVALEFLDR		sp|P21333|FLNA_HUMAN	Filamin-A OS=Homo sapiens OX=9606 GN=FLNA PE=1 SV=4	1.66624	NC	anti877	0.371296	56.0936	490.671	367.281	251.689	361.689	122.682	181.587	423.18	165.064	296.861	532.959	367.281	283.666	359.25	119.522	177.324	450.768	155.378	329.145	5	2	2	2	1	3	3	1	2
22.17_1075.6864n	1	1	#23747	3	22.1745	1075.69	11	LKPGAPLRPK		sp|P21333|FLNA_HUMAN	Filamin-A OS=Homo sapiens OX=9606 GN=FLNA PE=1 SV=4	1.29677	Mock	NC	0.425898	31.8189	59.3821	114.932	105.011	78.4682	98.6575	120.564	100.727	121.105	140.39	64.4998	114.932	118.353	77.9389	96.1169	117.734	107.293	113.999	155.657	1	1	2	1	2	2	2	2	2
17.55_1633.8528n	1	1	#23951	4	17.5497	1633.85	15	VHGPGIQSGTTNKPNK		sp|P21333|FLNA_HUMAN	Filamin-A OS=Homo sapiens OX=9606 GN=FLNA PE=1 SV=4	1.59576	Mock	NC	0.223113	63.2682	315.859	705.307	211.999	438.926	580.705	494.826	575.652	699.028	693.152	343.081	705.307	238.933	435.965	565.751	483.209	613.179	658.011	768.533	2	2	2	2	2	2	2	2	2
131.74_3484.7189n	1	1	#24450	3	131.738	3484.72	19	EEGPYEVEVTYDGVPVPGSPFPLEAVAPTKPSK		sp|P21333|FLNA_HUMAN	Filamin-A OS=Homo sapiens OX=9606 GN=FLNA PE=1 SV=4	1.2071	NC	anti877	0.290264	18.407	403.503	469.225	510.892	410.87	433.441	301.921	433.747	369.946	404.457	438.278	469.225	575.801	408.099	422.279	294.833	462.024	348.238	448.442	0	1	1	1	1	0	0	1	2
126.67_3578.6164n	1	1	#28241	3	126.673	3578.62	26	DGSCSVEYIPYEAGTYSLNVTYGGHQVPGSPFK	[4] Carbamidomethyl	sp|P21333|FLNA_HUMAN	Filamin-A OS=Homo sapiens OX=9606 GN=FLNA PE=1 SV=4	1.3679	NC	anti877	0.153545	20.2557	309.979	382.44	433.92	239.185	338.557	245.666	264.004	336.27	341.45	336.694	382.44	489.049	237.572	329.838	239.899	281.215	316.539	378.583	1	1	1	1	0	0	1	1	1
126.74_3578.6199n	1	1	#24546	4	126.739	3578.62	24	DGSCSVEYIPYEAGTYSLNVTYGGHQVPGSPFK	[4] Carbamidomethyl	sp|P21333|FLNA_HUMAN	Filamin-A OS=Homo sapiens OX=9606 GN=FLNA PE=1 SV=4	1.20209	NC	anti877	0.44018	28.8378	459.804	592.914	527.378	343.893	581.725	388.835	430.168	508.523	501.482	499.431	592.914	594.381	341.573	566.745	379.706	458.211	478.684	556.018	1	1	2	1	1	3	2	1	2
158.16_3761.9493n	1	1	#30645	4	158.156	3761.95	14	VGSAADIPINISETDLSLLTATVVPPSGREEPCLLK	[33] Carbamidomethyl	sp|P21333|FLNA_HUMAN	Filamin-A OS=Homo sapiens OX=9606 GN=FLNA PE=1 SV=4	2.63482	Mock	NC	0.0771455	80.083	50.863	58.9667	196.268	208.395	115.849	231.503	350.226	237.398	218.886	55.2466	58.9667	221.203	206.99	112.866	226.068	373.058	223.468	242.69	1	1	2	1	0	2	1	1	1
172.15_4569.1560n	1	1	#30787	4	172.147	4569.16	33	EAMQQADDWLGIPQVITPEEIVDPNVDEHSVMTYLSQFPK		sp|P21333|FLNA_HUMAN	Filamin-A OS=Homo sapiens OX=9606 GN=FLNA PE=1 SV=4	3.24431	Mock	anti877	0.600594	97.567	221.818	136.27	0	63.0511	0	116.987	246.137	36.5993	301.363	240.935	136.27	0	62.6259	0	114.24	262.183	34.4518	334.136	1	1	0	1	0	0	1	0	1
128.87_1109.6554n	1	1	#675	2	128.874	1109.66	14	LLLPWLEAR		sp|Q00610|CLH1_HUMAN	Clathrin heavy chain 1 OS=Homo sapiens OX=9606 GN=CLTC PE=1 SV=5	1.16642	anti877	NC	0.00590148	5.48049	7141.66	6899.93	7114.68	8152.85	8064.12	8460.06	7446.12	8081.36	7295.89	7757.15	6899.93	8018.6	8097.86	7856.46	8261.45	7931.54	7607.17	8089.33	5	5	4	4	5	3	6	4	6
73.20_1414.7200n	0	2	#7525,#1124	2,3	73.1988	1414.72	18	IVLDNSVFSEHR		sp|Q00610|CLH1_HUMAN	Clathrin heavy chain 1 OS=Homo sapiens OX=9606 GN=CLTC PE=1 SV=5	1.04977	anti877	NC	0.642138	7.39041	13877.3	13025.7	11966	13958.5	12611.4	14233.7	13338.7	12738.6	13799.7	15073.3	13025.7	13486.3	13864.4	12286.6	13899.6	14208.3	11991.1	15300.5	4	2	1	4	2	2	4	2	3
87.42_1944.0406n	2	2	#13070,#1386	2,3	87.4173	1944.04	20	LHIIEVGTPPTGNQPFPK		sp|Q00610|CLH1_HUMAN	Clathrin heavy chain 1 OS=Homo sapiens OX=9606 GN=CLTC PE=1 SV=5	1.03583	anti877	NC	0.726059	9.11197	9279.03	8849.24	8614.7	9507.22	9229.85	8964.05	9378.89	7997.32	9435.03	10078.7	8849.24	9709.19	9443.09	8992.17	8753.6	9990.31	7528.05	10461.1	3	2	3	4	4	4	2	4	5
131.94_1352.8351n	2	2	#1521,#8907	2,3	131.938	1352.84	21	NLQNLLILTAIK		sp|Q00610|CLH1_HUMAN	Clathrin heavy chain 1 OS=Homo sapiens OX=9606 GN=CLTC PE=1 SV=5	1.07709	Mock	NC	0.0603727	4.30088	5227.1	5487.2	5696.73	5957.96	5981.24	5685.9	5932.93	6034.12	5709.08	5677.59	5487.2	6420.5	5917.78	5827.22	5552.41	6319.7	5680.05	6329.95	6	4	4	5	5	4	6	7	7
88.48_1970.0181n	3	3	#17011,#1538,#18399	2,3,4	88.4839	1970.02	30	LASTLVHLGEYQAAVDGAR		sp|Q00610|CLH1_HUMAN	Clathrin heavy chain 1 OS=Homo sapiens OX=9606 GN=CLTC PE=1 SV=5	1.07126	Mock	NC	0.14206	5.5613	8436.98	8689.33	8902.63	9270.84	9554.46	8965.1	9342.15	9786.09	8755.58	9164.11	8689.33	10033.7	9208.3	9308.42	8754.62	9951.17	9211.87	9707.76	3	4	3	4	2	3	4	3	3
66.82_1125.5707n	1	1	#1564	2	66.821	1125.57	13	VANVELYYR		sp|Q00610|CLH1_HUMAN	Clathrin heavy chain 1 OS=Homo sapiens OX=9606 GN=CLTC PE=1 SV=5	1.08038	Mock	NC	0.67432	13.9	6900.88	6579.33	6249.78	7313.72	5789.63	7554.85	7684.48	6491.46	7139.88	7495.62	6579.33	7043.81	7264.39	5640.54	7377.48	8185.44	6110.55	7916.35	0	1	1	2	1	1	1	1	1
72.64_824.4734n	0	1	#1693	2	72.6377	824.473	11	IAAYLFK		sp|Q00610|CLH1_HUMAN	Clathrin heavy chain 1 OS=Homo sapiens OX=9606 GN=CLTC PE=1 SV=5	1.05165	Mock	NC	0.422716	5.80562	3198.51	3142.2	2990.02	3309.45	2973.37	3275.31	3364.83	3157.83	3289.97	3474.17	3142.2	3369.9	3287.12	2896.8	3198.42	3584.19	2972.54	3647.76	3	3	3	4	3	2	3	3	3
92.20_1706.8379n	2	2	#11642,#1910	2,3	92.2002	1706.84	16	GQFSTDELVAEVEKR		sp|Q00610|CLH1_HUMAN	Clathrin heavy chain 1 OS=Homo sapiens OX=9606 GN=CLTC PE=1 SV=5	1.1428	anti877	Mock	0.604296	34.7967	6285.89	5725.65	5294.99	6700.51	5933.18	5935.03	4419.2	4239.34	7589.84	6827.63	5725.65	5967.72	6655.31	5780.4	5795.7	4707.29	3990.59	8415.24	3	2	2	2	3	2	2	2	2
105.11_2352.2441n	1	1	#2007	3	105.109	2352.24	30	ISGETIFVTAPHEATAGIIGVNR		sp|Q00610|CLH1_HUMAN	Clathrin heavy chain 1 OS=Homo sapiens OX=9606 GN=CLTC PE=1 SV=5	1.02113	anti877	NC	0.866566	7.0649	8880.79	9120.78	7962.33	9249.36	8795.55	8467.69	8544.04	8321.33	9107.95	9646.16	9120.78	8973.94	9186.98	8569.06	8268.9	9101.04	7833.05	10098.5	7	3	3	5	2	2	5	6	5
136.48_2367.2602n	1	1	#2125	4	136.483	2367.26	24	KFDVNTSAVQVLIEHIGNLDR		sp|Q00610|CLH1_HUMAN	Clathrin heavy chain 1 OS=Homo sapiens OX=9606 GN=CLTC PE=1 SV=5	1.05874	NC	Mock	0.225371	6.01428	5790.58	5644	5595.27	5451.84	5500.43	5314.76	5574.51	5519.86	4990.67	6289.63	5644	6306.14	5415.07	5358.79	5189.98	5937.92	5195.97	5533.41	4	4	2	3	3	3	4	4	3
76.76_825.5425n	1	1	#2139	2	76.7601	825.542	11	NLILVVR		sp|Q00610|CLH1_HUMAN	Clathrin heavy chain 1 OS=Homo sapiens OX=9606 GN=CLTC PE=1 SV=5	1.06256	Mock	NC	0.450904	6.7961	2282.7	2080.04	2349.86	2362.39	2439.97	2137.3	2313.8	2389.69	2429.07	2479.43	2080.04	2648.41	2346.45	2377.14	2087.13	2464.63	2249.46	2693.24	3	2	2	3	3	2	3	3	3
89.22_1303.6475n	1	1	#2156	2	89.2189	1303.65	20	NNLAGAEELFAR		sp|Q00610|CLH1_HUMAN	Clathrin heavy chain 1 OS=Homo sapiens OX=9606 GN=CLTC PE=1 SV=5	1.04915	anti877	Mock	0.739467	10.7126	4838.84	4547.63	4772.95	4923.57	5244.63	4489.46	4307.03	4435.72	5228.25	5255.87	4547.63	5379.35	4890.37	5109.58	4384.07	4587.81	4175.44	5796.83	1	2	1	1	1	1	1	1	1
111.69_1235.6543n	0	1	#2446	2	111.69	1235.65	16	TLQIFNIEMK		sp|Q00610|CLH1_HUMAN	Clathrin heavy chain 1 OS=Homo sapiens OX=9606 GN=CLTC PE=1 SV=5	1.04135	Mock	anti877	0.884457	12.9318	3278.8	3341.45	3381.05	3387.28	2993.16	3487.3	3549.46	2933.48	3792.87	3561.37	3341.45	3810.61	3364.44	2916.08	3405.43	3780.85	2761.35	4205.35	3	3	3	3	3	5	3	3	3
74.33_1846.9314n	2	2	#15901,#2529	2,3	74.3287	1846.93	17	YESLELCRPVLQQGR	[7] Carbamidomethyl	sp|Q00610|CLH1_HUMAN	Clathrin heavy chain 1 OS=Homo sapiens OX=9606 GN=CLTC PE=1 SV=5	1.07498	Mock	NC	0.281563	6.43192	5324.6	4849.21	4721.7	5036.51	4993.09	5105.23	5071.4	5724.96	5215.96	5783.49	4849.21	5321.59	5002.54	4864.51	4985.38	5402	5389.03	5783.2	3	2	2	2	3	2	2	2	2
67.62_1715.8562n	1	1	#2570	3	67.6167	1715.86	16	VSQPIEGHAASFAQFK		sp|Q00610|CLH1_HUMAN	Clathrin heavy chain 1 OS=Homo sapiens OX=9606 GN=CLTC PE=1 SV=5	1.11807	Mock	NC	0.274916	11.5028	3287.43	3085.53	3374.33	3238.61	3541	3033.13	3346.08	4112.17	3439.88	3570.75	3085.53	3803.04	3216.77	3449.81	2961.92	3564.21	3870.87	3813.97	1	1	2	1	1	1	1	0	1
72.01_1225.7519n	2	2	#16337,#2665	2,3	72.008	1225.75	12	QLPLVKPYLR		sp|Q00610|CLH1_HUMAN	Clathrin heavy chain 1 OS=Homo sapiens OX=9606 GN=CLTC PE=1 SV=5	1.07198	Mock	NC	0.328508	7.92763	3841.58	3499.36	3826.54	3500.89	3656.05	4074.67	3954.98	3864.7	4151.65	4172.66	3499.36	4312.7	3477.28	3561.9	3979.01	4212.81	3637.93	4603.15	3	3	3	2	4	3	3	3	3
59.35_1183.4973n	1	1	#2724	2	59.3498	1183.5	13	EVCFACVDGK	[3] Carbamidomethyl|[6] Carbamidomethyl	sp|Q00610|CLH1_HUMAN	Clathrin heavy chain 1 OS=Homo sapiens OX=9606 GN=CLTC PE=1 SV=5	1.0156	NC	Mock	0.980426	11.3143	2556.9	2455.74	2053.15	2376.68	2251.33	2346.18	2273.27	2484.27	2199.75	2777.26	2455.74	2314	2360.65	2193.36	2291.1	2421.47	2338.5	2438.97	2	2	2	2	2	2	2	2	1
67.82_1054.5620n	0	1	#2750	2	67.8157	1054.56	11	YIEIYVQK		sp|Q00610|CLH1_HUMAN	Clathrin heavy chain 1 OS=Homo sapiens OX=9606 GN=CLTC PE=1 SV=5	1.02349	Mock	NC	0.874412	8.77244	4356.57	3904.83	4655.01	4376.63	4413.14	4312.39	4242.6	4666.64	4310.55	4732.04	3904.83	5246.43	4347.11	4299.5	4211.14	4519.17	4392.81	4779.32	2	2	2	3	2	3	2	2	2
76.47_1619.8287n	3	3	#23268,#4491,#2769	2,3,4	76.4717	1619.83	19	ALEHFTDLYDIKR		sp|Q00610|CLH1_HUMAN	Clathrin heavy chain 1 OS=Homo sapiens OX=9606 GN=CLTC PE=1 SV=5	1.16946	anti877	NC	0.0846897	10.6389	5102.82	5061.67	5622.72	6260.06	5452.92	6749.48	6121.59	5946.35	5819.43	5542.59	5061.67	6337.09	6217.84	5312.5	6591.02	6520.66	5597.43	6452.3	3	2	3	3	2	2	4	4	3
88.55_2190.0834n	2	2	#5473,#2846	3,4	88.5507	2190.08	28	WLKEDKLECSEELGDLVK	[9] Carbamidomethyl	sp|Q00610|CLH1_HUMAN	Clathrin heavy chain 1 OS=Homo sapiens OX=9606 GN=CLTC PE=1 SV=5	1.14343	anti877	NC	0.135343	10.2709	5735.74	6266.52	6218.94	6711.2	7475.49	6648.02	7206.54	7427.78	6102.51	6230.06	6266.52	7009.05	6665.93	7282.99	6491.95	7676.34	6991.93	6766.16	2	1	2	2	2	3	3	3	2
148.79_1478.7865n	2	2	#2933,#17733	2,3	148.793	1478.79	21	VGYTPDWIFLLR		sp|Q00610|CLH1_HUMAN	Clathrin heavy chain 1 OS=Homo sapiens OX=9606 GN=CLTC PE=1 SV=5	1.01475	anti877	NC	0.952116	11.4348	4303.09	4042.92	3946.46	4121.66	4314.15	4037.99	3652.29	4588.38	4066.18	4673.94	4042.92	4447.85	4093.86	4203.05	3943.19	3890.39	4319.15	4508.38	3	3	3	4	4	4	4	3	2
71.12_1070.6064n	1	1	#2984	2	71.1174	1070.61	15	HDVVFLITK		sp|Q00610|CLH1_HUMAN	Clathrin heavy chain 1 OS=Homo sapiens OX=9606 GN=CLTC PE=1 SV=5	1.24049	NC	Mock	0.0734117	13.1631	3048.79	3124.8	3845.35	2833.4	2867.56	2666.86	2587.33	2481.97	3007.28	3311.54	3124.8	4333.9	2814.29	2793.72	2604.25	2756	2336.34	3334.33	2	3	2	2	2	3	2	2	3
57.79_1517.7381n	2	2	#10791,#2987	2,3	57.7859	1517.74	23	HSSLAGCQIINYR	[7] Carbamidomethyl	sp|Q00610|CLH1_HUMAN	Clathrin heavy chain 1 OS=Homo sapiens OX=9606 GN=CLTC PE=1 SV=5	1.14833	Mock	anti877	0.018636	4.81858	4800.76	4448.97	4862.42	4151.34	3917.66	4278.37	4761.73	4482.91	4934.23	5214.5	4448.97	5480.19	4123.34	3816.78	4177.92	5072.16	4219.86	5470.83	2	3	3	3	2	2	3	2	3
43.74_705.4244n	0	1	#3331	2	43.7364	705.424	6	YLVRR		sp|Q00610|CLH1_HUMAN	Clathrin heavy chain 1 OS=Homo sapiens OX=9606 GN=CLTC PE=1 SV=5	1.44844	NC	anti877	0.207196	36.1409	2853.43	1522.51	1673.4	1460.61	1318.6	1397.26	1514.77	1661.56	1647.48	3099.35	1522.51	1886.01	1450.76	1284.64	1364.45	1613.52	1564.06	1826.65	0	0	0	0	1	0	0	0	2
111.76_1498.8206n	2	2	#3411,#6648	2,3	111.757	1498.82	23	WLLLTGISAQQNR		sp|Q00610|CLH1_HUMAN	Clathrin heavy chain 1 OS=Homo sapiens OX=9606 GN=CLTC PE=1 SV=5	1.10063	Mock	NC	0.402785	10.8671	7082.29	7413.07	6616.31	8045.69	8253.96	6895.84	7015.99	8666.37	7553.86	7692.67	7413.07	7456.91	7991.42	8041.41	6733.95	7473.37	8157.85	8375.35	5	3	4	4	3	3	4	3	6
141.91_2040.0702n	2	2	#11222,#3448	2,3	141.907	2040.07	24	LPVVIGGLLDVDCSEDVIK	[13] Carbamidomethyl	sp|Q00610|CLH1_HUMAN	Clathrin heavy chain 1 OS=Homo sapiens OX=9606 GN=CLTC PE=1 SV=5	1.05596	Mock	NC	0.328728	5.09121	5932.5	5678.14	5620.56	6219.21	5637.09	5804.33	6296.52	6079.6	5819.31	6443.78	5678.14	6334.64	6177.26	5491.92	5668.06	6707	5722.86	6452.16	5	6	5	7	4	5	7	4	7
125.56_1432.7905n	0	1	#15173	3	125.556	1432.79	7	SVDPTLALSVYLR		sp|Q00610|CLH1_HUMAN	Clathrin heavy chain 1 OS=Homo sapiens OX=9606 GN=CLTC PE=1 SV=5	1.48778	Mock	NC	0.00695494	11.8154	265.369	259.8	305.621	288.604	342.151	322.449	376.263	467.453	392.316	288.239	259.8	344.45	286.658	333.34	314.879	400.792	440.024	434.981	0	0	0	0	0	1	0	1	0
125.69_1432.7869n	0	1	#3458	2	125.688	1432.79	20	SVDPTLALSVYLR		sp|Q00610|CLH1_HUMAN	Clathrin heavy chain 1 OS=Homo sapiens OX=9606 GN=CLTC PE=1 SV=5	1.11007	Mock	anti877	0.651448	17.8661	2971.35	3218.58	3581.85	3056.13	3375.42	2952.6	3380.84	4133.4	2902.82	3227.43	3218.58	4036.92	3035.52	3288.5	2883.28	3601.24	3890.86	3218.51	4	3	3	2	3	3	4	4	4
89.78_1463.7246n	2	2	#12657,#3965	2,3	89.7833	1463.72	19	ALEHFTDLYDIK		sp|Q00610|CLH1_HUMAN	Clathrin heavy chain 1 OS=Homo sapiens OX=9606 GN=CLTC PE=1 SV=5	1.18748	NC	Mock	0.580462	31.1187	3065.81	3177.93	2361.28	2433.3	3016.66	2068.28	1843.92	3266.95	2135.6	3330.04	3177.93	2661.28	2416.89	2938.98	2019.72	1964.13	3075.26	2367.85	2	2	2	2	3	1	2	2	2
100.48_2463.2091n	1	1	#4333	3	100.477	2463.21	31	LAELEEFINGPNNAHIQQVGDR		sp|Q00610|CLH1_HUMAN	Clathrin heavy chain 1 OS=Homo sapiens OX=9606 GN=CLTC PE=1 SV=5	1.04303	anti877	Mock	0.780075	10.4299	4834.89	4940.36	4059.56	4756.54	5052.76	4435.62	4560.85	4527.11	4569.3	5251.58	4940.36	4575.32	4724.45	4922.65	4331.49	4858.17	4261.47	5066.21	3	2	2	2	2	2	2	2	2
154.31_1983.9215n	2	2	#12696,#4587	2,3	154.311	1983.92	20	HNIMDFAMPYFIQVMK		sp|Q00610|CLH1_HUMAN	Clathrin heavy chain 1 OS=Homo sapiens OX=9606 GN=CLTC PE=1 SV=5	1.12555	NC	anti877	0.624335	17.9139	5502.79	4698.5	5034.98	4856.83	3651.52	5028.4	5196.67	3729.02	5178.73	5977.04	4698.5	5674.67	4824.07	3557.49	4910.35	5535.45	3510.21	5741.92	4	4	4	4	4	3	4	3	5
127.41_2354.1315n	2	2	#16623,#4712	2,3	127.408	2354.13	24	SVNESLNNLFITEEDYQALR		sp|Q00610|CLH1_HUMAN	Clathrin heavy chain 1 OS=Homo sapiens OX=9606 GN=CLTC PE=1 SV=5	1.0304	Mock	NC	0.378821	3.45998	4814.31	4763.9	4590.89	4714.06	5014.93	4739.41	4907.19	4826.85	4865.81	5229.22	4763.9	5174.16	4682.26	4885.79	4628.15	5227.1	4543.62	5394.97	2	3	2	2	3	2	4	3	2
56.89_1506.7496n	1	1	#5086	2	56.8851	1506.75	23	VIQCFAETGQVQK	[4] Carbamidomethyl	sp|Q00610|CLH1_HUMAN	Clathrin heavy chain 1 OS=Homo sapiens OX=9606 GN=CLTC PE=1 SV=5	1.0525	Mock	anti877	0.751087	11.8834	2176.22	1968.19	1803.85	1944.19	1718.91	2181.91	2038.36	2115.8	1997.71	2363.77	1968.19	2033.02	1931.07	1674.64	2130.69	2171.24	1991.65	2214.96	1	1	0	1	0	0	1	2	1
56.89_1506.7591n	1	1	#5113	3	56.8851	1506.76	15	VIQCFAETGQVQK	[4] Carbamidomethyl	sp|Q00610|CLH1_HUMAN	Clathrin heavy chain 1 OS=Homo sapiens OX=9606 GN=CLTC PE=1 SV=5	1.17762	NC	anti877	0.451074	18.8663	4269.15	3589.9	3618.76	3432.42	2565.12	3749.06	4205.25	3015.02	3722.24	4637.08	3589.9	4078.52	3409.27	2499.06	3661.04	4479.4	2838.1	4127.04	0	0	2	1	1	2	0	0	0
152.57_2198.0829n	2	2	#5358,#30438	3,4	152.571	2198.08	23	YHEQLSTQSLIELFESFK		sp|Q00610|CLH1_HUMAN	Clathrin heavy chain 1 OS=Homo sapiens OX=9606 GN=CLTC PE=1 SV=5	1.10092	NC	anti877	0.0882975	8.34534	3452.01	3455.87	3385.36	2956.54	3416.66	2976.47	3197.07	3052.98	3134.53	3749.52	3455.87	3815.47	2936.6	3328.68	2906.59	3405.49	2873.84	3475.42	6	5	5	7	5	8	4	3	4
152.60_2198.0802n	1	1	#31077	2	152.604	2198.08	21	YHEQLSTQSLIELFESFK		sp|Q00610|CLH1_HUMAN	Clathrin heavy chain 1 OS=Homo sapiens OX=9606 GN=CLTC PE=1 SV=5	1.22562	NC	anti877	0.188283	16.2589	125.287	155.943	127.533	108.208	110.812	114.495	143.002	105.507	114.06	136.085	155.943	143.736	107.478	107.958	111.807	152.325	99.3161	126.464	1	0	1	0	0	0	0	0	1
77.89_1450.6566n	1	1	#5422	3	77.8921	1450.66	13	AHTMTDDVTFWK		sp|Q00610|CLH1_HUMAN	Clathrin heavy chain 1 OS=Homo sapiens OX=9606 GN=CLTC PE=1 SV=5	1.05469	NC	anti877	0.939445	25.9822	1785.08	1421.56	1337.95	1550.5	1019.37	1739.06	1701.97	1058.58	1749.78	1938.93	1421.56	1507.94	1540.04	993.123	1698.23	1812.92	996.461	1940.07	0	0	0	0	0	0	0	0	1
134.78_2880.5000n	2	2	#7228,#5858	3,4	134.78	2880.5	29	RPLIDQVVQTALSETQDPEEVSVTVK		sp|Q00610|CLH1_HUMAN	Clathrin heavy chain 1 OS=Homo sapiens OX=9606 GN=CLTC PE=1 SV=5	1.06171	Mock	anti877	0.171354	4.47422	7981.74	7955.37	7703.05	7845.23	8123.89	7504.8	8675.47	7932.19	8314.78	8669.64	7955.37	8681.71	7792.31	7914.69	7328.61	9241.03	7466.75	9219.02	7	8	5	6	10	6	6	6	6
118.89_1554.8338n	0	2	#6359,#13239	2,3	118.891	1554.83	20	LTDQLPLIIVCDR	[11] Carbamidomethyl	sp|Q00610|CLH1_HUMAN	Clathrin heavy chain 1 OS=Homo sapiens OX=9606 GN=CLTC PE=1 SV=5	1.0804	NC	Mock	0.646815	18.8827	2280.32	2400.88	2150.06	1891.64	2567	1864.48	1885.48	2260.95	2176.47	2476.85	2400.88	2423.22	1878.88	2500.9	1820.71	2008.39	2128.28	2413.17	3	2	2	4	3	2	2	2	2
41.10_884.4077n	1	1	#6691	2	41.0977	884.408	10	AYEFAER		sp|Q00610|CLH1_HUMAN	Clathrin heavy chain 1 OS=Homo sapiens OX=9606 GN=CLTC PE=1 SV=5	1.11064	NC	anti877	0.768325	22.2821	1055.13	676.232	832.408	691.984	907.965	708.416	746.825	831.523	820.328	1146.07	676.232	938.164	687.317	884.584	691.785	795.511	782.731	909.54	3	3	2	2	3	3	3	2	2
113.88_2001.9945n	0	1	#6831	3	113.883	2001.99	21	KDPELWGSVLLESNPYR		sp|Q00610|CLH1_HUMAN	Clathrin heavy chain 1 OS=Homo sapiens OX=9606 GN=CLTC PE=1 SV=5	1.06923	Mock	NC	0.0609984	4.15427	2343.26	2296.53	2191.15	2431.53	2445.65	2424.83	2349.17	2546.28	2408.38	2545.21	2296.53	2469.54	2415.13	2382.67	2367.9	2502.31	2396.87	2670.29	3	2	2	2	3	1	4	5	3
140.38_3127.5040n	1	1	#7156	4	140.384	3127.5	28	LLEMNLMHAPQVADAILGNQMFTHYDR		sp|Q00610|CLH1_HUMAN	Clathrin heavy chain 1 OS=Homo sapiens OX=9606 GN=CLTC PE=1 SV=5	1.37902	NC	anti877	0.446834	35.2033	4695.01	4080.5	4652.26	3904.51	1960.38	3872.31	4566.99	2320.71	4811.07	5099.64	4080.5	5243.33	3878.17	1909.9	3781.4	4864.72	2184.54	5334.28	3	3	2	2	1	4	3	1	2
63.65_1464.7790n	1	1	#7440	3	63.6477	1464.78	19	VVGAMQLYSVDRK		sp|Q00610|CLH1_HUMAN	Clathrin heavy chain 1 OS=Homo sapiens OX=9606 GN=CLTC PE=1 SV=5	1.09774	anti877	NC	0.231972	8.21459	1703.66	1600.49	1881.19	2012.9	1729.8	1949.43	1860.07	1876.51	1919.94	1850.49	1600.49	2120.2	1999.32	1685.26	1903.66	1981.33	1766.4	2128.73	2	1	1	1	1	1	2	2	2
24.28_1367.6886n	2	2	#28919,#7501	2,3	24.2786	1367.69	19	NNRPSEGPLQTR		sp|Q00610|CLH1_HUMAN	Clathrin heavy chain 1 OS=Homo sapiens OX=9606 GN=CLTC PE=1 SV=5	1.18695	Mock	NC	0.724542	45.5301	494.374	824.888	1042.18	521.437	1243.89	706.927	818.02	1047	937.882	536.98	824.888	1174.58	517.919	1211.86	690.331	871.347	985.568	1039.88	3	2	3	2	2	3	2	2	3
171.41_1945.9992n	2	2	#13833,#7639	2,3	171.41	1946	24	AFMTADLPNELIELLEK		sp|Q00610|CLH1_HUMAN	Clathrin heavy chain 1 OS=Homo sapiens OX=9606 GN=CLTC PE=1 SV=5	1.17528	Mock	anti877	0.49372	18.9148	2300.9	2249.74	2964.89	2173.4	2041.16	2448.07	2716.61	2071.9	3041.94	2499.2	2249.74	3341.57	2158.74	1988.59	2390.6	2893.7	1950.33	3372.76	3	4	3	3	4	2	1	3	2
125.69_1606.8765n	1	1	#7786	3	125.688	1606.88	14	KVGYTPDWIFLLR		sp|Q00610|CLH1_HUMAN	Clathrin heavy chain 1 OS=Homo sapiens OX=9606 GN=CLTC PE=1 SV=5	1.46288	anti877	Mock	0.42958	56.9379	483.175	780.061	1045.06	719.198	1029.53	752.082	579.054	889.584	240.874	524.817	780.061	1177.83	714.347	1003.02	734.425	616.803	837.385	267.069	1	1	1	1	1	1	2	1	1
54.63_942.5019n	1	1	#8030	2	54.6255	942.502	11	HELIEFR		sp|Q00610|CLH1_HUMAN	Clathrin heavy chain 1 OS=Homo sapiens OX=9606 GN=CLTC PE=1 SV=5	1.13952	NC	Mock	0.694587	25.2059	2030.18	1717.83	1653.99	2059.28	1261.66	2015.28	1792.65	1296.94	1651.02	2205.15	1717.83	1864.13	2045.39	1229.17	1967.96	1909.51	1220.84	1830.57	1	1	1	2	2	1	1	2	2
120.24_2151.9909n	2	2	#20041,#9113	2,3	120.24	2151.99	22	GQCDLELINVCNENSLFK	[3] Carbamidomethyl|[11] Carbamidomethyl	sp|Q00610|CLH1_HUMAN	Clathrin heavy chain 1 OS=Homo sapiens OX=9606 GN=CLTC PE=1 SV=5	1.20763	Mock	NC	0.170082	12.9928	2584.05	2827.05	2176.69	2603.22	3140.75	2628.1	3002.92	3309.6	2850.74	2806.76	2827.05	2453.24	2585.66	3059.88	2566.4	3198.69	3115.4	3160.76	3	3	3	4	3	3	4	4	3
87.55_1215.6037n	1	1	#9225	3	87.5502	1215.6	10	EHLELFWSR		sp|Q00610|CLH1_HUMAN	Clathrin heavy chain 1 OS=Homo sapiens OX=9606 GN=CLTC PE=1 SV=5	1.04752	NC	anti877	0.88593	17.3587	702.811	688.067	572.586	656.14	598.678	619.569	673.489	504.731	709.201	763.382	688.067	645.333	651.715	583.262	605.023	717.394	475.115	786.327	2	1	1	1	2	2	2	2	1
50.91_1556.7947n	2	2	#27857,#9238	2,3	50.9113	1556.79	20	RPISADSAIMNPASK		sp|Q00610|CLH1_HUMAN	Clathrin heavy chain 1 OS=Homo sapiens OX=9606 GN=CLTC PE=1 SV=5	1.60473	NC	anti877	0.54722	55.3958	2662.54	1196.31	1021.64	1179.47	521.595	1340.24	1406.59	582.17	1368.77	2892	1196.31	1151.43	1171.52	508.163	1308.78	1498.28	548.01	1517.62	4	3	4	2	2	3	3	2	3
26.20_1775.8236n	2	2	#21800,#9388	3,4	26.1986	1775.82	25	IHEGCEEPATHNALAK	[5] Carbamidomethyl	sp|Q00610|CLH1_HUMAN	Clathrin heavy chain 1 OS=Homo sapiens OX=9606 GN=CLTC PE=1 SV=5	1.19777	Mock	anti877	0.653635	33.9362	533.203	803.109	968.048	482.951	992.085	793.31	725.836	999.848	991.277	579.156	803.109	1091.04	479.693	966.538	774.686	773.154	941.179	1099.08	2	2	2	3	3	2	3	2	3
39.32_827.4219n	1	1	#9400	2	39.324	827.422	10	AVNYFSK		sp|Q00610|CLH1_HUMAN	Clathrin heavy chain 1 OS=Homo sapiens OX=9606 GN=CLTC PE=1 SV=5	1.04017	NC	anti877	0.93303	18.9535	1262.57	1095.6	1105.23	922.361	1263.56	1143.73	948.87	1375.43	1099.61	1371.38	1095.6	1245.64	916.14	1231.02	1116.88	1010.73	1294.73	1219.2	3	0	2	1	1	2	1	2	3
65.69_1352.6757n	0	1	#9518	2	65.6935	1352.68	8	VVGAMQLYSVDR	[5] Oxidation	sp|Q00610|CLH1_HUMAN	Clathrin heavy chain 1 OS=Homo sapiens OX=9606 GN=CLTC PE=1 SV=5	1.09737	NC	anti877	0.304968	9.32562	1837.98	1762.23	1829.96	1620.82	1511.95	1815.57	1858.85	1615.82	1878.67	1996.38	1762.23	2062.45	1609.89	1473.02	1772.95	1980.03	1521	2082.97	1	2	1	1	0	1	2	1	1
69.80_1386.7223n	1	1	#9613	2	69.8019	1386.72	15	QNLQICVQVASK	[6] Carbamidomethyl	sp|Q00610|CLH1_HUMAN	Clathrin heavy chain 1 OS=Homo sapiens OX=9606 GN=CLTC PE=1 SV=5	1.38845	Mock	NC	0.170776	31.8474	1227.67	873.672	648.579	1091.7	1020.98	1080.49	1255.85	1441.07	1121.19	1333.47	873.672	730.981	1084.34	994.692	1055.12	1337.72	1356.51	1243.12	1	1	1	1	2	1	3	2	2
39.92_1231.6378n	0	1	#9806	3	39.9194	1231.64	17	VDKLDASESLR		sp|Q00610|CLH1_HUMAN	Clathrin heavy chain 1 OS=Homo sapiens OX=9606 GN=CLTC PE=1 SV=5	1.1025	NC	anti877	0.723315	25.4252	914.501	731.13	912.683	617.682	994.463	708.325	746.179	950.005	798.257	993.316	731.13	1028.64	613.516	968.854	691.696	794.823	894.261	885.069	1	0	1	0	1	0	0	0	1
44.13_1333.6250n	1	1	#9905	2	44.128	1333.62	18	IYIDSNNNPER		sp|Q00610|CLH1_HUMAN	Clathrin heavy chain 1 OS=Homo sapiens OX=9606 GN=CLTC PE=1 SV=5	1.27354	NC	anti877	0.547436	35.3816	1574.08	824.11	971.261	854.904	1059.91	730.926	803.335	1056.65	922.858	1709.74	824.11	1094.66	849.137	1032.62	713.766	855.705	994.65	1023.22	2	2	2	2	3	2	2	2	2
138.33_2739.2253n	1	1	#10070	3	138.333	2739.23	27	ADDPSSYMEVVQAANTSGNWEELVK		sp|Q00610|CLH1_HUMAN	Clathrin heavy chain 1 OS=Homo sapiens OX=9606 GN=CLTC PE=1 SV=5	1.07216	NC	Mock	0.835074	25.88	1665.04	1533.12	1340.05	1616.06	1273.02	1557.6	1625.27	989.305	1618.18	1808.54	1533.12	1510.31	1605.16	1240.24	1521.03	1731.23	931.255	1794.16	2	2	3	2	2	3	2	2	2
83.04_1296.6405n	1	1	#10385	2	83.0435	1296.64	11	LLYNNVSNFGR	[4] Deamidated	sp|Q00610|CLH1_HUMAN	Clathrin heavy chain 1 OS=Homo sapiens OX=9606 GN=CLTC PE=1 SV=5	1.28034	Mock	anti877	0.0729051	15.5932	870.475	890.37	813.672	741.039	843.815	788.707	1037.59	1157.21	844.178	945.495	890.37	917.048	736.04	822.086	770.19	1105.23	1089.3	935.984	2	1	0	1	3	2	1	2	2
108.04_1208.7215n	1	1	#10427	2	108.042	1208.72	11	QLPLVKPYLR	[N-term] Gln->pyro-Glu	sp|Q00610|CLH1_HUMAN	Clathrin heavy chain 1 OS=Homo sapiens OX=9606 GN=CLTC PE=1 SV=5	1.44393	anti877	NC	0.0396193	17.1184	1001.15	1191.24	1097.31	1803.09	1666.51	1280.48	1189.74	1375.85	1452.21	1087.43	1191.24	1236.72	1790.92	1623.59	1250.42	1267.3	1295.12	1610.14	3	4	3	3	3	2	3	5	4
159.83_1698.8714n	1	1	#10580	3	159.834	1698.87	19	FDFVHDLVLYLYR		sp|Q00610|CLH1_HUMAN	Clathrin heavy chain 1 OS=Homo sapiens OX=9606 GN=CLTC PE=1 SV=5	1.50945	NC	Mock	0.0272969	19.6355	976.484	1199.23	1066.31	733.101	918.296	623.71	612.531	785.879	749.396	1060.64	1199.23	1201.78	728.156	894.649	609.067	652.463	739.766	830.894	3	3	3	4	3	2	2	2	3
147.93_3833.8677n	1	1	#10736	4	147.929	3833.87	34	FQEHLQLQNLGINPANIGFSTLTMESDKFICIR	[31] Carbamidomethyl	sp|Q00610|CLH1_HUMAN	Clathrin heavy chain 1 OS=Homo sapiens OX=9606 GN=CLTC PE=1 SV=5	1.02946	Mock	anti877	0.976729	17.1405	1790.41	1607.05	1755.8	1753.3	1625.4	1696.32	1877.74	1399.2	1947.61	1944.71	1607.05	1978.88	1741.47	1583.55	1656.5	2000.15	1317.1	2159.42	4	2	2	2	3	2	3	2	2
98.63_2158.1074n	1	1	#11417	3	98.6265	2158.11	25	RKDPELWGSVLLESNPYR		sp|Q00610|CLH1_HUMAN	Clathrin heavy chain 1 OS=Homo sapiens OX=9606 GN=CLTC PE=1 SV=5	1.01433	Mock	NC	0.967335	11.2264	1464.5	1570.87	1258.8	1253.07	1480.76	1563.66	1420.12	1414.95	1520.63	1590.72	1570.87	1418.72	1244.62	1442.62	1526.95	1512.7	1331.92	1686	0	1	0	1	1	1	0	0	1
171.61_3186.6609n	2	2	#12128,#18195	3,4	171.611	3186.66	24	FQSVPAQPGQTSPLLQYFGILLDQGQLNK		sp|Q00610|CLH1_HUMAN	Clathrin heavy chain 1 OS=Homo sapiens OX=9606 GN=CLTC PE=1 SV=5	1.11622	NC	anti877	0.135925	8.2526	2131.61	1864.19	1925.07	1936.62	1683.39	1684.38	1919.46	2001.59	1935.25	2315.32	1864.19	2169.65	1923.56	1640.04	1644.84	2044.6	1884.14	2145.71	2	4	2	1	3	1	1	2	2
119.52_1710.8430n	1	1	#13393	3	119.516	1710.84	18	AHMGMFTELAILYSK		sp|Q00610|CLH1_HUMAN	Clathrin heavy chain 1 OS=Homo sapiens OX=9606 GN=CLTC PE=1 SV=5	1.32127	NC	anti877	0.267411	24.563	906.495	819.289	1022.04	732.236	506.83	840.615	892.633	650.816	957.103	984.62	819.289	1151.89	727.297	493.778	820.88	950.825	612.628	1061.19	6	3	3	4	4	4	3	2	5
120.77_1710.8425n	1	1	#20008	3	120.769	1710.84	14	AHMGMFTELAILYSK		sp|Q00610|CLH1_HUMAN	Clathrin heavy chain 1 OS=Homo sapiens OX=9606 GN=CLTC PE=1 SV=5	1.19408	anti877	Mock	0.85887	44.2332	185.632	185.799	94.2337	224.161	100.053	189.584	181.526	70.1909	178.57	201.63	185.799	106.206	222.649	97.477	185.133	193.36	66.0723	197.99	3	3	1	1	0	2	3	1	2
152.80_2239.1522n	0	1	#13607	3	152.805	2239.15	19	FDVNTSAVQVLIEHIGNLDR		sp|Q00610|CLH1_HUMAN	Clathrin heavy chain 1 OS=Homo sapiens OX=9606 GN=CLTC PE=1 SV=5	1.02399	NC	Mock	0.784754	4.94	1873.82	1961.75	1802.9	1875.69	1754.7	1934.41	1851.23	1870.46	1784.68	2035.31	1961.75	2031.96	1863.04	1709.52	1888.99	1971.91	1760.7	1978.77	3	2	2	3	3	3	2	2	2
76.49_769.4008n	0	1	#13893	2	76.4939	769.401	4	LFESFK		sp|Q00610|CLH1_HUMAN	Clathrin heavy chain 1 OS=Homo sapiens OX=9606 GN=CLTC PE=1 SV=5	1.12952	Mock	NC	0.51551	14.2952	167.341	215.731	209.244	197.973	210.02	241.983	257.998	195.605	215.431	181.763	215.731	235.828	196.638	204.612	236.302	274.818	184.127	238.86	1	1	1	1	1	1	1	1	1
111.82_2195.1034n	1	1	#14731	3	111.824	2195.1	15	VGEQAQVVIIDMNDPSNPIR	[13] Deamidated	sp|Q00610|CLH1_HUMAN	Clathrin heavy chain 1 OS=Homo sapiens OX=9606 GN=CLTC PE=1 SV=5	1.09776	Mock	anti877	0.804219	19.0706	569.229	441.371	396.88	392.322	452.518	492.407	589.684	437.064	441.226	618.287	441.371	447.303	389.676	440.865	480.847	628.126	411.418	489.21	0	1	0	0	0	0	0	0	1
114.62_2381.0647n	1	1	#15324	3	114.616	2381.06	19	YGYIHLYDLETGTCIYMNR	[14] Carbamidomethyl	sp|Q00610|CLH1_HUMAN	Clathrin heavy chain 1 OS=Homo sapiens OX=9606 GN=CLTC PE=1 SV=5	1.22028	NC	Mock	0.230915	17.8244	707.952	682.897	501.86	570.656	490.593	529.936	546.357	543.464	461.223	768.966	682.897	565.621	566.807	477.96	517.495	581.975	511.575	511.382	3	2	4	3	4	2	4	3	2
138.60_1611.8291n	1	1	#15703	2	138.6	1611.83	19	ESYVETELIFALAK		sp|Q00610|CLH1_HUMAN	Clathrin heavy chain 1 OS=Homo sapiens OX=9606 GN=CLTC PE=1 SV=5	1.11067	Mock	NC	0.660677	14.6798	1435.97	1701.09	1383.1	1405.26	1823.58	1535.57	1710.26	1411.5	1898.67	1559.73	1701.09	1558.82	1395.78	1776.62	1499.52	1821.75	1328.67	2105.15	3	3	0	1	3	3	2	0	2
138.67_1611.8334n	1	1	#17969	3	138.666	1611.83	10	ESYVETELIFALAK		sp|Q00610|CLH1_HUMAN	Clathrin heavy chain 1 OS=Homo sapiens OX=9606 GN=CLTC PE=1 SV=5	1.13773	Mock	NC	0.356096	15.2437	594.191	659.035	578.721	682.043	733.989	624.554	634.345	817.04	632.875	645.401	659.035	652.247	677.443	715.088	609.892	675.698	769.098	701.701	4	5	5	5	5	4	5	5	6
45.31_705.4414n	0	1	#15724	2	45.3073	705.441	6	IVLYAK		sp|Q00610|CLH1_HUMAN	Clathrin heavy chain 1 OS=Homo sapiens OX=9606 GN=CLTC PE=1 SV=5	1.49427	NC	anti877	0.230454	39.7331	770.74	355.73	480.877	324.386	388.596	362.689	383.206	406.556	377.465	837.165	355.73	541.972	322.198	378.589	354.175	408.188	382.701	418.515	2	1	2	2	2	2	2	2	2
29.77_1042.4339n	1	1	#15878	2	29.7667	1042.43	8	ENPYYDSR		sp|Q00610|CLH1_HUMAN	Clathrin heavy chain 1 OS=Homo sapiens OX=9606 GN=CLTC PE=1 SV=5	1.36773	Mock	NC	0.650357	51.3743	114.175	303.112	378.95	183.98	379.324	310.853	216.366	443.747	428.928	124.015	303.112	427.095	182.739	369.556	303.555	230.471	417.709	475.574	2	2	1	2	2	2	2	2	3
98.89_2464.1901n	1	1	#16389	3	98.8925	2464.19	19	LAELEEFINGPNNAHIQQVGDR	[9] Deamidated	sp|Q00610|CLH1_HUMAN	Clathrin heavy chain 1 OS=Homo sapiens OX=9606 GN=CLTC PE=1 SV=5	3.16458	Mock	anti877	0.42989	89.4104	147.113	200.544	638.894	0	188.361	253.908	701.084	653.725	44.7871	159.792	200.544	720.065	0	183.51	247.947	746.789	615.365	49.6577	1	1	2	0	1	1	1	1	0
50.84_707.3767n	0	1	#16831	2	50.8448	707.377	5	FICIR	[3] Carbamidomethyl	sp|Q00610|CLH1_HUMAN	Clathrin heavy chain 1 OS=Homo sapiens OX=9606 GN=CLTC PE=1 SV=5	1.62251	NC	Mock	0.203861	48.6609	431.12	220.943	179.554	181.692	183.771	174.44	165.463	161.076	186.012	468.276	220.943	202.367	180.466	179.039	170.345	176.25	151.624	206.242	0	0	0	0	1	0	0	0	0
68.41_1757.8677n	1	1	#17620	2	68.409	1757.87	26	KFNALFAQGNYSEAAK		sp|Q00610|CLH1_HUMAN	Clathrin heavy chain 1 OS=Homo sapiens OX=9606 GN=CLTC PE=1 SV=5	1.20596	Mock	NC	0.32104	23.8608	490.433	462.912	475.28	512.285	603.38	369.115	537.312	617.207	568.345	532.7	462.912	535.664	508.83	587.842	360.449	572.34	580.991	630.153	0	0	0	0	0	0	0	1	0
131.34_3143.5015n	1	1	#17701	4	131.337	3143.5	14	LLEMNLMHAPQVADAILGNQMFTHYDR	[7] Oxidation	sp|Q00610|CLH1_HUMAN	Clathrin heavy chain 1 OS=Homo sapiens OX=9606 GN=CLTC PE=1 SV=5	1.2754	NC	anti877	0.638563	49.8088	1040.34	866.188	953.813	1002.05	320.2	920.457	1050.21	441.967	877.256	1130	866.188	1074.99	995.294	311.954	898.847	1118.67	416.033	972.658	3	2	3	2	1	2	3	0	3
25.67_1168.4429n	1	1	#18475	2	25.6707	1168.44	14	ESNCYDPER	[4] Carbamidomethyl	sp|Q00610|CLH1_HUMAN	Clathrin heavy chain 1 OS=Homo sapiens OX=9606 GN=CLTC PE=1 SV=5	1.34304	Mock	NC	0.706881	61.6447	76.2666	281.217	364.595	113.151	371.271	306.63	202.988	388.863	377.928	82.8396	281.217	410.917	112.387	361.71	299.431	216.221	366.045	419.028	2	2	2	2	2	3	2	2	3
52.11_1329.6207n	2	2	#28448,#18765	2,3	52.105	1329.62	12	DPHLACVAYER	[6] Carbamidomethyl	sp|Q00610|CLH1_HUMAN	Clathrin heavy chain 1 OS=Homo sapiens OX=9606 GN=CLTC PE=1 SV=5	1.34435	NC	Mock	0.520179	36.5702	1126.82	684.403	577.604	811.634	461.874	651.073	683.721	616.546	476.68	1223.94	684.403	650.988	806.16	449.981	635.788	728.294	580.368	528.519	2	2	2	1	1	1	2	1	2
171.61_2276.1184n	1	1	#19487	3	171.611	2276.12	22	DTELAEELLQWFLQEEKR		sp|Q00610|CLH1_HUMAN	Clathrin heavy chain 1 OS=Homo sapiens OX=9606 GN=CLTC PE=1 SV=5	1.33749	Mock	NC	0.291819	34.7019	699.551	631.736	336.667	585.352	649.661	690.838	785.5	685.986	759.394	759.841	631.736	379.441	581.404	632.932	674.619	836.708	645.734	841.979	1	1	1	1	1	1	2	1	2
142.04_2578.2702n	1	1	#20202	3	142.038	2578.27	21	AVDVFFPPEAQNDFPVAMQISEK		sp|Q00610|CLH1_HUMAN	Clathrin heavy chain 1 OS=Homo sapiens OX=9606 GN=CLTC PE=1 SV=5	1.47277	NC	Mock	0.309991	34.2083	863.686	685.75	418.006	656.772	500.624	577.201	590.235	406.277	339.363	938.122	685.75	471.114	652.342	487.732	563.65	628.713	382.438	376.269	3	3	3	3	4	0	2	0	3
164.72_1961.9929n	2	2	#30134,#21033	2,3	164.721	1961.99	19	AFMTADLPNELIELLEK	[3] Oxidation	sp|Q00610|CLH1_HUMAN	Clathrin heavy chain 1 OS=Homo sapiens OX=9606 GN=CLTC PE=1 SV=5	1.0392	NC	Mock	0.77962	7.93779	748.864	798.065	876.004	849.793	760.303	771.664	811.325	740.485	779.722	813.404	798.065	987.3	844.061	740.725	753.547	864.216	697.035	864.517	4	4	5	3	3	5	3	4	3
36.52_1485.7202n	0	2	#21398,#33855	3,4	36.5186	1485.72	15	RDPHLACVAYER	[7] Carbamidomethyl	sp|Q00610|CLH1_HUMAN	Clathrin heavy chain 1 OS=Homo sapiens OX=9606 GN=CLTC PE=1 SV=5	1.16406	NC	anti877	0.289301	17.0512	611.313	551.224	530.946	421.394	578.424	454.99	456	549.717	487.576	663.998	551.224	598.402	418.552	563.529	444.308	485.727	517.461	540.6	3	3	4	5	3	5	3	3	3
137.35_1999.9363n	1	1	#22180	3	137.346	1999.94	11	HNIMDFAMPYFIQVMK	[15] Oxidation	sp|Q00610|CLH1_HUMAN	Clathrin heavy chain 1 OS=Homo sapiens OX=9606 GN=CLTC PE=1 SV=5	1.29626	NC	anti877	0.590028	58.9717	289.259	275.431	217.413	236.005	68.9848	298.365	283.658	165.996	227.603	314.188	275.431	245.036	234.413	67.2084	291.361	302.15	156.255	252.355	1	1	1	1	0	1	2	0	1
50.58_1177.6253n	1	1	#24229	3	50.5811	1177.63	5	EGQFKDIITK		sp|Q00610|CLH1_HUMAN	Clathrin heavy chain 1 OS=Homo sapiens OX=9606 GN=CLTC PE=1 SV=5	1.51568	anti877	NC	0.169935	37.8035	168.467	90.6198	92.7689	163.177	131.578	238.545	209.929	162.581	158.678	182.987	90.6198	104.555	162.077	128.189	232.945	223.615	153.041	175.935	0	0	0	0	0	0	1	0	0
164.79_3423.7951n	1	1	#24370	4	164.788	3423.8	27	KGQVLSVCVEEENIIPYITNVLQNPDLALR	[8] Carbamidomethyl	sp|Q00610|CLH1_HUMAN	Clathrin heavy chain 1 OS=Homo sapiens OX=9606 GN=CLTC PE=1 SV=5	1.15575	Mock	anti877	0.490184	21.4686	455.314	524.365	597.022	443.1	634.781	448.243	644.522	518.996	600.296	494.555	524.365	672.874	440.111	618.434	437.72	686.539	488.543	665.579	3	4	5	3	3	2	4	4	3
153.01_3173.5416n	1	1	#25237	3	153.006	3173.54	19	WISLNTVALVTDNAVYHWSMEGESQPVK		sp|Q00610|CLH1_HUMAN	Clathrin heavy chain 1 OS=Homo sapiens OX=9606 GN=CLTC PE=1 SV=5	1.49723	NC	anti877	0.18851	37.9232	620.934	521.451	573.044	504.103	221.929	419.706	492.823	398.825	519.66	674.448	521.451	645.849	500.702	216.214	409.853	524.951	375.423	576.174	0	1	2	2	1	1	1	1	1
153.01_3173.5330n	1	1	#30568	4	153.006	3173.53	12	WISLNTVALVTDNAVYHWSMEGESQPVK		sp|Q00610|CLH1_HUMAN	Clathrin heavy chain 1 OS=Homo sapiens OX=9606 GN=CLTC PE=1 SV=5	1.44961	NC	Mock	0.598465	40.7324	670.447	573.189	274.804	366.951	628.905	304.583	344.438	317.627	385.416	728.229	573.189	309.718	364.476	612.71	297.432	366.893	298.989	427.331	2	1	0	2	0	1	2	0	0
37.21_1128.4747n	1	1	#26369	2	37.2122	1128.47	16	DAMQYASESK		sp|Q00610|CLH1_HUMAN	Clathrin heavy chain 1 OS=Homo sapiens OX=9606 GN=CLTC PE=1 SV=5	1.43345	NC	anti877	0.150977	28.2525	315.073	255.132	295.945	193.066	164.486	246.688	203.06	171.341	292.448	342.227	255.132	333.545	191.764	160.251	240.897	216.298	161.287	324.253	2	2	2	2	1	2	2	1	2
175.94_2120.0220n	1	1	#28382	3	175.936	2120.02	21	DTELAEELLQWFLQEEK		sp|Q00610|CLH1_HUMAN	Clathrin heavy chain 1 OS=Homo sapiens OX=9606 GN=CLTC PE=1 SV=5	1.70588	Mock	anti877	0.644132	77.76	234.878	230.429	16.4183	151.639	38.8628	142.922	186.166	166.979	215.636	255.121	230.429	18.5043	150.616	37.8621	139.567	198.302	157.182	239.087	1	0	0	0	0	1	1	1	0
136.48_3144.5371n	1	1	#29732	3	136.483	3144.54	21	FQEHLQLQNLGINPANIGFSTLTMESDK		sp|Q00610|CLH1_HUMAN	Clathrin heavy chain 1 OS=Homo sapiens OX=9606 GN=CLTC PE=1 SV=5	1.77559	NC	anti877	0.0766381	27.6011	203.264	196.067	128.804	128.194	77.3365	91.9113	143.398	82.3852	107.51	220.782	196.067	145.168	127.329	75.345	89.7535	152.746	77.551	119.202	1	1	1	1	1	0	1	0	1
166.79_3090.4333n	1	1	#30015	3	166.786	3090.43	17	ECFGACLFTCYDLLRPDVVLETAWR	[2] Carbamidomethyl|[6] Carbamidomethyl|[10] Carbamidomethyl	sp|Q00610|CLH1_HUMAN	Clathrin heavy chain 1 OS=Homo sapiens OX=9606 GN=CLTC PE=1 SV=5	1.15489	NC	anti877	0.396781	17.2142	533.895	461.52	428.123	373.357	492.457	366.808	472.286	396.334	417.642	579.908	461.52	482.516	370.839	479.775	358.196	503.075	373.078	463.061	4	3	2	3	2	4	3	2	2
164.72_3424.7726n	1	1	#30135	3	164.721	3424.77	15	KGQVLSVCVEEENIIPYITNVLQNPDLALR	[8] Carbamidomethyl|[13] Deamidated	sp|Q00610|CLH1_HUMAN	Clathrin heavy chain 1 OS=Homo sapiens OX=9606 GN=CLTC PE=1 SV=5	1.29696	Mock	anti877	0.223447	18.6792	236.3	271.087	311.949	208.684	267.729	218.787	338.04	236.004	327.601	256.665	271.087	351.582	207.276	260.835	213.651	360.077	222.156	363.228	0	0	0	0	0	0	0	1	0
134.88_2881.4844n	1	1	#30813	5	134.88	2881.48	16	RPLIDQVVQTALSETQDPEEVSVTVK	[9] Deamidated	sp|Q00610|CLH1_HUMAN	Clathrin heavy chain 1 OS=Homo sapiens OX=9606 GN=CLTC PE=1 SV=5	1.23292	NC	Mock	0.703505	37.2991	104.861	159.75	124.035	66.2536	130.755	147.243	107.526	134.34	73.3592	113.898	159.75	139.794	65.8067	127.387	143.786	114.536	126.457	81.3371	0	0	0	1	0	0	0	0	0
39.92_1044.5546n	0	1	#387	2	39.9194	1044.55	13	ALYEHLTAK		sp|P42704|LPPRC_HUMAN	Leucine-rich PPR motif-containing protein, mitochondrial OS=Homo sapiens OX=9606 GN=LRPPRC PE=1 SV=3	1.11244	NC	Mock	0.666869	23.2882	11298.3	9118.73	9050.38	7444.66	11350.4	8113.51	8209.14	9748.19	8531.54	12272	9118.73	10200.2	7394.44	11058.1	7923.03	8744.3	9176.18	9459.35	1	2	2	1	2	1	1	1	1
79.28_1026.6044n	1	1	#1258	2	79.279	1026.6	15	LQDAINILK		sp|P42704|LPPRC_HUMAN	Leucine-rich PPR motif-containing protein, mitochondrial OS=Homo sapiens OX=9606 GN=LRPPRC PE=1 SV=3	1.18462	Mock	NC	0.117581	10.5134	3246.99	3298.51	3788.43	3648.96	3074.28	3623.6	3877.57	4573.45	3790.81	3526.83	3298.51	4269.75	3624.35	2995.11	3538.53	4130.36	4305.09	4203.06	2	2	2	3	2	3	3	3	3
81.91_826.5259n	0	1	#1394	2	81.9149	826.526	11	LLAEILR		sp|P42704|LPPRC_HUMAN	Leucine-rich PPR motif-containing protein, mitochondrial OS=Homo sapiens OX=9606 GN=LRPPRC PE=1 SV=3	1.09559	Mock	NC	0.188769	6.16318	3247.92	3466.91	3674.75	3501.57	3454.45	3832.31	3620.27	3863.6	3898.86	3527.83	3466.91	4141.63	3477.95	3365.49	3742.34	3856.28	3636.89	4322.86	4	4	3	4	3	3	3	3	3
56.48_841.5368n	0	1	#1620	2	56.4847	841.537	11	LIITQVR		sp|P42704|LPPRC_HUMAN	Leucine-rich PPR motif-containing protein, mitochondrial OS=Homo sapiens OX=9606 GN=LRPPRC PE=1 SV=3	1.04472	anti877	Mock	0.855089	10.6069	2903.3	2629.85	2429.89	2742.59	2387.96	2953.56	2760.52	2605.06	2372.46	3153.51	2629.85	2738.6	2724.09	2326.47	2884.22	2940.48	2452.2	2630.47	2	3	2	3	3	4	3	3	4
93.40_1661.8736n	2	2	#8937,#1688	2,3	93.3956	1661.87	24	LGAVYDVSHYNALLK		sp|P42704|LPPRC_HUMAN	Leucine-rich PPR motif-containing protein, mitochondrial OS=Homo sapiens OX=9606 GN=LRPPRC PE=1 SV=3	1.01993	NC	Mock	0.815066	6.10176	6842.18	6432.43	6572.87	6552.3	6337.34	6620.69	6385.39	6923.08	6151.12	7431.87	6432.43	7407.95	6508.1	6174.14	6465.26	6801.66	6516.85	6820.06	3	2	3	2	2	2	2	3	3
100.61_1024.5236n	0	1	#1725	2	100.61	1024.52	11	FSPTDFLAK		sp|P42704|LPPRC_HUMAN	Leucine-rich PPR motif-containing protein, mitochondrial OS=Homo sapiens OX=9606 GN=LRPPRC PE=1 SV=3	1.08948	anti877	NC	0.0536675	5.98992	5606.83	5554.48	5583.31	6072.77	6068.26	6101.87	5822.95	5655.98	6338.43	6090.04	5554.48	6292.67	6031.81	5911.99	5958.62	6202.55	5324.1	7027.74	1	2	2	1	2	2	2	2	1
94.45_1327.7252n	2	2	#1921,#17327	2,3	94.4496	1327.73	18	SNTLPISLQSIR		sp|P42704|LPPRC_HUMAN	Leucine-rich PPR motif-containing protein, mitochondrial OS=Homo sapiens OX=9606 GN=LRPPRC PE=1 SV=3	1.15597	anti877	Mock	0.187348	12.8434	7081.61	6919.93	6421.88	7867.7	8372.58	7118.97	5788.84	6934.06	7484.66	7691.92	6919.93	7237.78	7814.64	8156.97	6951.84	6166.22	6527.18	8298.63	3	3	2	2	3	3	3	2	2
79.74_1102.5733n	0	1	#2050	2	79.7389	1102.57	16	SCGSLLPELK	[2] Carbamidomethyl	sp|P42704|LPPRC_HUMAN	Leucine-rich PPR motif-containing protein, mitochondrial OS=Homo sapiens OX=9606 GN=LRPPRC PE=1 SV=3	1.08793	Mock	anti877	0.0763769	5.41221	5808.2	6008.38	6067.6	5895.63	5930.94	5648.75	6252.31	6714.82	6044.83	6308.77	6008.38	6838.48	5855.86	5778.21	5516.14	6659.9	6320.81	6702.21	3	4	2	3	3	3	3	2	2
78.95_1349.7747n	2	2	#7638,#2462	2,3	78.9503	1349.77	19	SGGLGGSHALLLLR		sp|P42704|LPPRC_HUMAN	Leucine-rich PPR motif-containing protein, mitochondrial OS=Homo sapiens OX=9606 GN=LRPPRC PE=1 SV=3	1.12862	Mock	NC	0.195692	10.4465	4397.29	4423.73	4921.82	4671.17	4094.32	5049.61	5143.6	5529.85	4837.05	4776.27	4423.73	5547.14	4639.67	3988.89	4931.06	5478.91	5205.37	5363.08	2	3	2	2	2	2	2	2	3
92.07_891.5149n	1	1	#2583	2	92.0666	891.515	12	SSLLLGFR		sp|P42704|LPPRC_HUMAN	Leucine-rich PPR motif-containing protein, mitochondrial OS=Homo sapiens OX=9606 GN=LRPPRC PE=1 SV=3	1.0626	Mock	NC	0.266511	6.83073	2717.56	2712.44	3049.37	2920.76	2885.88	2864.16	2980.94	2936.96	3092.27	2951.77	2712.44	3436.79	2901.06	2811.57	2796.92	3175.27	2764.63	3428.56	3	2	2	2	3	3	3	2	2
53.83_701.4194n	0	1	#2788	2	53.8255	701.419	8	LDLSVR		sp|P42704|LPPRC_HUMAN	Leucine-rich PPR motif-containing protein, mitochondrial OS=Homo sapiens OX=9606 GN=LRPPRC PE=1 SV=3	1.26704	NC	Mock	0.73791	38.8585	3539.64	2139.38	1709.43	2374.54	1501.46	2892.77	2332.64	1411.9	2086.74	3844.69	2139.38	1926.61	2358.52	1462.79	2824.86	2484.71	1329.05	2313.68	2	2	1	2	2	2	3	1	2
102.70_1553.8451n	2	2	#15162,#2800	2,3	102.696	1553.85	19	NLLESYHVPELIK		sp|P42704|LPPRC_HUMAN	Leucine-rich PPR motif-containing protein, mitochondrial OS=Homo sapiens OX=9606 GN=LRPPRC PE=1 SV=3	1.05073	NC	Mock	0.293165	5.30356	5845.14	5917.55	6435.02	6026.2	5632.43	5829.79	5719.5	5794.56	5805.04	6348.9	5917.55	7252.59	5985.55	5487.39	5692.92	6092.36	5454.54	6436.34	5	2	2	2	3	3	3	4	3
61.22_859.4762n	0	1	#2886	2	61.2155	859.476	9	DILIACR	[6] Carbamidomethyl	sp|P42704|LPPRC_HUMAN	Leucine-rich PPR motif-containing protein, mitochondrial OS=Homo sapiens OX=9606 GN=LRPPRC PE=1 SV=3	1.12547	NC	Mock	0.47353	21.64	3093.64	2994.51	2829.87	2647.04	2568.5	2720.56	2850.6	1994.55	3078.67	3360.26	2994.51	3189.4	2629.18	2502.35	2656.69	3036.44	1877.51	3413.48	1	1	1	1	1	1	1	1	1
103.92_1125.6701n	0	1	#3041	2	103.923	1125.67	17	NVQGIIEILK		sp|P42704|LPPRC_HUMAN	Leucine-rich PPR motif-containing protein, mitochondrial OS=Homo sapiens OX=9606 GN=LRPPRC PE=1 SV=3	1.02158	Mock	anti877	0.937552	10.3578	3072.79	3160.12	3270.89	3003.53	3403.07	3090.03	3136.4	3606.71	2958.41	3337.61	3160.12	3686.46	2983.27	3315.44	3017.48	3340.87	3395.08	3280.14	2	2	3	2	2	2	2	3	2
125.49_2212.1521n	1	1	#3062	4	125.49	2212.15	15	EEGFPIRPHYFWPLLVGR		sp|P42704|LPPRC_HUMAN	Leucine-rich PPR motif-containing protein, mitochondrial OS=Homo sapiens OX=9606 GN=LRPPRC PE=1 SV=3	1.05332	NC	anti877	0.89817	18.822	2442.42	2904.17	3553.98	2643.77	3377.94	2428.27	2874.58	3203.73	2747.5	2652.92	2904.17	4005.51	2625.94	3290.95	2371.27	3061.98	3015.74	3046.3	2	2	3	2	2	2	2	2	3
139.27_1881.9816n	1	1	#3280	3	139.267	1881.98	21	DLPVTEAVFSALVTGHAR		sp|P42704|LPPRC_HUMAN	Leucine-rich PPR motif-containing protein, mitochondrial OS=Homo sapiens OX=9606 GN=LRPPRC PE=1 SV=3	1.07393	NC	anti877	0.897218	24.3371	4763.04	4985.53	7255.79	5708.67	4978.87	5146.28	5224.05	5821.14	5053.02	5173.53	4985.53	8177.63	5670.16	4850.66	5025.46	5564.62	5479.57	5602.54	4	5	5	4	5	4	7	5	6
77.23_1023.4581n	1	1	#3530	2	77.2266	1023.46	9	LQWFCDR	[5] Carbamidomethyl	sp|P42704|LPPRC_HUMAN	Leucine-rich PPR motif-containing protein, mitochondrial OS=Homo sapiens OX=9606 GN=LRPPRC PE=1 SV=3	1.12173	anti877	NC	0.178817	8.35107	1540.27	1466.22	1433.89	1759.85	1543.24	1677.82	1639.21	1709.45	1451.05	1673.01	1466.22	1616.06	1747.98	1503.5	1638.43	1746.07	1609.14	1608.85	2	2	2	2	2	2	2	2	2
118.63_1473.8329n	2	2	#3650,#10623	2,3	118.626	1473.83	23	MVFINNIALAQIK		sp|P42704|LPPRC_HUMAN	Leucine-rich PPR motif-containing protein, mitochondrial OS=Homo sapiens OX=9606 GN=LRPPRC PE=1 SV=3	1.09483	Mock	NC	0.452509	11.3763	2475.78	2512.69	3019.21	3019.4	2908.22	2745.99	2862.27	2650.02	3254.75	2689.15	2512.69	3402.8	2999.04	2833.33	2681.52	3048.86	2494.52	3608.7	3	4	2	5	3	3	4	3	4
53.03_1096.5822n	1	1	#3832	2	53.0281	1096.58	15	IQEENVIPR		sp|P42704|LPPRC_HUMAN	Leucine-rich PPR motif-containing protein, mitochondrial OS=Homo sapiens OX=9606 GN=LRPPRC PE=1 SV=3	1.29157	NC	Mock	0.711253	41.2294	3433.21	1989.74	1601.12	2097.51	1384.06	2558.12	2407.52	1464.37	1566.52	3729.09	1989.74	1804.54	2083.36	1348.42	2498.06	2564.46	1378.44	1736.88	3	2	2	3	2	2	2	2	2
93.66_1110.5735n	1	1	#3839	2	93.6591	1110.57	14	GAYDIFLNAK		sp|P42704|LPPRC_HUMAN	Leucine-rich PPR motif-containing protein, mitochondrial OS=Homo sapiens OX=9606 GN=LRPPRC PE=1 SV=3	1.17481	Mock	NC	0.147724	10.0751	2306.36	2421.49	2775.11	2534.9	2781.89	2526.02	2597.03	3127.25	3090.27	2505.13	2421.49	3127.68	2517.8	2710.25	2466.72	2766.33	2943.75	3426.34	3	3	3	4	2	4	3	3	3
55.35_1164.5473n	1	1	#4584	2	55.3548	1164.55	15	GFTLNDAANSR		sp|P42704|LPPRC_HUMAN	Leucine-rich PPR motif-containing protein, mitochondrial OS=Homo sapiens OX=9606 GN=LRPPRC PE=1 SV=3	1.14169	Mock	anti877	0.477363	18.0378	1785.32	1725.56	1408.87	1504.46	1218.18	1756.44	1860.15	1590.16	1663.4	1939.19	1725.56	1587.86	1494.32	1186.81	1715.2	1981.42	1496.85	1844.29	2	2	2	2	3	1	2	2	3
102.53_1376.6836n	0	1	#4605	2	102.531	1376.68	13	MLNGLEDSIGLSK	[3] Deamidated	sp|P42704|LPPRC_HUMAN	Leucine-rich PPR motif-containing protein, mitochondrial OS=Homo sapiens OX=9606 GN=LRPPRC PE=1 SV=3	1.03855	Mock	anti877	0.863127	11.8518	4299.51	4237.46	4471.53	4155.8	4234.79	4487.19	4824.97	4696.77	3852.48	4670.05	4237.46	5039.64	4127.77	4125.74	4381.84	5139.52	4421.17	4271.44	3	4	3	3	4	5	3	3	2
95.57_1376.6820n	1	1	#13822	2	95.5724	1376.68	16	MLNGLEDSIGLSK	[3] Deamidated	sp|P42704|LPPRC_HUMAN	Leucine-rich PPR motif-containing protein, mitochondrial OS=Homo sapiens OX=9606 GN=LRPPRC PE=1 SV=3	1.31294	NC	anti877	0.0535723	15.4945	1186.34	1100.78	1215.42	865.199	765.058	1037.46	1247.52	980.232	1138.52	1288.59	1100.78	1369.84	859.363	745.357	1013.1	1328.84	922.714	1262.33	3	1	2	3	2	2	2	1	2
171.21_2597.3793n	1	1	#4989	3	171.209	2597.38	37	LANQFAIYKPVTDFFLQLVDAGK		sp|P42704|LPPRC_HUMAN	Leucine-rich PPR motif-containing protein, mitochondrial OS=Homo sapiens OX=9606 GN=LRPPRC PE=1 SV=3	1.10633	Mock	NC	0.573207	14.7656	2635.68	2930.81	3513.93	2677.6	3472.98	3156.72	3080.82	3617.7	3347.43	2862.83	2930.81	3960.38	2659.54	3383.55	3082.61	3281.66	3405.42	3711.47	2	2	1	1	2	3	1	3	3
72.90_707.4044n	1	1	#5268	2	72.9016	707.404	7	ILGFMK		sp|P42704|LPPRC_HUMAN	Leucine-rich PPR motif-containing protein, mitochondrial OS=Homo sapiens OX=9606 GN=LRPPRC PE=1 SV=3	1.27961	NC	anti877	0.725779	55.2551	930.053	707.86	825.345	722.985	315.064	886.961	818.264	283.517	1063.35	1010.21	707.86	930.205	718.108	306.951	866.138	871.607	266.881	1178.99	2	2	2	2	1	2	2	2	2
128.74_2448.2397n	1	1	#5444	3	128.742	2448.24	24	SVLELIPELNEKEEAYNSLMK		sp|P42704|LPPRC_HUMAN	Leucine-rich PPR motif-containing protein, mitochondrial OS=Homo sapiens OX=9606 GN=LRPPRC PE=1 SV=3	1.1696	NC	anti877	0.760224	39.4401	3513.08	3134.17	3496.69	3098.03	1867.3	3707.69	3594.74	1671.71	3886.27	3815.85	3134.17	3940.95	3077.14	1819.22	3620.64	3829.09	1573.62	4308.91	4	2	4	3	4	3	3	3	4
104.45_1495.7466n	1	1	#5725	2	104.45	1495.75	19	AGYPQYVSEILEK		sp|P42704|LPPRC_HUMAN	Leucine-rich PPR motif-containing protein, mitochondrial OS=Homo sapiens OX=9606 GN=LRPPRC PE=1 SV=3	1.03704	Mock	NC	0.749582	7.91582	5867.3	6374.69	6876.2	6400.85	6762.88	6275.48	6441.36	7008.49	6376.43	6372.97	6374.69	7749.82	6357.67	6588.72	6128.15	6861.28	6597.25	7069.87	6	6	5	5	5	6	5	5	5
55.16_1228.6211n	1	1	#5909	2	55.1561	1228.62	18	GDVENIEVVQK		sp|P42704|LPPRC_HUMAN	Leucine-rich PPR motif-containing protein, mitochondrial OS=Homo sapiens OX=9606 GN=LRPPRC PE=1 SV=3	1.04074	NC	anti877	0.71618	9.42909	4209.31	4240.07	3916.86	4040.2	3553.9	4288.02	4133.55	4292.05	3883.45	4572.08	4240.07	4414.49	4012.95	3462.38	4187.35	4403.02	4040.2	4305.78	3	3	4	3	3	3	3	3	4
102.66_2006.9138n	0	1	#5936	3	102.663	2006.91	20	LFECDRDQMYYNLLK	[4] Carbamidomethyl	sp|P42704|LPPRC_HUMAN	Leucine-rich PPR motif-containing protein, mitochondrial OS=Homo sapiens OX=9606 GN=LRPPRC PE=1 SV=3	1.25403	NC	anti877	0.285904	19.5687	4455.68	4244.17	4403.4	3855.83	2696.32	3896.78	4552.78	3186.81	4556.98	4839.69	4244.17	4962.85	3829.82	2626.89	3805.3	4849.58	2999.82	5052.55	2	2	1	2	1	2	2	2	2
152.47_1714.8992n	2	2	#6072,#6067	2,3	152.471	1714.9	20	VIEPQYFGLAYLFR		sp|P42704|LPPRC_HUMAN	Leucine-rich PPR motif-containing protein, mitochondrial OS=Homo sapiens OX=9606 GN=LRPPRC PE=1 SV=3	1.04366	anti877	Mock	0.738042	9.16092	4245.9	4150.99	4896.73	4593.51	4571.74	4232.83	4111.96	4619.6	4106.07	4611.83	4150.99	5518.85	4562.53	4454.02	4133.46	4380.03	4348.54	4552.61	5	4	7	5	4	6	4	5	4
116.83_1881.9407n	2	2	#10173,#6118	2,3	116.829	1881.94	20	EQNIVFNAETYSNLIK		sp|P42704|LPPRC_HUMAN	Leucine-rich PPR motif-containing protein, mitochondrial OS=Homo sapiens OX=9606 GN=LRPPRC PE=1 SV=3	1.05233	Mock	NC	0.176684	4.89783	3645.34	3720.75	3997.68	3976.55	3875.7	3884.36	3961.74	4028.51	3968.23	3959.51	3720.75	4505.58	3949.73	3775.89	3793.16	4220.01	3792.12	4399.78	3	2	3	3	4	2	3	2	2
113.65_2483.2411n	2	2	#16009,#6169	3,4	113.65	2483.24	19	EVQMHSFPLQFTLHCALLANK	[15] Carbamidomethyl	sp|P42704|LPPRC_HUMAN	Leucine-rich PPR motif-containing protein, mitochondrial OS=Homo sapiens OX=9606 GN=LRPPRC PE=1 SV=3	1.19148	NC	anti877	0.633312	27.9938	2812.81	2427.56	2680.04	2634.46	1503.21	2509.89	2809.24	1729.31	3000.2	3055.23	2427.56	3020.53	2616.69	1464.5	2450.97	2992.38	1627.84	3326.48	2	1	2	2	2	1	2	3	2
137.25_1864.9000n	2	2	#17424,#6202	2,3	137.247	1864.9	20	DTTALSFFHMLNGAALR	[12] Deamidated	sp|P42704|LPPRC_HUMAN	Leucine-rich PPR motif-containing protein, mitochondrial OS=Homo sapiens OX=9606 GN=LRPPRC PE=1 SV=3	1.12246	NC	anti877	0.71559	25.2962	2386.08	2308.64	2124.42	2279.66	1435.37	2360.12	2199.71	1616.01	2463.99	2591.72	2308.64	2394.32	2264.28	1398.4	2304.71	2343.11	1521.18	2731.95	1	2	2	2	2	3	2	3	2
86.22_862.4771n	0	1	#6400	2	86.2227	862.477	10	LDDLFLK		sp|P42704|LPPRC_HUMAN	Leucine-rich PPR motif-containing protein, mitochondrial OS=Homo sapiens OX=9606 GN=LRPPRC PE=1 SV=3	1.20094	NC	Mock	0.216083	15.3685	850.182	873.435	802.334	706.166	846.266	655.329	587.605	801.994	713.705	923.453	873.435	904.269	701.403	824.473	639.944	625.911	754.935	791.322	2	2	2	2	2	1	2	2	2
110.90_2111.1313n	1	1	#6864	4	110.9	2111.13	16	TKDLPVTEAVFSALVTGHAR		sp|P42704|LPPRC_HUMAN	Leucine-rich PPR motif-containing protein, mitochondrial OS=Homo sapiens OX=9606 GN=LRPPRC PE=1 SV=3	1.18179	Mock	NC	0.38238	28.4027	1076.47	990.482	1636.13	1333.2	1393.74	1410.15	1541.51	1371.39	1463.36	1169.24	990.482	1844	1324.21	1357.85	1377.04	1642	1290.92	1622.5	1	2	2	2	2	2	2	2	2
122.33_1877.9753n	2	2	#10829,#6874	2,3	122.332	1877.98	21	TVQLTSSELESTLETLK		sp|P42704|LPPRC_HUMAN	Leucine-rich PPR motif-containing protein, mitochondrial OS=Homo sapiens OX=9606 GN=LRPPRC PE=1 SV=3	1.02888	NC	Mock	0.871839	9.70594	3424.09	3579.51	3766.7	3363.63	3937.81	3323.28	3373.63	3647.45	3446.94	3719.19	3579.51	4245.26	3340.95	3836.41	3245.26	3593.56	3433.43	3821.8	3	5	4	4	5	4	4	4	4
47.16_903.4750n	0	1	#7000	2	47.16	903.475	9	IPENIYR		sp|P42704|LPPRC_HUMAN	Leucine-rich PPR motif-containing protein, mitochondrial OS=Homo sapiens OX=9606 GN=LRPPRC PE=1 SV=3	1.2636	NC	anti877	0.628357	38.9215	5586.41	3102.99	2882.91	3075.35	3136.95	2945.93	2622.64	4184.74	2640.72	6067.87	3102.99	3249.18	3054.6	3056.17	2876.76	2793.61	3939.19	2927.9	2	0	2	0	2	1	0	0	1
51.84_1878.9547n	0	3	#16084,#7479,#7612	3,4,5	51.8412	1878.95	7	TVQLTSSELESTLETLK	[3] Deamidated	sp|P42704|LPPRC_HUMAN	Leucine-rich PPR motif-containing protein, mitochondrial OS=Homo sapiens OX=9606 GN=LRPPRC PE=1 SV=3	1.45244	NC	Mock	0.558935	50.8178	4527.72	2452.8	1689.7	2606.85	1785.18	2555.97	2066.8	1919.29	1983.33	4917.93	2452.8	1904.37	2589.26	1739.21	2495.97	2201.53	1806.67	2199.02	2	2	3	2	4	2	2	3	2
136.62_2984.4699n	1	1	#7878	4	136.616	2984.47	28	DAGIEPGPDTYLALLNAYAEKGDIDHVK		sp|P42704|LPPRC_HUMAN	Leucine-rich PPR motif-containing protein, mitochondrial OS=Homo sapiens OX=9606 GN=LRPPRC PE=1 SV=3	1.26045	Mock	NC	0.0483167	10.5294	1793.57	1873.83	2182.47	2288.75	2036.53	2450.57	2653.54	2370.17	2349.73	1948.15	1873.83	2459.75	2273.32	1984.09	2393.03	2826.52	2231.1	2605.27	3	4	4	3	5	4	3	4	3
37.08_829.4793n	0	1	#8871	2	37.0795	829.479	11	LVELTQK		sp|P42704|LPPRC_HUMAN	Leucine-rich PPR motif-containing protein, mitochondrial OS=Homo sapiens OX=9606 GN=LRPPRC PE=1 SV=3	1.06278	NC	anti877	0.887624	20.267	849.027	889.39	1021.42	742.749	996.2	857.87	688.331	1002.45	1005.09	922.199	889.39	1151.19	737.74	970.546	837.73	733.204	943.63	1114.4	2	2	3	3	2	2	2	2	3
159.20_2246.0421n	2	2	#29925,#9104	2,3	159.196	2246.04	23	NNNIDAAIENIENMLTSENK		sp|P42704|LPPRC_HUMAN	Leucine-rich PPR motif-containing protein, mitochondrial OS=Homo sapiens OX=9606 GN=LRPPRC PE=1 SV=3	1.18251	NC	anti877	0.560725	22.2538	2172.73	2004.13	2349.59	2052.99	1367.71	2098.47	2142.49	1482.86	2312.52	2359.98	2004.13	2648.1	2039.14	1332.49	2049.21	2282.16	1395.85	2564.01	5	5	2	5	4	3	2	4	3
152.20_2713.2978n	1	1	#9190	3	152.203	2713.3	25	YAGEPVPFIEPPESFEFYAQQLR		sp|P42704|LPPRC_HUMAN	Leucine-rich PPR motif-containing protein, mitochondrial OS=Homo sapiens OX=9606 GN=LRPPRC PE=1 SV=3	1.04061	NC	anti877	0.684065	8.03169	2561.17	2648.89	2976.99	2637.38	2640.39	2589.76	2562.06	2801.56	2565.33	2781.9	2648.89	3355.22	2619.59	2572.4	2528.96	2729.08	2637.17	2844.32	6	4	5	7	5	5	6	6	7
86.36_1382.8121n	2	2	#27354,#10012	2,3	86.3559	1382.81	15	EKNVQGIIEILK		sp|P42704|LPPRC_HUMAN	Leucine-rich PPR motif-containing protein, mitochondrial OS=Homo sapiens OX=9606 GN=LRPPRC PE=1 SV=3	1.09534	anti877	Mock	0.219225	7.74846	751.565	779.038	793.293	850.342	806.078	766.766	774.917	765.698	671.662	816.338	779.038	894.08	844.607	785.32	748.765	825.434	720.768	744.706	1	1	2	2	0	2	1	2	0
154.55_2220.0837n	2	2	#27360,#10457	2,3	154.545	2220.08	25	DAGIEPGPDTYLALLNAYAEK		sp|P42704|LPPRC_HUMAN	Leucine-rich PPR motif-containing protein, mitochondrial OS=Homo sapiens OX=9606 GN=LRPPRC PE=1 SV=3	1.13742	NC	Mock	0.0896977	9.65371	2772.06	2919.65	2693.46	2470.19	2775.24	2295.8	2435.36	2536	2400.73	3010.96	2919.65	3035.66	2453.53	2703.77	2241.9	2594.13	2387.19	2661.81	4	2	7	4	6	3	3	3	3
174.13_1309.7216n	2	2	#10804,#33122	2,3	174.127	1309.72	17	DLLQIIFSFSK		sp|P42704|LPPRC_HUMAN	Leucine-rich PPR motif-containing protein, mitochondrial OS=Homo sapiens OX=9606 GN=LRPPRC PE=1 SV=3	1.13672	NC	anti877	0.387126	14.8997	730.922	712.085	701.549	620.497	726.483	539.644	555.242	658.329	725.989	793.915	712.085	790.68	616.312	707.775	526.975	591.439	619.7	804.941	2	2	2	2	2	2	2	2	2
44.19_1371.7551n	1	1	#10939	3	44.1932	1371.76	17	LVEKGETDLIQK		sp|P42704|LPPRC_HUMAN	Leucine-rich PPR motif-containing protein, mitochondrial OS=Homo sapiens OX=9606 GN=LRPPRC PE=1 SV=3	1.63429	NC	anti877	0.226835	45.0653	1299.62	531.717	778.463	556.033	571.511	469.358	640.526	658.027	701.671	1411.63	531.717	877.366	552.282	556.794	458.339	682.282	619.416	777.979	2	3	3	2	2	3	2	2	3
109.08_1662.7700n	2	2	#11813,#16524	2,3	109.075	1662.77	24	AGDMENAENILTVMR		sp|P42704|LPPRC_HUMAN	Leucine-rich PPR motif-containing protein, mitochondrial OS=Homo sapiens OX=9606 GN=LRPPRC PE=1 SV=3	1.08853	NC	anti877	0.871898	50.9583	2058.77	1598.58	1726.89	2349.9	717.497	1878.92	1860	840.801	2259.5	2236.2	1598.58	1946.29	2334.05	699.02	1834.8	1981.25	791.465	2505.22	2	2	3	2	2	3	3	2	2
43.28_1055.5271n	1	1	#11886	2	43.2771	1055.53	12	VYLQNEYK		sp|P42704|LPPRC_HUMAN	Leucine-rich PPR motif-containing protein, mitochondrial OS=Homo sapiens OX=9606 GN=LRPPRC PE=1 SV=3	1.33456	NC	anti877	0.255455	30.7739	1656.08	968.447	1046.28	872.45	903.755	974.378	982.551	1065.48	1023.65	1798.8	968.447	1179.21	866.566	880.483	951.502	1046.6	1002.96	1134.97	2	2	2	2	2	3	2	2	2
41.89_705.4157n	0	1	#12135	2	41.8876	705.416	8	YVGLVR		sp|P42704|LPPRC_HUMAN	Leucine-rich PPR motif-containing protein, mitochondrial OS=Homo sapiens OX=9606 GN=LRPPRC PE=1 SV=3	1.18241	NC	Mock	0.00465507	4.84931	384.946	360.88	362.01	338.378	307.08	322.665	308.539	323.932	304.456	418.122	360.88	408.003	336.096	299.172	315.089	328.653	304.924	337.566	2	2	2	2	1	1	2	2	3
47.23_1281.6997n	1	1	#32408	2	47.2256	1281.7	14	AENQPIRDVLK		sp|P42704|LPPRC_HUMAN	Leucine-rich PPR motif-containing protein, mitochondrial OS=Homo sapiens OX=9606 GN=LRPPRC PE=1 SV=3	4.3636	NC	anti877	0.107738	91.785	294.282	63.1605	71.2617	41.3435	24.2858	32.6162	117.533	80.9586	41.7916	319.644	63.1605	80.3155	41.0647	23.6604	31.8504	125.195	76.2081	46.3365	1	0	0	1	0	0	0	1	0
47.36_1281.6979n	1	1	#12231	3	47.3561	1281.7	13	AENQPIRDVLK		sp|P42704|LPPRC_HUMAN	Leucine-rich PPR motif-containing protein, mitochondrial OS=Homo sapiens OX=9606 GN=LRPPRC PE=1 SV=3	1.6192	NC	anti877	0.266493	49.8629	1063.75	469.596	492.274	434.44	376.283	440.278	558.694	498.923	463.034	1155.42	469.596	554.817	431.51	366.593	429.941	595.116	469.648	513.39	1	1	1	2	1	2	2	1	0
128.54_2725.2513n	0	1	#12411	3	128.544	2725.25	22	EDGPSVFGSFFLQHCVTMNTPVEK	[15] Carbamidomethyl	sp|P42704|LPPRC_HUMAN	Leucine-rich PPR motif-containing protein, mitochondrial OS=Homo sapiens OX=9606 GN=LRPPRC PE=1 SV=3	1.09235	NC	anti877	0.79789	29.907	1274.57	1199.99	1257.36	1098.08	889.26	1429.08	1384.98	750.626	1284.42	1384.41	1199.99	1417.1	1090.67	866.361	1395.53	1475.26	706.581	1424.1	3	4	3	4	3	3	3	2	3
153.64_1723.8697n	2	2	#12665,#15537	2,3	153.642	1723.87	22	SEAANGNLDFVLSFLK		sp|P42704|LPPRC_HUMAN	Leucine-rich PPR motif-containing protein, mitochondrial OS=Homo sapiens OX=9606 GN=LRPPRC PE=1 SV=3	1.07881	anti877	NC	0.439785	8.87157	2449.14	2621.11	2557.7	2773.69	2915.46	2539.96	2527.7	2880.53	2442.7	2660.22	2621.11	2882.65	2754.98	2840.39	2480.33	2692.48	2711.5	2708.34	5	6	7	3	3	4	7	7	3
79.67_1695.8099n	1	1	#12675	2	79.6731	1695.81	22	LIASYCNVGDIEGASK	[6] Carbamidomethyl	sp|P42704|LPPRC_HUMAN	Leucine-rich PPR motif-containing protein, mitochondrial OS=Homo sapiens OX=9606 GN=LRPPRC PE=1 SV=3	1.19003	Mock	anti877	0.394497	18.6184	905.532	821.114	1165.49	941.192	899.937	785.324	940.469	975.335	1209.77	983.574	821.114	1313.57	934.844	876.763	766.887	1001.78	918.105	1341.33	2	2	4	3	3	3	1	2	2
134.08_1782.8413n	1	1	#13371	2	134.078	1782.84	23	GDLSTALEVAIDCYEK	[13] Carbamidomethyl	sp|P42704|LPPRC_HUMAN	Leucine-rich PPR motif-containing protein, mitochondrial OS=Homo sapiens OX=9606 GN=LRPPRC PE=1 SV=3	1.31464	Mock	NC	0.148371	24.3548	1387.44	1987.58	1287.82	1671.17	1938.13	1857.68	2283.18	2001.68	1845.11	1507.01	1987.58	1451.44	1659.89	1888.22	1814.07	2432.02	1884.22	2045.77	1	2	1	4	3	2	1	2	2
110.77_2311.0762n	1	1	#13719	3	110.768	2311.08	19	AILQENGCLSDSDMFSQAGLR	[8] Carbamidomethyl	sp|P42704|LPPRC_HUMAN	Leucine-rich PPR motif-containing protein, mitochondrial OS=Homo sapiens OX=9606 GN=LRPPRC PE=1 SV=3	1.44735	NC	anti877	0.0628308	19.7763	1447.17	1316.08	1364.35	1061.6	733.55	1056.68	1310.03	1013	1406.4	1571.9	1316.08	1537.69	1054.44	714.66	1031.87	1395.43	953.564	1559.35	2	1	1	2	0	1	2	1	2
90.80_1507.7580n	1	1	#14216	3	90.803	1507.76	13	KISNQFDWALMR		sp|P42704|LPPRC_HUMAN	Leucine-rich PPR motif-containing protein, mitochondrial OS=Homo sapiens OX=9606 GN=LRPPRC PE=1 SV=3	1.17444	NC	anti877	0.743269	51.7947	550.884	509.121	536.228	578.292	182.343	598.504	598.405	277.76	512.223	598.361	509.121	604.355	574.391	177.647	584.453	637.415	261.461	567.928	0	2	1	2	1	1	2	0	1
35.50_763.3916n	0	1	#14384	2	35.4951	763.392	8	NLDFQK		sp|P42704|LPPRC_HUMAN	Leucine-rich PPR motif-containing protein, mitochondrial OS=Homo sapiens OX=9606 GN=LRPPRC PE=1 SV=3	1.08027	Mock	anti877	0.881308	22.9338	412.22	486.753	571.585	455.726	502.944	508.785	393.814	628.849	562.589	447.746	486.753	644.204	452.652	489.993	496.84	419.487	591.949	623.771	1	0	0	0	1	0	0	0	0
36.42_1554.7174n	2	2	#30704,#14456	2,3	36.4198	1554.72	16	EKDIQEESTFSSR		sp|P42704|LPPRC_HUMAN	Leucine-rich PPR motif-containing protein, mitochondrial OS=Homo sapiens OX=9606 GN=LRPPRC PE=1 SV=3	1.22509	NC	Mock	0.402538	25.033	509.652	564.379	637.511	391.346	642.297	485.556	397.858	504.36	494.852	553.576	564.379	718.506	388.707	625.757	474.157	423.795	474.765	548.668	2	3	2	3	2	2	2	2	2
122.50_1803.8370n	1	1	#14663	2	122.498	1803.84	21	LLMSEDYFTQAMEVK		sp|P42704|LPPRC_HUMAN	Leucine-rich PPR motif-containing protein, mitochondrial OS=Homo sapiens OX=9606 GN=LRPPRC PE=1 SV=3	1.23989	Mock	anti877	0.471323	21.9678	752.691	842.941	1123.29	691.986	659.723	939.973	967.92	729.468	1144.04	817.56	842.941	1266.01	687.318	642.734	917.905	1031.02	686.664	1268.46	2	1	2	0	0	3	2	0	3
35.43_1271.6411n	1	1	#14675	2	35.4292	1271.64	18	TVLDQQQTPSR		sp|P42704|LPPRC_HUMAN	Leucine-rich PPR motif-containing protein, mitochondrial OS=Homo sapiens OX=9606 GN=LRPPRC PE=1 SV=3	1.24939	Mock	anti877	0.506885	25.5374	409.791	423.979	584.53	427.334	426.057	423.74	377.316	632.226	586.095	445.108	423.979	658.794	424.452	415.086	413.792	401.913	595.128	649.833	2	2	1	2	2	2	2	2	2
109.77_989.5560n	0	1	#14894	2	109.772	989.556	3	TDLAKALMK		sp|P42704|LPPRC_HUMAN	Leucine-rich PPR motif-containing protein, mitochondrial OS=Homo sapiens OX=9606 GN=LRPPRC PE=1 SV=3	1.04243	Mock	anti877	0.920073	16.2287	425.033	410.118	496.783	442.473	450.438	431.253	442.856	541.907	395.588	461.664	410.118	559.899	439.489	438.838	421.128	471.727	510.109	438.609	0	0	0	0	0	0	0	0	2
161.58_1724.8566n	1	1	#15885	2	161.577	1724.86	22	SEAANGNLDFVLSFLK	[5] Deamidated	sp|P42704|LPPRC_HUMAN	Leucine-rich PPR motif-containing protein, mitochondrial OS=Homo sapiens OX=9606 GN=LRPPRC PE=1 SV=3	1.04408	Mock	NC	0.711281	8.89555	906.722	952.879	1075.13	974.691	1042.19	970.023	1068.74	957.822	1037.53	984.866	952.879	1211.72	968.116	1015.36	947.25	1138.42	901.619	1150.36	5	3	2	3	3	1	4	2	3
129.07_3141.6537n	1	1	#16556	4	129.071	3141.65	14	TVQLTSSELESTLETLKAENQPIRDVLK		sp|P42704|LPPRC_HUMAN	Leucine-rich PPR motif-containing protein, mitochondrial OS=Homo sapiens OX=9606 GN=LRPPRC PE=1 SV=3	2.14019	Mock	NC	0.0154316	27.5856	373.153	394.352	600.921	845.821	714.905	1040	975.768	731.388	1221.54	405.312	394.352	677.268	840.116	696.496	1015.59	1039.38	688.472	1354.39	2	2	1	2	2	2	2	2	0
138.47_1767.9716n	2	2	#31319,#16975	2,3	138.466	1767.97	17	LEDVALQILLACPVSK	[12] Carbamidomethyl	sp|P42704|LPPRC_HUMAN	Leucine-rich PPR motif-containing protein, mitochondrial OS=Homo sapiens OX=9606 GN=LRPPRC PE=1 SV=3	1.22239	NC	Mock	0.084396	10.8221	1034.48	1284.24	1198.09	1042.33	918.821	1030.91	1067.28	905.547	904.176	1123.64	1284.24	1350.3	1035.29	895.16	1006.71	1136.85	852.411	1002.51	3	4	3	3	2	4	3	2	3
120.64_4138.8423n	1	1	#18086	4	120.636	4138.84	22	EGNQEVPFDVPELWYEDEKHSLNSSSASTTEPDFQK		sp|P42704|LPPRC_HUMAN	Leucine-rich PPR motif-containing protein, mitochondrial OS=Homo sapiens OX=9606 GN=LRPPRC PE=1 SV=3	1.04654	NC	Mock	0.928808	15.7032	707.632	957.275	909.63	838.072	997.187	730.247	863.851	773.911	822.28	768.618	957.275	1025.2	832.419	971.508	713.103	920.166	728.5	911.704	1	1	1	1	1	2	1	1	1
118.76_3327.4748n	2	2	#18111,#19220	3,4	118.758	3327.47	24	GMQELGVHPDQETYTDYVIPCFDSVNSAR	[21] Carbamidomethyl	sp|P42704|LPPRC_HUMAN	Leucine-rich PPR motif-containing protein, mitochondrial OS=Homo sapiens OX=9606 GN=LRPPRC PE=1 SV=3	1.29055	Mock	anti877	0.550969	39.0582	1681.25	1625.61	1600.89	1304.59	894.915	1613.06	2116.83	911.932	1891.53	1826.14	1625.61	1804.28	1295.79	871.87	1575.19	2254.83	858.422	2097.24	3	1	2	5	1	2	2	2	2
134.61_2322.0281n	1	1	#18444	3	134.613	2322.03	20	EGNQEVPFDVPELWYEDEK		sp|P42704|LPPRC_HUMAN	Leucine-rich PPR motif-containing protein, mitochondrial OS=Homo sapiens OX=9606 GN=LRPPRC PE=1 SV=3	1.17316	anti877	Mock	0.828178	37.3368	503.355	552.737	381.217	333.635	712.004	484.703	271.659	474.838	557.96	546.736	552.737	429.65	331.385	693.669	473.323	289.369	446.976	618.639	2	2	2	2	2	1	1	1	1
37.21_902.4624n	1	1	#18864	2	37.2122	902.462	12	GETDLIQK		sp|P42704|LPPRC_HUMAN	Leucine-rich PPR motif-containing protein, mitochondrial OS=Homo sapiens OX=9606 GN=LRPPRC PE=1 SV=3	1.09343	NC	anti877	0.843935	34.6187	739.15	801.823	777.851	603.087	860.729	656.871	529.364	1023.87	663.23	802.852	801.823	876.676	599.019	838.564	641.45	563.874	963.788	735.357	1	1	1	1	1	1	1	1	1
52.20_1510.8203n	2	2	#32157,#19236	2,3	52.2039	1510.82	19	KVIEEQLEPAVEK		sp|P42704|LPPRC_HUMAN	Leucine-rich PPR motif-containing protein, mitochondrial OS=Homo sapiens OX=9606 GN=LRPPRC PE=1 SV=3	1.19792	NC	Mock	0.887842	49.7693	590.917	260.846	274.283	380.509	235.906	343.547	348.006	256.056	335.935	641.844	260.846	309.131	377.943	229.831	335.481	370.693	241.031	372.469	1	1	1	1	1	1	1	0	1
35.36_1200.5525n	0	1	#19901	2	35.3633	1200.55	15	MEEANIQPNR		sp|P42704|LPPRC_HUMAN	Leucine-rich PPR motif-containing protein, mitochondrial OS=Homo sapiens OX=9606 GN=LRPPRC PE=1 SV=3	1.36347	NC	anti877	0.254578	24.3109	273.303	297.739	367.92	266.506	171.506	250.645	240.104	231.256	350.827	296.857	297.739	414.664	264.709	167.09	244.76	255.757	217.687	388.98	2	2	2	2	2	2	2	2	2
34.77_1091.5404n	1	1	#20425	3	34.7677	1091.54	8	QYFHQLEK		sp|P42704|LPPRC_HUMAN	Leucine-rich PPR motif-containing protein, mitochondrial OS=Homo sapiens OX=9606 GN=LRPPRC PE=1 SV=3	1.66408	Mock	anti877	0.385369	65.3281	68.9886	126.515	263.586	76.1414	202.487	122.297	163.518	279.525	224.127	74.9342	126.515	297.075	75.6278	197.272	119.426	174.177	263.123	248.501	1	0	1	0	1	0	1	0	0
174.93_2733.2819n	2	2	#21601,#25558	3,4	174.931	2733.28	25	GPTEAVGYFLYNLIDSMSDSEVQAK		sp|P42704|LPPRC_HUMAN	Leucine-rich PPR motif-containing protein, mitochondrial OS=Homo sapiens OX=9606 GN=LRPPRC PE=1 SV=3	1.27743	NC	anti877	0.430575	27.8058	1054.72	998.274	923.241	847.783	575.205	906.873	1014.62	615.47	1078.95	1145.62	998.274	1040.54	842.064	560.393	885.582	1080.77	579.355	1196.29	3	2	1	2	4	3	3	1	3
45.31_1403.6708n	1	1	#22408	2	45.3073	1403.67	19	CVANNQVETLEK	[1] Carbamidomethyl	sp|P42704|LPPRC_HUMAN	Leucine-rich PPR motif-containing protein, mitochondrial OS=Homo sapiens OX=9606 GN=LRPPRC PE=1 SV=3	1.43561	NC	anti877	0.159921	33.8501	528.853	281.153	338.763	276.708	258.758	264.728	261.866	292.593	286.243	574.431	281.153	381.803	274.842	252.095	258.513	278.937	275.424	317.373	2	2	2	1	2	2	2	2	2
100.28_1703.8557n	1	1	#24968	2	100.277	1703.86	16	QLILVLCSEENMQK	[7] Carbamidomethyl	sp|P42704|LPPRC_HUMAN	Leucine-rich PPR motif-containing protein, mitochondrial OS=Homo sapiens OX=9606 GN=LRPPRC PE=1 SV=3	1.02942	NC	anti877	0.963733	41.2945	360.686	317.731	317.93	349.846	238.714	379.314	375.143	178.514	442.32	391.771	317.731	358.323	347.486	232.566	370.409	399.599	168.039	490.423	0	1	0	0	0	1	0	0	1
36.82_1010.5319n	0	1	#25391	2	36.8151	1010.53	13	DAHLLVESK		sp|P42704|LPPRC_HUMAN	Leucine-rich PPR motif-containing protein, mitochondrial OS=Homo sapiens OX=9606 GN=LRPPRC PE=1 SV=3	1.11416	NC	anti877	0.644133	26.3806	254.767	226.904	220.942	174.156	274.063	182.403	202.52	245.051	214.329	276.724	226.904	249.013	172.982	267.005	178.121	215.722	230.672	237.638	3	3	3	2	2	2	3	3	3
115.34_2312.0398n	0	1	#26963	3	115.344	2312.04	21	AILQENGCLSDSDMFSQAGLR	[6] Deamidated|[8] Carbamidomethyl	sp|P42704|LPPRC_HUMAN	Leucine-rich PPR motif-containing protein, mitochondrial OS=Homo sapiens OX=9606 GN=LRPPRC PE=1 SV=3	1.55095	NC	anti877	0.585285	62.1954	232.865	201.55	165.627	138.821	44.28	203.786	248.684	54.3701	244.835	252.934	201.55	186.67	137.885	43.1397	199.001	264.896	51.1798	271.461	0	1	1	1	0	0	1	1	1
175.53_1845.0239n	1	1	#28037	3	175.535	1845.02	18	YIPDAMNLILLLVTEK		sp|P42704|LPPRC_HUMAN	Leucine-rich PPR motif-containing protein, mitochondrial OS=Homo sapiens OX=9606 GN=LRPPRC PE=1 SV=3	1.22878	NC	anti877	0.170231	16.6346	166.006	228.121	221.629	158.097	181.699	161.315	170.22	169.237	186.688	180.313	228.121	249.787	157.03	177.02	157.528	181.316	159.307	206.991	2	2	1	1	1	1	1	1	1
173.79_1927.0833n	1	1	#29203	2	173.794	1927.08	19	CGAIAEQTPILLLFLLR	[1] Carbamidomethyl	sp|P42704|LPPRC_HUMAN	Leucine-rich PPR motif-containing protein, mitochondrial OS=Homo sapiens OX=9606 GN=LRPPRC PE=1 SV=3	1.18254	Mock	anti877	0.293744	21.7945	284.178	330.374	211.36	274.045	265.691	280.889	342.819	331.139	296.465	308.669	330.374	238.213	272.197	258.849	274.294	365.167	311.708	328.706	0	0	0	0	0	0	1	0	0
26.53_1216.5427n	0	1	#31971	2	26.5297	1216.54	14	MEEANIQPNR	[1] Oxidation	sp|P42704|LPPRC_HUMAN	Leucine-rich PPR motif-containing protein, mitochondrial OS=Homo sapiens OX=9606 GN=LRPPRC PE=1 SV=3	1.15142	NC	anti877	0.601714	19.8666	79.0519	116.173	112.062	68.7275	98.2932	99.8555	94.523	107.493	95.668	85.8648	116.173	126.3	68.264	95.7621	97.5112	100.685	101.186	106.072	0	1	1	1	1	1	1	1	1
96.24_1678.7807n	1	1	#32086	2	96.2368	1678.78	15	AGDMENAENILTVMR	[4] Oxidation	sp|P42704|LPPRC_HUMAN	Leucine-rich PPR motif-containing protein, mitochondrial OS=Homo sapiens OX=9606 GN=LRPPRC PE=1 SV=3	3.77361	Mock	anti877	0.370281	173.205	39.0908	27.9946	79.9774	0	0	54.0921	133.217	70.905	0	42.4598	27.9946	90.1384	0	0	52.8222	141.902	66.7444	0	0	0	0	0	0	0	1	0	0
39.26_1834.8290n	1	1	#33819	3	39.2579	1834.83	18	HSLNSSSASTTEPDFQK		sp|P42704|LPPRC_HUMAN	Leucine-rich PPR motif-containing protein, mitochondrial OS=Homo sapiens OX=9606 GN=LRPPRC PE=1 SV=3	1.80909	NC	Mock	0.0169826	24.4774	61.0353	68.1034	55.3693	32.0149	51.6931	38.8013	27.7934	38.8103	35.3856	66.2956	68.1034	62.404	31.799	50.362	37.8903	29.6053	36.533	39.2338	1	1	1	1	1	1	1	1	1
116.40_2467.1864n	0	1	#1158	3	116.401	2467.19	16	LQQLFNHTMFILEQEEYQR	[6] Deamidated	sp|P35580|MYH10_HUMAN	Myosin-10 OS=Homo sapiens OX=9606 GN=MYH10 PE=1 SV=3	1.05524	NC	Mock	0.973874	27.1014	12520.9	11989.2	7299.2	13319.2	8979.62	9421.67	11563.1	9407.68	9173.38	13600	11989.2	8226.56	13229.3	8748.39	9200.48	12316.9	8855.66	10171	2	1	0	2	2	1	1	1	1
60.62_1017.4804n	0	1	#1241	2	60.618	1017.48	9	CNGVLEGIR	[1] Carbamidomethyl|[2] Deamidated	sp|P35580|MYH10_HUMAN	Myosin-10 OS=Homo sapiens OX=9606 GN=MYH10 PE=1 SV=3	1.05244	Mock	NC	0.308006	4.55773	4628.99	4685.65	4583.1	4513.46	4830.95	4928.04	5069.34	4892.68	4664.49	5027.94	4685.65	5165.38	4483.02	4706.55	4812.35	5399.82	4605.59	5171.76	3	2	2	2	2	3	1	4	4
110.83_1413.7785n	0	2	#1327,#3170	2,3	110.834	1413.78	4	QVLALQSQLADTK		sp|P35580|MYH10_HUMAN	Myosin-10 OS=Homo sapiens OX=9606 GN=MYH10 PE=1 SV=3	1.08065	anti877	NC	0.226045	6.3722	10374.1	10583.5	9377.63	11441.2	11156.2	10184.5	10062.9	10246.2	10358.7	11268.2	10583.5	10569	11364.1	10868.9	9945.36	10718.9	9644.97	11485.2	5	4	2	6	4	4	5	4	3
76.69_1413.7673n	0	1	#4932	2	76.6935	1413.77	17	QVLALQSQLADTK		sp|P35580|MYH10_HUMAN	Myosin-10 OS=Homo sapiens OX=9606 GN=MYH10 PE=1 SV=3	1.07966	NC	anti877	0.678702	13.651	2179.58	2602.24	2863	2253.18	2423.29	2404.27	2170.98	2187.24	2738.24	2367.42	2602.24	3226.74	2237.98	2360.89	2347.82	2312.51	2058.9	3036.02	2	2	2	2	1	2	2	2	2
92.60_1250.6287n	0	1	#1810	2	92.5992	1250.63	6	ASRDEIFAQSK		sp|P35580|MYH10_HUMAN	Myosin-10 OS=Homo sapiens OX=9606 GN=MYH10 PE=1 SV=3	1.36042	anti877	NC	0.0380009	16.6721	8599.33	7833.39	6730.26	10833.9	10957.2	9720.42	6986.88	9452.83	7384.29	9340.44	7833.39	7585.33	10760.8	10675	9492.21	7442.36	8898.16	8187.34	1	0	0	1	1	1	0	0	2
97.96_1317.7390n	0	1	#2031	3	97.96	1317.74	16	LDPHLVLDQLR		sp|P35580|MYH10_HUMAN	Myosin-10 OS=Homo sapiens OX=9606 GN=MYH10 PE=1 SV=3	1.00653	Mock	anti877	0.960137	3.39518	3185.23	3180.06	3054.31	3065.81	3214.12	3098.68	3103.78	3067.87	3268.23	3459.75	3180.06	3442.36	3045.14	3131.36	3025.94	3306.12	2887.85	3623.66	2	3	3	3	3	3	3	3	3
40.05_703.4011n	0	1	#2160	2	40.0502	703.401	6	LMATLR		sp|P35580|MYH10_HUMAN	Myosin-10 OS=Homo sapiens OX=9606 GN=MYH10 PE=1 SV=3	1.10571	NC	Mock	0.808393	25.0629	2092.04	1489.67	1840.21	1415.17	2200.63	1511.63	1499.03	1794.35	1610.18	2272.34	1489.67	2074	1405.63	2143.96	1476.14	1596.76	1689.06	1785.29	4	3	3	2	5	3	4	4	3
70.66_855.5162n	0	1	#2367	2	70.6577	855.516	9	LVLDQLR		sp|P35580|MYH10_HUMAN	Myosin-10 OS=Homo sapiens OX=9606 GN=MYH10 PE=1 SV=3	1.11331	anti877	NC	0.0712948	6.15437	1585.63	1565.69	1748.92	1816.78	1840.19	1798.54	1743.54	1786.03	1623.37	1722.29	1565.69	1971.12	1804.52	1792.8	1756.31	1857.2	1681.23	1799.92	2	2	2	2	2	1	2	2	2
76.83_1513.7649n	1	1	#2506	2	76.8269	1513.76	23	IGQLEEQLEQEAK		sp|P35580|MYH10_HUMAN	Myosin-10 OS=Homo sapiens OX=9606 GN=MYH10 PE=1 SV=3	1.03616	Mock	anti877	0.765151	6.61175	2919.4	2651.6	2738.46	2631.02	2936.3	2617.18	2768.74	3021.94	2689.77	3171	2651.6	3086.38	2613.27	2860.69	2555.74	2949.24	2844.62	2982.28	1	1	1	1	1	1	1	1	1
54.49_1222.6297n	0	1	#3146	3	54.492	1222.63	14	AGVLAHLEEER		sp|P35580|MYH10_HUMAN	Myosin-10 OS=Homo sapiens OX=9606 GN=MYH10 PE=1 SV=3	1.45251	NC	Mock	0.274996	26.6555	1611.23	1106.66	991.584	1180.86	799.446	1237.56	1054.61	607.124	892.104	1750.09	1106.66	1117.56	1172.89	778.86	1208.5	1123.36	571.5	989.122	2	0	0	4	0	0	2	1	0
75.23_1662.8109n	1	1	#3234	3	75.2282	1662.81	16	ALEEALEAKEEFER		sp|P35580|MYH10_HUMAN	Myosin-10 OS=Homo sapiens OX=9606 GN=MYH10 PE=1 SV=3	1.24654	anti877	NC	0.3479	22.3198	2996.07	3222.47	3308.7	3553.44	4851.57	3471.09	3272.25	4705.35	3246.15	3254.29	3222.47	3729.06	3529.47	4726.64	3389.6	3485.57	4429.25	3599.17	2	2	2	1	1	1	3	2	2
92.07_1936.9779n	0	1	#3605	3	92.0666	1936.98	19	LQQELDDLTVDLDHQR		sp|P35580|MYH10_HUMAN	Myosin-10 OS=Homo sapiens OX=9606 GN=MYH10 PE=1 SV=3	1.05142	anti877	NC	0.576227	7.7044	8537.78	8816.6	8965.41	8856.25	9823.67	8993.15	9381.18	9673.85	8335.79	9273.6	8816.6	10104.5	8796.51	9570.7	8782.02	9992.75	9106.21	9242.31	0	2	3	1	2	2	0	0	0
115.21_2072.0563n	1	1	#4230	3	115.212	2072.06	25	LQNELDNVSTLLEEAEKK		sp|P35580|MYH10_HUMAN	Myosin-10 OS=Homo sapiens OX=9606 GN=MYH10 PE=1 SV=3	1.09324	Mock	anti877	0.532806	11.5594	1769.99	1813.16	2173.97	1800.8	1890.34	1977.03	1807.93	2153.09	2235.67	1922.53	1813.16	2450.17	1788.65	1841.66	1930.62	1925.79	2026.75	2478.8	2	2	1	1	1	2	3	1	2
74.69_937.4989n	1	1	#4263	2	74.6946	937.499	10	IVFQEFR		sp|P35580|MYH10_HUMAN	Myosin-10 OS=Homo sapiens OX=9606 GN=MYH10 PE=1 SV=3	1.20727	Mock	NC	0.561476	33.7358	2326.59	2396.35	1731.35	2483.5	2899.45	2346.22	2233.8	3596.86	1961.42	2527.1	2396.35	1951.31	2466.75	2824.78	2291.14	2379.43	3385.8	2174.72	3	2	1	3	3	2	2	2	2
89.82_1202.6383n	0	1	#4322	2	89.8163	1202.64	14	ALELDPNLYR		sp|P35580|MYH10_HUMAN	Myosin-10 OS=Homo sapiens OX=9606 GN=MYH10 PE=1 SV=3	1.12699	Mock	NC	0.106358	8.07616	4074.19	3993.65	4174.68	4399.07	4926.48	4341.56	4403.8	5027.38	4365.97	4425.32	3993.65	4705.07	4369.39	4799.61	4239.63	4690.89	4732.38	4840.77	2	2	3	2	0	2	2	2	1
84.89_891.4846n	1	1	#4868	2	84.8918	891.485	10	FVAELWK		sp|P35580|MYH10_HUMAN	Myosin-10 OS=Homo sapiens OX=9606 GN=MYH10 PE=1 SV=3	1.08335	anti877	Mock	0.75251	28.4534	1129.37	944.883	1042.8	1131.26	1080.35	1027.16	782.278	889.254	1318.07	1226.71	944.883	1175.29	1123.63	1052.53	1003.05	833.275	837.075	1461.41	2	2	2	2	2	2	2	2	2
73.30_1293.6234n	0	1	#5139	3	73.298	1293.62	12	ADFCIIHYAGK	[4] Carbamidomethyl	sp|P35580|MYH10_HUMAN	Myosin-10 OS=Homo sapiens OX=9606 GN=MYH10 PE=1 SV=3	1.1568	anti877	NC	0.478849	23.6789	1654.08	1793.54	1112.24	1895.14	1614.39	1765.34	1722.39	1833.2	1532.1	1796.64	1793.54	1253.55	1882.35	1572.81	1723.9	1834.67	1725.63	1698.72	2	3	1	3	2	3	2	3	1
66.22_811.4202n	1	1	#5300	2	66.2238	811.42	7	YLFVDR		sp|P35580|MYH10_HUMAN	Myosin-10 OS=Homo sapiens OX=9606 GN=MYH10 PE=1 SV=3	1.03759	Mock	anti877	0.915653	13.06	1159.91	1158.13	1276.41	1096.72	1343.79	1105.06	1162.92	1408.43	1107.51	1259.88	1158.13	1438.57	1089.33	1309.19	1079.12	1238.73	1325.78	1227.95	3	2	3	2	2	2	2	1	2
54.76_1219.6404n	0	2	#6568,#5374	2,3	54.7585	1219.64	15	KFDQLLAEEK		sp|P35580|MYH10_HUMAN	Myosin-10 OS=Homo sapiens OX=9606 GN=MYH10 PE=1 SV=3	1.13493	NC	Mock	0.846699	27.5746	1914.23	1601.79	1128.17	1580.85	1063.31	1816.88	1736.69	984.54	1370.81	2079.2	1601.79	1271.51	1570.19	1035.93	1774.23	1849.91	926.769	1519.88	2	3	2	2	2	2	2	1	2
58.62_1231.5807n	1	1	#5815	2	58.6191	1231.58	17	ALEQQVEEMR		sp|P35580|MYH10_HUMAN	Myosin-10 OS=Homo sapiens OX=9606 GN=MYH10 PE=1 SV=3	1.08241	Mock	anti877	0.734299	21.4983	2014.24	1832.63	1629.05	1633.81	1389.03	2112.54	2025.54	1665.73	1867.33	2187.83	1832.63	1836.01	1622.79	1353.26	2062.94	2157.58	1567.98	2070.4	2	2	1	2	2	1	1	2	2
152.24_2044.0228n	0	2	#25035,#6285	2,3	152.237	2044.02	24	SLEAEILQLQEELASSER		sp|P35580|MYH10_HUMAN	Myosin-10 OS=Homo sapiens OX=9606 GN=MYH10 PE=1 SV=3	1.02771	anti877	Mock	0.483236	3.0976	3001.54	2992.38	3160.48	3130.31	3097.16	2977.05	3003.43	3049.79	2903.15	3260.22	2992.38	3562.02	3109.2	3017.4	2907.16	3199.22	2870.83	3218.88	4	5	3	6	2	4	4	5	3
118.53_1523.8373n	0	1	#6447	2	118.527	1523.84	22	VVSSVLQFGNISFK		sp|P35580|MYH10_HUMAN	Myosin-10 OS=Homo sapiens OX=9606 GN=MYH10 PE=1 SV=3	1.12707	Mock	NC	0.0552268	6.15195	2113.47	2207.77	2341.86	2214.21	2459.14	2214.76	2531.37	2555.7	2422.67	2295.61	2207.77	2639.39	2199.28	2395.82	2162.77	2696.39	2405.74	2686.14	1	1	3	3	1	2	2	1	3
118.53_1523.8322n	0	1	#9054	3	118.527	1523.83	11	VVSSVLQFGNISFK		sp|P35580|MYH10_HUMAN	Myosin-10 OS=Homo sapiens OX=9606 GN=MYH10 PE=1 SV=3	1.21483	Mock	NC	0.15491	17.2942	609.898	691.392	705.328	673.98	903.641	682.244	803.621	820.088	813.998	662.462	691.392	794.94	669.434	880.372	666.227	856.01	771.967	902.522	0	1	1	0	1	1	1	0	1
104.25_1737.9029n	1	1	#7370	3	104.252	1737.9	19	KQELEEILHDLESR		sp|P35580|MYH10_HUMAN	Myosin-10 OS=Homo sapiens OX=9606 GN=MYH10 PE=1 SV=3	1.044	NC	anti877	0.322586	3.75335	2185.58	2111.35	2261.5	2184.06	2041.55	2056.39	2027.73	2079.78	2182.39	2373.94	2111.35	2548.83	2169.33	1988.97	2008.11	2159.92	1957.75	2419.73	3	3	2	3	2	4	2	2	3
104.25_1737.8896n	1	1	#13143	4	104.252	1737.89	14	KQELEEILHDLESR		sp|P35580|MYH10_HUMAN	Myosin-10 OS=Homo sapiens OX=9606 GN=MYH10 PE=1 SV=3	1.20205	NC	anti877	0.0533808	10.9193	515.262	492.694	526.041	460.42	443.034	372.697	489.479	467.765	535.79	559.669	492.694	592.874	457.315	431.625	363.947	521.389	440.317	594.058	1	1	2	1	2	1	1	1	1
80.79_998.5507n	1	1	#7571	2	80.7947	998.551	9	LVWIPSER		sp|P35580|MYH10_HUMAN	Myosin-10 OS=Homo sapiens OX=9606 GN=MYH10 PE=1 SV=3	1.30002	Mock	anti877	0.106273	21.0545	990.608	993.642	987.905	1004.48	930.779	959.668	1297.74	1494.31	971.403	1075.98	993.642	1113.42	997.701	906.81	937.138	1382.34	1406.63	1077.04	3	2	2	1	1	1	1	1	1
58.75_1700.8434n	1	1	#7677	3	58.7514	1700.84	14	QEEELQAKDEELLK		sp|P35580|MYH10_HUMAN	Myosin-10 OS=Homo sapiens OX=9606 GN=MYH10 PE=1 SV=3	1.24617	NC	anti877	0.12576	18.3632	922.844	904.002	857.011	621.906	744.533	787.24	1079.31	811.023	782.871	1002.38	904.002	965.894	617.711	725.361	768.758	1149.67	763.434	868.009	1	1	0	0	1	1	1	0	1
84.89_1290.6466n	0	1	#7681	2	84.8918	1290.65	13	EQADFAVEALAK		sp|P35580|MYH10_HUMAN	Myosin-10 OS=Homo sapiens OX=9606 GN=MYH10 PE=1 SV=3	1.08288	Mock	NC	0.781795	20.9497	1661.18	1802.7	2147.16	1772.8	2403.41	1643.91	2109.64	2113.41	1853.05	1804.35	1802.7	2419.95	1760.85	2341.52	1605.32	2247.17	1989.4	2054.57	3	1	2	3	2	3	2	4	0
136.68_2403.1332n	2	2	#32973,#8069	2,3	136.682	2403.13	24	DAASLESQLQDTQELLQEETR		sp|P35580|MYH10_HUMAN	Myosin-10 OS=Homo sapiens OX=9606 GN=MYH10 PE=1 SV=3	1.06824	Mock	NC	0.483023	8.60562	1852.18	2012.9	1834.13	2048.64	1952.44	1906.78	2030.06	2203.67	1854.4	2011.81	2012.9	2067.15	2034.82	1902.16	1862.01	2162.4	2074.37	2056.06	2	3	2	3	3	2	3	3	2
65.10_1126.6612n	0	1	#8808	2	65.0993	1126.66	7	KLVWIPSER		sp|P35580|MYH10_HUMAN	Myosin-10 OS=Homo sapiens OX=9606 GN=MYH10 PE=1 SV=3	1.14451	Mock	anti877	0.785785	41.8886	1094.91	1230.03	2266.77	1224.69	1449.4	1593.73	1420.1	1823.76	1640.73	1189.28	1230.03	2554.76	1216.43	1412.07	1556.32	1512.68	1716.74	1819.16	0	1	0	0	0	0	0	0	1
60.55_1589.7699n	2	2	#25980,#8917	2,3	60.5516	1589.77	15	NKQEVMISDLEER		sp|P35580|MYH10_HUMAN	Myosin-10 OS=Homo sapiens OX=9606 GN=MYH10 PE=1 SV=3	1.43734	NC	anti877	0.317308	37.4062	1964.5	1757.13	2971.93	1234.12	1684.7	1738.09	1738.46	902.888	2020.75	2133.81	1757.13	3349.52	1225.8	1641.31	1697.28	1851.79	849.908	2240.51	1	1	1	1	0	1	1	0	1
132.44_2087.0159n	2	2	#25586,#8940	2,3	132.44	2087.02	24	IVGLDQVTGMTETAFGSAYK		sp|P35580|MYH10_HUMAN	Myosin-10 OS=Homo sapiens OX=9606 GN=MYH10 PE=1 SV=3	1.21298	NC	anti877	0.403435	20.6457	2347.8	2231.84	2504.19	2148.31	1483.88	2207.86	2456.47	1681.53	2247.67	2550.14	2231.84	2822.35	2133.82	1445.66	2156.02	2616.61	1582.86	2492.1	1	1	2	1	1	2	3	2	2
117.46_1741.9302n	2	2	#9203,#9791	2,3	117.463	1741.93	19	QLLQANPILESFGNAK		sp|P35580|MYH10_HUMAN	Myosin-10 OS=Homo sapiens OX=9606 GN=MYH10 PE=1 SV=3	1.04301	Mock	anti877	0.642527	7.2373	1742.57	2010.74	1925.29	1843.38	1964.75	1767.3	1902.69	1989.81	1922.75	1892.75	2010.74	2169.9	1830.94	1914.16	1725.81	2026.73	1873.05	2131.85	2	3	3	2	3	3	4	2	2
138.73_1741.9531n	0	1	#11810	3	138.733	1741.95	5	QLLQANPILESFGNAK		sp|P35580|MYH10_HUMAN	Myosin-10 OS=Homo sapiens OX=9606 GN=MYH10 PE=1 SV=3	1.74089	Mock	NC	0.00475976	18.6725	960.57	922.338	1280.92	1623.02	1429.88	1751.16	1889.34	1639.62	1978.94	1043.35	922.338	1443.66	1612.08	1393.06	1710.05	2012.51	1543.41	2194.15	2	1	3	3	5	4	4	3	3
127.14_1929.9914n	1	1	#9251	3	127.14	1929.99	23	MEIDLKDLEAQIEAANK		sp|P35580|MYH10_HUMAN	Myosin-10 OS=Homo sapiens OX=9606 GN=MYH10 PE=1 SV=3	1.15833	anti877	Mock	0.52381	24.5378	1706.78	1849.12	1405.31	1882.72	1725.69	1916.24	1679.11	1162.82	1927.56	1853.88	1849.12	1583.85	1870.02	1681.25	1871.26	1788.57	1094.59	2137.19	2	1	0	2	1	1	0	0	1
31.74_807.4455n	0	1	#9899	2	31.7354	807.446	9	TVGQLYK		sp|P35580|MYH10_HUMAN	Myosin-10 OS=Homo sapiens OX=9606 GN=MYH10 PE=1 SV=3	1.13636	Mock	NC	0.773686	37.5886	199.992	428.872	431.199	263.445	442.306	369.191	348.026	467.556	389.036	217.228	428.872	485.983	261.668	430.916	360.524	370.714	440.121	431.344	2	1	2	1	1	1	2	1	2
87.88_2239.9964n	1	1	#10255	3	87.8829	2240	21	MQAHIQDLEEQLDEEEGAR		sp|P35580|MYH10_HUMAN	Myosin-10 OS=Homo sapiens OX=9606 GN=MYH10 PE=1 SV=3	1.09226	NC	Mock	0.799262	35.6249	1116.16	1093.75	1150.79	1061.16	907.142	1208.53	1154.11	613.353	1309.39	1212.35	1093.75	1297	1054.01	883.782	1180.16	1229.34	577.362	1451.79	1	0	1	1	1	1	1	1	2
130.80_2163.1321n	0	1	#10363	3	130.803	2163.13	6	LDAQVQELHAKVSEGDRLR		sp|P35580|MYH10_HUMAN	Myosin-10 OS=Homo sapiens OX=9606 GN=MYH10 PE=1 SV=3	1.15381	Mock	NC	0.209761	9.1052	1705.27	2001.48	2009.91	1951.63	2234.04	1978.96	2192.75	2400.95	2002.26	1852.23	2001.48	2265.27	1938.47	2176.51	1932.5	2335.7	2260.07	2220.01	2	4	2	3	2	3	4	4	3
115.88_1960.9035n	0	1	#18492	2	115.876	1960.9	23	TQLEELEDELQATEDAK		sp|P35580|MYH10_HUMAN	Myosin-10 OS=Homo sapiens OX=9606 GN=MYH10 PE=1 SV=3	1.49126	anti877	Mock	0.62683	90.1574	602.01	428.642	0.18451	570.947	359.76	393.763	397.614	478.236	12.3039	653.893	428.642	0.207952	567.096	350.496	384.518	423.535	450.174	13.642	1	0	1	0	3	1	1	2	0
115.94_1960.9058n	0	1	#10384	3	115.942	1960.91	21	TQLEELEDELQATEDAK		sp|P35580|MYH10_HUMAN	Myosin-10 OS=Homo sapiens OX=9606 GN=MYH10 PE=1 SV=3	1.18623	anti877	NC	0.195213	15.9853	1013.55	945.332	737.686	1049.21	1084.03	1065.5	980.037	1027.2	888.272	1100.9	945.332	831.408	1042.14	1056.11	1040.48	1043.93	966.928	984.873	3	4	4	4	3	2	2	1	2
116.27_1960.9046n	0	1	#30562	2	116.27	1960.9	24	TQLEELEDELQATEDAK		sp|P35580|MYH10_HUMAN	Myosin-10 OS=Homo sapiens OX=9606 GN=MYH10 PE=1 SV=3	5.03185	NC	anti877	0.971001	173.205	0	0	456.745	17.627	73.1436	0	0	0	394.258	0	0	514.774	17.5081	71.2601	0	0	0	437.134	0	0	2	0	1	0	0	0	2
106.71_1439.6983n	0	1	#11026	2	106.708	1439.7	18	SDLLLEGFNNYR		sp|P35580|MYH10_HUMAN	Myosin-10 OS=Homo sapiens OX=9606 GN=MYH10 PE=1 SV=3	1.27506	anti877	NC	0.100173	15.3603	2450.18	2597.37	2578.5	3280.49	3596.34	2846.85	2564.94	3411.84	2743.26	2661.34	2597.37	2906.1	3258.36	3503.73	2780.01	2732.15	3211.65	3041.59	2	3	1	1	3	2	2	2	3
57.52_2199.0099n	2	2	#13664,#11243	3,4	57.519	2199.01	18	HAEQERDELADEITNSASGK		sp|P35580|MYH10_HUMAN	Myosin-10 OS=Homo sapiens OX=9606 GN=MYH10 PE=1 SV=3	1.06527	Mock	anti877	0.572638	10.3127	1411.99	1452.53	1701.87	1593.16	1371.75	1535.59	1607.88	1541.7	1644.64	1533.68	1452.53	1918.09	1582.41	1336.42	1499.53	1712.7	1451.23	1823.5	2	1	3	1	2	1	2	3	2
79.02_1396.6869n	0	1	#11300	3	79.0161	1396.69	10	VDYKADEWLMK		sp|P35580|MYH10_HUMAN	Myosin-10 OS=Homo sapiens OX=9606 GN=MYH10 PE=1 SV=3	1.60283	Mock	anti877	0.580728	65.8109	377.684	366.396	473.997	465.027	86.0107	508.82	779.626	239.103	680.039	410.234	366.396	534.217	461.891	83.7958	496.874	830.45	225.073	753.994	1	0	1	1	1	0	1	1	2
102.14_2138.9981n	1	1	#11848	3	102.136	2139	18	NMDPLNDNVATLLHQSSDR		sp|P35580|MYH10_HUMAN	Myosin-10 OS=Homo sapiens OX=9606 GN=MYH10 PE=1 SV=3	1.47705	NC	anti877	0.495341	56.0315	1347.24	1017.53	1119.08	907.951	297.624	1153.08	1374.85	522.251	1416.3	1463.35	1017.53	1261.26	901.826	289.959	1126.01	1464.47	491.606	1570.33	2	1	2	1	1	1	1	1	2
145.46_1796.0130n	0	2	#17142,#11925	2,3	145.461	1796.01	5	LQLAKKEEELQGALAR		sp|P35580|MYH10_HUMAN	Myosin-10 OS=Homo sapiens OX=9606 GN=MYH10 PE=1 SV=3	1.0807	Mock	anti877	0.551321	12.0799	1323.83	1473.65	1400.01	1373.38	1422.4	1127.57	1392.24	1549.23	1298.48	1437.92	1473.65	1577.88	1364.11	1385.77	1101.1	1483	1458.33	1439.7	3	4	3	2	4	3	2	2	2
87.62_1951.9927n	2	2	#17035,#11934	3,4	87.6167	1951.99	25	HATALEELSEQLEQAKR		sp|P35580|MYH10_HUMAN	Myosin-10 OS=Homo sapiens OX=9606 GN=MYH10 PE=1 SV=3	1.08477	Mock	NC	0.578216	12.1654	1515.8	1196.38	1301.69	1463.87	1359.39	1511.76	1570.3	1252.17	1531.65	1646.43	1196.38	1467.06	1453.99	1324.38	1476.27	1672.67	1178.7	1698.22	4	2	1	2	2	2	3	2	3
60.75_1450.6877n	1	1	#12075	3	60.7511	1450.69	9	EIFMQVEDERR		sp|P35580|MYH10_HUMAN	Myosin-10 OS=Homo sapiens OX=9606 GN=MYH10 PE=1 SV=3	1.07737	anti877	NC	0.501708	9.43232	348.582	320.984	322.076	328.894	393.659	345.814	365.319	329.764	314.154	378.624	320.984	362.996	326.676	383.522	337.696	389.135	310.414	348.318	0	1	1	0	0	1	1	0	0
111.69_1960.0022n	1	1	#17517	3	111.69	1960	16	TFHIFYQLLSGAGEHLK		sp|P35580|MYH10_HUMAN	Myosin-10 OS=Homo sapiens OX=9606 GN=MYH10 PE=1 SV=3	1.10419	Mock	anti877	0.75414	36.2489	582.047	735.854	545.642	759.691	352.403	575.977	615.099	714.313	534.542	632.21	735.854	614.965	754.567	343.328	562.455	655.197	672.399	592.674	3	3	1	2	2	3	1	3	2
111.82_1960.0165n	1	1	#12436	4	111.824	1960.02	15	TFHIFYQLLSGAGEHLK		sp|P35580|MYH10_HUMAN	Myosin-10 OS=Homo sapiens OX=9606 GN=MYH10 PE=1 SV=3	1.03554	NC	anti877	0.953073	17.3964	752.747	945.089	678.046	785.447	734.218	774.672	821.748	694.841	786.944	817.622	945.089	764.192	780.149	715.311	756.485	875.319	654.069	872.525	3	2	3	3	1	3	2	2	3
128.94_1943.9675n	0	2	#27834,#13153	2,3	128.94	1943.97	18	LQNELDNVSTLLEEAEK		sp|P35580|MYH10_HUMAN	Myosin-10 OS=Homo sapiens OX=9606 GN=MYH10 PE=1 SV=3	1.01115	Mock	NC	0.990528	30.729	996.235	970.152	1012.2	893.627	760.75	1332.25	1073.29	666.656	1271.84	1082.09	970.152	1140.8	887.599	741.16	1300.97	1143.26	627.538	1410.16	2	2	3	2	1	3	3	2	3
43.47_902.5014n	1	1	#14370	2	43.4738	902.501	11	ATISALEAK		sp|P35580|MYH10_HUMAN	Myosin-10 OS=Homo sapiens OX=9606 GN=MYH10 PE=1 SV=3	1.57595	NC	anti877	0.164235	40.2312	516.502	260.878	281.517	222.445	243.515	205.949	334.682	292.884	268.804	561.016	260.878	317.283	220.945	237.244	201.114	356.501	275.698	298.036	0	0	0	0	1	0	0	0	0
99.09_1795.8954n	1	1	#14718	3	99.0901	1795.9	21	HATALEELSEQLEQAK		sp|P35580|MYH10_HUMAN	Myosin-10 OS=Homo sapiens OX=9606 GN=MYH10 PE=1 SV=3	1.05127	NC	Mock	0.880652	22.5771	619.452	709.608	653.723	574.869	754.398	613.822	499.575	780.684	605.834	672.839	709.608	736.778	570.992	734.971	599.411	532.143	734.875	671.719	2	0	0	0	0	0	1	0	0
145.69_2713.3576n	2	2	#14846,#27311	3,4	145.694	2713.36	26	KLDGETTDLQDQIAELQAQIDELK		sp|P35580|MYH10_HUMAN	Myosin-10 OS=Homo sapiens OX=9606 GN=MYH10 PE=1 SV=3	1.13277	NC	Mock	0.15341	10.7914	1473.02	1535.8	1245.02	1263.75	1302.52	1199.53	1190.82	1315.88	1248.55	1599.97	1535.8	1403.2	1255.22	1268.98	1171.37	1268.45	1238.67	1384.33	4	3	2	3	3	4	3	4	3
173.20_3060.4888n	2	2	#24694,#17736	3,4	173.197	3060.49	27	DLSEELEALKTELEDTLDTTAAQQELR		sp|P35580|MYH10_HUMAN	Myosin-10 OS=Homo sapiens OX=9606 GN=MYH10 PE=1 SV=3	1.8995	Mock	anti877	0.529216	81.1853	846.336	812.119	35.6935	787.543	49.8127	634.107	1040.96	809.91	944.169	919.276	812.119	40.2283	782.232	48.53	619.22	1108.82	762.386	1046.85	1	2	0	1	0	1	2	2	1
66.36_1536.7411n	0	1	#18938	4	66.357	1536.74	11	DKADFCIIHYAGK	[6] Carbamidomethyl	sp|P35580|MYH10_HUMAN	Myosin-10 OS=Homo sapiens OX=9606 GN=MYH10 PE=1 SV=3	1.05084	NC	anti877	0.929061	35.3152	239.18	199.579	155.776	250.645	118.224	196.901	233.506	175.7	172.928	259.793	199.579	175.567	248.955	115.179	192.278	248.729	165.391	191.734	1	1	1	1	1	1	1	0	1
29.77_915.4313n	1	1	#19040	2	29.7667	915.431	9	TGLEDPER		sp|P35580|MYH10_HUMAN	Myosin-10 OS=Homo sapiens OX=9606 GN=MYH10 PE=1 SV=3	1.38434	Mock	NC	0.493622	30.7037	132.24	231.376	248.028	145.994	264.35	245.445	187.365	351.861	307.499	143.637	231.376	279.54	145.01	257.543	239.683	199.58	331.215	340.94	2	2	1	2	1	3	2	3	2
46.70_1451.7886n	1	1	#21073	4	46.699	1451.79	14	VIQYLAHVASSHK		sp|P35580|MYH10_HUMAN	Myosin-10 OS=Homo sapiens OX=9606 GN=MYH10 PE=1 SV=3	1.45196	NC	anti877	0.332116	44.0872	378.95	192.35	182.304	162.929	180.745	175.352	180.602	189.162	206.898	411.609	192.35	205.466	161.83	176.091	171.236	192.376	178.063	229.399	2	0	2	1	1	0	1	1	1
125.49_2531.1675n	1	1	#21247	3	125.49	2531.17	22	IAQLEEELEEEQSNMELLNDR		sp|P35580|MYH10_HUMAN	Myosin-10 OS=Homo sapiens OX=9606 GN=MYH10 PE=1 SV=3	1.84483	NC	anti877	0.0605306	29.9334	506.456	504.389	498.832	290.726	190.376	337.226	450.515	261.101	480.438	550.104	504.389	562.208	288.765	185.474	329.309	479.884	245.78	532.686	1	1	0	1	1	1	1	1	1
122.43_1753.8661n	1	1	#21619	3	122.432	1753.87	15	NLPIYSENIIEMYR		sp|P35580|MYH10_HUMAN	Myosin-10 OS=Homo sapiens OX=9606 GN=MYH10 PE=1 SV=3	1.29864	NC	anti877	0.191998	23.1194	415.19	408.567	548.283	325.617	287.348	443.557	442.027	396.104	442.029	450.973	408.567	617.942	323.42	279.948	433.143	470.843	372.862	490.1	1	1	1	1	1	1	1	1	2
156.09_3266.7207n	1	1	#22572	4	156.085	3266.72	16	KLDGETTDLQDQIAELQAQIDELKLQLAK		sp|P35580|MYH10_HUMAN	Myosin-10 OS=Homo sapiens OX=9606 GN=MYH10 PE=1 SV=3	1.50792	Mock	NC	0.0212198	21.8686	242.565	251.449	353.77	425.539	386.14	423.712	462.866	450.263	365.258	263.47	251.449	398.716	422.669	376.197	413.764	493.041	423.843	404.98	0	1	1	1	1	1	3	0	1
95.31_1743.8882n	1	1	#23362	2	95.3083	1743.89	21	TTLQVDTLNAELAAER		sp|P35580|MYH10_HUMAN	Myosin-10 OS=Homo sapiens OX=9606 GN=MYH10 PE=1 SV=3	1.2632	Mock	NC	0.137207	21.5687	262.09	171.789	203.428	207.115	209.101	236.658	248.119	267.819	289.111	284.678	171.789	229.273	205.718	203.717	231.102	264.294	252.104	320.553	0	1	1	1	1	1	1	1	1
53.36_1518.6767n	1	1	#23543	2	53.3607	1518.68	20	ELDDATEANEGLSR		sp|P35580|MYH10_HUMAN	Myosin-10 OS=Homo sapiens OX=9606 GN=MYH10 PE=1 SV=3	1.07602	anti877	Mock	0.876102	38.6631	478.662	313.663	283.968	347.661	314.503	420.413	450.832	195.092	360.167	519.915	313.663	320.046	345.316	306.405	410.543	480.222	183.644	399.336	2	2	1	2	2	1	2	2	2
51.11_1732.8210n	1	1	#23745	3	51.1107	1732.82	15	QGLETDNKELACEVK	[12] Carbamidomethyl	sp|P35580|MYH10_HUMAN	Myosin-10 OS=Homo sapiens OX=9606 GN=MYH10 PE=1 SV=3	1.60671	NC	Mock	0.166832	45.8723	470.234	251.824	204.637	199.441	173.783	211.213	203.987	184.386	188.393	510.76	251.824	230.636	198.096	169.308	206.254	217.285	173.567	208.881	1	0	0	0	0	0	0	0	1
82.58_1683.8074n	1	1	#24059	2	82.5769	1683.81	16	QEEELQAKDEELLK	[N-term] Gln->pyro-Glu	sp|P35580|MYH10_HUMAN	Myosin-10 OS=Homo sapiens OX=9606 GN=MYH10 PE=1 SV=3	1.53718	anti877	NC	0.0277059	21.634	184.748	135.897	211.605	244.411	299.631	274.121	211.478	225.12	231.9	200.67	135.897	238.489	242.763	291.915	267.685	225.265	211.91	257.119	0	0	0	0	0	0	0	1	0
171.81_1262.6327n	0	1	#25132	2	171.812	1262.63	5	AQFERDLQTR		sp|P35580|MYH10_HUMAN	Myosin-10 OS=Homo sapiens OX=9606 GN=MYH10 PE=1 SV=3	1.01009	Mock	anti877	0.989413	10.0149	219.702	212.055	228.212	225.802	216.664	213.576	215.23	245.288	202.144	238.637	212.055	257.206	224.279	211.084	208.562	229.261	230.895	224.127	1	0	0	0	1	1	0	0	0
53.09_1550.6828n	0	1	#25585	2	53.0945	1550.68	18	EDQSILCTGESGAGK	[7] Carbamidomethyl	sp|P35580|MYH10_HUMAN	Myosin-10 OS=Homo sapiens OX=9606 GN=MYH10 PE=1 SV=3	1.70827	NC	Mock	0.22355	44.9382	430.447	271.704	171.013	218.085	166.454	237.406	188.695	152.994	169.449	467.544	271.704	192.74	216.614	162.167	231.832	200.996	144.017	187.876	1	1	1	1	1	1	1	1	1
44.65_725.3501n	0	1	#25702	2	44.6513	725.35	4	FQEFR		sp|P35580|MYH10_HUMAN	Myosin-10 OS=Homo sapiens OX=9606 GN=MYH10 PE=1 SV=3	2.52585	NC	Mock	0.125153	69.0675	197.426	82.1141	111.217	107.423	103.819	57.323	40.3999	22.8734	91.4298	214.441	82.1141	125.347	106.699	101.146	55.9772	43.0336	21.5312	101.373	1	1	1	1	1	0	1	1	1
92.47_2155.0289n	1	1	#26058	3	92.4665	2155.03	14	NMDPLNDNVATLLHQSSDR	[2] Oxidation	sp|P35580|MYH10_HUMAN	Myosin-10 OS=Homo sapiens OX=9606 GN=MYH10 PE=1 SV=3	1.2156	Mock	NC	0.249872	20.7326	388.407	357.999	311.241	440.826	381.692	462.586	390.05	365.455	530.166	421.881	357.999	350.784	437.852	371.863	451.726	415.478	344.011	587.822	1	0	1	1	0	0	0	0	2
158.89_2434.1811n	1	1	#26297	3	158.894	2434.18	22	NILAEQLQAETELFAEAEEMR		sp|P35580|MYH10_HUMAN	Myosin-10 OS=Homo sapiens OX=9606 GN=MYH10 PE=1 SV=3	1.30259	NC	anti877	0.448684	35.3183	735.674	621.406	672.204	598.757	309.558	649.572	677.109	434.163	683.68	799.076	621.406	757.607	594.719	301.586	634.322	721.251	408.688	758.031	4	4	4	4	4	4	4	3	4
36.88_1242.6521n	1	1	#27927	2	36.8811	1242.65	16	KEEELQGALAR		sp|P35580|MYH10_HUMAN	Myosin-10 OS=Homo sapiens OX=9606 GN=MYH10 PE=1 SV=3	1.12731	NC	Mock	0.616124	21.1849	103.165	77.715	94.8292	78.2432	92.6872	74.1631	61.8315	88.6431	94.097	112.056	77.715	106.877	77.7155	90.3004	72.4219	65.8623	83.4417	104.33	1	1	2	1	1	1	1	1	0
24.68_1506.8499n	1	1	#29287	4	24.675	1506.85	11	KKLDAQVQELHAK		sp|P35580|MYH10_HUMAN	Myosin-10 OS=Homo sapiens OX=9606 GN=MYH10 PE=1 SV=3	1.2532	Mock	NC	0.738329	39.9275	53.5052	86.4859	123.637	61.0642	124.784	91.437	69.3991	135.209	125.772	58.1165	86.4859	139.345	60.6523	121.571	89.2903	73.9232	127.275	139.45	1	1	1	1	1	1	1	1	1
29.17_1372.6691n	0	1	#29659	3	29.1738	1372.67	18	HGFEAASIKEER		sp|P35580|MYH10_HUMAN	Myosin-10 OS=Homo sapiens OX=9606 GN=MYH10 PE=1 SV=3	1.06168	Mock	anti877	0.987005	43.682	38.8537	89.9722	86.1649	51.4107	99.697	60.3398	51.176	61.185	112.129	42.2023	89.9722	97.1121	51.064	97.1297	58.9232	54.5122	57.5948	124.323	1	1	1	1	1	0	1	0	1
40.25_1250.6577n	1	1	#30132	3	40.2478	1250.66	15	LDAQVQELHAK		sp|P35580|MYH10_HUMAN	Myosin-10 OS=Homo sapiens OX=9606 GN=MYH10 PE=1 SV=3	1.28838	anti877	Mock	0.627894	61.0783	73.402	84.1141	162.523	116.716	124.617	123.14	29.0086	137.907	115.978	79.728	84.1141	183.171	115.929	121.408	120.249	30.8997	129.815	128.59	1	1	1	1	0	1	1	1	1
42.48_1885.8967n	1	1	#31034	3	42.4823	1885.9	16	VEEEEERNQILQNEK		sp|P35580|MYH10_HUMAN	Myosin-10 OS=Homo sapiens OX=9606 GN=MYH10 PE=1 SV=3	1.10828	NC	Mock	0.691424	20.1857	165.156	138.408	159.064	133.72	183.7	129.698	119.341	158.07	140.017	179.39	138.408	179.273	132.818	178.97	126.653	127.121	148.795	155.244	1	1	1	1	1	1	1	1	1
132.61_2870.4514n	0	1	#31555	4	132.608	2870.45	7	RKLDGETTDLQDQIAELQAQIDELK	[20] Deamidated	sp|P35580|MYH10_HUMAN	Myosin-10 OS=Homo sapiens OX=9606 GN=MYH10 PE=1 SV=3	1.30551	anti877	NC	0.405685	44.1232	153.087	88.1736	66.1212	125.27	160.199	115.82	115.331	81.3133	112.353	166.28	88.1736	74.5219	124.425	156.074	113.101	122.85	76.5421	124.572	0	1	0	0	0	0	0	0	0
32.46_1378.7541n	1	1	#32015	3	32.4589	1378.75	12	KLDAQVQELHAK		sp|P35580|MYH10_HUMAN	Myosin-10 OS=Homo sapiens OX=9606 GN=MYH10 PE=1 SV=3	1.03979	NC	anti877	0.989119	36.6484	27.059	35.4805	51.0326	33.4488	34.0345	41.7433	21.6337	46.9081	43.2232	29.391	35.4805	57.5162	33.2232	33.158	40.7633	23.044	44.1556	47.9237	1	1	1	0	0	0	1	1	0
36.75_1303.5865n	1	1	#32181	2	36.749	1303.59	13	QLEEAEEEATR		sp|P35580|MYH10_HUMAN	Myosin-10 OS=Homo sapiens OX=9606 GN=MYH10 PE=1 SV=3	1.25506	NC	anti877	0.261562	23.789	113.667	113.123	115.806	75.0496	115.633	82.2896	85.5568	114.369	116.23	123.464	113.123	130.519	74.5434	112.655	80.3577	91.1343	107.658	128.87	1	2	1	1	1	1	2	2	1
60.68_1014.5454n	1	1	#1656	2	60.6844	1014.55	12	DLTGVQNLR		sp|Q13813|SPTN1_HUMAN	Spectrin alpha chain, non-erythrocytic 1 OS=Homo sapiens OX=9606 GN=SPTAN1 PE=1 SV=3	1.06719	Mock	NC	0.264523	6.92611	6354.44	6425.33	6272.91	7024.58	6169.12	6348.26	6866.18	6928.02	6538.63	6902.09	6425.33	7069.88	6977.2	6010.26	6199.22	7313.79	6521.5	7249.71	1	2	0	1	1	1	1	1	0
62.40_804.4465n	0	1	#2058	2	62.3971	804.447	6	LQQLFR	[2] Deamidated	sp|Q13813|SPTN1_HUMAN	Spectrin alpha chain, non-erythrocytic 1 OS=Homo sapiens OX=9606 GN=SPTAN1 PE=1 SV=3	1.13781	Mock	anti877	0.0112089	3.95052	3097.66	2956.79	2913.41	2733.1	2662.71	2876.46	3161.12	3228	3023.12	3364.63	2956.79	3283.56	2714.67	2594.14	2808.93	3367.19	3038.59	3351.89	0	2	0	2	2	2	2	2	2
78.42_1107.5820n	0	1	#3862	2	78.4227	1107.58	11	ITALDEFATK		sp|Q13813|SPTN1_HUMAN	Spectrin alpha chain, non-erythrocytic 1 OS=Homo sapiens OX=9606 GN=SPTAN1 PE=1 SV=3	1.16462	Mock	anti877	0.0860973	10.1745	3923.22	3571.31	3620.91	3865.88	3175.04	3388.56	4237.75	3905.99	4002.63	4261.34	3571.31	4080.94	3839.81	3093.28	3309.01	4514.01	3676.79	4437.93	1	1	1	1	0	1	1	1	0
135.08_1971.0536n	1	1	#4768	3	135.081	1971.05	29	IAALQAFADQLIAAGHYAK		sp|Q13813|SPTN1_HUMAN	Spectrin alpha chain, non-erythrocytic 1 OS=Homo sapiens OX=9606 GN=SPTAN1 PE=1 SV=3	1.1768	anti877	NC	0.215229	14.0334	2652.39	2931.32	3026.74	3144.94	3697.59	3290.25	2839.78	3094.7	3717.45	2880.98	2931.32	3411.28	3123.73	3602.38	3213	3024.91	2913.11	4121.73	5	3	3	5	4	3	4	2	3
50.45_803.4563n	0	1	#4831	2	50.4493	803.456	6	LQQLFR		sp|Q13813|SPTN1_HUMAN	Spectrin alpha chain, non-erythrocytic 1 OS=Homo sapiens OX=9606 GN=SPTAN1 PE=1 SV=3	1.35365	NC	Mock	0.713393	54.5973	3406.64	1559.29	1316.07	1867.49	1189.37	1852.12	1625.16	1469	1546.63	3700.24	1559.29	1483.27	1854.9	1158.74	1808.64	1731.11	1382.81	1714.82	3	2	3	2	2	2	2	2	2
54.96_803.4594n	0	1	#6671	2	54.9575	803.459	8	LQQLFR		sp|Q13813|SPTN1_HUMAN	Spectrin alpha chain, non-erythrocytic 1 OS=Homo sapiens OX=9606 GN=SPTAN1 PE=1 SV=3	1.07434	NC	Mock	0.852851	22.9606	1360.99	1035.08	1135.06	1187.72	857.787	1249.59	1335.8	834.047	1116.93	1478.29	1035.08	1279.27	1179.71	835.698	1220.25	1422.88	785.107	1238.4	1	1	1	1	3	1	1	0	2
82.18_2493.1912n	1	1	#5265	4	82.1782	2493.19	25	EKEPIVGSTDYGKDEDSAEALLK		sp|Q13813|SPTN1_HUMAN	Spectrin alpha chain, non-erythrocytic 1 OS=Homo sapiens OX=9606 GN=SPTAN1 PE=1 SV=3	1.20684	Mock	NC	0.100538	12.2991	2581.2	2645.54	2302.94	3031.6	2734.6	2836.8	3061.15	3384.51	2641.5	2803.66	2645.54	2595.53	3011.15	2664.18	2770.2	3260.7	3185.91	2928.76	1	1	3	2	2	2	1	2	1
113.02_1706.8481n	1	1	#5266	3	113.019	1706.85	14	AQLADSFHLQQFFR		sp|Q13813|SPTN1_HUMAN	Spectrin alpha chain, non-erythrocytic 1 OS=Homo sapiens OX=9606 GN=SPTAN1 PE=1 SV=3	1.18441	anti877	NC	0.0747133	8.90426	1290.01	1080.89	1168.07	1511.01	1338.75	1341.81	1162.87	1287.01	1296.27	1401.19	1080.89	1316.47	1500.82	1304.28	1310.31	1238.68	1211.49	1437.24	2	2	2	2	3	3	2	1	2
93.66_1085.6237n	0	1	#5533	2	93.6591	1085.62	7	DLASVNNLLK		sp|Q13813|SPTN1_HUMAN	Spectrin alpha chain, non-erythrocytic 1 OS=Homo sapiens OX=9606 GN=SPTAN1 PE=1 SV=3	1.30455	Mock	NC	0.0442479	10.4849	1720.24	1483.27	1826.72	2045.08	1662.05	1849.99	2347.71	1980.34	2234.13	1868.49	1483.27	2058.8	2031.29	1619.25	1806.56	2500.76	1864.14	2477.09	2	2	1	2	1	1	1	1	1
110.30_1085.6235n	1	1	#11675	2	110.304	1085.62	11	DLASVQALLR	[6] Deamidated	sp|Q13813|SPTN1_HUMAN	Spectrin alpha chain, non-erythrocytic 1 OS=Homo sapiens OX=9606 GN=SPTAN1 PE=1 SV=3	1.07745	Mock	NC	0.796101	16.0144	343.499	387.77	445.238	326.373	451.382	402.818	399.257	496.298	372.072	373.103	387.77	501.805	324.171	439.758	393.361	425.285	467.176	412.536	1	0	0	0	0	0	0	0	0
130.27_2874.4007n	1	1	#5559	4	130.269	2874.4	25	AGTFQAFEQFGQQLLAHGHYASPEIK		sp|Q13813|SPTN1_HUMAN	Spectrin alpha chain, non-erythrocytic 1 OS=Homo sapiens OX=9606 GN=SPTAN1 PE=1 SV=3	1.07438	anti877	NC	0.41761	8.43343	2392.06	2442.48	2602.39	2560.89	2858.02	2571.18	2427.88	2759.5	2364.1	2598.22	2442.48	2933.02	2543.61	2784.42	2510.82	2586.15	2597.58	2621.2	1	2	1	0	0	4	2	2	1
83.31_1296.7653n	2	2	#18436,#5886	2,3	83.3106	1296.77	19	GKDLIGVQNLLK		sp|Q13813|SPTN1_HUMAN	Spectrin alpha chain, non-erythrocytic 1 OS=Homo sapiens OX=9606 GN=SPTAN1 PE=1 SV=3	1.15221	anti877	NC	0.259776	12.1521	1259.83	1091.05	1190.88	1363.33	1209.57	1507.94	1322.59	1036.13	1216.42	1368.4	1091.05	1342.18	1354.13	1178.42	1472.54	1408.81	975.332	1348.71	1	1	1	1	1	1	1	1	1
97.69_1118.5838n	1	1	#6000	2	97.6932	1118.58	11	MNEVISLWK		sp|Q13813|SPTN1_HUMAN	Spectrin alpha chain, non-erythrocytic 1 OS=Homo sapiens OX=9606 GN=SPTAN1 PE=1 SV=3	1.01083	anti877	Mock	0.987449	10.0926	1402.89	1445.75	1499.31	1496.03	1303.59	1594.16	1543.12	1405.29	1398.29	1523.8	1445.75	1689.79	1485.94	1270.02	1556.74	1643.72	1322.83	1550.36	2	3	2	2	2	2	2	2	2
56.09_989.5259n	1	1	#6378	2	56.0851	989.526	12	LFGAAEVQR		sp|Q13813|SPTN1_HUMAN	Spectrin alpha chain, non-erythrocytic 1 OS=Homo sapiens OX=9606 GN=SPTAN1 PE=1 SV=3	1.09704	anti877	NC	0.655586	16.2221	1621.64	1502.93	1303.5	1753.36	1316.59	1787.8	1510.85	1705.61	1558.1	1761.4	1502.93	1469.1	1741.54	1282.69	1745.83	1609.34	1605.53	1727.55	2	1	1	2	2	2	2	2	2
81.32_1585.8076n	0	1	#11533	2	81.3213	1585.81	14	REELITNWEQIR		sp|Q13813|SPTN1_HUMAN	Spectrin alpha chain, non-erythrocytic 1 OS=Homo sapiens OX=9606 GN=SPTAN1 PE=1 SV=3	1.13827	Mock	anti877	0.714946	25.3338	620.068	634.5	949.404	604.543	764.91	678.839	635.055	837.174	859.288	673.507	634.5	1070.03	600.465	745.212	662.901	676.455	788.05	952.736	3	2	0	2	1	2	2	2	1
81.45_1585.8160n	0	1	#6926	3	81.4527	1585.82	14	REELITNWEQIR		sp|Q13813|SPTN1_HUMAN	Spectrin alpha chain, non-erythrocytic 1 OS=Homo sapiens OX=9606 GN=SPTAN1 PE=1 SV=3	1.0668	anti877	Mock	0.806003	17.6111	1207.88	1367.21	1514.54	1277.69	1602.16	1435.5	1190.03	1233.69	1621.42	1311.97	1367.21	1706.96	1269.07	1560.91	1401.8	1267.61	1161.3	1797.75	1	2	2	1	2	1	1	0	1
117.53_2293.1418n	1	1	#7380	3	117.529	2293.14	24	EAFLNTEDKGDSLDSVEALIK		sp|Q13813|SPTN1_HUMAN	Spectrin alpha chain, non-erythrocytic 1 OS=Homo sapiens OX=9606 GN=SPTAN1 PE=1 SV=3	1.11495	Mock	NC	0.266749	11.6348	2130.47	2198.16	2346.06	2094.23	2647.08	2397.26	2470.65	2455.89	2515.38	2314.08	2198.16	2644.13	2080.11	2578.92	2340.98	2631.72	2311.78	2788.94	2	2	3	2	3	2	1	1	2
91.67_1500.7075n	0	1	#7686	2	91.6655	1500.71	19	EANELQQWINEK		sp|Q13813|SPTN1_HUMAN	Spectrin alpha chain, non-erythrocytic 1 OS=Homo sapiens OX=9606 GN=SPTAN1 PE=1 SV=3	1.02513	Mock	anti877	0.927235	10.9781	4232.99	3749.26	3825.94	4363.86	3520.46	3814.39	3959.83	3721.3	4311.62	4597.81	3749.26	4312.03	4334.42	3429.81	3724.84	4217.97	3502.94	4780.52	2	2	2	2	2	1	1	1	1
94.45_1302.6645n	1	1	#8031	2	94.4496	1302.66	18	GVIDMGNSLIER		sp|Q13813|SPTN1_HUMAN	Spectrin alpha chain, non-erythrocytic 1 OS=Homo sapiens OX=9606 GN=SPTAN1 PE=1 SV=3	1.0532	Mock	anti877	0.866543	14.896	1224.18	1127.39	1328.34	1221.07	1120.92	1306.91	1352.81	1064.7	1425.5	1329.68	1127.39	1497.11	1212.84	1092.05	1276.23	1441	1002.22	1580.52	2	1	1	2	0	1	2	0	2
59.48_1153.5265n	1	1	#8139	2	59.4832	1153.53	14	SSEEIESAFR		sp|Q13813|SPTN1_HUMAN	Spectrin alpha chain, non-erythrocytic 1 OS=Homo sapiens OX=9606 GN=SPTAN1 PE=1 SV=3	1.19389	anti877	NC	0.352532	20.6304	967.8	1045.47	824.009	1262.63	1028.79	1095.97	985.531	1362.67	954.779	1051.21	1045.47	928.698	1254.11	1002.3	1070.24	1049.78	1282.71	1058.61	1	2	1	2	1	2	1	2	2
66.36_1392.7103n	1	1	#8207	2	66.357	1392.71	21	LGESQTLQQFSR		sp|Q13813|SPTN1_HUMAN	Spectrin alpha chain, non-erythrocytic 1 OS=Homo sapiens OX=9606 GN=SPTAN1 PE=1 SV=3	1.16267	Mock	NC	0.112408	9.32859	954.212	946.951	804.969	1080.05	976.447	1046.87	1087.69	1113.47	945.172	1036.45	946.951	907.239	1072.76	951.302	1022.29	1158.6	1048.14	1047.96	1	1	1	1	1	1	1	1	1
83.44_2327.1202n	1	1	#8250	3	83.4439	2327.12	21	NQALNTDNYGHDLASVQALQR		sp|Q13813|SPTN1_HUMAN	Spectrin alpha chain, non-erythrocytic 1 OS=Homo sapiens OX=9606 GN=SPTAN1 PE=1 SV=3	1.12515	anti877	NC	0.0806649	6.36703	1038.8	944.652	1002.9	1171.5	1038.63	1149.97	1165.06	1105.44	1045.35	1128.32	944.652	1130.31	1163.6	1011.89	1122.97	1241.01	1040.58	1159.04	1	1	1	2	1	1	1	1	1
59.15_1107.5527n	1	1	#8516	2	59.1502	1107.55	11	LLVGSEDYGR		sp|Q13813|SPTN1_HUMAN	Spectrin alpha chain, non-erythrocytic 1 OS=Homo sapiens OX=9606 GN=SPTAN1 PE=1 SV=3	1.08696	anti877	NC	0.209641	6.20533	972.055	968.399	881.447	949.884	1049.9	1067.52	972.636	999.094	953.564	1055.83	968.399	993.434	943.477	1022.87	1042.46	1036.04	940.469	1057.27	1	1	1	1	1	1	1	0	2
160.10_2126.0833n	1	1	#8708	3	160.102	2126.08	27	ALINADELASDVAGAEALLDR		sp|Q13813|SPTN1_HUMAN	Spectrin alpha chain, non-erythrocytic 1 OS=Homo sapiens OX=9606 GN=SPTAN1 PE=1 SV=3	1.07546	anti877	NC	0.181569	6.4236	1747.85	1663.03	1765.18	1929.91	1918.66	1718.07	1726.63	1722.05	1789.18	1898.49	1663.03	1989.45	1916.9	1869.25	1677.73	1839.19	1621	1983.76	3	3	2	3	4	4	3	3	2
64.77_2033.0014n	1	1	#8770	3	64.7685	2033	13	LQIASDENYKDPTNLQGK		sp|Q13813|SPTN1_HUMAN	Spectrin alpha chain, non-erythrocytic 1 OS=Homo sapiens OX=9606 GN=SPTAN1 PE=1 SV=3	1.38103	anti877	NC	0.12216	24.6017	964.981	731.394	822.66	1488.82	984.708	1005.32	1036.75	1026.11	1012.31	1048.15	731.394	927.178	1478.78	959.351	981.72	1104.33	965.902	1122.4	0	0	0	0	1	0	0	0	1
37.08_829.4793n	0	1	#8871	2	37.0795	829.479	4	RDALLSR		sp|Q13813|SPTN1_HUMAN	Spectrin alpha chain, non-erythrocytic 1 OS=Homo sapiens OX=9606 GN=SPTAN1 PE=1 SV=3	1.06278	NC	anti877	0.887624	20.267	849.027	889.39	1021.42	742.749	996.2	857.87	688.331	1002.45	1005.09	922.199	889.39	1151.19	737.74	970.546	837.73	733.204	943.63	1114.4	2	2	3	3	2	2	2	2	3
60.75_1156.6038n	1	1	#8885	3	60.7511	1156.6	10	LAQFVEHWK		sp|Q13813|SPTN1_HUMAN	Spectrin alpha chain, non-erythrocytic 1 OS=Homo sapiens OX=9606 GN=SPTAN1 PE=1 SV=3	1.12554	anti877	Mock	0.698488	31.1672	588.758	730.816	570.612	636.159	768.767	636.565	575.058	432.676	806.059	639.5	730.816	643.108	631.868	748.97	621.62	612.547	407.288	893.719	1	1	1	1	0	1	1	1	1
69.87_767.3956n	0	1	#9006	2	69.868	767.396	8	FLADFR		sp|Q13813|SPTN1_HUMAN	Spectrin alpha chain, non-erythrocytic 1 OS=Homo sapiens OX=9606 GN=SPTAN1 PE=1 SV=3	1.22525	anti877	NC	0.00346668	5.43636	377.124	359.357	338.222	424.618	446.037	446.121	428.647	406.958	453.304	409.626	359.357	381.193	421.754	434.551	435.648	456.591	383.078	502.601	1	1	1	1	1	1	1	1	1
88.75_1857.9251n	1	1	#9282	3	88.7512	1857.93	21	DLAALGDKVNSLGETAER		sp|Q13813|SPTN1_HUMAN	Spectrin alpha chain, non-erythrocytic 1 OS=Homo sapiens OX=9606 GN=SPTAN1 PE=1 SV=3	1.1401	anti877	NC	0.22583	10.5509	1901.22	1672.96	1609.87	2208.86	1829.39	1872.07	1679.43	1641.31	1907.18	2065.07	1672.96	1814.4	2193.96	1782.28	1828.12	1788.92	1545	2114.59	1	2	3	2	3	2	2	1	1
53.29_1072.5448n	1	1	#9460	2	53.2941	1072.54	13	SLQQLAEER		sp|Q13813|SPTN1_HUMAN	Spectrin alpha chain, non-erythrocytic 1 OS=Homo sapiens OX=9606 GN=SPTAN1 PE=1 SV=3	1.11432	anti877	Mock	0.906244	28.7047	1863.43	1386.44	1179.76	1629.05	1060.3	1930.93	1628.68	1159.14	1358.46	2024.03	1386.44	1329.64	1618.06	1033	1885.6	1734.85	1091.12	1506.2	3	3	2	2	2	2	3	1	2
106.98_1368.7846n	0	1	#9565	3	106.975	1368.78	11	AALLELWELRR		sp|Q13813|SPTN1_HUMAN	Spectrin alpha chain, non-erythrocytic 1 OS=Homo sapiens OX=9606 GN=SPTAN1 PE=1 SV=3	1.31023	anti877	NC	0.0131671	9.14592	627.539	662.439	748.286	933.005	834.092	903.505	795.477	864.801	741.436	681.622	662.439	843.355	926.712	812.613	882.293	847.335	814.056	822.068	1	2	2	2	2	2	2	2	1
103.52_1309.7251n	1	1	#11106	3	103.524	1309.73	12	KVEDLFLTFAK		sp|Q13813|SPTN1_HUMAN	Spectrin alpha chain, non-erythrocytic 1 OS=Homo sapiens OX=9606 GN=SPTAN1 PE=1 SV=3	1.17011	anti877	NC	0.00983241	5.47544	546.095	536.499	561.544	667.998	645.027	610.793	630.154	651.135	584.529	593.159	536.499	632.888	663.493	628.417	596.454	671.234	612.927	648.098	2	1	1	2	2	1	1	2	2
100.94_1204.6028n	1	1	#11898	2	100.942	1204.6	14	DVDETISWIK		sp|Q13813|SPTN1_HUMAN	Spectrin alpha chain, non-erythrocytic 1 OS=Homo sapiens OX=9606 GN=SPTAN1 PE=1 SV=3	1.13358	anti877	Mock	0.237515	14.8457	1272.09	1439.82	1066.5	1363.28	1446.41	1402.74	1248.92	1223.83	1243.28	1381.72	1439.82	1202	1354.09	1409.16	1369.81	1330.34	1152.02	1378.49	2	2	2	2	2	2	2	2	2
58.42_1702.7628n	1	1	#12434	3	58.4206	1702.76	17	GNAMVEEGHFAAEDVK		sp|Q13813|SPTN1_HUMAN	Spectrin alpha chain, non-erythrocytic 1 OS=Homo sapiens OX=9606 GN=SPTAN1 PE=1 SV=3	1.04288	Mock	anti877	0.976243	39.1394	448.529	305.775	371.977	374.413	253.282	455.81	459.322	206.452	464.191	487.184	305.775	419.237	371.888	246.76	445.109	489.266	194.338	514.672	1	1	1	1	0	1	1	1	1
125.36_1629.8785n	2	2	#12852,#18298	2,3	125.359	1629.88	21	LAALADQWQFLVQK		sp|Q13813|SPTN1_HUMAN	Spectrin alpha chain, non-erythrocytic 1 OS=Homo sapiens OX=9606 GN=SPTAN1 PE=1 SV=3	1.38356	Mock	NC	0.313671	26.7648	803.315	965.277	1344.44	1056.2	1610.93	1060.95	1150.08	1781.59	1375.4	872.547	965.277	1515.25	1049.08	1569.45	1036.05	1225.06	1677.05	1524.97	2	2	2	3	2	2	3	2	2
61.74_1164.5758n	1	1	#12897	2	61.7414	1164.58	11	EELYQNLTR		sp|Q13813|SPTN1_HUMAN	Spectrin alpha chain, non-erythrocytic 1 OS=Homo sapiens OX=9606 GN=SPTAN1 PE=1 SV=3	1.19793	Mock	anti877	0.255102	16.7393	634.397	622.341	829.746	623.475	579.698	545.408	587.124	768.423	739.122	689.072	622.341	935.165	619.269	564.77	532.604	625.399	723.334	819.503	2	2	2	2	2	2	2	0	1
122.63_1586.7584n	1	1	#13193	2	122.631	1586.76	14	ELPTAFDYVEFTR		sp|Q13813|SPTN1_HUMAN	Spectrin alpha chain, non-erythrocytic 1 OS=Homo sapiens OX=9606 GN=SPTAN1 PE=1 SV=3	1.11303	anti877	NC	0.171522	8.03034	1358.23	1367	1412.41	1428.55	1607.25	1569.51	1369.12	1586.48	1404.16	1475.28	1367	1591.86	1418.91	1565.86	1532.66	1458.37	1493.39	1556.87	2	3	2	2	2	3	2	3	3
117.33_1208.5830n	1	1	#13315	2	117.329	1208.58	14	DLTSWVTEMK		sp|Q13813|SPTN1_HUMAN	Spectrin alpha chain, non-erythrocytic 1 OS=Homo sapiens OX=9606 GN=SPTAN1 PE=1 SV=3	1.10024	anti877	Mock	0.883959	26.0541	1267.13	1233.17	1074.11	1554.73	910.724	1393.85	1271.15	929.144	1307.4	1376.34	1233.17	1210.58	1544.24	887.272	1361.13	1354.02	874.624	1449.58	3	3	2	2	2	3	3	2	3
41.03_1118.5609n	0	1	#14260	2	41.0323	1118.56	14	VNEVNQFAAK		sp|Q13813|SPTN1_HUMAN	Spectrin alpha chain, non-erythrocytic 1 OS=Homo sapiens OX=9606 GN=SPTAN1 PE=1 SV=3	1.2313	NC	anti877	0.477638	33.1306	616.811	427.313	496.77	322.778	575.78	352.881	409.777	506.889	445.315	669.97	427.313	559.884	320.601	560.953	344.597	436.491	477.146	493.744	2	1	1	2	1	0	1	0	1
57.82_1171.6063n	1	1	#14288	2	57.8193	1171.61	14	DLTNVQNLQK		sp|Q13813|SPTN1_HUMAN	Spectrin alpha chain, non-erythrocytic 1 OS=Homo sapiens OX=9606 GN=SPTAN1 PE=1 SV=3	1.06578	Mock	NC	0.660686	11.8023	1009.75	996.949	977.427	1085.41	917.635	1010.06	1041.22	1193.65	945.559	1096.78	996.949	1101.61	1078.09	894.005	986.346	1109.1	1123.61	1048.39	1	1	1	1	1	1	1	1	1
118.39_2752.3335n	1	1	#16828	3	118.394	2752.33	17	QQVAPTDDETGKELVLALYDYQEK		sp|Q13813|SPTN1_HUMAN	Spectrin alpha chain, non-erythrocytic 1 OS=Homo sapiens OX=9606 GN=SPTAN1 PE=1 SV=3	1.17737	Mock	NC	0.0263067	8.46055	750.754	745.691	759.399	785.895	931.11	857.632	900.741	915.598	839.635	815.457	745.691	855.88	780.594	907.133	837.498	959.461	861.873	930.946	2	2	1	2	2	2	2	2	2
63.71_1797.8919n	1	1	#17529	3	63.7135	1797.89	16	HQAFEAEVQANSGAIVK		sp|Q13813|SPTN1_HUMAN	Spectrin alpha chain, non-erythrocytic 1 OS=Homo sapiens OX=9606 GN=SPTAN1 PE=1 SV=3	1.46723	anti877	NC	0.252368	42.9946	242.788	280.18	108.194	327.468	355.489	243.1	295.591	284.496	278.282	263.712	280.18	121.94	325.259	346.334	237.393	314.861	267.803	308.545	1	1	0	1	1	1	1	1	1
41.62_1722.8423n	1	1	#17772	3	41.6232	1722.84	18	LIQSHPESAEDLQEK		sp|Q13813|SPTN1_HUMAN	Spectrin alpha chain, non-erythrocytic 1 OS=Homo sapiens OX=9606 GN=SPTAN1 PE=1 SV=3	1.20995	NC	Mock	0.336034	21.0654	690.108	456.605	539.343	479.653	557.321	473.258	469.583	483.559	440.347	749.584	456.605	607.867	476.418	542.97	462.147	500.196	455.185	488.235	1	1	2	2	3	1	2	2	3
87.82_1330.6330n	1	1	#17945	2	87.8164	1330.63	6	EQRRQEENDK		sp|Q13813|SPTN1_HUMAN	Spectrin alpha chain, non-erythrocytic 1 OS=Homo sapiens OX=9606 GN=SPTAN1 PE=1 SV=3	1.67831	anti877	NC	0.503625	70.4389	495.972	701.512	496.657	719.295	1595.19	528.817	318.051	1104.03	409.024	538.716	701.512	559.757	714.443	1554.11	516.402	338.785	1039.25	453.505	0	0	0	0	1	0	0	0	0
51.18_1676.9177n	1	1	#18185	3	51.1772	1676.92	21	LQQSHPLSATQIQVK		sp|Q13813|SPTN1_HUMAN	Spectrin alpha chain, non-erythrocytic 1 OS=Homo sapiens OX=9606 GN=SPTAN1 PE=1 SV=3	1.42913	NC	Mock	0.55945	50.6528	695.788	373.882	262.639	411.086	280.31	326.568	290.777	322.133	319.342	755.753	373.882	296.007	408.313	273.091	318.901	309.733	303.231	354.071	1	1	2	1	2	1	1	1	1
159.97_2208.1262n	0	1	#18395	3	159.968	2208.13	20	MTLVASEDYGDTLAAIQGLLK		sp|Q13813|SPTN1_HUMAN	Spectrin alpha chain, non-erythrocytic 1 OS=Homo sapiens OX=9606 GN=SPTAN1 PE=1 SV=3	1.19658	Mock	NC	0.0130724	5.6065	637.332	656.571	694.38	730.992	737.518	665.413	762.191	837.248	779.704	692.26	656.571	782.601	726.061	718.526	649.791	811.879	788.121	864.498	2	1	2	3	3	4	2	3	2
131.80_1212.6786n	1	1	#18427	2	131.804	1212.68	16	AALLELWELR		sp|Q13813|SPTN1_HUMAN	Spectrin alpha chain, non-erythrocytic 1 OS=Homo sapiens OX=9606 GN=SPTAN1 PE=1 SV=3	1.2762	anti877	Mock	0.206243	21.2872	502.245	573.236	370.942	543.04	604.572	501.304	393.023	450.236	448.796	545.53	573.236	418.07	539.377	589.003	489.535	418.644	423.817	497.603	3	2	2	2	3	2	2	1	5
120.57_1832.8707n	1	1	#18638	3	120.57	1832.87	16	MMLDQCLELQLFHR	[6] Carbamidomethyl	sp|Q13813|SPTN1_HUMAN	Spectrin alpha chain, non-erythrocytic 1 OS=Homo sapiens OX=9606 GN=SPTAN1 PE=1 SV=3	1.08777	Mock	anti877	0.897589	44.4923	356.088	340.96	276.349	387.776	146.791	368.658	369.849	182.845	429.808	386.776	340.96	311.459	385.161	143.011	360.003	393.96	172.116	476.55	1	1	1	1	0	2	1	1	2
114.48_2031.0736n	1	1	#19031	4	114.483	2031.07	11	KGDILTLLNSTNKDWWK		sp|Q13813|SPTN1_HUMAN	Spectrin alpha chain, non-erythrocytic 1 OS=Homo sapiens OX=9606 GN=SPTAN1 PE=1 SV=3	1.38214	Mock	NC	0.0780011	16.816	183.123	195.863	249.506	271.037	283.214	220.305	248.544	300.684	319.439	198.906	195.863	281.205	269.209	275.921	215.133	264.747	283.04	354.178	1	0	0	0	1	0	0	0	0
51.38_1305.6754n	1	1	#19130	3	51.3777	1305.68	15	YEALKEPMVAR		sp|Q13813|SPTN1_HUMAN	Spectrin alpha chain, non-erythrocytic 1 OS=Homo sapiens OX=9606 GN=SPTAN1 PE=1 SV=3	1.27708	NC	Mock	0.82276	48.1811	489.562	225.232	228.906	323.811	147.203	332.611	305.003	196.695	237.255	531.754	225.232	257.988	321.627	143.413	324.802	324.887	185.154	263.056	1	1	1	1	1	1	2	1	2
145.59_2297.0179n	1	1	#20282	3	145.594	2297.02	17	ASAFNSWFENAEEDLTDPVR		sp|Q13813|SPTN1_HUMAN	Spectrin alpha chain, non-erythrocytic 1 OS=Homo sapiens OX=9606 GN=SPTAN1 PE=1 SV=3	1.20713	anti877	NC	0.218241	19.7332	416.669	394.954	361.208	460.371	570.278	385.105	369.998	398.349	407.911	452.578	394.954	407.099	457.266	555.592	376.064	394.119	374.975	452.272	3	2	0	0	0	0	1	1	1
45.04_1744.8516n	1	1	#20372	3	45.0448	1744.85	10	LSDDNTIGKEEIQQR		sp|Q13813|SPTN1_HUMAN	Spectrin alpha chain, non-erythrocytic 1 OS=Homo sapiens OX=9606 GN=SPTAN1 PE=1 SV=3	1.31902	NC	anti877	0.728236	52.7745	820.601	358.394	350.717	399.688	394.218	365.829	397.52	491.8	352.706	891.323	358.394	395.275	396.993	384.066	357.241	423.435	462.942	391.063	1	1	0	0	1	1	0	0	0
34.50_1510.7155n	1	1	#20616	3	34.5038	1510.72	6	MQHNLEQQIQAR	[1] Oxidation	sp|Q13813|SPTN1_HUMAN	Spectrin alpha chain, non-erythrocytic 1 OS=Homo sapiens OX=9606 GN=SPTAN1 PE=1 SV=3	1.45813	anti877	NC	0.985842	97.4202	131.16	278.134	319.303	209.219	746.067	107.106	87.209	712.94	216.872	142.464	278.134	359.87	207.808	726.855	104.591	92.8942	671.107	240.458	0	1	0	0	0	0	0	0	0
85.49_712.3742n	1	1	#20808	2	85.4885	712.374	6	FMLFR		sp|Q13813|SPTN1_HUMAN	Spectrin alpha chain, non-erythrocytic 1 OS=Homo sapiens OX=9606 GN=SPTAN1 PE=1 SV=3	1.95227	NC	Mock	0.228129	52.0804	222.324	186.089	169.939	184.394	66.9718	227.713	114.284	60.6978	121.265	241.485	186.089	191.53	183.15	65.2472	222.367	121.734	57.1362	134.453	1	1	1	1	0	1	1	0	1
170.40_2418.2052n	1	1	#21296	3	170.404	2418.21	24	QEAFLLNEDLGDSLDSVEALLK		sp|Q13813|SPTN1_HUMAN	Spectrin alpha chain, non-erythrocytic 1 OS=Homo sapiens OX=9606 GN=SPTAN1 PE=1 SV=3	1.23281	anti877	NC	0.144214	14.4203	338.563	342.632	288.217	353.457	438.731	402.909	418.535	327.403	431.05	367.742	342.632	324.835	351.072	427.433	393.45	445.82	308.192	477.928	1	1	1	2	3	1	1	1	2
142.10_1203.6012n	1	1	#21684	2	142.104	1203.6	11	DLMSWINGIR		sp|Q13813|SPTN1_HUMAN	Spectrin alpha chain, non-erythrocytic 1 OS=Homo sapiens OX=9606 GN=SPTAN1 PE=1 SV=3	1.09215	Mock	NC	0.602952	92.9971	177.535	68.9641	54.7503	196.057	0	123.795	129.199	82.7132	117.098	192.836	68.9641	61.7063	194.735	0	120.888	137.622	77.8598	129.832	2	0	1	2	1	0	1	0	1
121.23_1610.7664n	1	1	#23201	2	121.234	1610.77	17	LDENSAFLQFNWK		sp|Q13813|SPTN1_HUMAN	Spectrin alpha chain, non-erythrocytic 1 OS=Homo sapiens OX=9606 GN=SPTAN1 PE=1 SV=3	1.05082	Mock	NC	0.916079	17.3361	384.018	407.887	430.318	345.931	491.846	428.061	370.651	480.208	433.473	417.114	407.887	484.99	343.598	479.18	418.012	394.814	452.03	480.614	1	1	0	1	1	1	1	0	2
121.30_1610.7647n	1	1	#33340	3	121.3	1610.76	8	LDENSAFLQFNWK		sp|Q13813|SPTN1_HUMAN	Spectrin alpha chain, non-erythrocytic 1 OS=Homo sapiens OX=9606 GN=SPTAN1 PE=1 SV=3	1.90263	Mock	NC	0.70279	126.922	21.7816	9.87775	64.585	0	107.933	25.4351	9.53688	65.221	108.359	23.6588	9.87775	72.7904	0	105.153	24.838	10.1586	61.394	120.143	0	0	1	0	1	0	0	1	1
110.90_1950.9275n	1	1	#23253	2	110.9	1950.93	22	SSLSSAQADFNQLAELDR		sp|Q13813|SPTN1_HUMAN	Spectrin alpha chain, non-erythrocytic 1 OS=Homo sapiens OX=9606 GN=SPTAN1 PE=1 SV=3	1.13253	Mock	NC	0.921591	36.7293	325.729	193.706	217.372	202.52	261.993	321.258	290.181	373.769	170.507	353.801	193.706	244.989	201.154	255.246	313.715	309.099	351.837	189.05	1	0	0	0	1	1	1	1	0
53.83_2025.8929n	1	1	#24654	4	53.8255	2025.89	18	EQADYCVSHMKPYVDGK	[6] Carbamidomethyl	sp|Q13813|SPTN1_HUMAN	Spectrin alpha chain, non-erythrocytic 1 OS=Homo sapiens OX=9606 GN=SPTAN1 PE=1 SV=3	1.42998	NC	Mock	0.619726	82.698	205.439	136.669	120.912	149.969	31.5074	246.058	172.858	6.14817	144.789	223.145	136.669	136.274	148.957	30.696	240.281	184.127	5.78741	160.535	1	0	0	0	0	1	1	0	0
115.48_1111.6545n	0	1	#25244	2	115.477	1111.65	11	DLIGVQNLLK		sp|Q13813|SPTN1_HUMAN	Spectrin alpha chain, non-erythrocytic 1 OS=Homo sapiens OX=9606 GN=SPTAN1 PE=1 SV=3	1.24561	anti877	Mock	0.251728	16.9222	178.093	155.28	133.236	208.538	216.441	156.129	157.98	179.578	128.965	193.441	155.28	150.163	207.131	210.868	152.463	168.279	169.041	142.99	1	1	1	1	2	1	2	1	1
43.80_1071.5750n	0	1	#25323	3	43.8019	1071.58	9	LIDVNHYAK		sp|Q13813|SPTN1_HUMAN	Spectrin alpha chain, non-erythrocytic 1 OS=Homo sapiens OX=9606 GN=SPTAN1 PE=1 SV=3	1.44115	NC	anti877	0.250895	29.0745	137.842	101.087	94.6389	90.7595	70.1776	70.5224	60.7591	109.041	103.966	149.721	101.087	106.663	90.1474	68.3705	68.8667	64.72	102.643	115.272	1	1	1	1	2	1	1	1	2
161.38_2330.0598n	1	1	#25557	3	161.377	2330.06	15	VASNPYTWFTMEALEETWR		sp|Q13813|SPTN1_HUMAN	Spectrin alpha chain, non-erythrocytic 1 OS=Homo sapiens OX=9606 GN=SPTAN1 PE=1 SV=3	1.09388	NC	Mock	0.614671	14.4079	374.711	384.063	405.549	309.989	414.706	366.859	326.351	413.411	324.633	407.005	384.063	457.073	307.898	404.027	358.247	347.626	389.153	359.937	2	1	2	2	2	1	1	2	2
126.61_2425.1413n	1	1	#26660	3	126.606	2425.14	18	KASAFNSWFENAEEDLTDPVR		sp|Q13813|SPTN1_HUMAN	Spectrin alpha chain, non-erythrocytic 1 OS=Homo sapiens OX=9606 GN=SPTAN1 PE=1 SV=3	1.10062	Mock	NC	0.0959363	6.42714	713.701	741.066	752.031	729.911	745.277	785.228	868.661	770.449	789.742	775.21	741.066	847.576	724.988	726.086	766.793	925.289	725.24	875.628	1	1	3	1	1	2	2	3	2
146.46_1040.5480n	1	1	#27611	2	146.459	1040.55	10	QWELLLEK	[N-term] Gln->pyro-Glu	sp|Q13813|SPTN1_HUMAN	Spectrin alpha chain, non-erythrocytic 1 OS=Homo sapiens OX=9606 GN=SPTAN1 PE=1 SV=3	2.55169	anti877	NC	0.0659051	57.1866	62.4643	46.7079	15.6859	121.773	99.3703	97.456	58.9906	80.6302	52.0397	67.8477	46.7079	17.6788	120.951	96.8114	95.1681	62.8363	75.899	57.699	4	1	1	3	2	2	2	2	3
154.68_3899.8025n	1	1	#28887	4	154.68	3899.8	14	ECEDVMDWINDKEAIVTSEELGQDLEHVEVLQK	[2] Carbamidomethyl	sp|Q13813|SPTN1_HUMAN	Spectrin alpha chain, non-erythrocytic 1 OS=Homo sapiens OX=9606 GN=SPTAN1 PE=1 SV=3	1.44693	Mock	NC	0.620645	42.2629	176.385	184.948	177.595	237.788	141.044	271.076	341.232	134.956	303.603	191.587	184.948	200.158	236.185	137.412	264.712	363.477	127.037	336.62	1	1	1	1	0	1	2	1	1
36.22_1444.7054n	1	1	#29537	3	36.2216	1444.71	14	TKQDEVNAAWQR		sp|Q13813|SPTN1_HUMAN	Spectrin alpha chain, non-erythrocytic 1 OS=Homo sapiens OX=9606 GN=SPTAN1 PE=1 SV=3	1.18516	anti877	Mock	0.524894	22.6082	166.844	227.421	213.594	194.011	254.657	217.328	139.794	221.061	201.092	181.224	227.421	240.731	192.702	248.099	212.226	148.908	208.089	222.961	1	1	2	1	1	0	1	0	0
163.59_3231.6645n	1	1	#30487	3	163.586	3231.66	22	QETFDAGLQAFQQEGIANITALKDQLLAAK		sp|Q13813|SPTN1_HUMAN	Spectrin alpha chain, non-erythrocytic 1 OS=Homo sapiens OX=9606 GN=SPTAN1 PE=1 SV=3	1.44919	Mock	NC	0.0206482	19.2408	148.771	156.061	209.164	230.508	208.829	211.557	263.289	228.307	253.283	161.592	156.061	235.738	228.953	203.452	206.59	280.453	214.91	280.828	1	1	2	1	1	0	2	0	0
161.58_3846.8402n	1	1	#30691	4	161.577	3846.84	15	NVEDIELWLYEVEGHLASDDYGKDLTNVQNLQK		sp|Q13813|SPTN1_HUMAN	Spectrin alpha chain, non-erythrocytic 1 OS=Homo sapiens OX=9606 GN=SPTAN1 PE=1 SV=3	1.35871	Mock	NC	0.46823	46.2116	34.9892	51.1381	56.7324	46.2007	91.8646	41.8326	54.2726	69.9262	69.9066	38.0047	51.1381	63.9403	45.8891	89.499	40.8505	57.8107	65.8231	77.509	0	1	1	1	1	1	0	0	1
47.09_2023.9651n	1	1	#30801	3	47.0945	2023.97	18	LQTASDESYKDPTNIQSK		sp|Q13813|SPTN1_HUMAN	Spectrin alpha chain, non-erythrocytic 1 OS=Homo sapiens OX=9606 GN=SPTAN1 PE=1 SV=3	1.20892	NC	anti877	0.616703	29.399	300.001	169.138	211.844	181.342	177.241	204.716	189.676	185.358	248.186	325.856	169.138	238.759	180.119	172.677	199.91	202.041	174.481	275.176	1	1	1	1	1	1	2	2	1
164.79_2693.2381n	1	1	#33709	3	164.788	2693.24	17	NVEDIELWLYEVEGHLASDDYGK		sp|Q13813|SPTN1_HUMAN	Spectrin alpha chain, non-erythrocytic 1 OS=Homo sapiens OX=9606 GN=SPTAN1 PE=1 SV=3	1.22014	NC	anti877	0.426646	25.6562	125.79	155.833	126.172	87.1496	142.917	104.152	83.8032	120.635	131.757	136.631	155.833	142.202	86.5618	139.237	101.707	89.2664	113.556	146.085	1	1	1	2	0	1	1	0	1
37.21_1246.5481n	1	1	#33898	3	37.2122	1246.55	9	GEIDAHEDSFK		sp|Q13813|SPTN1_HUMAN	Spectrin alpha chain, non-erythrocytic 1 OS=Homo sapiens OX=9606 GN=SPTAN1 PE=1 SV=3	1.19315	NC	Mock	0.409222	30.3478	32.6405	33.7547	33.3069	28.6184	36.1661	32.2955	19.8322	27.0493	36.6809	35.4536	33.7547	37.5386	28.4254	35.2348	31.5373	21.1251	25.4621	40.67	0	1	1	0	0	0	0	0	0
80.30_1334.6889n	0	2	#150,#5242	2,3	80.2997	1334.69	10	ILGDRFSWNVK	[9] Deamidated	sp|Q92616|GCN1_HUMAN	eIF-2-alpha kinase activator GCN1 OS=Homo sapiens OX=9606 GN=GCN1 PE=1 SV=6	1.51664	anti877	Mock	0.00602357	10.5138	38402.4	40208.5	32730.4	41484.8	49750.8	44316.2	27038	32635.7	29702.8	41712.1	40208.5	36888.7	41204.9	48469.6	43275.8	28800.7	30720.7	32933.1	0	1	1	1	2	3	0	1	1
54.76_1270.6923n	0	1	#1163	3	54.7585	1270.69	---	QAGAEALSQAVAR		sp|Q92616|GCN1_HUMAN	eIF-2-alpha kinase activator GCN1 OS=Homo sapiens OX=9606 GN=GCN1 PE=1 SV=6	1.45955	anti877	NC	0.37746	44.0051	4433.01	7298.46	4971.39	7319.88	10453.5	6605.24	5344.95	9740.98	4384.46	4815.07	7298.46	5603	7270.5	10184.3	6450.17	5693.39	9169.4	4861.27	0	1	1	1	1	0	0	1	1
54.76_1270.6644n	0	1	#8424	2	54.7585	1270.66	18	QAGAEALSQAVAR		sp|Q92616|GCN1_HUMAN	eIF-2-alpha kinase activator GCN1 OS=Homo sapiens OX=9606 GN=GCN1 PE=1 SV=6	1.3975	anti877	NC	0.339855	36.2527	938.067	1580.32	989.372	1704.1	1772.73	1425.27	1274.19	1909.99	930.013	1018.91	1580.32	1115.07	1692.6	1727.08	1391.81	1357.25	1797.92	1031.15	1	0	0	1	0	0	1	0	0
93.59_1043.5833n	1	1	#4511	2	93.5932	1043.58	6	REILSELGK		sp|Q92616|GCN1_HUMAN	eIF-2-alpha kinase activator GCN1 OS=Homo sapiens OX=9606 GN=GCN1 PE=1 SV=6	1.1147	anti877	NC	0.804733	32.8221	1913.93	2128.08	1070.17	2015.12	1817.8	1865.61	1733.59	1331.42	2380.39	2078.88	2128.08	1206.13	2001.52	1770.99	1821.81	1846.61	1253.3	2639.26	0	0	0	0	0	1	0	0	0
56.48_772.4373n	1	1	#4924	2	56.4847	772.437	10	TLGDLVR		sp|Q92616|GCN1_HUMAN	eIF-2-alpha kinase activator GCN1 OS=Homo sapiens OX=9606 GN=GCN1 PE=1 SV=6	1.03363	anti877	Mock	0.912183	13.8048	1821.27	1588.39	1380.65	1617.72	1516.07	1727.5	1654.77	1533.99	1514.35	1978.24	1588.39	1556.06	1606.81	1477.03	1686.94	1762.65	1443.98	1679.04	2	1	1	2	1	3	2	3	1
78.09_843.5077n	0	1	#6495	2	78.0916	843.508	10	SLVSGLIR		sp|Q92616|GCN1_HUMAN	eIF-2-alpha kinase activator GCN1 OS=Homo sapiens OX=9606 GN=GCN1 PE=1 SV=6	1.12199	anti877	NC	0.931705	53.6211	1107.28	1108.52	322.186	1144.67	498.059	1204.87	1138.45	1113.78	339.98	1202.71	1108.52	363.119	1136.95	485.234	1176.58	1212.66	1048.43	376.953	1	2	1	2	1	1	2	1	0
74.36_1722.8503n	1	1	#7143	3	74.3621	1722.85	14	LMQQLLESDKYAER		sp|Q92616|GCN1_HUMAN	eIF-2-alpha kinase activator GCN1 OS=Homo sapiens OX=9606 GN=GCN1 PE=1 SV=6	1.08211	NC	anti877	0.67246	16.2049	2674.47	2733.26	2786.67	2689.26	2058.42	2824.94	2862.83	2321.42	2826.39	2904.96	2733.26	3140.71	2671.12	2005.41	2758.62	3049.47	2185.2	3133.76	3	1	2	1	2	2	2	2	2
88.15_1465.8374n	1	1	#7768	3	88.1498	1465.84	19	LYRPPPVLDALGR		sp|Q92616|GCN1_HUMAN	eIF-2-alpha kinase activator GCN1 OS=Homo sapiens OX=9606 GN=GCN1 PE=1 SV=6	1.04178	Mock	anti877	0.603089	5.76874	1308.69	1208.42	1206.37	1261.03	1193.77	1142.45	1222.97	1193.88	1330.67	1421.48	1208.42	1359.64	1252.53	1163.03	1115.63	1302.7	1123.83	1475.39	1	1	2	2	3	1	3	2	2
76.56_920.5250n	0	1	#8074	2	76.5605	920.525	10	LLSSLGGFK		sp|Q92616|GCN1_HUMAN	eIF-2-alpha kinase activator GCN1 OS=Homo sapiens OX=9606 GN=GCN1 PE=1 SV=6	1.0688	Mock	NC	0.594478	8.77641	1463.5	1331.47	1345.43	1521.09	1450.41	1279.24	1430.68	1612.19	1382.38	1589.63	1331.47	1516.37	1510.83	1413.06	1249.21	1523.95	1517.59	1532.71	1	1	1	1	1	1	1	0	1
112.09_1839.0142n	1	1	#9247	3	112.09	1839.01	13	ILDVASLEVLNEVNRR		sp|Q92616|GCN1_HUMAN	eIF-2-alpha kinase activator GCN1 OS=Homo sapiens OX=9606 GN=GCN1 PE=1 SV=6	1.17623	Mock	NC	0.140044	13.8826	799.7	778.394	798.708	909.685	1005.85	760.139	951.192	886.034	958.434	868.621	778.394	900.183	903.549	979.947	742.293	1013.2	834.043	1062.66	1	2	2	2	1	2	2	2	2
77.43_1041.6048n	0	1	#9316	2	77.426	1041.6	13	AIITALGVER		sp|Q92616|GCN1_HUMAN	eIF-2-alpha kinase activator GCN1 OS=Homo sapiens OX=9606 GN=GCN1 PE=1 SV=6	1.06152	anti877	NC	0.489909	6.82129	1208.78	1358.69	1368.43	1326.71	1491.67	1359.66	1339.79	1323.46	1432.82	1312.96	1358.69	1542.29	1317.76	1453.25	1327.73	1427.14	1245.8	1588.64	2	1	2	2	2	2	1	1	2
109.90_2065.1872n	1	1	#9380	3	109.904	2065.19	17	LTSADALRPSVVSITGPLIR		sp|Q92616|GCN1_HUMAN	eIF-2-alpha kinase activator GCN1 OS=Homo sapiens OX=9606 GN=GCN1 PE=1 SV=6	1.27699	NC	anti877	0.586541	65.7371	723.11	758.256	908.578	150.414	851.804	869.328	914.331	964.796	489.702	785.43	758.256	1024.01	149.399	829.869	848.918	973.937	908.184	542.958	1	1	0	0	0	2	2	1	0
66.82_1250.6052n	1	1	#9421	2	66.821	1250.61	13	QGEEVFQSLSK		sp|Q92616|GCN1_HUMAN	eIF-2-alpha kinase activator GCN1 OS=Homo sapiens OX=9606 GN=GCN1 PE=1 SV=6	1.08725	Mock	anti877	0.74833	21.8552	898.835	960.824	968.058	852.597	1157.76	773.727	898.585	1172.73	955.68	976.3	960.824	1091.05	846.847	1127.94	755.562	957.165	1103.91	1059.61	1	1	2	1	1	1	1	1	1
96.17_1026.6433n	1	1	#9714	2	96.1702	1026.64	11	VVLPYLVPK		sp|Q92616|GCN1_HUMAN	eIF-2-alpha kinase activator GCN1 OS=Homo sapiens OX=9606 GN=GCN1 PE=1 SV=6	1.08788	Mock	NC	0.00955614	3.03511	654.313	616.832	644.1	682.221	688.455	683.468	681.677	715.618	686.263	710.704	616.832	725.932	677.62	670.727	667.422	726.116	673.627	760.895	2	2	2	2	2	2	2	2	3
57.42_1213.6739n	1	1	#9829	3	57.419	1213.67	11	LLKPECVLDK	[6] Carbamidomethyl	sp|Q92616|GCN1_HUMAN	eIF-2-alpha kinase activator GCN1 OS=Homo sapiens OX=9606 GN=GCN1 PE=1 SV=6	1.01754	NC	Mock	0.965799	17.3056	741.618	766.653	687.699	766.428	626.393	802.866	742.294	830.817	585.017	805.534	766.653	775.071	761.259	610.262	784.017	790.684	782.066	648.639	2	3	1	1	1	1	2	2	1
125.82_1518.8175n	0	1	#10899	2	125.819	1518.82	22	VLAFLSSVAGDALTR		sp|Q92616|GCN1_HUMAN	eIF-2-alpha kinase activator GCN1 OS=Homo sapiens OX=9606 GN=GCN1 PE=1 SV=6	1.11627	Mock	NC	0.350521	16.6446	1609.57	1656.93	1766.42	1711.38	1938.71	1383.23	1910.43	1841.51	1866.16	1748.29	1656.93	1990.85	1699.84	1888.78	1350.76	2034.98	1733.46	2069.11	2	2	4	3	2	3	3	4	3
88.82_799.5152n	0	1	#10907	2	88.818	799.515	10	GLGILSLK		sp|Q92616|GCN1_HUMAN	eIF-2-alpha kinase activator GCN1 OS=Homo sapiens OX=9606 GN=GCN1 PE=1 SV=6	1.02969	Mock	NC	0.862514	7.87682	369.573	420.273	406.393	383.517	428.148	388.08	373.719	434.184	423.847	401.424	420.273	458.025	380.93	417.122	378.969	398.082	408.707	469.941	1	2	2	1	1	1	2	1	1
67.38_1121.6410n	2	2	#21119,#10998	2,3	67.384	1121.64	14	LAHGLLEELK		sp|Q92616|GCN1_HUMAN	eIF-2-alpha kinase activator GCN1 OS=Homo sapiens OX=9606 GN=GCN1 PE=1 SV=6	1.18358	Mock	anti877	0.155996	12.1549	1051.16	892.015	1138.22	934.437	1018.56	946.025	1159.53	1232.93	1038.77	1141.76	892.015	1282.82	928.134	992.332	923.816	1235.12	1160.59	1151.74	2	2	2	2	2	2	2	2	2
95.57_940.6034n	1	1	#11054	2	95.5724	940.603	13	ALVAVLLSR		sp|Q92616|GCN1_HUMAN	eIF-2-alpha kinase activator GCN1 OS=Homo sapiens OX=9606 GN=GCN1 PE=1 SV=6	1.2133	NC	Mock	0.628451	68.9411	384.159	406.654	347.121	376.487	302.112	360.795	429.571	444.411	63.904	417.267	406.654	391.223	373.948	294.332	352.325	457.575	418.334	70.8536	2	1	1	1	1	2	1	1	1
94.78_1039.6248n	1	1	#11076	2	94.7785	1039.62	11	DLILPTIQK		sp|Q92616|GCN1_HUMAN	eIF-2-alpha kinase activator GCN1 OS=Homo sapiens OX=9606 GN=GCN1 PE=1 SV=6	1.10035	NC	anti877	0.287204	9.34758	666.002	574.781	604.786	596.989	580.805	499.469	557.258	582.862	563.375	723.4	574.781	681.624	592.962	565.849	487.743	593.586	548.661	624.643	1	2	2	2	2	2	2	2	2
144.61_1911.0141n	1	1	#11194	3	144.609	1911.01	25	VLPLEALVTDAGEVTEAGK		sp|Q92616|GCN1_HUMAN	eIF-2-alpha kinase activator GCN1 OS=Homo sapiens OX=9606 GN=GCN1 PE=1 SV=6	1.33006	anti877	NC	0.583824	47.3208	1063.27	1307.47	1145.73	1157.47	2410.46	1109.18	1211.93	1411.98	1721.46	1154.91	1307.47	1291.29	1149.66	2348.39	1083.14	1290.94	1329.13	1908.67	3	5	2	6	5	5	3	5	3
160.17_1911.0055n	1	1	#28820	3	160.169	1911.01	4	VLPLEALVTDAGEVTEAGK		sp|Q92616|GCN1_HUMAN	eIF-2-alpha kinase activator GCN1 OS=Homo sapiens OX=9606 GN=GCN1 PE=1 SV=6	1.07515	anti877	Mock	0.530072	13.336	133.382	135.335	133.266	135.384	133.66	144.927	112.055	146.182	126.797	144.877	135.335	150.198	134.471	130.218	141.525	119.36	137.605	140.587	0	0	0	0	0	0	0	1	0
124.96_1681.9358n	2	2	#21755,#11616	2,3	124.961	1681.94	21	VLQEALCVISGVPGLK	[7] Carbamidomethyl	sp|Q92616|GCN1_HUMAN	eIF-2-alpha kinase activator GCN1 OS=Homo sapiens OX=9606 GN=GCN1 PE=1 SV=6	1.12752	NC	anti877	0.866488	29.8167	574.947	868.394	1072.33	669.036	941.003	621.122	758.708	1038.9	658.33	624.498	868.394	1208.57	664.524	916.771	606.54	808.169	977.936	729.924	1	2	3	2	3	2	3	3	1
141.51_2020.1580n	1	1	#11945	3	141.507	2020.16	22	VLPQLISTITASVQNPALR		sp|Q92616|GCN1_HUMAN	eIF-2-alpha kinase activator GCN1 OS=Homo sapiens OX=9606 GN=GCN1 PE=1 SV=6	1.08246	Mock	NC	0.189586	6.46205	1034.49	1103.59	1098.3	1098.71	1153.79	1148.41	1197.47	1223.82	1081.95	1123.64	1103.59	1237.84	1091.3	1124.07	1121.45	1275.54	1152	1199.61	3	3	3	4	3	3	3	3	3
39.32_997.5428n	0	1	#12469	2	39.324	997.543	8	LTTPPVNTR		sp|Q92616|GCN1_HUMAN	eIF-2-alpha kinase activator GCN1 OS=Homo sapiens OX=9606 GN=GCN1 PE=1 SV=6	1.06397	NC	anti877	0.845635	19.4123	1063.19	928.163	846.79	729.77	1072.49	865.237	797.661	1037.8	952.489	1154.82	928.163	954.374	724.848	1044.87	844.924	849.661	976.901	1056.07	2	2	1	2	1	2	2	2	2
49.79_717.4227n	0	1	#12640	2	49.791	717.423	6	IVFPSR		sp|Q92616|GCN1_HUMAN	eIF-2-alpha kinase activator GCN1 OS=Homo sapiens OX=9606 GN=GCN1 PE=1 SV=6	1.43249	NC	Mock	0.55159	48.9409	807.225	414.117	333.135	475.399	280.805	449.012	371.607	366.945	346.602	876.794	414.117	375.46	472.192	273.574	438.471	395.832	345.413	384.295	2	2	2	2	1	2	2	2	2
53.36_717.4185n	0	1	#14910	2	53.3607	717.419	6	IVFPSR		sp|Q92616|GCN1_HUMAN	eIF-2-alpha kinase activator GCN1 OS=Homo sapiens OX=9606 GN=GCN1 PE=1 SV=6	1.1922	NC	Mock	0.867923	42.2362	347.357	196.235	160.62	211.168	129.073	283.155	274.483	124.447	191.753	377.293	196.235	181.026	209.743	125.749	276.507	292.377	117.145	212.607	2	1	1	1	1	2	0	1	1
123.50_2001.1644n	1	1	#13002	3	123.498	2001.16	26	VGIALKPFLPQLQTTFTK		sp|Q92616|GCN1_HUMAN	eIF-2-alpha kinase activator GCN1 OS=Homo sapiens OX=9606 GN=GCN1 PE=1 SV=6	1.17773	anti877	NC	0.743889	42.3889	384.779	492.848	851.511	626.244	695.23	714.985	796.533	716.17	361.523	417.941	492.848	959.694	622.02	677.327	698.2	848.46	674.146	400.839	2	2	1	3	2	3	2	3	2
150.00_2166.1985n	2	2	#13185,#33081	3,4	149.996	2166.2	20	FVHFIDAPSLALIMPIVQR		sp|Q92616|GCN1_HUMAN	eIF-2-alpha kinase activator GCN1 OS=Homo sapiens OX=9606 GN=GCN1 PE=1 SV=6	1.09554	NC	anti877	0.37647	10.861	1260.84	1292.91	1407.6	1254.52	1202.28	1159.08	1403.98	1136.44	1345.68	1369.5	1292.91	1586.43	1246.06	1171.32	1131.87	1495.51	1069.76	1492.03	5	3	3	3	3	5	4	3	5
170.74_2115.1317n	1	1	#13455	3	170.74	2115.13	18	GEPGAAPLSAPAFSLVFPFLK		sp|Q92616|GCN1_HUMAN	eIF-2-alpha kinase activator GCN1 OS=Homo sapiens OX=9606 GN=GCN1 PE=1 SV=6	1.05152	Mock	NC	0.7773	12.7596	679.682	660.401	633.846	714.888	713.883	567.339	636.497	734.641	704.487	738.26	660.401	714.376	710.066	695.499	554.02	677.991	691.534	781.1	2	2	1	2	2	2	2	2	3
97.56_1951.0244n	1	1	#13588	3	97.5603	1951.02	25	ALQAAIQQLAEAQPEATAK		sp|Q92616|GCN1_HUMAN	eIF-2-alpha kinase activator GCN1 OS=Homo sapiens OX=9606 GN=GCN1 PE=1 SV=6	1.01115	anti877	NC	0.965546	13.944	938.748	910.461	719.283	908.216	818.617	870.297	871.688	855.049	866.839	1019.65	910.461	810.668	902.09	797.537	849.865	928.515	804.877	961.109	1	1	1	1	2	1	1	2	1
162.38_1354.8394n	2	2	#13642,#23930	2,3	162.379	1354.84	20	AALLETLSLLLAK		sp|Q92616|GCN1_HUMAN	eIF-2-alpha kinase activator GCN1 OS=Homo sapiens OX=9606 GN=GCN1 PE=1 SV=6	1.12478	anti877	NC	0.715776	29.4008	700.896	855.489	973.126	951.605	942.674	950.87	1050.19	970.074	575.081	761.302	855.489	1096.76	945.186	918.399	928.546	1118.65	913.152	637.621	3	3	4	2	3	3	3	3	3
69.74_740.4881n	1	1	#14381	2	69.7356	740.488	10	ALGLVIR		sp|Q92616|GCN1_HUMAN	eIF-2-alpha kinase activator GCN1 OS=Homo sapiens OX=9606 GN=GCN1 PE=1 SV=6	1.04345	Mock	anti877	0.985997	26.732	211.406	257.473	250.571	246.78	223.563	235.157	217.022	198.742	320.389	229.626	257.473	282.405	245.115	217.806	229.636	231.17	187.08	355.232	1	0	1	1	0	1	1	1	1
157.12_1603.9483n	2	2	#16284,#14509	2,3	157.121	1603.95	17	ILPEIIPILEEGLR		sp|Q92616|GCN1_HUMAN	eIF-2-alpha kinase activator GCN1 OS=Homo sapiens OX=9606 GN=GCN1 PE=1 SV=6	1.04431	Mock	NC	0.229162	4.28441	1104.09	1060.09	1154.81	1141.13	1113.47	1136.2	1147.22	1177.24	1141.6	1199.25	1060.09	1301.53	1133.43	1084.8	1109.52	1222.01	1108.16	1265.75	6	4	5	5	3	5	5	4	5
102.93_1319.6857n	1	1	#14705	2	102.926	1319.69	15	YLLDSCAPLLR	[6] Carbamidomethyl	sp|Q92616|GCN1_HUMAN	eIF-2-alpha kinase activator GCN1 OS=Homo sapiens OX=9606 GN=GCN1 PE=1 SV=6	1.02269	anti877	NC	0.999698	27.3555	1306.02	1115.55	1019.7	1535.19	1060.3	923.841	886.177	1247.91	1347.1	1418.57	1115.55	1149.25	1524.84	1032.99	902.152	943.948	1174.68	1493.6	3	3	3	2	2	2	3	2	3
129.27_1473.9073n	1	1	#15144	3	129.27	1473.91	15	HLGVILPAVMLALK		sp|Q92616|GCN1_HUMAN	eIF-2-alpha kinase activator GCN1 OS=Homo sapiens OX=9606 GN=GCN1 PE=1 SV=6	1.4021	NC	Mock	0.456526	92.5937	354.952	318.744	332.962	402.443	177.073	377.737	437.396	280.566	0	385.543	318.744	375.265	399.728	172.513	368.869	465.911	264.103	0	3	2	1	3	0	2	3	1	0
66.02_1239.6073n	1	1	#15880	3	66.0246	1239.61	13	GEHVPGFCLPK	[8] Carbamidomethyl	sp|Q92616|GCN1_HUMAN	eIF-2-alpha kinase activator GCN1 OS=Homo sapiens OX=9606 GN=GCN1 PE=1 SV=6	1.02594	Mock	anti877	0.955339	35.6434	312.673	304.166	150.652	274.995	270.495	215.894	250.944	296.924	233.265	339.62	304.166	169.792	273.14	263.529	210.825	267.303	279.501	258.632	1	1	1	0	1	1	2	1	1
138.07_1463.7563n	1	1	#15959	2	138.067	1463.76	19	LSSFWQLIVDEK		sp|Q92616|GCN1_HUMAN	eIF-2-alpha kinase activator GCN1 OS=Homo sapiens OX=9606 GN=GCN1 PE=1 SV=6	1.06736	anti877	NC	0.799698	15.08	486.581	410.788	483.325	453.693	576.565	443.439	434.44	502.869	496.736	528.516	410.788	544.731	450.633	561.718	433.029	462.761	473.362	550.756	2	2	1	2	1	2	2	1	1
169.93_2026.0056n	1	1	#16474	3	169.934	2026.01	18	NIVSLLLSMLGHDEDNTR		sp|Q92616|GCN1_HUMAN	eIF-2-alpha kinase activator GCN1 OS=Homo sapiens OX=9606 GN=GCN1 PE=1 SV=6	2.08735	NC	Mock	0.255516	96.5252	798.98	684.541	1027.32	564.958	196.25	622.61	839.24	257.484	106.159	867.839	684.541	1157.83	561.147	191.196	607.993	893.951	242.376	117.704	2	1	2	1	1	2	2	0	0
62.79_1162.5629n	0	1	#16980	2	62.7918	1162.56	14	ALADENEFVR		sp|Q92616|GCN1_HUMAN	eIF-2-alpha kinase activator GCN1 OS=Homo sapiens OX=9606 GN=GCN1 PE=1 SV=6	1.39593	Mock	anti877	0.342958	29.5367	734.182	842.843	1263.72	656.962	884.258	678.71	790.198	1370.95	937.714	797.456	842.843	1424.27	652.531	861.487	662.776	841.712	1290.51	1039.69	2	2	1	2	3	3	3	3	3
131.07_2683.4838n	1	1	#17266	4	131.07	2683.48	18	MIWWANKDPLPPLDPQAIKPILK		sp|Q92616|GCN1_HUMAN	eIF-2-alpha kinase activator GCN1 OS=Homo sapiens OX=9606 GN=GCN1 PE=1 SV=6	1.1684	NC	anti877	0.349893	13.8449	427.108	542.36	554.581	440.486	396.588	467.319	530.349	420.381	483.104	463.918	542.36	625.04	437.515	386.376	456.348	564.923	395.714	535.642	2	2	2	2	2	2	2	2	2
80.47_1181.7474n	0	2	#21893,#17354	2,3	80.4652	1181.75	12	KGVTSILPVLR		sp|Q92616|GCN1_HUMAN	eIF-2-alpha kinase activator GCN1 OS=Homo sapiens OX=9606 GN=GCN1 PE=1 SV=6	1.16145	Mock	anti877	0.901136	50.4102	186.642	193.84	424.419	176.871	319.284	255.786	205.827	251.246	416.267	202.727	193.84	478.341	175.678	311.062	249.781	219.245	236.503	461.536	0	1	1	0	1	1	1	1	1
122.96_1802.9510n	0	1	#17535	3	122.964	1802.95	14	IKNPFLSLAACVMPSR	[11] Carbamidomethyl	sp|Q92616|GCN1_HUMAN	eIF-2-alpha kinase activator GCN1 OS=Homo sapiens OX=9606 GN=GCN1 PE=1 SV=6	1.39113	NC	anti877	0.380887	36.3428	393.239	399.347	543.665	360.609	188.998	410.943	483.839	318.313	301.068	427.129	399.347	612.737	358.176	184.131	401.295	515.381	299.635	333.809	0	1	4	0	0	1	2	1	0
163.05_2447.2136n	1	1	#17781	3	163.049	2447.21	21	LFNDSSPVVLEESWDALNAITK		sp|Q92616|GCN1_HUMAN	eIF-2-alpha kinase activator GCN1 OS=Homo sapiens OX=9606 GN=GCN1 PE=1 SV=6	1.03251	NC	anti877	0.796504	9.80998	751.716	714.379	738.54	722.834	775.355	637.039	751.17	758.231	685.844	816.502	714.379	832.37	717.959	755.389	622.084	800.14	713.74	760.431	1	2	0	3	1	1	2	2	0
116.20_1469.8074n	1	1	#18548	2	116.205	1469.81	17	DLAPYLPSVTPGLK		sp|Q92616|GCN1_HUMAN	eIF-2-alpha kinase activator GCN1 OS=Homo sapiens OX=9606 GN=GCN1 PE=1 SV=6	1.41124	NC	anti877	0.350454	33.7959	378.101	291.977	369.326	264.33	317.449	154.741	212.57	331.699	415.789	410.687	291.977	416.249	262.547	309.274	151.108	226.428	312.236	461.007	3	1	2	3	2	2	2	3	2
43.28_889.5021n	1	1	#19148	2	43.2771	889.502	10	FVIQGAGAK		sp|Q92616|GCN1_HUMAN	eIF-2-alpha kinase activator GCN1 OS=Homo sapiens OX=9606 GN=GCN1 PE=1 SV=6	1.56409	NC	anti877	0.212957	43.8663	618.461	287.301	328.517	281.094	261.816	246.225	360.084	319.423	346.244	671.762	287.301	370.255	279.198	255.074	240.444	383.558	300.68	383.898	0	0	1	0	1	0	0	1	1
92.47_1819.8763n	1	1	#19157	3	92.4665	1819.88	11	QQEMMAALTDAIQDKK		sp|Q92616|GCN1_HUMAN	eIF-2-alpha kinase activator GCN1 OS=Homo sapiens OX=9606 GN=GCN1 PE=1 SV=6	1.14842	NC	anti877	0.560016	20.5936	627.47	608.921	702.203	541.926	470.839	675.288	680.126	489.621	741.066	681.548	608.921	791.418	538.271	458.714	659.434	724.464	460.891	821.658	1	0	0	0	0	0	0	0	0
167.15_1824.9893n	2	2	#31767,#21120	2,3	167.153	1824.99	20	LVLPSLLAALEEESWR		sp|Q92616|GCN1_HUMAN	eIF-2-alpha kinase activator GCN1 OS=Homo sapiens OX=9606 GN=GCN1 PE=1 SV=6	1.04906	Mock	anti877	0.585957	6.35827	780.221	771.577	854.934	788.009	805.344	748.036	774.474	876.103	805.692	847.463	771.577	963.552	782.694	784.606	730.474	824.963	824.695	893.312	3	4	4	3	4	3	3	5	4
67.02_1512.7179n	1	1	#21384	2	67.0195	1512.72	15	VISESPPDQWEAR		sp|Q92616|GCN1_HUMAN	eIF-2-alpha kinase activator GCN1 OS=Homo sapiens OX=9606 GN=GCN1 PE=1 SV=6	1.22002	Mock	NC	0.475382	32.4893	175.577	207.996	214.583	159.535	298.951	201.71	237.793	250.582	241.384	190.709	207.996	241.846	158.459	291.253	196.975	253.295	235.879	267.634	2	1	1	0	1	1	0	1	0
164.96_1776.9210n	2	2	#22699,#22216	2,3	164.956	1776.92	17	ENVNSLLPVFEEFLK		sp|Q92616|GCN1_HUMAN	eIF-2-alpha kinase activator GCN1 OS=Homo sapiens OX=9606 GN=GCN1 PE=1 SV=6	1.06233	Mock	NC	0.866142	18.0815	888.039	922.861	1028.12	929.541	1092.51	830.92	886.591	1214.59	914.786	964.573	922.861	1158.74	923.271	1064.38	811.413	944.389	1143.32	1014.27	4	4	6	6	5	5	4	6	3
176.61_2313.2894n	1	1	#22331	3	176.608	2313.29	25	NPSGLTQYIPVLVDSFLPLLK		sp|Q92616|GCN1_HUMAN	eIF-2-alpha kinase activator GCN1 OS=Homo sapiens OX=9606 GN=GCN1 PE=1 SV=6	1.16637	Mock	NC	0.17709	13.357	192.609	229.396	214.747	195.831	248.887	202.807	258.636	230.426	253.625	209.209	229.396	242.03	194.51	242.478	198.046	275.497	216.905	281.206	2	2	1	2	1	2	3	1	1
148.86_1485.8132n	1	1	#22354	2	148.86	1485.81	17	VDPLFTELLNGIR		sp|Q92616|GCN1_HUMAN	eIF-2-alpha kinase activator GCN1 OS=Homo sapiens OX=9606 GN=GCN1 PE=1 SV=6	1.08242	Mock	NC	0.727248	13.401	410.946	406.121	511.219	512.685	424.957	451.473	492.254	532.264	413.243	446.362	406.121	576.169	509.227	414.014	440.873	524.344	501.032	458.184	2	1	2	3	2	2	2	4	4
168.73_2281.2737n	1	1	#22639	3	168.728	2281.27	21	AASQSTQVPTITEGVAAALLLLK		sp|Q92616|GCN1_HUMAN	eIF-2-alpha kinase activator GCN1 OS=Homo sapiens OX=9606 GN=GCN1 PE=1 SV=6	1.05827	NC	Mock	0.809153	16.579	684.016	706.646	829.078	730.553	705.702	685.868	742.757	786.976	567.78	742.967	706.646	934.412	725.626	687.529	669.766	791.178	740.798	629.527	3	4	3	3	2	3	3	2	3
146.93_2006.1144n	1	1	#23115	3	146.927	2006.11	19	LVEVQCLLLLEVLGGSHK	[6] Carbamidomethyl	sp|Q92616|GCN1_HUMAN	eIF-2-alpha kinase activator GCN1 OS=Homo sapiens OX=9606 GN=GCN1 PE=1 SV=6	1.12041	NC	Mock	0.492901	16.3704	541.001	563.624	466.1	445.066	525.768	433.902	510.543	512.395	378.977	587.627	563.624	525.317	442.064	512.229	423.715	543.826	482.329	420.191	2	4	5	3	3	3	3	2	3
164.32_3895.0025n	1	1	#23833	4	164.321	3895	20	GDVTDTEQLAQEMLIISHHPSLVAVQSGLWPALLAR		sp|Q92616|GCN1_HUMAN	eIF-2-alpha kinase activator GCN1 OS=Homo sapiens OX=9606 GN=GCN1 PE=1 SV=6	1.19183	NC	anti877	0.163433	16.4075	637.22	659.544	688.902	558.598	561.241	546.228	664.642	527.68	734.949	692.138	659.544	776.426	554.83	546.789	533.404	707.971	496.717	814.876	0	2	2	1	1	2	2	1	2
124.76_1686.8518n	1	1	#24800	2	124.763	1686.85	26	SGAAQGLAEVMAGLGVEK		sp|Q92616|GCN1_HUMAN	eIF-2-alpha kinase activator GCN1 OS=Homo sapiens OX=9606 GN=GCN1 PE=1 SV=6	1.12859	Mock	NC	0.782007	36.2742	138.754	191.693	212.027	219.435	107.757	228.221	202.044	186.591	223.593	150.712	191.693	238.964	217.955	104.982	222.863	215.216	175.643	247.909	1	1	1	2	2	0	1	0	1
21.78_1343.6758n	0	1	#25179	3	21.7797	1343.68	19	HHIETGGGQLPAK		sp|Q92616|GCN1_HUMAN	eIF-2-alpha kinase activator GCN1 OS=Homo sapiens OX=9606 GN=GCN1 PE=1 SV=6	1.27683	Mock	NC	0.567163	38.3313	102.356	211.605	232.198	124.69	213.069	215.086	175.945	258.367	263.041	111.178	211.605	261.698	123.849	207.582	210.036	187.415	243.207	291.647	1	1	1	1	1	1	1	1	1
70.33_1204.6063n	0	1	#26495	2	70.3295	1204.61	7	LMQQLLESDK	[4] Deamidated	sp|Q92616|GCN1_HUMAN	eIF-2-alpha kinase activator GCN1 OS=Homo sapiens OX=9606 GN=GCN1 PE=1 SV=6	1.69019	Mock	anti877	0.0223631	23.8961	251.302	165.728	174.379	112.767	163.416	131.798	234.236	218.501	236.83	272.96	165.728	196.534	112.006	159.208	128.704	249.506	205.68	262.585	0	0	0	0	1	1	0	0	0
126.67_1682.9089n	1	1	#31834	3	126.673	1682.91	9	ILDVASLEVLNEVNR		sp|Q92616|GCN1_HUMAN	eIF-2-alpha kinase activator GCN1 OS=Homo sapiens OX=9606 GN=GCN1 PE=1 SV=6	1.23405	anti877	NC	0.493502	29.6565	179.583	192.667	130.476	217.971	226.988	175.428	149.143	244.377	152.671	195.06	192.667	147.053	216.501	221.143	171.31	158.866	230.037	169.274	0	0	0	0	0	0	0	1	0
126.74_1682.8982n	1	1	#27961	2	126.739	1682.9	10	ILDVASLEVLNEVNR		sp|Q92616|GCN1_HUMAN	eIF-2-alpha kinase activator GCN1 OS=Homo sapiens OX=9606 GN=GCN1 PE=1 SV=6	2.11885	anti877	NC	0.200113	54.1599	87.7101	99.1374	104.49	200.815	289.459	127.027	77.9533	249.152	149.246	95.2693	99.1374	117.765	199.461	282.005	124.045	83.0351	234.532	165.476	2	0	0	0	1	0	0	0	0
178.80_2192.2566n	1	1	#28023	3	178.801	2192.26	25	GDTLLQALDLLPLLIQTVEK		sp|Q92616|GCN1_HUMAN	eIF-2-alpha kinase activator GCN1 OS=Homo sapiens OX=9606 GN=GCN1 PE=1 SV=6	1.04673	anti877	NC	0.959352	25.134	151.074	180.892	240.941	173.798	257.812	168.069	219.068	168.73	200.732	164.094	180.892	271.552	172.625	251.173	164.124	233.349	158.83	222.562	1	2	1	1	1	1	1	1	1
65.69_1439.7725n	1	1	#28688	2	65.6935	1439.77	20	NLLHSLQSSGIGSK		sp|Q92616|GCN1_HUMAN	eIF-2-alpha kinase activator GCN1 OS=Homo sapiens OX=9606 GN=GCN1 PE=1 SV=6	8.49668	anti877	NC	0.757212	173.171	0	31.5216	0.863972	0	275.133	0.0362966	0	41.7773	195.901	0	31.5216	0.973739	0	268.048	0.0354444	0	39.3259	217.206	0	0	0	0	0	0	0	0	1
34.57_1671.8287n	1	1	#28814	3	34.5697	1671.83	17	EGVLTGSPEQKEEAAK		sp|Q92616|GCN1_HUMAN	eIF-2-alpha kinase activator GCN1 OS=Homo sapiens OX=9606 GN=GCN1 PE=1 SV=6	1.20447	Mock	NC	0.823448	41.7613	67.773	89.3375	110.56	80.1497	122.186	65.4714	65.1273	154.515	102.758	73.6139	89.3375	124.606	79.6091	119.039	63.9343	69.373	145.448	113.933	2	1	2	2	1	1	1	2	1
150.26_2926.4670n	1	1	#28918	3	150.262	2926.47	19	LSQYLDSSQVKPLFQFFVPDALNDR		sp|Q92616|GCN1_HUMAN	eIF-2-alpha kinase activator GCN1 OS=Homo sapiens OX=9606 GN=GCN1 PE=1 SV=6	1.26448	NC	anti877	0.223026	18.5873	368.775	257.985	291.103	261.775	250.532	213.575	267.795	238.326	304.934	400.558	257.985	328.088	260.01	244.081	208.561	285.253	224.342	338.096	2	1	2	1	1	1	2	1	2
117.33_1806.8460n	1	1	#29350	2	117.329	1806.85	18	QLDDEEVSEFALDGLK		sp|Q92616|GCN1_HUMAN	eIF-2-alpha kinase activator GCN1 OS=Homo sapiens OX=9606 GN=GCN1 PE=1 SV=6	1.25224	Mock	anti877	0.568267	28.438	191.963	187.281	109.482	134.506	136.043	175.969	231.411	181.118	146.62	208.507	187.281	123.392	133.598	132.54	171.837	246.497	170.49	162.565	0	0	0	0	1	1	1	1	1
33.12_1117.5564n	1	1	#32198	2	33.1207	1117.56	12	LSVADSQAEAK		sp|Q92616|GCN1_HUMAN	eIF-2-alpha kinase activator GCN1 OS=Homo sapiens OX=9606 GN=GCN1 PE=1 SV=6	1.13759	anti877	NC	0.850335	37.4238	98.5781	119.364	164.155	117.769	179.565	137.335	93.9457	196.81	128.702	107.074	119.364	185.011	116.975	174.941	134.111	100.07	185.262	142.699	1	1	2	2	1	2	2	1	1
46.90_1478.8064n	1	1	#32370	4	46.8978	1478.81	12	AVMLLHTHTITSR		sp|Q92616|GCN1_HUMAN	eIF-2-alpha kinase activator GCN1 OS=Homo sapiens OX=9606 GN=GCN1 PE=1 SV=6	1.77816	Mock	anti877	0.236703	81.0501	70.8479	28.0666	66.7133	19.5046	62.6377	15.092	61.0805	51.762	60.0553	76.9538	28.0666	75.1892	19.3731	61.0247	14.7377	65.0624	48.7247	66.5864	1	0	1	1	0	0	1	1	0
26.40_1064.5146n	1	1	#32436	3	26.3971	1064.51	8	FDKEEEIR		sp|Q92616|GCN1_HUMAN	eIF-2-alpha kinase activator GCN1 OS=Homo sapiens OX=9606 GN=GCN1 PE=1 SV=6	1.40648	Mock	NC	0.665252	45.392	27.0232	61.0878	60.9821	37.9958	85.8007	53.6414	42.4908	104.658	62.5485	29.3521	61.0878	68.7298	37.7395	83.5912	52.382	45.2609	98.5166	69.3508	1	0	0	1	0	1	1	1	0
125.23_2021.9974n	0	2	#21205,#699	2,3	125.226	2022	10	LVSQDNFGFDLPAVEAATK	[6] Deamidated	tr|A0A087WUZ3|A0A087WUZ3_HUMAN	Spectrin beta chain OS=Homo sapiens OX=9606 GN=SPTBN1 PE=1 SV=1	1.12177	NC	anti877	0.698775	22.264	13661	13289.8	13429.2	13416.2	8917.43	13662.9	13925.5	9264.37	13966.7	14838.3	13289.8	15135.3	13325.7	8687.8	13342.2	14833.4	8720.76	15485.6	4	4	4	5	3	4	5	4	3
62.40_804.4465n	0	1	#2058	2	62.3971	804.447	6	LQQFLR	[2] Deamidated	tr|A0A087WUZ3|A0A087WUZ3_HUMAN	Spectrin beta chain OS=Homo sapiens OX=9606 GN=SPTBN1 PE=1 SV=1	1.13781	Mock	anti877	0.0112089	3.95052	3097.66	2956.79	2913.41	2733.1	2662.71	2876.46	3161.12	3228	3023.12	3364.63	2956.79	3283.56	2714.67	2594.14	2808.93	3367.19	3038.59	3351.89	0	2	0	2	2	2	2	2	2
61.74_790.4321n	0	1	#2326	2	61.7414	790.432	6	LFQLNR	[3] Deamidated	tr|A0A087WUZ3|A0A087WUZ3_HUMAN	Spectrin beta chain OS=Homo sapiens OX=9606 GN=SPTBN1 PE=1 SV=1	1.25681	Mock	NC	0.0578377	17.4661	1589.68	1646.84	1732.11	1845.06	2474.81	1858.68	2048.57	2136.69	2059.35	1726.68	1646.84	1952.18	1832.62	2411.08	1815.04	2182.12	2011.32	2283.3	3	3	2	3	2	3	4	2	3
139.73_2091.0592n	0	1	#2481	3	139.73	2091.06	21	DASVAEAWLLGQEPYLSSR		tr|A0A087WUZ3|A0A087WUZ3_HUMAN	Spectrin beta chain OS=Homo sapiens OX=9606 GN=SPTBN1 PE=1 SV=1	1.01475	Mock	NC	0.964471	9.46871	5116.79	5485.42	6160.05	5831.53	5584.24	5527.49	6239.17	5443.02	5327.23	5557.77	5485.42	6942.67	5792.2	5440.44	5397.72	6645.91	5123.64	5906.57	4	3	5	5	3	3	4	4	3
75.83_1014.5636n	1	1	#2714	2	75.8278	1014.56	13	LLEVLSGER		tr|A0A087WUZ3|A0A087WUZ3_HUMAN	Spectrin beta chain OS=Homo sapiens OX=9606 GN=SPTBN1 PE=1 SV=1	1.07622	anti877	NC	0.206927	6.12577	2836.97	2796.68	2530.21	2932.44	2930.61	2923.08	2806.72	2942.71	2678.61	3081.47	2796.68	2851.67	2912.66	2855.15	2854.45	2989.69	2770.04	2969.92	1	1	2	1	2	2	1	2	3
88.82_1782.9033n	1	1	#2821	3	88.818	1782.9	14	DVSSVELLMNNHQGIK		tr|A0A087WUZ3|A0A087WUZ3_HUMAN	Spectrin beta chain OS=Homo sapiens OX=9606 GN=SPTBN1 PE=1 SV=1	1.05153	anti877	Mock	0.880578	24.3786	3091.61	2518.18	2552.35	3072.93	2547.29	2879.74	2483.05	2169.34	3431.03	3358.06	2518.18	2876.62	3052.2	2481.69	2812.13	2644.92	2042.05	3804.15	1	1	2	2	1	2	2	1	2
104.06_912.5583n	0	1	#3544	2	104.055	912.558	6	VQAVVAVAR	[2] Deamidated	tr|A0A087WUZ3|A0A087WUZ3_HUMAN	Spectrin beta chain OS=Homo sapiens OX=9606 GN=SPTBN1 PE=1 SV=1	1.17861	anti877	Mock	0.0393086	7.13369	2410.35	2495.46	2170.91	2404.93	2665.4	2444.35	2137.52	2220.47	2017.89	2618.08	2495.46	2446.73	2388.71	2596.77	2386.96	2276.87	2090.18	2237.34	1	2	2	1	2	2	1	2	2
65.50_1120.6009n	0	1	#4331	2	65.495	1120.6	10	VLVLSQDYGK		tr|A0A087WUZ3|A0A087WUZ3_HUMAN	Spectrin beta chain OS=Homo sapiens OX=9606 GN=SPTBN1 PE=1 SV=1	1.18003	anti877	NC	0.128133	14.2004	2898.79	2911	3029.84	3322.33	3079.14	4029.6	3044.86	3139.21	2775.91	3148.62	2911	3414.78	3299.92	2999.85	3935	3243.35	2955.01	3077.8	0	0	1	0	1	0	0	0	2
77.76_1523.7679n	2	2	#23193,#4611	2,3	77.7589	1523.77	17	LQALDTGWNELHK		tr|A0A087WUZ3|A0A087WUZ3_HUMAN	Spectrin beta chain OS=Homo sapiens OX=9606 GN=SPTBN1 PE=1 SV=1	1.11066	Mock	NC	0.131056	6.33331	2275.69	2136.41	2377.18	2445.26	2625.18	2352.44	2449.9	2395.99	2694.69	2471.81	2136.41	2679.2	2428.76	2557.58	2297.22	2609.61	2255.4	2987.74	1	1	1	2	2	1	1	1	2
50.45_803.4563n	0	1	#4831	2	50.4493	803.456	8	LQQFLR		tr|A0A087WUZ3|A0A087WUZ3_HUMAN	Spectrin beta chain OS=Homo sapiens OX=9606 GN=SPTBN1 PE=1 SV=1	1.35365	NC	Mock	0.713393	54.5973	3406.64	1559.29	1316.07	1867.49	1189.37	1852.12	1625.16	1469	1546.63	3700.24	1559.29	1483.27	1854.9	1158.74	1808.64	1731.11	1382.81	1714.82	3	2	3	2	2	2	2	2	2
54.96_803.4594n	0	1	#6671	2	54.9575	803.459	8	LQQFLR		tr|A0A087WUZ3|A0A087WUZ3_HUMAN	Spectrin beta chain OS=Homo sapiens OX=9606 GN=SPTBN1 PE=1 SV=1	1.07434	NC	Mock	0.852851	22.9606	1360.99	1035.08	1135.06	1187.72	857.787	1249.59	1335.8	834.047	1116.93	1478.29	1035.08	1279.27	1179.71	835.698	1220.25	1422.88	785.107	1238.4	1	1	1	1	3	1	1	0	2
75.89_1720.8081n	2	2	#24484,#4894	2,3	75.8945	1720.81	16	LLDPEDISVDHPDEK		tr|A0A087WUZ3|A0A087WUZ3_HUMAN	Spectrin beta chain OS=Homo sapiens OX=9606 GN=SPTBN1 PE=1 SV=1	1.13034	anti877	NC	0.231789	11.6015	2018.55	1655.09	1666.88	2062.2	2026.41	1948	1867.5	1981.28	1687.21	2192.52	1655.09	1878.66	2048.29	1974.23	1902.27	1989.25	1865.03	1870.69	1	1	0	1	0	0	2	2	1
74.03_1754.9192n	1	1	#5155	3	74.0291	1754.92	18	TAASGIPYHSEVPVSLK		tr|A0A087WUZ3|A0A087WUZ3_HUMAN	Spectrin beta chain OS=Homo sapiens OX=9606 GN=SPTBN1 PE=1 SV=1	1.2361	anti877	NC	0.133194	14.5168	1441.89	1431.5	1103.5	1562.52	1835.77	1517.57	1488.49	1683.65	1470.15	1566.16	1431.5	1243.7	1551.98	1788.5	1481.94	1585.52	1584.86	1630.03	2	2	1	2	1	1	2	2	1
71.12_1240.6899n	0	2	#18872,#6214	2,3	71.1174	1240.69	14	LILEVHQFSR		tr|A0A087WUZ3|A0A087WUZ3_HUMAN	Spectrin beta chain OS=Homo sapiens OX=9606 GN=SPTBN1 PE=1 SV=1	1.07371	Mock	NC	0.906354	50.0226	910.122	1095.53	2209.57	1147.95	1753.07	1453.72	1267.92	1205	2052.98	988.559	1095.53	2490.29	1140.21	1707.92	1419.6	1350.58	1134.3	2276.24	1	2	1	2	2	3	2	2	2
60.95_1372.7530n	0	1	#6319	3	60.9507	1372.75	14	TQILAASYELHK		tr|A0A087WUZ3|A0A087WUZ3_HUMAN	Spectrin beta chain OS=Homo sapiens OX=9606 GN=SPTBN1 PE=1 SV=1	1.31732	Mock	NC	0.0257781	12.3983	1545.07	1590.8	1445.46	2002.53	1584.86	1957.01	1976.17	2179.31	1879.59	1678.23	1590.8	1629.1	1989.03	1544.04	1911.07	2105	2051.44	2084	1	0	0	0	1	0	1	0	0
63.38_2049.9824n	1	1	#6844	3	63.3846	2049.98	21	IVSSSDVGHDEYSTQSLVK		tr|A0A087WUZ3|A0A087WUZ3_HUMAN	Spectrin beta chain OS=Homo sapiens OX=9606 GN=SPTBN1 PE=1 SV=1	1.14526	anti877	NC	0.0856808	9.73972	1230.59	1269.09	1279.33	1357.77	1604.83	1365.32	1292.51	1283.13	1373.14	1336.64	1269.09	1441.86	1348.62	1563.5	1333.27	1376.77	1207.84	1522.47	1	2	2	1	2	1	2	2	2
75.36_2058.0917n	1	1	#8066	3	75.3612	2058.09	20	AQTLPTSVVTITSESSPGKR		tr|A0A087WUZ3|A0A087WUZ3_HUMAN	Spectrin beta chain OS=Homo sapiens OX=9606 GN=SPTBN1 PE=1 SV=1	1.2235	Mock	NC	0.0365174	10.5379	945.461	1038.82	1165.91	1188.7	1323.38	1279.16	1198.95	1382.2	1273.1	1026.94	1038.82	1314.04	1180.68	1289.3	1249.13	1277.11	1301.1	1411.55	1	1	2	2	2	1	2	2	1
72.77_1886.9784n	0	1	#8420	3	72.7696	1886.98	17	EGMQLISEKPETEAVVK		tr|A0A087WUZ3|A0A087WUZ3_HUMAN	Spectrin beta chain OS=Homo sapiens OX=9606 GN=SPTBN1 PE=1 SV=1	1.13415	Mock	NC	0.661227	17.9995	1817.48	1473.27	1959.35	1940.24	1548.76	1980.48	2151.58	1574.66	2228.18	1974.12	1473.27	2208.28	1927.16	1508.88	1933.98	2291.84	1482.26	2470.5	2	2	1	1	1	2	2	0	1
76.56_844.4490n	0	1	#8655	2	76.5605	844.449	6	ADDIQKR		tr|A0A087WUZ3|A0A087WUZ3_HUMAN	Spectrin beta chain OS=Homo sapiens OX=9606 GN=SPTBN1 PE=1 SV=1	1.07162	anti877	NC	0.743259	15.7851	754.203	748.644	800.824	796.332	964.01	708.327	761.081	826.47	783.257	819.203	748.644	902.568	790.961	939.186	691.698	810.696	777.975	868.437	2	1	2	2	2	1	1	2	2
58.29_1687.6581n	1	1	#9365	2	58.2873	1687.66	10	QEDFMTTMDANEEK		tr|A0A087WUZ3|A0A087WUZ3_HUMAN	Spectrin beta chain OS=Homo sapiens OX=9606 GN=SPTBN1 PE=1 SV=1	1.98046	NC	Mock	0.509499	77.77	1029.93	2394.12	440.896	768.044	932.118	898.424	426.81	374.204	1150.52	1118.69	2394.12	496.911	762.864	908.114	877.332	454.634	352.247	1275.65	1	1	0	1	1	2	1	1	2
69.74_906.4528n	1	1	#9475	2	69.7356	906.453	9	IDDIFER		tr|A0A087WUZ3|A0A087WUZ3_HUMAN	Spectrin beta chain OS=Homo sapiens OX=9606 GN=SPTBN1 PE=1 SV=1	1.48924	anti877	NC	0.561478	89.5473	458.044	308.436	5.65568	562.094	147.697	440.101	411.87	511.554	122.318	497.52	308.436	6.37423	558.302	143.894	429.769	438.721	481.537	135.62	1	1	0	1	0	0	0	0	0
113.28_2337.1593n	2	2	#12644,#9569	3,4	113.284	2337.16	21	HQILEQAVEDYAETVHQLSK		tr|A0A087WUZ3|A0A087WUZ3_HUMAN	Spectrin beta chain OS=Homo sapiens OX=9606 GN=SPTBN1 PE=1 SV=1	1.22149	anti877	Mock	0.11662	15.6132	1499.59	1379.65	1096.61	1752.71	1477.03	1583.81	1379.43	1224.67	1336.62	1628.83	1379.65	1235.93	1740.89	1439	1546.63	1469.35	1152.81	1481.98	3	2	2	2	2	3	3	3	3
56.22_2150.0576n	1	1	#9578	4	56.2182	2150.06	13	EAEKLESEHPDQAQAILSR		tr|A0A087WUZ3|A0A087WUZ3_HUMAN	Spectrin beta chain OS=Homo sapiens OX=9606 GN=SPTBN1 PE=1 SV=1	1.05941	Mock	anti877	0.597593	8.24076	1257.38	1108.5	1300.42	1179.96	1147.02	1203.29	1348.75	1219.83	1171.43	1365.75	1108.5	1465.64	1172	1117.48	1175.04	1436.67	1148.25	1298.82	1	1	1	2	2	1	2	1	0
56.22_2150.0527n	1	1	#20721	3	56.2182	2150.05	15	EAEKLESEHPDQAQAILSR		tr|A0A087WUZ3|A0A087WUZ3_HUMAN	Spectrin beta chain OS=Homo sapiens OX=9606 GN=SPTBN1 PE=1 SV=1	1.08191	anti877	NC	0.396327	11.7418	174.058	160.625	162.965	170.481	185.73	182.2	188.516	160.213	150.981	189.059	160.625	183.67	169.331	180.948	177.923	200.805	150.812	167.4	1	0	0	0	1	1	0	0	1
80.53_1185.6739n	0	1	#9943	2	80.5312	1185.67	6	ITARKDNVIR	[7] Deamidated	tr|A0A087WUZ3|A0A087WUZ3_HUMAN	Spectrin beta chain OS=Homo sapiens OX=9606 GN=SPTBN1 PE=1 SV=1	1.48811	anti877	Mock	0.00912137	13.9341	912.476	1033.98	984.685	936.82	1159.45	1080.54	716.338	610.162	808.303	991.116	1033.98	1109.79	930.502	1129.59	1055.18	763.037	574.359	896.207	0	0	1	0	1	0	0	0	1
112.36_1448.6897n	1	1	#10124	2	112.356	1448.69	18	LAEISDVWEEMK		tr|A0A087WUZ3|A0A087WUZ3_HUMAN	Spectrin beta chain OS=Homo sapiens OX=9606 GN=SPTBN1 PE=1 SV=1	1.17841	Mock	NC	0.0894693	8.58707	1478.97	1291.35	1268.17	1468.68	1256.12	1409.29	1471.25	1709.1	1578.63	1606.43	1291.35	1429.29	1458.77	1223.78	1376.21	1567.17	1608.81	1750.31	4	3	2	2	2	2	2	2	2
93.53_1263.7180n	1	1	#10130	3	93.5276	1263.72	14	HLLGVEDLLQK		tr|A0A087WUZ3|A0A087WUZ3_HUMAN	Spectrin beta chain OS=Homo sapiens OX=9606 GN=SPTBN1 PE=1 SV=1	1.19455	anti877	NC	0.321951	22.1932	437.451	383.347	416.188	513.379	494.288	469.97	470.14	376.212	587.979	475.152	383.347	469.064	509.916	481.56	458.937	500.789	354.137	651.922	1	0	1	0	0	0	2	0	1
93.53_1263.7150n	1	1	#19555	2	93.5276	1263.71	18	HLLGVEDLLQK		tr|A0A087WUZ3|A0A087WUZ3_HUMAN	Spectrin beta chain OS=Homo sapiens OX=9606 GN=SPTBN1 PE=1 SV=1	2.63258	anti877	Mock	0.32511	106.741	210.697	176.626	214.465	311.876	122.442	475.192	100.881	244.601	0	228.855	176.626	241.713	309.772	119.289	464.036	107.458	230.249	0	0	0	0	1	0	0	0	0	0
81.91_1776.8806n	1	1	#11443	3	81.9149	1776.88	18	SQNIVTDSSSLSAEAIR		tr|A0A087WUZ3|A0A087WUZ3_HUMAN	Spectrin beta chain OS=Homo sapiens OX=9606 GN=SPTBN1 PE=1 SV=1	1.21526	Mock	NC	0.069579	11.208	739.605	819.465	924.61	1012.94	967.207	985.421	894.825	1111.6	1011.88	803.347	819.465	1042.08	1006.1	942.3	962.287	953.159	1046.38	1121.93	2	1	2	1	2	2	2	2	2
89.09_1206.6318n	0	1	#11852	2	89.0855	1206.63	5	ISMRQSKVDK	[3] Oxidation	tr|A0A087WUZ3|A0A087WUZ3_HUMAN	Spectrin beta chain OS=Homo sapiens OX=9606 GN=SPTBN1 PE=1 SV=1	1.07736	Mock	NC	0.485993	10.3785	772.197	866.023	825.23	861.241	887.447	847.592	935.728	939.617	778.678	838.747	866.023	930.075	855.432	864.594	827.693	996.729	884.483	863.36	1	0	0	0	2	1	1	0	1
57.02_1773.8500n	1	1	#12355	3	57.0188	1773.85	19	KHEAIETDIAAYEER		tr|A0A087WUZ3|A0A087WUZ3_HUMAN	Spectrin beta chain OS=Homo sapiens OX=9606 GN=SPTBN1 PE=1 SV=1	1.23478	anti877	NC	0.195316	18.6911	825.54	869.08	701.278	982.138	923.451	1052.83	840.628	1125.38	812.45	896.688	869.08	790.375	975.514	899.671	1028.11	895.43	1059.34	900.805	1	1	2	1	1	2	1	1	1
65.63_1951.9076n	1	1	#12737	3	65.6274	1951.91	15	FATDGEGYKPCDPQVIR	[11] Carbamidomethyl	tr|A0A087WUZ3|A0A087WUZ3_HUMAN	Spectrin beta chain OS=Homo sapiens OX=9606 GN=SPTBN1 PE=1 SV=1	1.10689	NC	Mock	0.695518	21.1582	888.257	817.906	1203.22	808.833	935.999	940.469	854.485	903.931	870.006	964.81	817.906	1356.09	803.377	911.896	918.389	910.19	850.89	964.62	2	1	0	1	0	1	1	1	0
73.90_1410.6901n	1	1	#12902	2	73.896	1410.69	14	LNDGNEYLFQAK		tr|A0A087WUZ3|A0A087WUZ3_HUMAN	Spectrin beta chain OS=Homo sapiens OX=9606 GN=SPTBN1 PE=1 SV=1	1.09272	Mock	anti877	0.319859	11.8344	613.591	628.367	565.739	507.874	630.226	527.527	593.297	628.378	598.393	666.472	628.367	637.616	504.448	613.997	515.142	631.975	591.506	663.469	1	1	1	1	1	0	1	1	1
87.15_1707.7744n	0	1	#13066	2	87.1519	1707.77	18	TQETPSAQMEGFLNR		tr|A0A087WUZ3|A0A087WUZ3_HUMAN	Spectrin beta chain OS=Homo sapiens OX=9606 GN=SPTBN1 PE=1 SV=1	1.14411	Mock	anti877	0.853961	64.8025	1721.83	1226.18	1307.65	1565.2	344.258	1923.46	1960.99	508.971	1915.31	1870.22	1226.18	1473.78	1554.64	335.393	1878.3	2088.83	479.106	2123.6	1	1	3	1	0	2	2	1	2
87.15_1707.7966n	0	1	#19754	3	87.1519	1707.8	13	TQETPSAQMEGFLNR		tr|A0A087WUZ3|A0A087WUZ3_HUMAN	Spectrin beta chain OS=Homo sapiens OX=9606 GN=SPTBN1 PE=1 SV=1	1.35118	Mock	NC	0.178001	27.882	232.505	323.261	412.481	276.796	324.542	378.799	494.705	387.892	425.681	252.543	323.261	464.886	274.929	316.184	369.906	526.955	365.132	471.975	0	0	1	2	0	0	1	0	1
124.03_2183.1080n	0	1	#13170	3	124.031	2183.11	22	FANSLVGVQQQLQAFNTYR		tr|A0A087WUZ3|A0A087WUZ3_HUMAN	Spectrin beta chain OS=Homo sapiens OX=9606 GN=SPTBN1 PE=1 SV=1	1.09266	anti877	NC	0.512748	10.7534	571.853	623.073	696.61	665.607	771.879	629.327	589.723	705.527	597.978	621.138	623.073	785.114	661.117	752.002	614.552	628.168	664.129	663.009	2	0	2	3	2	1	2	3	3
114.75_1501.7141n	1	1	#13223	2	114.748	1501.71	17	EVDDLEQWIAER		tr|A0A087WUZ3|A0A087WUZ3_HUMAN	Spectrin beta chain OS=Homo sapiens OX=9606 GN=SPTBN1 PE=1 SV=1	1.13382	Mock	anti877	0.24385	12.7641	937	901.377	922.019	732.34	926.661	917.412	934.074	948.997	1038.11	1017.75	901.377	1039.16	727.4	902.798	895.874	994.967	893.312	1151	1	2	1	1	2	2	1	2	1
52.04_1254.6472n	0	1	#13473	3	52.0391	1254.65	14	HRPDLIDFDK		tr|A0A087WUZ3|A0A087WUZ3_HUMAN	Spectrin beta chain OS=Homo sapiens OX=9606 GN=SPTBN1 PE=1 SV=1	1.22224	NC	Mock	0.793707	43.4394	1182.94	600.601	580.178	747.323	532.772	749.779	683.054	745.812	505.064	1284.89	600.601	653.889	742.282	519.053	732.177	727.583	702.05	559.991	2	0	2	2	2	0	3	2	2
61.87_1366.7573n	1	1	#13533	2	61.8727	1366.76	16	TALPAQSAATLPAR		tr|A0A087WUZ3|A0A087WUZ3_HUMAN	Spectrin beta chain OS=Homo sapiens OX=9606 GN=SPTBN1 PE=1 SV=1	1.65754	Mock	NC	0.00298529	13.0206	345.23	390.692	447.759	507.211	528.604	557.267	620.426	597.998	743.574	374.983	390.692	504.647	503.79	514.992	544.184	660.873	562.909	824.439	2	2	2	1	2	2	2	2	2
120.44_1458.7071n	1	1	#13896	2	120.437	1458.71	18	DVEDEILWVGER		tr|A0A087WUZ3|A0A087WUZ3_HUMAN	Spectrin beta chain OS=Homo sapiens OX=9606 GN=SPTBN1 PE=1 SV=1	1.11047	anti877	NC	0.497312	14.1963	697.8	842.028	750.187	817.039	943.261	782.697	764.474	977.294	777.744	757.939	842.028	845.498	811.528	918.971	764.322	814.31	919.949	862.325	3	2	2	4	2	1	2	3	1
75.49_1921.9226n	1	1	#14038	3	75.4948	1921.92	15	FQIQDISVETEDNKEK		tr|A0A087WUZ3|A0A087WUZ3_HUMAN	Spectrin beta chain OS=Homo sapiens OX=9606 GN=SPTBN1 PE=1 SV=1	1.17653	anti877	NC	0.0276304	10.4237	512.082	509.304	514.148	545.274	669.52	591.808	517.821	508.908	512.879	556.215	509.304	579.471	541.596	652.279	577.914	551.579	479.047	568.655	0	1	0	1	1	1	1	1	1
124.83_2129.0740n	0	1	#14552	3	124.829	2129.07	23	VIESTQDLGNDLAGVMALQR		tr|A0A087WUZ3|A0A087WUZ3_HUMAN	Spectrin beta chain OS=Homo sapiens OX=9606 GN=SPTBN1 PE=1 SV=1	1.11566	anti877	Mock	0.704188	20.0444	879.991	979.96	893.176	1123.18	756.214	1061.48	949.689	894.632	791.672	955.832	979.96	1006.65	1115.6	736.74	1036.56	1011.6	842.137	877.768	1	0	2	2	0	2	3	0	1
48.21_968.5720n	1	1	#15618	2	48.2081	968.572	13	VAVVNQIAR		tr|A0A087WUZ3|A0A087WUZ3_HUMAN	Spectrin beta chain OS=Homo sapiens OX=9606 GN=SPTBN1 PE=1 SV=1	1.24462	NC	Mock	0.897957	57.8871	679.563	283.026	259.925	385.561	325.151	343.841	333.893	343.19	305.152	738.13	283.026	292.948	382.961	316.778	335.768	355.66	323.052	338.338	2	1	1	1	1	2	2	1	2
26.00_1309.6354n	1	1	#15818	3	25.9998	1309.64	13	ALVADSHPESER		tr|A0A087WUZ3|A0A087WUZ3_HUMAN	Spectrin beta chain OS=Homo sapiens OX=9606 GN=SPTBN1 PE=1 SV=1	1.28514	Mock	NC	0.730146	38.1979	220.657	443.879	502.019	306.404	542.902	428.062	297.241	654.773	547.173	239.674	443.879	565.8	304.337	528.921	418.012	316.619	616.352	606.679	1	1	1	0	1	0	1	1	1
55.95_1423.7001n	1	1	#16087	3	55.952	1423.7	14	EAVCEVALDYKK	[4] Carbamidomethyl	tr|A0A087WUZ3|A0A087WUZ3_HUMAN	Spectrin beta chain OS=Homo sapiens OX=9606 GN=SPTBN1 PE=1 SV=1	1.19874	Mock	NC	0.43791	23.5619	236.535	205.327	205.902	284.582	188.167	300.306	257.693	293.914	224.895	256.92	205.327	232.062	282.662	183.321	293.255	274.493	276.668	249.353	1	0	0	0	1	1	1	0	0
36.02_957.5216n	0	1	#16710	2	36.0239	957.522	11	INAVVETGR		tr|A0A087WUZ3|A0A087WUZ3_HUMAN	Spectrin beta chain OS=Homo sapiens OX=9606 GN=SPTBN1 PE=1 SV=1	1.19449	NC	Mock	0.642028	50.6304	178.413	235.894	265.942	186.495	244.214	231.544	83.1391	269.638	216.713	193.789	235.894	299.73	185.238	237.925	226.108	88.559	253.816	240.281	2	1	2	2	1	2	1	1	1
117.20_1276.6328n	0	1	#17058	2	117.195	1276.63	13	DALLLWCQMK	[7] Carbamidomethyl	tr|A0A087WUZ3|A0A087WUZ3_HUMAN	Spectrin beta chain OS=Homo sapiens OX=9606 GN=SPTBN1 PE=1 SV=1	1.45884	Mock	anti877	0.280617	35.995	480.329	420.092	664.65	311.814	303.429	549.584	573.926	410.97	714.402	521.725	420.092	749.093	309.711	295.615	536.681	611.34	386.855	792.094	1	0	5	1	0	1	2	0	2
29.31_1161.5661n	0	1	#19016	2	29.3056	1161.57	6	NREASLGEASK	[1] Deamidated	tr|A0A087WUZ3|A0A087WUZ3_HUMAN	Spectrin beta chain OS=Homo sapiens OX=9606 GN=SPTBN1 PE=1 SV=1	1.32775	Mock	anti877	0.532622	32.1856	224.666	418.379	428.929	269.965	456.886	300.439	310.947	498.735	554.303	244.028	418.379	483.425	268.144	445.121	293.385	331.217	469.47	614.584	0	0	0	0	0	0	0	1	0
27.92_1107.5866n	0	1	#19063	3	27.9224	1107.59	6	YKEVAELTR		tr|A0A087WUZ3|A0A087WUZ3_HUMAN	Spectrin beta chain OS=Homo sapiens OX=9606 GN=SPTBN1 PE=1 SV=1	1.05275	Mock	NC	0.990528	42.9667	132.451	194.145	238.677	141.639	231.979	209.228	103.688	268.973	222.428	143.866	194.145	269.001	140.684	226.006	204.316	110.447	253.19	246.618	1	0	2	1	2	0	1	1	1
35.46_1107.5782n	0	2	#32188,#24282	2,3	35.4622	1107.58	13	YKEVAELTR		tr|A0A087WUZ3|A0A087WUZ3_HUMAN	Spectrin beta chain OS=Homo sapiens OX=9606 GN=SPTBN1 PE=1 SV=1	1.30624	Mock	NC	0.195186	20.7224	251.769	316.873	383.274	315.848	341.287	296.113	326.623	496.102	420.707	273.467	316.873	431.968	313.717	332.498	289.161	347.916	466.992	466.46	0	2	2	2	2	2	1	1	2
42.35_911.5529n	1	1	#19097	2	42.3499	911.553	12	VQAVVAVAR		tr|A0A087WUZ3|A0A087WUZ3_HUMAN	Spectrin beta chain OS=Homo sapiens OX=9606 GN=SPTBN1 PE=1 SV=1	1.20025	NC	Mock	0.51386	26.2412	298.009	177.574	221.35	211.624	225.562	188.576	196.009	183.203	201.444	323.693	177.574	249.472	210.197	219.754	184.149	208.787	172.453	223.351	0	0	1	0	1	1	0	1	1
162.98_1419.6841n	1	1	#19410	2	162.982	1419.68	15	DLMLWMEDVIR		tr|A0A087WUZ3|A0A087WUZ3_HUMAN	Spectrin beta chain OS=Homo sapiens OX=9606 GN=SPTBN1 PE=1 SV=1	1.03442	Mock	anti877	0.885331	18.1001	527.841	494.558	537.128	570.536	399.249	538.024	557.639	468.937	533.136	573.332	494.558	605.37	566.688	388.968	525.393	593.992	441.421	591.115	2	3	3	3	3	4	3	2	3
35.36_801.4544n	0	1	#19863	2	35.3633	801.454	8	LISDINK		tr|A0A087WUZ3|A0A087WUZ3_HUMAN	Spectrin beta chain OS=Homo sapiens OX=9606 GN=SPTBN1 PE=1 SV=1	1.12317	Mock	anti877	0.761794	28.0872	295.598	295.318	341.403	281.349	302.494	260.984	229.782	407.29	311.815	321.074	295.318	384.778	279.451	294.705	254.857	244.762	383.392	345.725	2	1	1	2	1	2	1	1	1
107.78_2254.0039n	1	1	#20351	3	107.776	2254	19	VAHMEFCYQELCQLAAER	[7] Carbamidomethyl|[12] Carbamidomethyl	tr|A0A087WUZ3|A0A087WUZ3_HUMAN	Spectrin beta chain OS=Homo sapiens OX=9606 GN=SPTBN1 PE=1 SV=1	1.15822	anti877	Mock	0.352117	16.2431	715.222	820.642	723.966	974.613	701.688	845.207	756.248	669.435	751.378	776.863	820.642	815.945	968.04	683.619	825.364	805.548	630.154	833.092	1	1	1	1	1	2	0	1	1
33.84_1049.5559n	0	1	#20824	3	33.8436	1049.56	9	LVDTGDKFR		tr|A0A087WUZ3|A0A087WUZ3_HUMAN	Spectrin beta chain OS=Homo sapiens OX=9606 GN=SPTBN1 PE=1 SV=1	1.21983	Mock	NC	0.627429	34.4393	174.264	241.203	308.03	237.982	356.665	279.656	224.181	410.358	248.008	189.282	241.203	347.165	236.377	347.48	273.091	238.795	386.279	274.979	0	1	2	2	2	1	1	2	0
89.49_1798.8671n	1	1	#21191	3	89.4853	1798.87	13	ILSSDDYGKDLTSVMR		tr|A0A087WUZ3|A0A087WUZ3_HUMAN	Spectrin beta chain OS=Homo sapiens OX=9606 GN=SPTBN1 PE=1 SV=1	1.28595	Mock	anti877	0.738192	53.1491	393.128	314.903	386.268	400.574	136.09	480.25	572.965	234.174	500.563	427.009	314.903	435.343	397.872	132.585	468.975	610.317	220.433	555	0	0	1	0	0	0	0	0	1
27.19_1126.5572n	0	1	#21758	3	27.1925	1126.56	11	IHCLENVDK	[3] Carbamidomethyl	tr|A0A087WUZ3|A0A087WUZ3_HUMAN	Spectrin beta chain OS=Homo sapiens OX=9606 GN=SPTBN1 PE=1 SV=1	1.22643	Mock	NC	0.808862	38.2432	90.5262	168.738	207.229	116.413	236.441	159.101	115.906	241.519	214.697	98.3281	168.738	233.557	115.628	230.352	155.366	123.462	227.347	238.046	1	1	1	1	1	1	1	1	2
76.03_2635.2371n	1	1	#21819	3	76.0275	2635.24	10	LLTQHENIKNEIDNYEEDYQK		tr|A0A087WUZ3|A0A087WUZ3_HUMAN	Spectrin beta chain OS=Homo sapiens OX=9606 GN=SPTBN1 PE=1 SV=1	1.34217	anti877	NC	0.191047	22.6919	258.5	332.236	211.834	423.067	285.906	368.214	285.231	307.481	298.668	280.778	332.236	238.748	420.213	278.544	359.57	303.826	289.438	331.148	0	0	0	0	0	1	0	0	0
51.31_1161.5426n	0	1	#21838	2	51.3108	1161.54	12	ETWLSENQR		tr|A0A087WUZ3|A0A087WUZ3_HUMAN	Spectrin beta chain OS=Homo sapiens OX=9606 GN=SPTBN1 PE=1 SV=1	1.10255	NC	Mock	0.922369	36.2739	391.595	283.157	183.996	296.75	250.146	289.986	247.366	301.342	230.166	425.344	283.157	207.373	294.748	243.704	283.178	263.491	283.66	255.197	1	1	1	1	1	1	1	2	1
81.45_1383.6337n	1	1	#22641	2	81.4527	1383.63	14	NDSFTTCIELGK	[7] Carbamidomethyl	tr|A0A087WUZ3|A0A087WUZ3_HUMAN	Spectrin beta chain OS=Homo sapiens OX=9606 GN=SPTBN1 PE=1 SV=1	1.90034	Mock	NC	0.225909	44.0335	61.463	81.1985	72.384	58.5727	155.094	139.845	173.713	149.94	85.0054	66.7601	81.1985	81.5803	58.1776	151.1	136.561	185.038	141.142	94.2499	1	1	0	1	1	1	1	0	1
35.96_721.3807n	0	1	#23083	2	35.958	721.381	7	FSALER		tr|A0A087WUZ3|A0A087WUZ3_HUMAN	Spectrin beta chain OS=Homo sapiens OX=9606 GN=SPTBN1 PE=1 SV=1	1.0488	NC	anti877	0.798407	11.177	212.773	249.874	254.682	198.991	238.132	246.826	217.552	244.739	224.344	231.11	249.874	287.039	197.648	232	241.032	231.734	230.379	248.741	1	2	2	1	1	1	1	2	2
123.50_1921.9343n	1	1	#23204	2	123.498	1921.93	6	FLQDCQELSLWINEK	[5] Carbamidomethyl	tr|A0A087WUZ3|A0A087WUZ3_HUMAN	Spectrin beta chain OS=Homo sapiens OX=9606 GN=SPTBN1 PE=1 SV=1	1.82791	Mock	NC	0.173295	38.4537	291.309	155.432	357.727	522.757	267.928	566.588	608.641	349.516	512.335	316.415	155.432	403.175	519.231	261.029	553.286	648.319	329.007	568.052	0	1	0	0	0	0	0	0	0
121.43_2805.3470n	1	1	#23214	3	121.433	2805.35	16	VDTVNHLADELINSGHSDAATIAEWK		tr|A0A087WUZ3|A0A087WUZ3_HUMAN	Spectrin beta chain OS=Homo sapiens OX=9606 GN=SPTBN1 PE=1 SV=1	1.46134	anti877	NC	0.116404	22.734	228.26	294.551	263.857	413.655	430.098	305.834	211.368	328.769	318.772	247.933	294.551	297.38	410.865	419.023	298.654	225.147	309.478	353.439	0	0	0	0	1	0	0	0	0
132.41_1460.8225n	1	1	#23542	3	132.407	1460.82	11	GNLEVLLFTIQSK		tr|A0A087WUZ3|A0A087WUZ3_HUMAN	Spectrin beta chain OS=Homo sapiens OX=9606 GN=SPTBN1 PE=1 SV=1	1.34323	anti877	NC	0.206724	26.1886	150.162	152.575	137.375	193.665	174.331	223.175	172.231	212.177	123.621	163.103	152.575	154.829	192.359	169.842	217.935	183.459	199.727	137.065	2	1	0	1	0	1	0	0	0
36.68_722.3531n	0	1	#24338	2	36.6831	722.353	5	WSQFR		tr|A0A087WUZ3|A0A087WUZ3_HUMAN	Spectrin beta chain OS=Homo sapiens OX=9606 GN=SPTBN1 PE=1 SV=1	1.12602	anti877	Mock	0.43243	16.7028	128.907	143.818	142.291	134.484	156.402	132.629	101.565	140.941	133.611	140.016	143.818	160.369	133.577	152.374	129.515	108.187	132.671	148.142	1	0	1	0	1	1	0	1	1
149.53_1596.8229n	1	1	#24653	2	149.529	1596.82	15	QLWGLLIEETEKR	[N-term] Gln->pyro-Glu	tr|A0A087WUZ3|A0A087WUZ3_HUMAN	Spectrin beta chain OS=Homo sapiens OX=9606 GN=SPTBN1 PE=1 SV=1	1.0645	Mock	anti877	0.851116	20.5843	412.365	502.999	622.769	509.616	504.307	471.459	480.065	532.977	568.14	447.904	502.999	701.891	506.179	491.321	460.39	511.361	501.703	629.926	2	2	1	0	3	2	2	3	2
124.23_2020.9975n	1	1	#26628	2	124.232	2021	21	LVSQDNFGFDLPAVEAATK		tr|A0A087WUZ3|A0A087WUZ3_HUMAN	Spectrin beta chain OS=Homo sapiens OX=9606 GN=SPTBN1 PE=1 SV=1	1.0872	Mock	NC	0.74054	29.8146	145.465	205.567	268.617	232.39	232.608	203.131	218.538	249.572	205.574	158.002	205.567	302.745	230.822	226.618	198.362	232.784	234.928	227.93	1	0	0	0	3	1	1	0	2
35.43_1188.5774n	1	1	#29282	2	35.4292	1188.58	15	LVSDGNINSDR		tr|A0A087WUZ3|A0A087WUZ3_HUMAN	Spectrin beta chain OS=Homo sapiens OX=9606 GN=SPTBN1 PE=1 SV=1	1.37742	Mock	anti877	0.401856	31.8172	130.108	138.555	210.331	150.56	149.251	149.888	132.14	230.546	256.739	141.322	138.555	237.053	149.545	145.408	146.369	140.755	217.018	284.66	1	1	2	1	1	1	2	1	1
122.56_2761.3751n	1	1	#30305	4	122.565	2761.38	17	EQWLNNMQIPEKLEDLEVIQHR		tr|A0A087WUZ3|A0A087WUZ3_HUMAN	Spectrin beta chain OS=Homo sapiens OX=9606 GN=SPTBN1 PE=1 SV=1	2.29942	NC	Mock	0.354426	63.7159	369.05	214.598	101.519	218.525	48.3372	133.795	106.163	82.6629	109.148	400.856	214.598	114.417	217.051	47.0925	130.654	113.084	77.8124	121.018	1	1	0	0	0	1	1	0	0
71.45_1436.7156n	1	1	#30433	3	71.4463	1436.72	8	ITDLYTDLRDGR		tr|A0A087WUZ3|A0A087WUZ3_HUMAN	Spectrin beta chain OS=Homo sapiens OX=9606 GN=SPTBN1 PE=1 SV=1	5.2546	Mock	NC	0.149857	90.087	47.0007	0	33.6582	89.7077	56.8916	129.649	225.446	119.23	79.154	51.0513	0	37.9345	89.1026	55.4266	126.606	240.143	112.234	87.7621	0	0	0	0	0	0	1	0	0
141.64_3764.6935n	1	1	#32628	4	141.64	3764.69	10	DDEEMNTWIQAISSAISSDKHEVSASTQSTPASSR		tr|A0A087WUZ3|A0A087WUZ3_HUMAN	Spectrin beta chain OS=Homo sapiens OX=9606 GN=SPTBN1 PE=1 SV=1	1.64635	NC	anti877	0.390901	65.4639	173.064	158.893	136.109	136.383	23.4634	124.458	110.486	51.6289	124.903	187.979	158.893	153.401	135.463	22.8592	121.536	117.689	48.5994	138.486	0	0	0	0	0	0	0	0	1
66.02_1650.7292n	1	1	#32816	2	66.0246	1650.73	17	FESLEPEMNNQASR		tr|A0A087WUZ3|A0A087WUZ3_HUMAN	Spectrin beta chain OS=Homo sapiens OX=9606 GN=SPTBN1 PE=1 SV=1	1.92337	NC	anti877	0.602543	74.5522	122.395	43.5535	135.115	52.2766	14.205	90.0472	117.986	18.2627	164.63	132.943	43.5535	152.281	51.924	13.8392	87.9331	125.678	17.191	182.534	0	0	1	0	0	0	0	0	1
116.40_2467.1864n	0	1	#1158	3	116.401	2467.19	16	LQQLFNHTMFILEQEEYQR	[6] Deamidated	sp|P35579|MYH9_HUMAN	Myosin-9 OS=Homo sapiens OX=9606 GN=MYH9 PE=1 SV=4	1.05524	NC	Mock	0.973874	27.1014	12520.9	11989.2	7299.2	13319.2	8979.62	9421.67	11563.1	9407.68	9173.38	13600	11989.2	8226.56	13229.3	8748.39	9200.48	12316.9	8855.66	10171	2	1	0	2	2	1	1	1	1
60.62_1017.4804n	0	1	#1241	2	60.618	1017.48	9	CNGVLEGIR	[1] Carbamidomethyl|[2] Deamidated	sp|P35579|MYH9_HUMAN	Myosin-9 OS=Homo sapiens OX=9606 GN=MYH9 PE=1 SV=4	1.05244	Mock	NC	0.308006	4.55773	4628.99	4685.65	4583.1	4513.46	4830.95	4928.04	5069.34	4892.68	4664.49	5027.94	4685.65	5165.38	4483.02	4706.55	4812.35	5399.82	4605.59	5171.76	3	2	2	2	2	3	1	4	4
97.96_1317.7390n	0	1	#2031	3	97.96	1317.74	16	LDPHLVLDQLR		sp|P35579|MYH9_HUMAN	Myosin-9 OS=Homo sapiens OX=9606 GN=MYH9 PE=1 SV=4	1.00653	Mock	anti877	0.960137	3.39518	3185.23	3180.06	3054.31	3065.81	3214.12	3098.68	3103.78	3067.87	3268.23	3459.75	3180.06	3442.36	3045.14	3131.36	3025.94	3306.12	2887.85	3623.66	2	3	3	3	3	3	3	3	3
40.05_703.4011n	0	1	#2160	2	40.0502	703.401	6	LMATLR		sp|P35579|MYH9_HUMAN	Myosin-9 OS=Homo sapiens OX=9606 GN=MYH9 PE=1 SV=4	1.10571	NC	Mock	0.808393	25.0629	2092.04	1489.67	1840.21	1415.17	2200.63	1511.63	1499.03	1794.35	1610.18	2272.34	1489.67	2074	1405.63	2143.96	1476.14	1596.76	1689.06	1785.29	4	3	3	2	5	3	4	4	3
70.66_855.5162n	0	1	#2367	2	70.6577	855.516	9	LVLDQLR		sp|P35579|MYH9_HUMAN	Myosin-9 OS=Homo sapiens OX=9606 GN=MYH9 PE=1 SV=4	1.11331	anti877	NC	0.0712948	6.15437	1585.63	1565.69	1748.92	1816.78	1840.19	1798.54	1743.54	1786.03	1623.37	1722.29	1565.69	1971.12	1804.52	1792.8	1756.31	1857.2	1681.23	1799.92	2	2	2	2	2	1	2	2	2
67.02_923.4818n	0	1	#3066	2	67.0195	923.482	8	VVFQEFR		sp|P35579|MYH9_HUMAN	Myosin-9 OS=Homo sapiens OX=9606 GN=MYH9 PE=1 SV=4	1.22585	anti877	NC	0.0526877	11.7072	3184.47	3176.31	2576.35	3772.25	3548.66	3634.63	3380.14	3183.53	3629.97	3458.91	3176.31	2903.68	3746.81	3457.28	3549.3	3600.49	2996.73	4024.74	3	3	1	3	2	2	3	2	3
54.49_1222.6297n	0	1	#3146	3	54.492	1222.63	14	AGVLAHLEEER		sp|P35579|MYH9_HUMAN	Myosin-9 OS=Homo sapiens OX=9606 GN=MYH9 PE=1 SV=4	1.45251	NC	Mock	0.274996	26.6555	1611.23	1106.66	991.584	1180.86	799.446	1237.56	1054.61	607.124	892.104	1750.09	1106.66	1117.56	1172.89	778.86	1208.5	1123.36	571.5	989.122	2	0	0	4	0	0	2	1	0
98.23_1570.8378n	2	2	#18133,#3570	2,3	98.2265	1570.84	15	VSHLLGINVTDFTR		sp|P35579|MYH9_HUMAN	Myosin-9 OS=Homo sapiens OX=9606 GN=MYH9 PE=1 SV=4	1.02163	Mock	NC	0.926212	8.6493	2829.94	2978.07	3012.62	2810.88	3041.37	3092.56	3024.66	3252.56	2734.2	3073.83	2978.07	3395.37	2791.92	2963.05	3019.95	3221.84	3061.71	3031.55	2	2	3	2	4	3	3	2	2
79.67_1192.6119n	1	1	#4557	2	79.6731	1192.61	14	ALELDSNLYR		sp|P35579|MYH9_HUMAN	Myosin-9 OS=Homo sapiens OX=9606 GN=MYH9 PE=1 SV=4	1.08633	anti877	NC	0.530542	9.78813	1528.86	1597.69	1825.57	1702.88	1990.21	1686.55	1605.51	1783.55	1954.15	1660.62	1597.69	2057.51	1691.4	1938.96	1646.96	1710.18	1678.9	2166.67	2	2	1	1	1	2	2	1	1
120.77_1948.9773n	1	1	#4687	3	120.769	1948.98	19	LQQELDDLLVDLDHQR		sp|P35579|MYH9_HUMAN	Myosin-9 OS=Homo sapiens OX=9606 GN=MYH9 PE=1 SV=4	1.13302	anti877	NC	0.181815	8.77777	3018.79	3435.73	3420.02	3407.42	4061.87	3718.76	3364.46	3689.19	3597.77	3278.96	3435.73	3854.53	3384.43	3957.27	3631.45	3583.79	3472.71	3989.03	1	3	2	0	1	4	0	4	2
73.30_1293.6234n	0	1	#5139	3	73.298	1293.62	12	ADFCIIHYAGK	[4] Carbamidomethyl	sp|P35579|MYH9_HUMAN	Myosin-9 OS=Homo sapiens OX=9606 GN=MYH9 PE=1 SV=4	1.1568	anti877	NC	0.478849	23.6789	1654.08	1793.54	1112.24	1895.14	1614.39	1765.34	1722.39	1833.2	1532.1	1796.64	1793.54	1253.55	1882.35	1572.81	1723.9	1834.67	1725.63	1698.72	2	3	1	3	2	3	2	3	1
54.76_1219.6404n	0	2	#6568,#5374	2,3	54.7585	1219.64	15	KFDQLLAEEK		sp|P35579|MYH9_HUMAN	Myosin-9 OS=Homo sapiens OX=9606 GN=MYH9 PE=1 SV=4	1.13493	NC	Mock	0.846699	27.5746	1914.23	1601.79	1128.17	1580.85	1063.31	1816.88	1736.69	984.54	1370.81	2079.2	1601.79	1271.51	1570.19	1035.93	1774.23	1849.91	926.769	1519.88	2	3	2	2	2	2	2	1	2
78.16_1477.7890n	1	1	#6292	3	78.1578	1477.79	16	VIQYLAYVASSHK		sp|P35579|MYH9_HUMAN	Myosin-9 OS=Homo sapiens OX=9606 GN=MYH9 PE=1 SV=4	1.20612	anti877	NC	0.0276215	7.15949	1080.52	1085.19	955.746	1287.57	1198.66	1278.64	1043.03	1201.25	1102.94	1173.65	1085.19	1077.17	1278.89	1167.79	1248.62	1111.03	1130.76	1222.89	2	1	1	1	1	2	1	1	1
120.37_2033.0118n	0	1	#6368	3	120.371	2033.01	12	IIGLDQVAGMSETALPGAFK	[10] Oxidation	sp|P35579|MYH9_HUMAN	Myosin-9 OS=Homo sapiens OX=9606 GN=MYH9 PE=1 SV=4	1.05387	anti877	NC	0.74236	11.1294	4405.58	5153.9	5293.83	4821.87	5884.48	4947.17	5108.43	5559.69	4934.51	4785.27	5153.9	5966.41	4789.34	5732.94	4831.02	5441.45	5233.46	5471.15	1	0	1	0	1	2	1	1	1
67.25_1768.8405n	2	2	#28200,#6612	2,3	67.2513	1768.84	20	KQELEEICHDLEAR	[8] Carbamidomethyl	sp|P35579|MYH9_HUMAN	Myosin-9 OS=Homo sapiens OX=9606 GN=MYH9 PE=1 SV=4	1.14637	anti877	NC	0.329124	18.0391	2140.02	2134.39	1532.45	2208.76	2161.17	2286.85	2102.71	2125.15	2088.82	2324.45	2134.39	1727.14	2193.86	2105.52	2233.16	2239.79	2000.45	2315.98	2	1	0	2	1	1	0	0	0
135.01_1485.8868n	2	2	#6951,#13117	2,3	135.014	1485.89	24	VISGVLQLGNIVFK		sp|P35579|MYH9_HUMAN	Myosin-9 OS=Homo sapiens OX=9606 GN=MYH9 PE=1 SV=4	1.14122	anti877	NC	0.051471	6.79632	1652.82	1649.94	1596.8	1967.03	1902	1722.47	1809.46	1669.13	1640.61	1795.27	1649.94	1799.68	1953.77	1853.02	1682.03	1927.42	1571.19	1819.03	2	7	4	5	4	6	4	4	3
76.23_1994.9988n	1	1	#8023	4	76.2274	1995	17	HSQAVEELAEQLEQTKR		sp|P35579|MYH9_HUMAN	Myosin-9 OS=Homo sapiens OX=9606 GN=MYH9 PE=1 SV=4	1.11534	anti877	Mock	0.70496	24.5213	1905.74	1548.43	1152.92	1702.43	1623.7	1671.79	1477.26	1797.75	1206.06	2069.98	1548.43	1299.4	1690.94	1581.89	1632.54	1573.56	1692.26	1337.22	2	2	1	3	0	1	1	2	1
67.68_1529.7529n	1	1	#8179	2	67.6831	1529.75	22	IAQLEEQLDNETK		sp|P35579|MYH9_HUMAN	Myosin-9 OS=Homo sapiens OX=9606 GN=MYH9 PE=1 SV=4	1.06625	NC	anti877	0.562795	10.5379	1242.36	1062.42	1168.62	1047.26	1214.59	995.727	1146.43	1035.57	1076.83	1349.43	1062.42	1317.1	1040.19	1183.32	972.35	1221.17	974.801	1193.93	2	2	3	2	1	2	2	2	2
72.64_1154.6555n	1	1	#8831	3	72.6377	1154.66	12	RGDLPFVVPR		sp|P35579|MYH9_HUMAN	Myosin-9 OS=Homo sapiens OX=9606 GN=MYH9 PE=1 SV=4	1.10597	anti877	NC	0.0930991	6.2505	718.011	727.067	696.235	839.023	788.854	740.344	757.531	708.63	766.943	779.892	727.067	784.691	833.364	768.54	722.963	806.915	667.049	850.349	2	2	2	2	1	1	1	1	2
72.70_1154.6501n	1	1	#23411	2	72.7037	1154.65	12	RGDLPFVVPR		sp|P35579|MYH9_HUMAN	Myosin-9 OS=Homo sapiens OX=9606 GN=MYH9 PE=1 SV=4	1.34274	Mock	NC	0.105798	19.711	220.644	257.343	172.178	231.966	184.861	246.575	309.397	254.944	308.664	239.66	257.343	194.053	230.402	180.101	240.786	329.567	239.984	342.232	0	0	0	0	0	0	1	0	0
138.20_2017.0460n	1	1	#9482	3	138.2	2017.05	26	IIGLDQVAGMSETALPGAFK		sp|P35579|MYH9_HUMAN	Myosin-9 OS=Homo sapiens OX=9606 GN=MYH9 PE=1 SV=4	1.09791	NC	anti877	0.817791	30.4839	1270.01	1199.32	1160.74	1237.21	847.956	1221.19	1265.22	736.275	1380.95	1379.46	1199.32	1308.21	1228.86	826.12	1192.52	1347.7	693.072	1531.13	2	2	2	2	4	3	3	2	2
31.74_807.4455n	0	1	#9899	2	31.7354	807.446	9	TVGQLYK		sp|P35579|MYH9_HUMAN	Myosin-9 OS=Homo sapiens OX=9606 GN=MYH9 PE=1 SV=4	1.13636	Mock	NC	0.773686	37.5886	199.992	428.872	431.199	263.445	442.306	369.191	348.026	467.556	389.036	217.228	428.872	485.983	261.668	430.916	360.524	370.714	440.121	431.344	2	1	2	1	1	1	2	1	2
129.20_1725.9351n	0	2	#9988,#14333	2,3	129.203	1725.94	21	QLLQANPILEAFGNAK		sp|P35579|MYH9_HUMAN	Myosin-9 OS=Homo sapiens OX=9606 GN=MYH9 PE=1 SV=4	1.23747	anti877	NC	0.106856	16.7528	1392.44	1399.37	1321.64	1644.55	1714.37	1731.37	1537.58	1219.5	1711.6	1512.44	1399.37	1489.56	1633.46	1670.22	1690.72	1637.82	1147.94	1897.74	2	5	6	4	4	2	3	4	4
65.89_1867.9027n	1	1	#10019	3	65.8919	1867.9	18	IAEFTTNLTEEEEKSK		sp|P35579|MYH9_HUMAN	Myosin-9 OS=Homo sapiens OX=9606 GN=MYH9 PE=1 SV=4	1.38079	anti877	NC	0.00716846	13.3932	617.006	730.689	808.396	989.104	962.741	1025.26	969.91	1028.27	903.319	670.182	730.689	911.102	982.432	937.949	1001.19	1033.14	967.93	1001.56	1	1	1	1	1	1	1	1	1
111.62_2303.1273n	1	1	#10193	3	111.624	2303.13	10	IRELESQISELQEDLESER	[12] Deamidated	sp|P35579|MYH9_HUMAN	Myosin-9 OS=Homo sapiens OX=9606 GN=MYH9 PE=1 SV=4	1.15955	anti877	NC	0.557285	27.9898	848.139	717.343	473.351	872.149	720.14	771.836	763.636	755.712	665.661	921.235	717.343	533.49	866.266	701.595	753.716	813.418	711.368	738.052	0	0	0	0	0	0	0	0	1
115.88_1960.9035n	0	1	#18492	2	115.876	1960.9	23	TQLEELEDELQATEDAK		sp|P35579|MYH9_HUMAN	Myosin-9 OS=Homo sapiens OX=9606 GN=MYH9 PE=1 SV=4	1.49126	anti877	Mock	0.62683	90.1574	602.01	428.642	0.18451	570.947	359.76	393.763	397.614	478.236	12.3039	653.893	428.642	0.207952	567.096	350.496	384.518	423.535	450.174	13.642	1	0	1	0	3	1	1	2	0
115.94_1960.9058n	0	1	#10384	3	115.942	1960.91	21	TQLEELEDELQATEDAK		sp|P35579|MYH9_HUMAN	Myosin-9 OS=Homo sapiens OX=9606 GN=MYH9 PE=1 SV=4	1.18623	anti877	NC	0.195213	15.9853	1013.55	945.332	737.686	1049.21	1084.03	1065.5	980.037	1027.2	888.272	1100.9	945.332	831.408	1042.14	1056.11	1040.48	1043.93	966.928	984.873	3	4	4	4	3	2	2	1	2
116.27_1960.9046n	0	1	#30562	2	116.27	1960.9	24	TQLEELEDELQATEDAK		sp|P35579|MYH9_HUMAN	Myosin-9 OS=Homo sapiens OX=9606 GN=MYH9 PE=1 SV=4	5.03185	NC	anti877	0.971001	173.205	0	0	456.745	17.627	73.1436	0	0	0	394.258	0	0	514.774	17.5081	71.2601	0	0	0	437.134	0	0	2	0	1	0	0	0	2
121.07_1944.9923n	2	2	#28066,#10870	2,3	121.068	1944.99	24	LQVELDNVTGLLSQSDSK		sp|P35579|MYH9_HUMAN	Myosin-9 OS=Homo sapiens OX=9606 GN=MYH9 PE=1 SV=4	1.08311	anti877	NC	0.638673	11.166	1427.85	1654.56	1578.53	1543.02	1896.37	1608.91	1485.28	1810.01	1563.17	1550.9	1654.56	1779.08	1532.61	1847.54	1571.14	1582.11	1703.8	1733.17	4	3	3	3	4	4	5	3	3
58.15_1597.8794n	1	1	#10967	4	58.1534	1597.88	15	LKDVLLQVDDERR		sp|P35579|MYH9_HUMAN	Myosin-9 OS=Homo sapiens OX=9606 GN=MYH9 PE=1 SV=4	1.23594	Mock	anti877	0.000276782	3.87199	623.934	615.396	599.305	544.971	568.186	559.707	718.404	683.047	666.103	677.706	615.396	675.447	541.295	553.554	546.566	765.237	642.967	738.542	1	1	1	1	1	1	1	1	1
62.40_1814.8969n	1	1	#11177	3	62.3971	1814.9	16	IAQLEEQLDNETKER		sp|P35579|MYH9_HUMAN	Myosin-9 OS=Homo sapiens OX=9606 GN=MYH9 PE=1 SV=4	1.70747	Mock	NC	0.00243226	15.341	388.97	376.696	493.885	561.232	594.321	579.964	763.661	630.667	756.317	422.492	376.696	556.633	557.447	579.017	566.348	813.445	593.661	838.567	0	1	1	1	2	2	1	1	1
79.02_1396.6869n	0	1	#11300	3	79.0161	1396.69	10	VDYKADEWLMK		sp|P35579|MYH9_HUMAN	Myosin-9 OS=Homo sapiens OX=9606 GN=MYH9 PE=1 SV=4	1.60283	Mock	anti877	0.580728	65.8109	377.684	366.396	473.997	465.027	86.0107	508.82	779.626	239.103	680.039	410.234	366.396	534.217	461.891	83.7958	496.874	830.45	225.073	753.994	1	0	1	1	1	0	1	1	2
59.08_2087.9677n	1	1	#11648	3	59.0836	2087.97	22	QAQQERDELADEIANSSGK		sp|P35579|MYH9_HUMAN	Myosin-9 OS=Homo sapiens OX=9606 GN=MYH9 PE=1 SV=4	1.66234	anti877	NC	0.0306107	26.1719	363.784	480.536	353.209	634.33	671.289	685.078	450.797	761.187	577.164	395.136	480.536	398.083	630.051	654.003	668.995	480.185	716.522	639.931	2	2	2	2	1	2	1	2	1
119.19_1726.8433n	0	1	#11828	2	119.187	1726.84	17	NLPIYSEEIVEMYK		sp|P35579|MYH9_HUMAN	Myosin-9 OS=Homo sapiens OX=9606 GN=MYH9 PE=1 SV=4	1.04979	anti877	NC	0.867212	12.2873	791.969	706.509	847.635	851.841	725.039	886.049	866.011	693.928	866.049	860.224	706.509	955.327	846.095	706.369	865.247	922.467	653.21	960.233	2	2	2	2	2	2	1	2	2
119.06_1726.8455n	1	1	#30452	3	119.055	1726.85	9	NLPIYSEEIVEMYK		sp|P35579|MYH9_HUMAN	Myosin-9 OS=Homo sapiens OX=9606 GN=MYH9 PE=1 SV=4	1.15891	Mock	NC	0.865309	36.1371	51.0996	59.8969	67.8406	88.4853	54.8393	45.2315	65.3394	48.5681	93.3489	55.5035	59.8969	76.4596	87.8885	53.4271	44.1696	69.5989	45.7183	103.501	1	1	0	0	0	0	1	1	0
95.18_974.4496n	1	1	#11962	2	95.1758	974.45	8	NWQWWR		sp|P35579|MYH9_HUMAN	Myosin-9 OS=Homo sapiens OX=9606 GN=MYH9 PE=1 SV=4	1.1729	NC	Mock	0.0590474	8.5859	534.81	451.327	509.483	452.769	514.36	482.718	409.641	444.12	421.385	580.902	451.327	574.213	449.715	501.114	471.385	436.346	418.06	467.211	2	2	2	2	3	2	2	2	2
110.37_1671.8331n	1	1	#13046	2	110.37	1671.83	19	NFINNPLAQADWAAK		sp|P35579|MYH9_HUMAN	Myosin-9 OS=Homo sapiens OX=9606 GN=MYH9 PE=1 SV=4	1.07975	NC	anti877	0.700433	14.3588	1113.78	1347	1197.92	1066.93	1235.69	1085.86	1093.95	1358.48	1048.08	1209.77	1347	1350.11	1059.73	1203.87	1060.37	1165.26	1278.77	1162.06	0	2	0	3	1	2	1	2	3
84.69_1273.6873n	1	1	#13320	2	84.6946	1273.69	13	YEILTPNSIPK		sp|P35579|MYH9_HUMAN	Myosin-9 OS=Homo sapiens OX=9606 GN=MYH9 PE=1 SV=4	1.09893	anti877	NC	0.538988	18.6242	353.93	301.315	321.757	363.744	369.809	340.105	274.39	313.557	393.958	384.433	301.315	362.636	361.29	360.286	332.12	292.278	295.158	436.801	0	0	1	0	1	1	2	1	1
86.89_1838.9052n	1	1	#14972	3	86.8861	1838.91	20	HSQAVEELAEQLEQTK		sp|P35579|MYH9_HUMAN	Myosin-9 OS=Homo sapiens OX=9606 GN=MYH9 PE=1 SV=4	1.03436	anti877	NC	0.892055	51.2253	379.744	525.688	460.251	489.134	480.585	442.886	491.955	670.979	207.112	412.472	525.688	518.725	485.835	468.21	432.488	524.026	631.608	229.635	1	1	1	1	0	1	1	2	1
77.49_1652.7930n	1	1	#15683	2	77.4925	1652.79	18	IAEFTTNLTEEEEK		sp|P35579|MYH9_HUMAN	Myosin-9 OS=Homo sapiens OX=9606 GN=MYH9 PE=1 SV=4	1.14427	NC	Mock	0.43758	16.9345	733.895	676.401	695.061	594.963	754.41	569.248	550.819	555.896	733.194	797.144	676.401	783.368	590.95	734.983	555.884	586.727	523.277	812.93	1	1	0	0	0	0	1	1	1
118.79_2787.4054n	1	1	#15834	4	118.792	2787.41	17	SGFEPASLKEEVGEEAIVELVENGKK		sp|P35579|MYH9_HUMAN	Myosin-9 OS=Homo sapiens OX=9606 GN=MYH9 PE=1 SV=4	1.18969	Mock	anti877	0.456659	27.9862	282.422	373.345	408.24	282.692	458.836	299.779	388.57	441.491	408.771	306.762	373.345	460.106	280.785	447.02	292.741	413.901	415.586	453.226	1	2	1	2	1	3	1	3	1
173.26_3016.4649n	1	1	#15859	4	173.263	3016.46	22	DLGEELEALKTELEDTLDSTAAQQELR		sp|P35579|MYH9_HUMAN	Myosin-9 OS=Homo sapiens OX=9606 GN=MYH9 PE=1 SV=4	1.50657	Mock	NC	0.505586	86.6031	495.562	497.67	0	535.157	99.6096	435.463	564.613	368.886	562.874	538.272	497.67	0	531.548	97.0446	425.239	601.42	347.241	624.087	1	0	0	1	0	1	1	0	1
173.26_3016.4676n	1	1	#24494	3	173.263	3016.47	26	DLGEELEALKTELEDTLDSTAAQQELR		sp|P35579|MYH9_HUMAN	Myosin-9 OS=Homo sapiens OX=9606 GN=MYH9 PE=1 SV=4	1.02907	Mock	anti877	0.995005	31.1518	327.06	346.217	228.036	366.486	309.07	218.319	415.959	239.399	264.505	355.247	346.217	257.007	364.014	301.111	213.193	443.076	225.351	293.271	0	1	1	2	1	1	1	2	1
89.09_1997.0485n	1	1	#16347	3	89.0855	1997.05	22	KANLQIDQINTDLNLER		sp|P35579|MYH9_HUMAN	Myosin-9 OS=Homo sapiens OX=9606 GN=MYH9 PE=1 SV=4	1.14699	anti877	NC	0.49164	15.7985	540.765	696.274	586.148	601.312	748.592	741.275	644.807	786.863	579.731	587.37	696.274	660.617	597.256	729.315	723.872	686.842	740.692	642.777	1	1	1	1	1	1	1	1	1
111.96_2332.0772n	0	1	#16429	3	111.957	2332.08	23	MQQNIQELEEQLEEEESAR		sp|P35579|MYH9_HUMAN	Myosin-9 OS=Homo sapiens OX=9606 GN=MYH9 PE=1 SV=4	1.1677	Mock	NC	0.354507	17.396	1152.14	1247.54	1132.48	1218.37	1573.75	1147.39	1310.86	1554.03	1259.63	1251.44	1247.54	1276.36	1210.16	1533.22	1120.46	1396.31	1462.84	1396.62	1	2	1	1	1	1	1	0	1
38.34_829.4512n	0	1	#16574	2	38.337	829.451	11	GALALEEK		sp|P35579|MYH9_HUMAN	Myosin-9 OS=Homo sapiens OX=9606 GN=MYH9 PE=1 SV=4	1.12169	NC	Mock	0.699591	17.9675	585.039	410.838	475.056	407.144	518.661	443.845	355.639	504.257	451.46	635.459	410.838	535.412	404.398	505.304	433.425	378.823	474.668	500.557	1	1	1	1	1	1	1	0	0
112.29_1615.8052n	1	1	#18073	2	112.289	1615.81	10	IMGIPEEEQMGLLR	[9] Deamidated	sp|P35579|MYH9_HUMAN	Myosin-9 OS=Homo sapiens OX=9606 GN=MYH9 PE=1 SV=4	1.25597	NC	anti877	0.630024	54.1278	853.635	461.046	533.574	770.677	242.598	458.3	650.752	477.87	583.738	927.204	461.046	601.364	765.478	236.351	447.54	693.175	449.83	647.221	0	0	0	0	0	0	0	0	1
47.55_916.4626n	0	1	#18095	2	47.5517	916.463	12	DLEGLSQR		sp|P35579|MYH9_HUMAN	Myosin-9 OS=Homo sapiens OX=9606 GN=MYH9 PE=1 SV=4	1.47636	NC	anti877	0.581875	60.0173	857.208	321.294	340.774	388.893	305.902	334.272	412.555	380.049	312.477	931.085	321.294	384.069	386.27	298.025	326.424	439.45	357.748	346.459	2	2	2	3	2	2	2	2	2
120.97_1995.0220n	1	1	#18361	4	120.968	1995.02	14	TFHIFYYLLSGAGEHLK		sp|P35579|MYH9_HUMAN	Myosin-9 OS=Homo sapiens OX=9606 GN=MYH9 PE=1 SV=4	1.29396	NC	Mock	0.162637	18.387	324.437	468.434	385.973	349.178	386.613	307.258	322.849	316.999	271.185	352.399	468.434	435.01	346.822	376.657	300.045	343.895	298.398	300.677	1	2	2	1	1	1	1	2	1
66.36_1536.7411n	0	1	#18938	4	66.357	1536.74	11	DKADFCIIHYAGK	[6] Carbamidomethyl	sp|P35579|MYH9_HUMAN	Myosin-9 OS=Homo sapiens OX=9606 GN=MYH9 PE=1 SV=4	1.05084	NC	anti877	0.929061	35.3152	239.18	199.579	155.776	250.645	118.224	196.901	233.506	175.7	172.928	259.793	199.579	175.567	248.955	115.179	192.278	248.729	165.391	191.734	1	1	1	1	1	1	1	0	1
112.09_1614.8154n	1	1	#20078	3	112.09	1614.82	10	IMGIPEEEQMGLLR		sp|P35579|MYH9_HUMAN	Myosin-9 OS=Homo sapiens OX=9606 GN=MYH9 PE=1 SV=4	1.17108	Mock	anti877	0.710468	30.9664	398.104	223.702	263.546	246.218	179.484	333.121	341.884	229.479	317.28	432.414	223.702	297.029	244.557	174.862	325.3	364.172	216.014	351.785	2	1	2	2	0	1	2	0	1
51.64_1728.8651n	1	1	#20582	3	51.6428	1728.87	13	QTLENERGELANEVK		sp|P35579|MYH9_HUMAN	Myosin-9 OS=Homo sapiens OX=9606 GN=MYH9 PE=1 SV=4	1.29463	anti877	Mock	0.0571787	15.8704	419.709	358.832	305.129	391.719	388.273	441.14	313.133	321.786	308.311	455.881	358.832	343.895	389.077	378.275	430.783	333.546	302.904	341.84	1	1	1	1	1	0	1	1	1
159.43_3146.4733n	2	2	#32044,#23218	3,4	159.431	3146.47	19	ALEQQVEEMKTQLEELEDELQATEDAK		sp|P35579|MYH9_HUMAN	Myosin-9 OS=Homo sapiens OX=9606 GN=MYH9 PE=1 SV=4	1.47096	Mock	NC	0.080976	21.6921	305.835	314.862	392.418	480.834	391.421	503.401	545.657	373.214	571.378	332.193	314.862	442.274	477.591	381.342	491.582	581.228	351.314	633.516	1	2	2	4	2	2	4	4	1
36.22_1047.4990n	0	1	#24186	2	36.2216	1047.5	13	ALEEAMEQK		sp|P35579|MYH9_HUMAN	Myosin-9 OS=Homo sapiens OX=9606 GN=MYH9 PE=1 SV=4	1.17401	NC	Mock	0.30634	18.9286	349.943	401.381	404.002	338.007	364.325	397.894	311.423	275.929	396.735	380.103	401.381	455.33	335.727	354.943	388.553	331.725	259.738	439.88	2	1	2	1	1	1	2	0	2
55.02_1070.6127n	0	1	#25390	3	55.0239	1070.61	8	KLVWVPSDK		sp|P35579|MYH9_HUMAN	Myosin-9 OS=Homo sapiens OX=9606 GN=MYH9 PE=1 SV=4	1.05065	anti877	NC	0.921638	60.6807	86.0672	58.9243	82.4324	94.336	25.6769	118.931	101.509	70.2519	65.6821	93.4848	58.9243	92.9054	93.6997	25.0157	116.139	108.126	66.1296	72.8251	0	0	0	1	0	0	0	0	0
82.05_2070.9619n	1	1	#25567	3	82.0463	2070.96	15	QAQQERDELADEIANSSGK	[N-term] Gln->pyro-Glu	sp|P35579|MYH9_HUMAN	Myosin-9 OS=Homo sapiens OX=9606 GN=MYH9 PE=1 SV=4	1.52794	anti877	NC	0.0583807	23.8765	161.036	98.4777	136.94	225.449	208.794	171.516	158.356	171.526	197.934	174.915	98.4777	154.338	223.929	203.417	167.49	168.679	161.461	219.459	0	1	0	0	0	0	1	0	0
53.09_1550.6828n	0	1	#25585	2	53.0945	1550.68	18	EDQSILCTGESGAGK	[7] Carbamidomethyl	sp|P35579|MYH9_HUMAN	Myosin-9 OS=Homo sapiens OX=9606 GN=MYH9 PE=1 SV=4	1.70827	NC	Mock	0.22355	44.9382	430.447	271.704	171.013	218.085	166.454	237.406	188.695	152.994	169.449	467.544	271.704	192.74	216.614	162.167	231.832	200.996	144.017	187.876	1	1	1	1	1	1	1	1	1
44.65_725.3501n	0	1	#25702	2	44.6513	725.35	4	FQEFR		sp|P35579|MYH9_HUMAN	Myosin-9 OS=Homo sapiens OX=9606 GN=MYH9 PE=1 SV=4	2.52585	NC	Mock	0.125153	69.0675	197.426	82.1141	111.217	107.423	103.819	57.323	40.3999	22.8734	91.4298	214.441	82.1141	125.347	106.699	101.146	55.9772	43.0336	21.5312	101.373	1	1	1	1	1	0	1	1	1
42.55_799.4123n	1	1	#26826	2	42.5485	799.412	7	YLYVDK		sp|P35579|MYH9_HUMAN	Myosin-9 OS=Homo sapiens OX=9606 GN=MYH9 PE=1 SV=4	1.64273	anti877	Mock	0.378988	70.013	90.9642	150.669	154.809	161.322	178.784	148.259	20.1029	150.154	127.032	98.8038	150.669	174.477	160.234	174.18	144.778	21.4134	141.343	140.847	0	0	1	0	0	1	0	0	1
166.79_1708.9042n	0	1	#27728	2	166.786	1708.9	18	QLLQANPILEAFGNAK	[N-term] Gln->pyro-Glu	sp|P35579|MYH9_HUMAN	Myosin-9 OS=Homo sapiens OX=9606 GN=MYH9 PE=1 SV=4	1.17872	NC	anti877	0.383234	26.4498	309.565	260.138	291.401	171.462	263.579	295.504	294.85	274.216	286.311	336.245	260.138	328.423	170.305	256.792	288.566	314.071	258.125	317.448	3	2	3	0	3	1	3	3	1
102.86_1750.8473n	1	1	#27982	3	102.86	1750.85	12	LTEMETLQSQLMAEK		sp|P35579|MYH9_HUMAN	Myosin-9 OS=Homo sapiens OX=9606 GN=MYH9 PE=1 SV=4	1.94074	NC	anti877	0.4124	97.8627	253.041	174.008	132.188	87.1764	6.80565	194.175	260.372	57.4867	83.0726	274.849	174.008	148.982	86.5884	6.6304	189.616	277.346	54.1136	92.1068	1	1	0	2	0	1	0	0	0
105.18_1868.9541n	1	1	#28573	2	105.176	1868.95	22	ANLQIDQINTDLNLER		sp|P35579|MYH9_HUMAN	Myosin-9 OS=Homo sapiens OX=9606 GN=MYH9 PE=1 SV=4	1.30326	Mock	NC	0.277317	26.2001	156.418	179.749	255.231	187.541	275.542	238.73	237.264	241.328	292.152	169.899	179.749	287.657	186.276	268.446	233.126	252.732	227.167	323.924	0	0	0	2	0	0	0	1	1
55.95_1411.7994n	1	1	#29929	2	55.952	1411.8	15	KVEAQLQELQVK		sp|P35579|MYH9_HUMAN	Myosin-9 OS=Homo sapiens OX=9606 GN=MYH9 PE=1 SV=4	1.1476	NC	anti877	0.634063	34.9758	108.286	85.3092	107.831	118.534	57.3022	86.8224	109.684	90.2416	93.092	117.619	85.3092	121.531	117.734	55.8266	84.784	116.834	84.9465	103.216	0	0	0	0	0	0	1	0	0
36.68_1377.6185n	1	1	#30673	3	36.6831	1377.62	9	EMEAELEDERK		sp|P35579|MYH9_HUMAN	Myosin-9 OS=Homo sapiens OX=9606 GN=MYH9 PE=1 SV=4	1.20013	NC	anti877	0.161671	13.1531	127.94	121.386	127.707	93.0329	117.334	103.794	112.045	98.6024	128.278	138.967	121.386	143.932	92.4054	114.313	101.357	119.349	92.8167	142.229	1	1	2	1	0	1	1	1	2
120.31_2454.2318n	1	1	#31043	3	120.305	2454.23	10	YLYVDKNFINNPLAQADWAAK	[7] Deamidated	sp|P35579|MYH9_HUMAN	Myosin-9 OS=Homo sapiens OX=9606 GN=MYH9 PE=1 SV=4	2.13961	Mock	NC	0.204656	59.9546	64.1932	42.5696	134.915	73.2615	76.9405	119.075	279.707	140.604	96.785	69.7256	42.5696	152.056	72.7673	74.9592	116.28	297.941	132.354	107.31	0	0	0	0	0	1	0	0	0
38.73_1853.8603n	1	1	#32803	3	38.7315	1853.86	14	EQLEEEEEAKHNLEK		sp|P35579|MYH9_HUMAN	Myosin-9 OS=Homo sapiens OX=9606 GN=MYH9 PE=1 SV=4	1.15364	NC	anti877	0.799551	32.6417	104.645	67.7642	57.0522	48.5787	88.0201	62.3037	62.2789	83.3094	71.2356	113.664	67.7642	64.3006	48.251	85.7535	60.841	66.3389	78.421	78.9826	1	1	1	1	1	1	1	1	1
29.11_1035.5567n	1	1	#32815	2	29.108	1035.56	10	VAAYDKLEK		sp|P35579|MYH9_HUMAN	Myosin-9 OS=Homo sapiens OX=9606 GN=MYH9 PE=1 SV=4	1.19238	anti877	NC	0.864258	44.2875	23.228	38.8463	41.9901	30.5964	56.3377	37.1503	20.8217	55.9948	45.4925	25.2298	38.8463	47.3249	30.3901	54.8869	36.2781	22.1791	52.7091	50.4399	1	1	1	1	1	1	1	0	1
33.91_1330.5966n	1	1	#33538	2	33.9098	1330.6	16	QLEEAEEEAQR		sp|P35579|MYH9_HUMAN	Myosin-9 OS=Homo sapiens OX=9606 GN=MYH9 PE=1 SV=4	1.12919	Mock	anti877	0.823275	26.8762	47.2578	60.2257	80.6954	41.7708	68.4352	65.4164	51.2233	70.8148	76.2735	51.3307	60.2257	90.9477	41.489	66.6729	63.8806	54.5626	66.6595	84.5683	1	1	1	1	1	1	2	1	1
146.79_2492.1592n	1	1	#33546	2	146.793	2492.16	20	DFSALESQLQDTQELLQEENR		sp|P35579|MYH9_HUMAN	Myosin-9 OS=Homo sapiens OX=9606 GN=MYH9 PE=1 SV=4	1.41841	anti877	NC	0.463079	56.1835	96.8106	98.0111	25.8408	119.383	97.7735	95.8336	103.733	62.8021	119.947	105.154	98.0111	29.1239	118.577	95.2557	93.5837	110.496	59.117	132.992	1	1	0	1	0	1	0	0	1
90.57_1241.6937n	0	2	#25,#2321	2,3	90.5728	1241.69	21	ADLINNLGTIAK		sp|P07900|HS90A_HUMAN	Heat shock protein HSP 90-alpha OS=Homo sapiens OX=9606 GN=HSP90AA1 PE=1 SV=5	1.03911	Mock	NC	0.489854	5.29755	126395	117343	122331	131654	119128	121891	126585	125720	128082	137288	117343	137873	130766	116060	119029	134837	118343	142011	10	8	8	8	6	6	8	7	7
79.34_1526.7338n	0	2	#292,#35	2,3	79.3446	1526.73	23	SLTNDWEDHLAVK		sp|P07900|HS90A_HUMAN	Heat shock protein HSP 90-alpha OS=Homo sapiens OX=9606 GN=HSP90AA1 PE=1 SV=5	1.03481	Mock	anti877	0.659289	6.71624	87090.4	99571	94861.3	93655.5	91357.6	91679.6	96103.3	92121.5	98099.2	94596.1	99571	106913	93023.8	89005	89527.3	102368	86716	108768	6	9	7	8	8	9	8	6	7
96.57_1512.7750n	0	2	#47,#266	2,3	96.5672	1512.78	24	GVVDSEDLPLNISR		sp|P07900|HS90A_HUMAN	Heat shock protein HSP 90-alpha OS=Homo sapiens OX=9606 GN=HSP90AA1 PE=1 SV=5	1.0836	Mock	NC	0.330829	7.86687	123271	122391	125857	119863	139123	124480	134018	143240	125320	133895	122391	141847	119055	135541	121558	142755	134835	138949	9	9	9	10	8	8	6	10	11
89.22_1512.7944n	0	1	#4912	2	89.2189	1512.79	6	GVVDSEDLPLNISR		sp|P07900|HS90A_HUMAN	Heat shock protein HSP 90-alpha OS=Homo sapiens OX=9606 GN=HSP90AA1 PE=1 SV=5	1.51543	anti877	Mock	0.00418526	9.79924	2349.52	2553.34	2161.27	2928.51	3376.6	2812.68	1790.77	2121.73	2104.11	2552.01	2553.34	2435.86	2908.75	3289.64	2746.65	1907.51	1997.24	2332.94	0	0	0	1	1	0	0	0	0
78.95_814.5060n	0	1	#22052	2	78.9503	814.506	9	ALLFVPR		sp|P07900|HS90A_HUMAN	Heat shock protein HSP 90-alpha OS=Homo sapiens OX=9606 GN=HSP90AA1 PE=1 SV=5	3.10272	Mock	NC	0.906878	144.417	106.029	24.3637	0	122.477	0	15.8787	153.731	250.842	0	115.167	24.3637	0	121.651	0	15.5059	163.753	236.123	0	1	0	0	1	0	0	1	1	0
83.24_814.5051n	0	1	#116	2	83.2438	814.505	11	ALLFVPR		sp|P07900|HS90A_HUMAN	Heat shock protein HSP 90-alpha OS=Homo sapiens OX=9606 GN=HSP90AA1 PE=1 SV=5	1.14448	Mock	NC	0.000821259	2.75653	22941	22204.5	23003.9	24897.4	24586.3	24112.5	25187.4	26262.6	26545.8	24918.1	22204.5	25926.5	24729.5	23953.2	23546.4	26829.3	24721.6	29432.6	5	5	5	5	5	4	5	5	5
49.46_729.4373n	0	1	#135	2	49.4605	729.437	9	LSELLR		sp|P07900|HS90A_HUMAN	Heat shock protein HSP 90-alpha OS=Homo sapiens OX=9606 GN=HSP90AA1 PE=1 SV=5	1.81	NC	Mock	0.460057	74.8492	37864.5	11466.6	11600.5	13669.1	11298.9	13251.2	11589.7	11388.6	10685.6	41127.8	11466.6	13074.4	13576.9	11007.9	12940.1	12345.2	10720.3	11847.7	5	6	5	6	6	6	7	6	4
72.11_1559.8123n	2	2	#1714,#172	2,3	72.1077	1559.81	21	ELISNSSDALDKIR		sp|P07900|HS90A_HUMAN	Heat shock protein HSP 90-alpha OS=Homo sapiens OX=9606 GN=HSP90AA1 PE=1 SV=5	1.28245	Mock	NC	0.00788981	10.2142	22659	21360.8	25982	26138.7	28473.1	28037.1	30180.5	29535.3	30058	24611.8	21360.8	29283	25962.4	27739.9	27378.9	32148	27802.2	33326.8	3	4	4	4	4	6	4	4	4
93.20_1348.7235n	0	2	#314,#3384	2,3	93.1981	1348.72	23	TLTIVDTGIGMTK		sp|P07900|HS90A_HUMAN	Heat shock protein HSP 90-alpha OS=Homo sapiens OX=9606 GN=HSP90AA1 PE=1 SV=5	1.13025	NC	anti877	0.812201	33.5682	29111.9	25281.7	27280.7	28384.7	15664.2	28213.3	32364.4	16609.3	32392.9	31620.9	25281.7	30746.7	28193.3	15260.9	27550.9	34474.3	15634.7	35915.7	5	6	5	6	4	6	5	5	7
94.98_1348.7239n	0	2	#194,#2297	2,3	94.9773	1348.72	23	TLTIVDTGIGMTK		sp|P07900|HS90A_HUMAN	Heat shock protein HSP 90-alpha OS=Homo sapiens OX=9606 GN=HSP90AA1 PE=1 SV=5	1.1456	NC	anti877	0.755638	29.4312	48331.8	41434.4	44259.7	43920.3	26411.2	46660	48364.1	27388.8	48705.8	52497.2	41434.4	49882.9	43624.1	25731	45564.5	51517	25781.7	54002.6	8	5	6	9	4	9	7	6	6
118.26_1777.9340n	2	2	#1710,#242	2,3	118.262	1777.93	22	HSQFIGYPITLFVEK		sp|P07900|HS90A_HUMAN	Heat shock protein HSP 90-alpha OS=Homo sapiens OX=9606 GN=HSP90AA1 PE=1 SV=5	1.02602	Mock	anti877	0.729484	5.62803	41994.7	40951.8	43657.6	41679.6	43969.2	39282.2	42123.2	42158.6	43899.5	45614	40951.8	49204.3	41398.5	42837	38360	44869.2	39684.8	48673.6	11	10	4	9	6	8	4	10	5
74.36_1347.6560n	0	2	#518,#252	2,3	74.3621	1347.66	19	HFSVEGQLEFR		sp|P07900|HS90A_HUMAN	Heat shock protein HSP 90-alpha OS=Homo sapiens OX=9606 GN=HSP90AA1 PE=1 SV=5	1.06069	Mock	NC	0.128265	4.63262	58295.5	58637.9	63277.6	62007.2	63456.8	63869.7	62177	63304.6	65666.7	63319.6	58637.9	71316.9	61588.9	61822.7	62370.2	66230.4	59590	72808.1	11	13	10	11	12	10	11	11	11
56.82_1290.6286n	1	1	#258	2	56.8184	1290.63	21	ELISNSSDALDK		sp|P07900|HS90A_HUMAN	Heat shock protein HSP 90-alpha OS=Homo sapiens OX=9606 GN=HSP90AA1 PE=1 SV=5	1.06395	Mock	anti877	0.54919	9.32038	21338.1	19375.3	17711.9	19193.1	16541.7	19377.9	19918.7	19674.1	19044.6	23177.1	19375.3	19962.2	19063.7	16115.8	18923	21217.2	18519.6	21115.7	5	4	4	3	5	4	4	4	4
54.76_1538.7436n	0	2	#2313,#371	2,3	54.7585	1538.74	20	YESLTDPSKLDSGK		sp|P07900|HS90A_HUMAN	Heat shock protein HSP 90-alpha OS=Homo sapiens OX=9606 GN=HSP90AA1 PE=1 SV=5	1.06123	anti877	Mock	0.935711	22.7616	27621.3	22527.3	20925.4	23667.7	19687.5	30550.4	26897.6	17160	25584.1	30001.7	22527.3	23583.9	23508.1	19180.5	29833.1	28651.1	16153	28366.4	5	5	4	5	4	5	4	5	5
42.22_1150.5499n	0	1	#421	2	42.2178	1150.55	15	YIDQEELNK		sp|P07900|HS90A_HUMAN	Heat shock protein HSP 90-alpha OS=Homo sapiens OX=9606 GN=HSP90AA1 PE=1 SV=5	1.28768	NC	Mock	0.144318	22.0684	19868.2	13713	13923.5	11921.1	14252.5	10993.9	12402.8	12426.5	12062.3	21580.5	13713	15692.5	11840.7	13885.5	10735.8	13211.4	11697.3	13374.1	7	4	6	5	6	6	8	4	7
53.29_1234.5937n	2	2	#438,#11768	2,3	53.2941	1234.59	19	DQVANSAFVER		sp|P07900|HS90A_HUMAN	Heat shock protein HSP 90-alpha OS=Homo sapiens OX=9606 GN=HSP90AA1 PE=1 SV=5	1.11124	NC	Mock	0.942317	35.0504	20576.8	13148.1	10609.4	14079.9	10332.5	17623.5	15486.1	11127.2	13283	22350.2	13148.1	11957.3	13984.9	10066.4	17209.8	16495.7	10474.3	14727.5	4	6	5	6	4	5	5	4	6
80.84_1785.9380n	3	3	#5291,#579,#711	2,3,4	80.8386	1785.94	24	HLEINPDHSIIETLR		sp|P07900|HS90A_HUMAN	Heat shock protein HSP 90-alpha OS=Homo sapiens OX=9606 GN=HSP90AA1 PE=1 SV=5	1.05213	Mock	anti877	0.316966	4.46796	37480.5	35217.3	38441.2	36835.6	37883	35703.3	39908.7	36782.8	39486.8	40710.7	35217.3	43325.1	36587.2	36907.4	34865.1	42510.4	34624.5	43781	6	7	7	8	3	10	8	6	4
69.47_2014.0331n	0	3	#7911,#1023,#581	2,3,4	69.4707	2014.03	28	VILHLKEDQTEYLEER		sp|P07900|HS90A_HUMAN	Heat shock protein HSP 90-alpha OS=Homo sapiens OX=9606 GN=HSP90AA1 PE=1 SV=5	1.15513	Mock	NC	0.00201086	3.17974	49136.1	47970.2	50597.9	55976.4	53042.3	56164.4	58659.2	55830.6	56127.2	53370.8	47970.2	57026.3	55598.9	51676.4	54845.8	62483.2	52554.6	62231.1	16	17	25	17	20	19	24	14	20
81.39_2014.0356n	0	1	#21293	3	81.3868	2014.04	9	VILHLKEDQTEYLEER		sp|P07900|HS90A_HUMAN	Heat shock protein HSP 90-alpha OS=Homo sapiens OX=9606 GN=HSP90AA1 PE=1 SV=5	1.58656	Mock	anti877	0.0103803	22.0785	990.225	644.4	759.004	537.275	460.694	542.717	829.198	814.13	801.062	1075.57	644.4	855.435	533.651	448.831	529.976	883.254	766.358	888.178	1	0	0	0	0	0	1	0	0
67.06_1914.0267n	3	3	#10064,#592,#13952	2,4,5	67.0636	1914.03	23	KHLEINPDHSIIETLR		sp|P07900|HS90A_HUMAN	Heat shock protein HSP 90-alpha OS=Homo sapiens OX=9606 GN=HSP90AA1 PE=1 SV=5	1.08418	anti877	NC	0.706915	16.1523	20170.3	22458.7	20651.8	21538.4	27044	20024.9	22665.5	25140.3	20066.4	21908.6	22458.7	23275.6	21393.2	26347.6	19554.8	24143.1	23665.1	22248.6	7	5	5	5	6	7	8	5	6
70.00_1914.0301n	1	1	#11763	4	70.0005	1914.03	9	KHLEINPDHSIIETLR		sp|P07900|HS90A_HUMAN	Heat shock protein HSP 90-alpha OS=Homo sapiens OX=9606 GN=HSP90AA1 PE=1 SV=5	3.50586	Mock	anti877	0.453056	166.654	733.981	19.1145	0	276.995	0	49.4017	450.917	596.807	96.5777	797.238	19.1145	0	275.127	0	48.2419	480.312	561.788	107.081	0	0	0	1	0	0	0	0	0
30.03_809.3739n	0	1	#651	2	30.0282	809.374	9	FENLCK	[5] Carbamidomethyl	sp|P07900|HS90A_HUMAN	Heat shock protein HSP 90-alpha OS=Homo sapiens OX=9606 GN=HSP90AA1 PE=1 SV=5	1.2332	Mock	NC	0.781389	47.5543	1880.02	4993.54	5506.06	3247.19	5410.36	4506.62	2996.02	6328.9	5941.65	2042.05	4993.54	6205.6	3225.28	5271.03	4400.82	3191.33	5957.54	6587.81	2	1	0	0	0	0	0	0	0
67.48_1415.6273n	0	1	#741	2	67.4837	1415.63	21	EGLELPEDEEEK		sp|P07900|HS90A_HUMAN	Heat shock protein HSP 90-alpha OS=Homo sapiens OX=9606 GN=HSP90AA1 PE=1 SV=5	1.09804	Mock	anti877	0.854316	37.6026	10917.4	7251.92	5142.9	7705.86	7221.59	7224.91	8266.44	7405.04	8652.75	11858.3	7251.92	5796.3	7653.88	7035.63	7055.29	8805.33	6970.52	9593.75	3	3	3	3	3	2	3	2	3
49.79_947.4382n	0	1	#744	2	49.791	947.438	10	FYEQFSK		sp|P07900|HS90A_HUMAN	Heat shock protein HSP 90-alpha OS=Homo sapiens OX=9606 GN=HSP90AA1 PE=1 SV=5	1.32011	NC	Mock	0.643268	51.0043	14956.5	6459.47	6830.37	7385.61	6816.28	7706.93	7430.33	7280.87	6685.74	16245.5	6459.47	7698.16	7335.79	6640.75	7525.99	7914.72	6853.64	7412.83	4	5	5	4	5	5	4	5	5
84.69_1263.6337n	2	2	#1078,#757	2,3	84.6946	1263.63	16	RAPFDLFENR		sp|P07900|HS90A_HUMAN	Heat shock protein HSP 90-alpha OS=Homo sapiens OX=9606 GN=HSP90AA1 PE=1 SV=5	1.0904	Mock	NC	0.118666	7.02999	26255.7	22989.3	23742.9	26992.6	26163.8	25326.8	25764.7	26788.3	27032.7	28518.5	22989.3	26759.4	26810.5	25490	24732.2	27444.3	25216.4	29972.5	6	7	7	8	8	8	8	8	8
85.86_1832.7705n	2	2	#812,#2051	2,3	85.8557	1832.77	22	NPDDITNEEYGEFYK		sp|P07900|HS90A_HUMAN	Heat shock protein HSP 90-alpha OS=Homo sapiens OX=9606 GN=HSP90AA1 PE=1 SV=5	1.11647	Mock	NC	0.133462	7.82739	21330	19755.6	18234.6	21486.2	21201.5	20039.3	22724	20891.2	22614.1	23168.2	19755.6	20551.3	21341.2	20655.5	19568.9	24205.4	19665.3	25073.4	3	3	4	4	4	3	3	3	4
121.77_2445.1049n	2	2	#3796,#839	2,3	121.766	2445.1	26	LVTSPCCIVTSTYGWTANMER	[6] Carbamidomethyl|[7] Carbamidomethyl	sp|P07900|HS90A_HUMAN	Heat shock protein HSP 90-alpha OS=Homo sapiens OX=9606 GN=HSP90AA1 PE=1 SV=5	1.09213	NC	anti877	0.805242	22.7878	28406.6	25491.9	26991	27463	19244.3	27358.4	29170.1	19659.8	30914.1	30854.8	25491.9	30420.2	27277.8	18748.8	26716.1	31071.8	18506.2	34276	7	7	5	6	5	6	7	6	5
121.63_2445.1253n	1	1	#29726	4	121.633	2445.13	14	LVTSPCCIVTSTYGWTANMER	[6] Carbamidomethyl|[7] Carbamidomethyl	sp|P07900|HS90A_HUMAN	Heat shock protein HSP 90-alpha OS=Homo sapiens OX=9606 GN=HSP90AA1 PE=1 SV=5	1.15959	NC	Mock	0.875705	65.1636	118.588	118.315	74.0289	142.003	32.6659	136.175	154.824	43.2415	70.0732	128.808	118.315	83.4342	141.045	31.8247	132.978	164.918	40.7042	77.6937	1	0	0	0	0	1	0	0	1
33.65_746.4529n	0	1	#848	2	33.6452	746.453	11	TLVSVTK		sp|P07900|HS90A_HUMAN	Heat shock protein HSP 90-alpha OS=Homo sapiens OX=9606 GN=HSP90AA1 PE=1 SV=5	1.19275	Mock	NC	0.636459	24.0182	2548.32	2891.6	3761.42	2583.91	3876.05	3048.84	2675.96	3929.75	4369.22	2767.94	2891.6	4239.3	2566.48	3776.23	2977.27	2850.4	3699.16	4844.38	3	5	5	5	6	4	3	6	5
37.48_1038.4863n	0	1	#967	2	37.4776	1038.49	14	YESLTDPSK		sp|P07900|HS90A_HUMAN	Heat shock protein HSP 90-alpha OS=Homo sapiens OX=9606 GN=HSP90AA1 PE=1 SV=5	1.13779	NC	anti877	0.367279	14.9678	5103.51	5237.67	5650.79	4089.19	5457.84	4508.25	4509.21	5495.1	4503.21	5543.35	5237.67	6368.72	4061.61	5317.29	4402.41	4803.17	5172.66	4992.94	4	2	3	3	2	2	4	2	3
132.27_2576.2561n	1	1	#6188	4	132.273	2576.26	20	HGLEVIYMIEPIDEYCVQQLK	[16] Carbamidomethyl	sp|P07900|HS90A_HUMAN	Heat shock protein HSP 90-alpha OS=Homo sapiens OX=9606 GN=HSP90AA1 PE=1 SV=5	2.06172	anti877	NC	0.457403	144.691	728.975	647.61	53.734	1309.99	1002	636.926	131.912	81.6263	1728.6	791.8	647.61	60.5609	1301.15	976.193	621.973	140.512	76.8366	1916.59	0	0	0	0	1	0	0	0	1
132.34_2576.2565n	1	1	#1066	3	132.34	2576.26	24	HGLEVIYMIEPIDEYCVQQLK	[16] Carbamidomethyl	sp|P07900|HS90A_HUMAN	Heat shock protein HSP 90-alpha OS=Homo sapiens OX=9606 GN=HSP90AA1 PE=1 SV=5	1.11582	NC	anti877	0.00412595	4.12275	15637.9	15682.3	15785.7	14001.1	14007.1	14208.2	15800.8	15015.3	14568.8	16985.7	15682.3	17791.3	13906.7	13646.4	13874.6	16830.8	14134.2	16153.2	5	6	5	5	5	4	5	6	4
88.15_1242.6767n	0	1	#1148	2	88.1498	1242.68	19	ADLINNLGTIAK	[5] Deamidated	sp|P07900|HS90A_HUMAN	Heat shock protein HSP 90-alpha OS=Homo sapiens OX=9606 GN=HSP90AA1 PE=1 SV=5	1.04905	Mock	NC	0.41223	6.75704	6615.55	7256.75	7561.3	7290.14	7585.26	7278.01	7657.78	7404.14	7422.97	7185.7	7256.75	8521.96	7240.97	7389.94	7107.14	8156.99	6969.68	8230.23	3	4	2	2	3	4	3	4	3
101.08_1242.6710n	0	1	#3529	2	101.075	1242.67	20	ADLINNLGTIAK	[5] Deamidated	sp|P07900|HS90A_HUMAN	Heat shock protein HSP 90-alpha OS=Homo sapiens OX=9606 GN=HSP90AA1 PE=1 SV=5	1.06267	Mock	anti877	0.661687	10.0336	4536.37	4761.86	4974.72	4263.52	4791.81	4814.07	5181.22	5213.45	4343.99	4927.33	4761.86	5606.75	4234.77	4668.41	4701.05	5518.98	4907.53	4816.41	3	2	3	2	3	4	5	4	3
74.53_1189.6796n	2	2	#3622,#1271	2,3	74.5286	1189.68	13	ELHINLIPNK		sp|P07900|HS90A_HUMAN	Heat shock protein HSP 90-alpha OS=Homo sapiens OX=9606 GN=HSP90AA1 PE=1 SV=5	1.12441	NC	anti877	0.916086	31.3339	8846.68	7218.56	4575.11	6626.48	5665.19	6064.85	6790.63	7679.18	4666.44	9609.12	7218.56	5156.37	6581.79	5519.31	5922.46	7233.32	7228.58	5173.92	3	4	2	3	2	4	2	3	3
164.19_2414.1657n	3	3	#8237,#1300,#22802	2,3,4	164.188	2414.17	21	VFIMDNCEELIPEYLNFIR	[7] Carbamidomethyl	sp|P07900|HS90A_HUMAN	Heat shock protein HSP 90-alpha OS=Homo sapiens OX=9606 GN=HSP90AA1 PE=1 SV=5	1.04589	NC	anti877	0.639264	7.22171	16631.9	15735.8	15557.5	16289.6	14628.1	14904.6	15448.8	14666.4	16896.9	18065.3	15735.8	17534.1	16179.7	14251.4	14554.7	16455.9	13805.8	18734.5	9	10	10	12	8	6	10	9	7
99.35_1107.5326n	0	1	#1429	2	99.3528	1107.53	15	APFDLFENR		sp|P07900|HS90A_HUMAN	Heat shock protein HSP 90-alpha OS=Homo sapiens OX=9606 GN=HSP90AA1 PE=1 SV=5	1.09537	Mock	NC	0.174979	5.69861	6408.42	6921.58	7165.64	6866.53	7316.56	6532.42	7399.83	7929.22	7121.31	6960.72	6921.58	8076.03	6820.22	7128.15	6379.05	7882.23	7463.95	7895.76	4	3	4	3	3	3	4	3	4
50.32_1310.5607n	0	2	#1562,#18853	2,3	50.3178	1310.56	17	EDQTEYLEER		sp|P07900|HS90A_HUMAN	Heat shock protein HSP 90-alpha OS=Homo sapiens OX=9606 GN=HSP90AA1 PE=1 SV=5	1.79452	NC	anti877	0.117616	50.5605	15749.4	7770.71	6412.14	6289.33	5243.93	5146.53	5297.52	5368.7	6208.47	17106.7	7770.71	7226.79	6246.91	5108.89	5025.7	5642.87	5053.67	6883.64	5	4	4	4	4	4	4	4	4
79.67_1364.7153n	0	1	#2978	2	79.6731	1364.72	19	TLTIVDTGIGMTK	[11] Oxidation	sp|P07900|HS90A_HUMAN	Heat shock protein HSP 90-alpha OS=Homo sapiens OX=9606 GN=HSP90AA1 PE=1 SV=5	1.20541	Mock	NC	0.0023552	5.79725	2445.84	2459.52	2548.94	2547.67	2352.6	2637.52	3084.86	2886.94	3013.73	2656.63	2459.52	2872.78	2530.49	2292.02	2575.59	3285.97	2717.54	3341.48	2	2	3	1	2	2	1	2	2
82.24_1364.7044n	0	1	#1654	2	82.2446	1364.7	23	TLTIVDTGIGMTK	[11] Oxidation	sp|P07900|HS90A_HUMAN	Heat shock protein HSP 90-alpha OS=Homo sapiens OX=9606 GN=HSP90AA1 PE=1 SV=5	1.04336	NC	Mock	0.881953	14.0006	9667.05	9094.9	8558.78	9792.33	7602.97	9811.95	8889.53	7497.64	9798.08	10500.2	9094.9	9646.16	9726.28	7407.18	9581.6	9469.05	7057.7	10863.6	4	4	4	3	3	4	4	4	4
82.58_1527.7189n	0	2	#8713,#1824	2,3	82.5769	1527.72	19	SLTNDWEDHLAVK	[4] Deamidated	sp|P07900|HS90A_HUMAN	Heat shock protein HSP 90-alpha OS=Homo sapiens OX=9606 GN=HSP90AA1 PE=1 SV=5	1.03672	Mock	NC	0.444905	4.29021	5100.98	5162.62	5398.91	5421.37	5219.49	5194.06	5252.5	5306.3	5678.9	5540.6	5162.62	6084.83	5384.8	5085.08	5072.12	5594.92	4994.94	6296.48	3	2	2	1	2	2	1	2	1
88.75_1527.7389n	0	1	#7723	3	88.7512	1527.74	12	SLTNDWEDHLAVK	[4] Deamidated	sp|P07900|HS90A_HUMAN	Heat shock protein HSP 90-alpha OS=Homo sapiens OX=9606 GN=HSP90AA1 PE=1 SV=5	1.0606	NC	Mock	0.793752	15.8664	1591.77	1441.44	1432.03	1590.7	1295.4	1447.39	1581.72	1153.81	1474.57	1728.96	1441.44	1613.97	1579.98	1262.05	1413.41	1684.83	1086.11	1634.93	0	0	1	0	0	0	0	1	1
59.35_1807.9281n	0	3	#26151,#4106,#2015	2,3,4	59.3498	1807.93	20	IRYESLTDPSKLDSGK		sp|P07900|HS90A_HUMAN	Heat shock protein HSP 90-alpha OS=Homo sapiens OX=9606 GN=HSP90AA1 PE=1 SV=5	1.20378	Mock	NC	0.0255093	9.26307	5287.36	5257.28	5311.34	5982.18	5693.92	6793.76	6660.45	6492.74	5933.9	5743.05	5257.28	5986.14	5941.83	5547.29	6634.26	7094.65	6111.76	6579.22	2	2	3	3	3	4	2	3	2
41.82_1671.8188n	0	3	#14116,#3492,#2054	2,3,4	41.8212	1671.82	16	EGLELPEDEEEKKK		sp|P07900|HS90A_HUMAN	Heat shock protein HSP 90-alpha OS=Homo sapiens OX=9606 GN=HSP90AA1 PE=1 SV=5	1.37492	NC	anti877	0.0662989	22.5034	11154	7620.66	7790.76	6236.65	7319.03	5765.8	6230.99	6604.31	6644.84	12115.3	7620.66	8780.57	6194.59	7130.55	5630.43	6637.2	6216.79	7367.48	5	6	4	5	4	5	5	5	5
90.77_2129.0322n	2	2	#6026,#2063	3,4	90.7701	2129.03	18	CLELFTELAEDKENYKK	[1] Carbamidomethyl	sp|P07900|HS90A_HUMAN	Heat shock protein HSP 90-alpha OS=Homo sapiens OX=9606 GN=HSP90AA1 PE=1 SV=5	1.05581	NC	anti877	0.664363	8.51541	8445.65	10016.1	9206.59	8680.97	9392.07	8132.87	9171.14	9123.74	8281.13	9173.53	10016.1	10376.3	8622.42	9150.21	7941.93	9769.02	8588.38	9181.72	3	3	3	3	2	3	3	3	5
82.71_2254.9458n	0	2	#14011,#2118	2,3	82.7099	2254.95	24	HNDDEQYAWESSAGGSFTVR		sp|P07900|HS90A_HUMAN	Heat shock protein HSP 90-alpha OS=Homo sapiens OX=9606 GN=HSP90AA1 PE=1 SV=5	1.05154	Mock	NC	0.145855	4.49542	24740.5	24735	22860.3	24871.8	24422.2	24587.8	25241.8	25439.8	25382.5	26872.7	24735	25764.7	24704.1	23793.3	24010.5	26887.3	23947	28142.8	14	15	20	17	21	12	18	4	19
72.31_1549.6944n	1	1	#2151	2	72.3074	1549.69	23	YYTSASGDEMVSLK		sp|P07900|HS90A_HUMAN	Heat shock protein HSP 90-alpha OS=Homo sapiens OX=9606 GN=HSP90AA1 PE=1 SV=5	1.32207	NC	anti877	0.546276	37.2351	7795.53	6227.55	6109.78	5811.61	3191.44	6225.2	6635.3	3345.94	7412.99	8467.37	6227.55	6886.02	5772.41	3109.26	6079.05	7067.86	3149.61	8219.16	5	4	3	4	2	4	4	3	3
42.75_1223.6170n	2	2	#2982,#2419	2,3	42.7477	1223.62	17	HIYYITGETK		sp|P07900|HS90A_HUMAN	Heat shock protein HSP 90-alpha OS=Homo sapiens OX=9606 GN=HSP90AA1 PE=1 SV=5	1.16349	NC	Mock	0.4921	21.6696	6370.63	4390.42	4532.08	4626.31	4958.56	4559.4	3873.8	4697.92	4572.45	6919.67	4390.42	5107.88	4595.11	4830.88	4452.36	4126.33	4422.26	5069.71	4	4	4	3	5	5	4	4	4
53.29_1543.7226n	0	2	#10855,#2473	2,3	53.2941	1543.72	17	EGLELPEDEEEKK		sp|P07900|HS90A_HUMAN	Heat shock protein HSP 90-alpha OS=Homo sapiens OX=9606 GN=HSP90AA1 PE=1 SV=5	1.14187	NC	Mock	0.899905	35.1529	5464.51	3747.63	2699.77	3565.35	2793.53	4634.77	4189	2995.87	3247.08	5935.46	3747.63	3042.78	3541.3	2721.6	4525.96	4462.09	2820.08	3600.2	3	2	2	2	2	2	1	2	2
76.89_2244.9646n	1	1	#2981	3	76.8936	2244.96	21	YYTSASGDEMVSLKDYCTR	[17] Carbamidomethyl	sp|P07900|HS90A_HUMAN	Heat shock protein HSP 90-alpha OS=Homo sapiens OX=9606 GN=HSP90AA1 PE=1 SV=5	1.49201	Mock	NC	0.626376	46.4765	3020.82	2347.17	3497.84	4139.38	1692.9	4844.62	5766.6	2451.04	5010.25	3281.17	2347.17	3942.24	4111.46	1649.31	4730.88	6142.53	2307.22	5555.13	2	2	2	3	2	3	2	2	2
155.18_2430.1551n	2	2	#29697,#7885	2,3	155.181	2430.16	21	VFIMDNCEELIPEYLNFIR	[4] Oxidation|[7] Carbamidomethyl	sp|P07900|HS90A_HUMAN	Heat shock protein HSP 90-alpha OS=Homo sapiens OX=9606 GN=HSP90AA1 PE=1 SV=5	1.05658	NC	Mock	0.446457	6.57975	3533.68	3530.54	3417.17	3565.31	3504.46	3213.94	3454.39	3408.84	3056.84	3838.22	3530.54	3851.32	3541.26	3414.21	3138.49	3679.59	3208.82	3389.28	4	3	5	2	4	4	4	3	4
137.01_2430.1529n	1	1	#3069	3	137.015	2430.15	12	VFIMDNCEELIPEYLNFIR	[4] Oxidation|[7] Carbamidomethyl	sp|P07900|HS90A_HUMAN	Heat shock protein HSP 90-alpha OS=Homo sapiens OX=9606 GN=HSP90AA1 PE=1 SV=5	1.43001	anti877	NC	0.789738	70.1805	4230.06	5278.5	5081.51	5508.16	11154.5	4201.26	4131.24	11576.9	3497.5	4594.62	5278.5	5727.11	5471	10867.2	4102.63	4400.56	10897.6	3877.85	4	3	3	3	4	1	4	4	3
43.74_705.4244n	0	1	#3331	2	43.7364	705.424	6	LYVRR		sp|P07900|HS90A_HUMAN	Heat shock protein HSP 90-alpha OS=Homo sapiens OX=9606 GN=HSP90AA1 PE=1 SV=5	1.44844	NC	anti877	0.207196	36.1409	2853.43	1522.51	1673.4	1460.61	1318.6	1397.26	1514.77	1661.56	1647.48	3099.35	1522.51	1886.01	1450.76	1284.64	1364.45	1613.52	1564.06	1826.65	0	0	0	0	1	0	0	0	2
34.77_721.4844n	0	1	#3541	2	34.7677	721.484	9	VILHLK		sp|P07900|HS90A_HUMAN	Heat shock protein HSP 90-alpha OS=Homo sapiens OX=9606 GN=HSP90AA1 PE=1 SV=5	1.33648	NC	Mock	0.198124	27.4028	1130.59	913.36	914.183	698.072	854.061	748.611	511.328	900.123	801.922	1228.03	913.36	1030.33	693.364	832.068	731.036	544.662	847.306	889.132	3	2	2	2	2	2	2	2	2
30.75_900.5115n	0	1	#5246	2	30.7489	900.512	8	TKPIWTR		sp|P07900|HS90A_HUMAN	Heat shock protein HSP 90-alpha OS=Homo sapiens OX=9606 GN=HSP90AA1 PE=1 SV=5	1.06154	NC	anti877	0.986534	43.5546	654.035	1522.5	903.417	747.851	893.541	1260.02	744.437	1266.32	1019.81	710.402	1522.5	1018.2	742.807	870.532	1230.44	792.967	1192.01	1130.72	0	1	1	1	1	0	0	1	1
49.46_1187.4929n	1	1	#5302	2	49.4605	1187.49	19	DNSTMGYMAAK		sp|P07900|HS90A_HUMAN	Heat shock protein HSP 90-alpha OS=Homo sapiens OX=9606 GN=HSP90AA1 PE=1 SV=5	1.88623	NC	anti877	0.512781	67.0346	5467.18	1701.77	2094.54	1797.59	486.86	2626.66	2447.16	849.795	2521.61	5938.36	1701.77	2360.65	1785.46	474.322	2565	2606.7	799.931	2795.83	4	4	5	2	1	3	5	3	4
46.57_1307.6690n	0	2	#16798,#5520	2,3	46.5662	1307.67	16	IRYESLTDPSK		sp|P07900|HS90A_HUMAN	Heat shock protein HSP 90-alpha OS=Homo sapiens OX=9606 GN=HSP90AA1 PE=1 SV=5	1.46647	NC	anti877	0.194161	37.9217	4664.58	2533.68	2533.92	2247.54	2288.28	2100.63	2496.75	2474.82	2165.71	5066.59	2533.68	2855.85	2232.38	2229.36	2051.31	2659.52	2329.6	2401.23	3	4	5	4	3	4	4	5	4
116.14_2704.3479n	1	1	#6273	3	116.139	2704.35	26	KHGLEVIYMIEPIDEYCVQQLK	[17] Carbamidomethyl	sp|P07900|HS90A_HUMAN	Heat shock protein HSP 90-alpha OS=Homo sapiens OX=9606 GN=HSP90AA1 PE=1 SV=5	1.6966	NC	anti877	0.00143753	14.3157	2438.79	2200.23	1826.66	1315.86	1187.39	1307.73	1615.24	1562.45	1487.22	2648.97	2200.23	2058.74	1306.98	1156.81	1277.03	1720.54	1470.77	1648.96	2	3	3	3	2	2	2	2	2
146.79_2570.2599n	2	2	#6751,#27090	3,4	146.793	2570.26	22	RVFIMDNCEELIPEYLNFIR	[8] Carbamidomethyl	sp|P07900|HS90A_HUMAN	Heat shock protein HSP 90-alpha OS=Homo sapiens OX=9606 GN=HSP90AA1 PE=1 SV=5	1.32551	Mock	NC	0.0526259	15.7328	2370.07	2255.02	2997.74	3330.34	3028.66	3438.19	3449.03	2906.91	3748.21	2574.33	2255.02	3378.61	3307.87	2950.67	3357.47	3673.87	2736.34	4155.83	3	3	6	4	4	3	5	4	5
109.77_2461.1080n	0	1	#6967	3	109.772	2461.11	21	LVTSPCCIVTSTYGWTANMER	[6] Carbamidomethyl|[7] Carbamidomethyl|[19] Oxidation	sp|P07900|HS90A_HUMAN	Heat shock protein HSP 90-alpha OS=Homo sapiens OX=9606 GN=HSP90AA1 PE=1 SV=5	1.03452	Mock	NC	0.957456	20.9537	2723.89	2664.4	2391.65	3241.03	2133.84	2591.04	2837.67	2403.67	2807.14	2958.65	2664.4	2695.51	3219.17	2078.89	2530.21	3022.66	2262.62	3112.42	2	1	1	2	1	2	2	2	2
101.21_1906.0328n	1	1	#7211	4	101.209	1906.03	15	KHSQFIGYPITLFVEK		sp|P07900|HS90A_HUMAN	Heat shock protein HSP 90-alpha OS=Homo sapiens OX=9606 GN=HSP90AA1 PE=1 SV=5	1.08446	NC	anti877	0.598121	12.5976	2321.62	2420.68	2738.72	1965.17	2476.71	2456.5	2537.94	2240.85	2417.1	2521.7	2420.68	3086.67	1951.92	2412.93	2398.83	2703.39	2109.36	2679.96	2	3	4	2	3	3	4	4	4
92.40_1298.6913n	0	1	#8222	2	92.4	1298.69	15	SLIINTFYSNK		sp|P07900|HS90A_HUMAN	Heat shock protein HSP 90-alpha OS=Homo sapiens OX=9606 GN=HSP90AA1 PE=1 SV=5	1.3272	Mock	anti877	0.93615	76.3719	1831.11	2135.14	2705.74	1962.78	2853.79	1603.02	1505.04	5342.7	1672.36	1988.92	2135.14	3049.5	1949.55	2780.31	1565.39	1603.16	5029.2	1854.23	2	2	2	2	1	2	2	0	1
101.48_1907.0307n	1	1	#8293	3	101.475	1907.03	12	KHSQFIGYPITLFVEK	[4] Deamidated	sp|P07900|HS90A_HUMAN	Heat shock protein HSP 90-alpha OS=Homo sapiens OX=9606 GN=HSP90AA1 PE=1 SV=5	1.76763	Mock	anti877	0.635752	78.7005	875.645	767.606	716.936	326.846	208.361	921.493	1394.61	1038.99	141.311	951.111	767.606	808.022	324.641	202.995	899.859	1485.52	978.021	156.679	0	0	0	0	0	0	0	3	0
119.91_2592.2549n	0	1	#11185	3	119.912	2592.25	22	HGLEVIYMIEPIDEYCVQQLK	[8] Oxidation|[16] Carbamidomethyl	sp|P07900|HS90A_HUMAN	Heat shock protein HSP 90-alpha OS=Homo sapiens OX=9606 GN=HSP90AA1 PE=1 SV=5	1.22597	Mock	anti877	0.3156	17.6864	1118.24	1324.89	1422.7	1136.07	1340.97	1079.51	1661.61	1532.51	1166.09	1214.62	1324.89	1603.45	1128.41	1306.44	1054.17	1769.93	1442.58	1292.91	3	3	2	3	2	2	3	2	2
40.05_1466.6571n	0	2	#28873,#11559	2,3	40.0502	1466.66	13	EDQTEYLEERR		sp|P07900|HS90A_HUMAN	Heat shock protein HSP 90-alpha OS=Homo sapiens OX=9606 GN=HSP90AA1 PE=1 SV=5	1.25587	Mock	NC	0.322639	22.4337	911.13	868.892	1003.2	863.334	1356.99	1085.78	1242.66	1299.15	953.543	989.655	868.892	1130.66	857.51	1322.04	1060.29	1323.67	1222.92	1057.24	2	2	2	2	2	2	1	2	2
41.82_1653.8118n	0	1	#13263	4	41.8212	1653.81	9	EGLELPEDEEEKKK	[N-term] Glu->pyro-Glu	sp|P07900|HS90A_HUMAN	Heat shock protein HSP 90-alpha OS=Homo sapiens OX=9606 GN=HSP90AA1 PE=1 SV=5	1.48206	NC	Mock	0.0487202	20.0937	897.925	734.633	678.624	613.858	662.729	589.1	403.76	606.273	549.403	975.311	734.633	764.843	609.717	645.663	575.27	430.081	570.699	609.151	1	1	1	1	1	1	1	1	1
56.82_1653.8117n	0	1	#11650	3	56.8184	1653.81	10	EGLELPEDEEEKKK	[N-term] Glu->pyro-Glu	sp|P07900|HS90A_HUMAN	Heat shock protein HSP 90-alpha OS=Homo sapiens OX=9606 GN=HSP90AA1 PE=1 SV=5	1.09616	Mock	NC	0.468372	12.1985	851.648	947.705	796.748	830.045	921.445	873.955	898.95	1080.83	865.962	925.046	947.705	897.974	824.447	897.717	853.437	957.553	1017.41	960.136	2	1	1	1	1	0	2	1	0
105.38_2000.9481n	1	1	#13076	3	105.375	2000.95	20	CLELFTELAEDKENYK	[1] Carbamidomethyl	sp|P07900|HS90A_HUMAN	Heat shock protein HSP 90-alpha OS=Homo sapiens OX=9606 GN=HSP90AA1 PE=1 SV=5	1.0487	NC	anti877	0.895066	20.8285	1891.81	2150.53	1974.59	1725.11	2095.47	1916.95	1990.8	2320.46	1515.72	2054.85	2150.53	2225.46	1713.47	2041.51	1871.95	2120.58	2184.3	1680.55	2	2	3	2	2	3	2	2	1
74.50_1171.6708n	1	1	#13205	3	74.4954	1171.67	7	ELHINLIPNK	[N-term] Glu->pyro-Glu	sp|P07900|HS90A_HUMAN	Heat shock protein HSP 90-alpha OS=Homo sapiens OX=9606 GN=HSP90AA1 PE=1 SV=5	1.36099	NC	anti877	0.237969	28.5913	389.327	502.179	687.361	389.595	416.77	353.721	375.418	441.767	467.884	422.881	502.179	774.69	386.967	406.037	345.417	399.892	415.845	518.767	1	0	0	0	0	0	1	0	0
61.61_2170.1213n	0	1	#13386	3	61.6103	2170.12	16	VILHLKEDQTEYLEERR		sp|P07900|HS90A_HUMAN	Heat shock protein HSP 90-alpha OS=Homo sapiens OX=9606 GN=HSP90AA1 PE=1 SV=5	5.21356	Mock	NC	0.0161633	96.9972	73.8542	31.7899	246.811	559.634	340.066	654.228	567.159	748.067	522.318	80.2192	31.7899	278.168	555.86	331.309	638.869	604.133	704.172	579.121	0	0	0	1	1	0	0	1	0
127.71_3546.5234n	2	2	#13881,#20366	3,4	127.709	3546.52	27	LGLGIDEDDPTADDTSAAVTEEMPPLEGDDDTSR		sp|P07900|HS90A_HUMAN	Heat shock protein HSP 90-alpha OS=Homo sapiens OX=9606 GN=HSP90AA1 PE=1 SV=5	1.53669	Mock	anti877	0.702514	51.883	3922.64	2676.04	1788.49	2851.9	1153.05	2758.08	4497.04	1388.84	4506.77	4260.71	2676.04	2015.72	2832.66	1123.36	2693.33	4790.21	1307.34	4996.89	3	2	3	5	2	3	4	2	2
55.75_1235.5799n	1	1	#14580	2	55.7523	1235.58	14	DQVANSAFVER	[5] Deamidated	sp|P07900|HS90A_HUMAN	Heat shock protein HSP 90-alpha OS=Homo sapiens OX=9606 GN=HSP90AA1 PE=1 SV=5	1.18042	anti877	NC	0.337435	22.0328	620.366	974.588	842.919	924.161	919.105	1034.45	836.191	1035.34	968.111	673.832	974.588	950.011	917.928	895.437	1010.16	890.703	974.586	1073.39	1	2	1	2	2	2	1	2	3
92.53_2710.4152n	1	1	#14583	5	92.5328	2710.42	8	YESLTDPSKLDSGKELHINLIPNK		sp|P07900|HS90A_HUMAN	Heat shock protein HSP 90-alpha OS=Homo sapiens OX=9606 GN=HSP90AA1 PE=1 SV=5	1.45857	Mock	NC	0.0171555	16.3161	461.671	427.691	579.925	560.607	682.011	579.661	671.246	734.909	736.899	501.459	427.691	653.604	556.826	664.448	566.052	715.005	691.786	817.037	1	0	0	0	1	1	0	0	0
39.85_1075.5359n	1	1	#15748	3	39.8532	1075.54	6	KFYEQFSK		sp|P07900|HS90A_HUMAN	Heat shock protein HSP 90-alpha OS=Homo sapiens OX=9606 GN=HSP90AA1 PE=1 SV=5	1.55131	NC	Mock	0.344195	62.3195	306.972	265.853	311.366	234.34	218.333	301.131	59.0138	221.523	289.428	333.428	265.853	350.925	232.759	212.71	294.062	62.861	208.524	320.903	0	0	1	0	0	0	0	0	0
[truncated: 24,175 more rows]

## Sheet: Peptide Summary C33A nucleus
																	Normalized abundance									Raw abundance									Spectral counts
[truncated: 22,498 more rows]

## Sheet: Peptide Summary SiHa cytosol
																	Normalized abundance									Raw abundance									Spectral counts
[truncated: 22,471 more rows]

## Sheet: Peptide Summary SiHa nucleus
																	Normalized abundance									Raw abundance									Spectral counts
[truncated: 8,175 more rows]

[truncated: 4 more sheets: Protein Summary C33A cytosol, Protein Summary C33A nucleus, Protein Summary SiHa cytosol, Protein Summary SiHa nucleus]
