# Supplementary material for: Understanding the Molecular Mechanism of miR-877-3p Could Provide Potential Biomarkers and Therapeutic Targets in Squamous Cell Carcinoma of the Cervix
Source: Cancers (Basel). 2021 Apr 6;13(7):1739. doi: 10.3390/cancers13071739 (PMC8038805; doi:10.3390/cancers13071739)
Supplement: Supplementary file 1 [file cancers-13-01739-s001.zip › Supplementary Table S2.xls]

## Sheet: Quantified proteins_C33A_cyt
Accession	Protein name	Unique peptides	Peptide count	NC-R1	NC-R2	anti877-R1	anti877-R2	MOCK-R1	MOCK-R3	Mean NC	Mean anti877	Mean Mock	Log2 FoldChange anti877-NC	-Log10 p-value anti877-NC	FoldChange anti877-NC	p-value anti877-NC
P48444	Coatomer subunit delta OS=Homo sapiens OX=9606 GN=ARCN1 PE=1 SV=1	14	15	12.9926	13.0074	12.9964	13.0107	13.1102	13.1172	13	13.0035	13.1137	0.00351429	0.11611	1.00244	0.765402
P32119	Peroxiredoxin-2 OS=Homo sapiens OX=9606 GN=PRDX2 PE=1 SV=5	11	14	15.9854	15.8703	15.4674	15.4604	15.8829	15.7409	15.9279	15.4639	15.8119	-0.463951	1.82092	0.724998	0.0151037
Q15019	Septin-2 OS=Homo sapiens OX=9606 GN=SEPT2 PE=1 SV=1	8	11	13.917	13.9185	13.9395	13.9185	13.9919	14.0102	13.9177	13.929	14.0011	0.0112638	0.40057	1.00784	0.397585
P0DMV8	Heat shock 70 kDa protein 1A OS=Homo sapiens OX=9606 GN=HSPA1A PE=1 SV=1	19	42	16.0956	16.0646	16.2183	16.176	16.2521	16.257	16.0801	16.1972	16.2545	0.117045	1.33106	1.08451	0.0466599
P13010	X-ray repair cross-complementing protein 5 OS=Homo sapiens OX=9606 GN=XRCC5 PE=1 SV=3	39	50	18.7477	18.729	18.9294	18.9499	18.4432	18.4486	18.7383	18.9396	18.4459	0.201291	2.32755	1.14973	0.00470384
P83436	Conserved oligomeric Golgi complex subunit 7 OS=Homo sapiens OX=9606 GN=COG7 PE=1 SV=1	2	2	10.5465	10.6983	11.3286	11.5606	10.8898	10.7806	10.6224	11.4446	10.8352	0.822213	1.56443	1.76812	0.0272625
P30040	Endoplasmic reticulum resident protein 29 OS=Homo sapiens OX=9606 GN=ERP29 PE=1 SV=4	7	9	13.7497	13.7847	13.9535	13.9005	13.9406	13.9178	13.7672	13.927	13.9292	0.159811	1.42855	1.11714	0.0372776
Q92598	Heat shock protein 105 kDa OS=Homo sapiens OX=9606 GN=HSPH1 PE=1 SV=1	17	24	13.803	13.7902	13.8042	13.813	14.055	14.0149	13.7966	13.8086	14.035	0.0119319	0.57801	1.0083	0.264235
O75439	Mitochondrial-processing peptidase subunit beta OS=Homo sapiens OX=9606 GN=PMPCB PE=1 SV=2	8	9	12.4472	12.4048	12.1047	12.1694	12.3462	12.3086	12.426	12.1371	12.3274	-0.288932	1.75831	0.818508	0.0174457
P16435	NADPH--cytochrome P450 reductase OS=Homo sapiens OX=9606 GN=POR PE=1 SV=2	10	12	12.6486	12.6208	12.7644	12.7249	12.9753	12.8822	12.6347	12.7446	12.9287	0.10992	1.34555	1.07917	0.0451282
P33992	DNA replication licensing factor MCM5 OS=Homo sapiens OX=9606 GN=MCM5 PE=1 SV=5	18	24	14.2808	14.2884	14.284	14.3121	14.3992	14.4193	14.2846	14.2981	14.4092	0.0134354	0.342767	1.00936	0.454185
P53582	Methionine aminopeptidase 1 OS=Homo sapiens OX=9606 GN=METAP1 PE=1 SV=2	2	3	9.42514	9.56085	9.75461	9.94028	9.53538	9.47111	9.49299	9.84745	9.50324	0.354453	1.0405	1.2785	0.0910961
P52292	Importin subunit alpha-1 OS=Homo sapiens OX=9606 GN=KPNA2 PE=1 SV=1	16	20	15.0571	15.0484	15.192	15.1422	15.1785	15.1146	15.0528	15.1671	15.1465	0.114361	1.3418	1.0825	0.0455199
O75534	Cold shock domain-containing protein E1 OS=Homo sapiens OX=9606 GN=CSDE1 PE=1 SV=2	21	23	18.168	18.2466	18.3659	18.4483	17.7655	17.8376	18.2073	18.4071	17.8016	0.199799	1.14003	1.14854	0.0724389
Q9ULT8	E3 ubiquitin-protein ligase HECTD1 OS=Homo sapiens OX=9606 GN=HECTD1 PE=1 SV=3	8	17	17.542	17.3689	17.6024	17.6653	17.0167	17.1634	17.4555	17.6338	17.0901	0.178366	0.71598	1.1316	0.192318
P07910	Heterogeneous nuclear ribonucleoproteins C1/C2 OS=Homo sapiens OX=9606 GN=HNRNPC PE=1 SV=4	6	8	13.9635	13.9724	14.1701	14.2401	13.9233	14.0202	13.9679	14.2051	13.9717	0.237188	1.66911	1.17869	0.0214236
Q6PJT7	Zinc finger CCCH domain-containing protein 14 OS=Homo sapiens OX=9606 GN=ZC3H14 PE=1 SV=1	2	2	12.8591	12.7282	12.9624	13.0265	11.9186	11.9535	12.7937	12.9944	11.936	0.200765	0.957064	1.14931	0.110391
Q07955	Serine/arginine-rich splicing factor 1 OS=Homo sapiens OX=9606 GN=SRSF1 PE=1 SV=2	10	13	14.2062	14.1264	14.4921	14.4606	14.32	14.3999	14.1663	14.4764	14.3599	0.310046	1.73008	1.23975	0.0186174
Q13185	Chromobox protein homolog 3 OS=Homo sapiens OX=9606 GN=CBX3 PE=1 SV=4	3	9	12.9373	12.9278	13.2209	13.2488	13.0618	13.1065	12.9325	13.2349	13.0842	0.302336	2.62657	1.23314	0.00236283
P50570	Dynamin-2 OS=Homo sapiens OX=9606 GN=DNM2 PE=1 SV=2	5	15	11.4889	11.5508	11.4923	11.5203	11.6023	11.6043	11.5198	11.5063	11.6033	-0.013514	0.137168	0.990677	0.729175
P27708	CAD protein OS=Homo sapiens OX=9606 GN=CAD PE=1 SV=3	42	52	15.3533	15.2937	15.2238	15.2272	15.3727	15.3052	15.3235	15.2255	15.339	-0.0979691	1.08824	0.934347	0.081614
Q15102	Platelet-activating factor acetylhydrolase IB subunit gamma OS=Homo sapiens OX=9606 GN=PAFAH1B3 PE=1 SV=1	9	10	14.0486	13.9842	13.7782	13.8595	14.0288	13.9808	14.0164	13.8188	14.0048	-0.197564	1.20413	0.872022	0.0624992
O95104	Splicing factor, arginine/serine-rich 15 OS=Homo sapiens OX=9606 GN=SCAF4 PE=1 SV=3	2	4	9.433	9.28628	9.70429	9.59176	9.47508	9.57014	9.35964	9.64803	9.52261	0.288386	1.04945	1.22127	0.0892389
Q96AC1	Fermitin family homolog 2 OS=Homo sapiens OX=9606 GN=FERMT2 PE=1 SV=1	7	11	18.8525	18.9256	18.973	19.0546	18.3988	18.4593	18.8891	19.0138	18.429	0.124725	0.822562	1.0903	0.150466
O60907	F-box-like/WD repeat-containing protein TBL1X OS=Homo sapiens OX=9606 GN=TBL1X PE=1 SV=3	2	4	12.7819	12.7234	12.7343	12.8216	12.1298	12.2684	12.7526	12.7779	12.1991	0.0253148	0.16903	1.0177	0.677595
Q96K76	Ubiquitin carboxyl-terminal hydrolase 47 OS=Homo sapiens OX=9606 GN=USP47 PE=1 SV=3	2	3	12.6167	12.7677	13.0119	12.9438	12.2148	12.4498	12.6922	12.9778	12.3323	0.285636	1.12592	1.21895	0.0748302
P14550	Alcohol dehydrogenase [NADP(+)] OS=Homo sapiens OX=9606 GN=AKR1A1 PE=1 SV=3	8	10	12.4315	12.4304	12.3676	12.3924	12.5675	12.5072	12.431	12.38	12.5374	-0.0509577	1.26122	0.965295	0.0548003
P10644	cAMP-dependent protein kinase type I-alpha regulatory subunit OS=Homo sapiens OX=9606 GN=PRKAR1A PE=1 SV=1	2	5	11.1482	11.1692	11.2833	11.1846	11.3594	11.3732	11.1587	11.2339	11.3663	0.0751734	0.561227	1.05349	0.274646
P49327	Fatty acid synthase OS=Homo sapiens OX=9606 GN=FASN PE=1 SV=3	106	132	18.5793	18.4687	18.306	18.3106	18.5743	18.4942	18.524	18.3083	18.5343	-0.215719	1.2217	0.861117	0.0600202
Q16352	Alpha-internexin OS=Homo sapiens OX=9606 GN=INA PE=1 SV=2	2	4	9.11976	9.12493	9.55896	9.1993	8.68405	8.89635	9.12235	9.37913	8.7902	0.256783	0.538301	1.19481	0.289534
Q9BTE7	DCN1-like protein 5 OS=Homo sapiens OX=9606 GN=DCUN1D5 PE=1 SV=1	2	4	9.27779	9.35617	9.64478	9.66588	9.45528	9.45477	9.31698	9.65533	9.45502	0.33835	1.85126	1.26431	0.0140845
P13674	Prolyl 4-hydroxylase subunit alpha-1 OS=Homo sapiens OX=9606 GN=P4HA1 PE=1 SV=2	7	9	11.1415	11.1577	11.3997	11.3511	11.3781	11.2151	11.1496	11.3754	11.2966	0.225775	1.89733	1.16941	0.0126668
P11908	Ribose-phosphate pyrophosphokinase 2 OS=Homo sapiens OX=9606 GN=PRPS2 PE=1 SV=2	3	11	11.4858	11.5377	11.4141	11.2936	11.2921	11.21	11.5118	11.3539	11.2511	-0.157879	0.860895	0.896342	0.137754
P04080	Cystatin-B OS=Homo sapiens OX=9606 GN=CSTB PE=1 SV=2	3	3	13.6669	13.4669	13.3086	13.3057	13.6473	13.5947	13.5669	13.3071	13.621	-0.25978	0.914402	0.835215	0.121786
Q8NDW8	Tetratricopeptide repeat protein 21A OS=Homo sapiens OX=9606 GN=TTC21A PE=2 SV=3	2	4	12.876	12.9904	13.0711	13.0926	12.5148	12.5708	12.9332	13.0818	12.5428	0.148625	0.902829	1.10851	0.125075
Q13813	Spectrin alpha chain, non-erythrocytic 1 OS=Homo sapiens OX=9606 GN=SPTAN1 PE=1 SV=3	56	69	15.6432	15.588	15.746	15.7147	15.6626	15.6805	15.6156	15.7303	15.6715	0.114707	1.16259	1.08276	0.0687712
Q13151	Heterogeneous nuclear ribonucleoprotein A0 OS=Homo sapiens OX=9606 GN=HNRNPA0 PE=1 SV=1	5	7	13.3639	13.5104	13.6793	13.656	13.6646	13.6122	13.4372	13.6676	13.6384	0.230471	1.04638	1.17322	0.0898714
O60306	RNA helicase aquarius OS=Homo sapiens OX=9606 GN=AQR PE=1 SV=4	4	15	10.1183	9.97628	10.0887	10.0844	9.26329	9.66168	10.0473	10.0865	9.46249	0.0392685	0.196616	1.02759	0.635892
P11387	DNA topoisomerase 1 OS=Homo sapiens OX=9606 GN=TOP1 PE=1 SV=2	7	13	11.2054	11.3882	12.1817	12.2924	11.7907	11.655	11.2968	12.2371	11.7228	0.940258	1.89708	1.91887	0.0126742
P48735	Isocitrate dehydrogenase [NADP], mitochondrial OS=Homo sapiens OX=9606 GN=IDH2 PE=1 SV=2	8	13	12.6864	12.6685	12.5547	12.6076	12.5736	12.5924	12.6774	12.5811	12.583	-0.0963035	1.12588	0.935427	0.0748377
Q8N6R0	Methyltransferase-like protein 13 OS=Homo sapiens OX=9606 GN=METTL13 PE=1 SV=1	2	3	18.6458	18.9106	19.0455	19.0179	18.3672	18.3293	18.7782	19.0317	18.3483	0.25346	0.705057	1.19206	0.197216
O00303	Eukaryotic translation initiation factor 3 subunit F OS=Homo sapiens OX=9606 GN=EIF3F PE=1 SV=1	4	8	12.7492	12.8081	12.6083	12.5125	12.5516	12.5931	12.7787	12.5604	12.5723	-0.21823	1.21888	0.859619	0.0604122
O75448	Mediator of RNA polymerase II transcription subunit 24 OS=Homo sapiens OX=9606 GN=MED24 PE=1 SV=1	2	3	9.35896	9.52542	9.64435	9.87837	9.29286	9.30582	9.44219	9.76136	9.29934	0.319166	0.806048	1.24761	0.156297
P19823	Inter-alpha-trypsin inhibitor heavy chain H2 OS=Homo sapiens OX=9606 GN=ITIH2 PE=1 SV=2	6	9	13.9926	14.025	14.1512	14.1758	13.4301	13.6372	14.0088	14.1635	13.5337	0.15466	1.77267	1.11316	0.0168783
Q13177	Serine/threonine-protein kinase PAK 2 OS=Homo sapiens OX=9606 GN=PAK2 PE=1 SV=3	4	7	11.4829	11.4927	11.4048	11.3592	11.5144	11.4788	11.4878	11.382	11.4966	-0.105773	1.34366	0.929307	0.0453252
O43390	Heterogeneous nuclear ribonucleoprotein R OS=Homo sapiens OX=9606 GN=HNRNPR PE=1 SV=1	7	16	11.3507	11.2497	11.6425	11.7043	11.5123	11.6143	11.3002	11.6734	11.5633	0.373172	1.61467	1.2952	0.0242845
Q86X76	Deaminated glutathione amidase OS=Homo sapiens OX=9606 GN=NIT1 PE=1 SV=2	3	5	9.31282	9.32898	9.30443	9.20068	9.68669	9.66625	9.3209	9.25255	9.67647	-0.0683465	0.491169	0.95373	0.322724
Q9P219	Protein Daple OS=Homo sapiens OX=9606 GN=CCDC88C PE=1 SV=3	2	12	13.3256	13.2899	13.4342	13.4113	12.7786	13.0165	13.3077	13.4227	12.8975	0.115021	1.4886	1.08299	0.0324638
P02774	Vitamin D-binding protein OS=Homo sapiens OX=9606 GN=GC PE=1 SV=1	3	4	13.0322	13.0133	13.1018	13.1915	12.3574	12.503	13.0228	13.1466	12.4302	0.123885	0.94338	1.08967	0.113925
P00338	L-lactate dehydrogenase A chain OS=Homo sapiens OX=9606 GN=LDHA PE=1 SV=2	30	34	18.0594	18.0132	18.1559	18.137	18.037	18.0517	18.0363	18.1464	18.0443	0.110122	1.3205	1.07932	0.0478082
Q5SSJ5	Heterochromatin protein 1-binding protein 3 OS=Homo sapiens OX=9606 GN=HP1BP3 PE=1 SV=1	2	6	10.1532	10.1879	9.4541	9.87514	10.4667	10.2474	10.1705	9.66462	10.357	-0.505909	0.857251	0.704217	0.138915
Q96QU8	Exportin-6 OS=Homo sapiens OX=9606 GN=XPO6 PE=1 SV=1	2	4	13.4938	13.3093	14.0038	13.6906	12.9546	13.1922	13.4016	13.8472	13.0734	0.445673	0.873735	1.36195	0.133741
P84103	Serine/arginine-rich splicing factor 3 OS=Homo sapiens OX=9606 GN=SRSF3 PE=1 SV=1	4	9	13.5178	13.5251	13.9469	13.8672	13.8682	13.9379	13.5214	13.907	13.903	0.385633	1.97444	1.30643	0.0106063
P08574	Cytochrome c1, heme protein, mitochondrial OS=Homo sapiens OX=9606 GN=CYC1 PE=1 SV=3	3	4	11.8439	11.8084	12.0075	12.079	11.8261	11.9459	11.8261	12.0432	11.886	0.217113	1.49169	1.1624	0.0322339
P23246	Splicing factor, proline- and glutamine-rich OS=Homo sapiens OX=9606 GN=SFPQ PE=1 SV=2	8	15	14.0263	14.1208	14.309	14.2885	14.2479	14.1574	14.0736	14.2988	14.2026	0.225197	1.36544	1.16894	0.0431079
P02452	Collagen alpha-1(I) chain OS=Homo sapiens OX=9606 GN=COL1A1 PE=1 SV=5	3	5	17.7596	17.8074	17.9274	17.9567	17.191	17.4713	17.7835	17.942	17.3312	0.158514	1.52517	1.11614	0.0298418
P55036	26S proteasome non-ATPase regulatory subunit 4 OS=Homo sapiens OX=9606 GN=PSMD4 PE=1 SV=1	4	6	12.4249	12.4401	12.5748	12.4636	12.5782	12.5846	12.4325	12.5192	12.5814	0.0867124	0.581501	1.06195	0.262119
P50897	Palmitoyl-protein thioesterase 1 OS=Homo sapiens OX=9606 GN=PPT1 PE=1 SV=1	2	2	14.0802	14.1071	14.2542	14.1551	13.6149	13.8598	14.0937	14.2047	13.7374	0.111022	0.787712	1.07999	0.163038
Q8WU90	Zinc finger CCCH domain-containing protein 15 OS=Homo sapiens OX=9606 GN=ZC3H15 PE=1 SV=1	4	4	11.1882	11.2677	11.3436	11.4326	11.4184	11.3346	11.2279	11.3881	11.3765	0.160171	0.937947	1.11742	0.11536
P12268	Inosine-5'-monophosphate dehydrogenase 2 OS=Homo sapiens OX=9606 GN=IMPDH2 PE=1 SV=2	21	25	15.6447	15.5829	15.5726	15.5458	15.7317	15.6539	15.6138	15.5592	15.6928	-0.0546141	0.607975	0.962852	0.246618
Q10713	Mitochondrial-processing peptidase subunit alpha OS=Homo sapiens OX=9606 GN=PMPCA PE=1 SV=2	16	16	13.6729	13.5476	13.4132	13.3244	13.3716	13.3233	13.6103	13.3688	13.3474	-0.241441	1.05521	0.8459	0.0880627
P43652	Afamin OS=Homo sapiens OX=9606 GN=AFM PE=1 SV=1	2	3	9.12588	9.05934	9.27632	9.42961	8.51066	8.6634	9.09261	9.35297	8.58703	0.260356	1.04868	1.19777	0.0893957
Q02790	Peptidyl-prolyl cis-trans isomerase FKBP4 OS=Homo sapiens OX=9606 GN=FKBP4 PE=1 SV=3	18	22	14.9977	14.9477	15.0206	15.0104	15.133	15.1442	14.9727	15.0155	15.1386	0.0427852	0.62849	1.0301	0.235239
P43243	Matrin-3 OS=Homo sapiens OX=9606 GN=MATR3 PE=1 SV=2	13	16	13.1617	13.1868	13.4159	13.4435	13.1618	13.3355	13.1743	13.4297	13.2486	0.255416	2.27773	1.19368	0.00527557
Q9NR45	Sialic acid synthase OS=Homo sapiens OX=9606 GN=NANS PE=1 SV=2	7	11	12.023	12.0806	12.1778	12.0586	12.1927	12.2127	12.0518	12.1182	12.2027	0.0663843	0.374992	1.04709	0.421704
Q14980	Nuclear mitotic apparatus protein 1 OS=Homo sapiens OX=9606 GN=NUMA1 PE=1 SV=2	4	12	14.8927	14.7495	14.749	14.8618	13.9588	14.3736	14.8211	14.8054	14.1662	-0.0156617	0.05581	0.989203	0.879407
P51610	Host cell factor 1 OS=Homo sapiens OX=9606 GN=HCFC1 PE=1 SV=2	8	11	11.662	11.5964	11.5981	11.6634	11.7752	11.8532	11.6292	11.6307	11.8142	0.00155067	0.0104103	1.00108	0.976314
P05387	60S acidic ribosomal protein P2 OS=Homo sapiens OX=9606 GN=RPLP2 PE=1 SV=1	5	7	13.2765	12.924	13.7015	13.4812	13.7546	13.6367	13.1003	13.5914	13.6956	0.491093	0.847904	1.40551	0.141937
P02753	Retinol-binding protein 4 OS=Homo sapiens OX=9606 GN=RBP4 PE=1 SV=3	2	2	10.0678	10.0848	10.5121	10.0908	9.3491	9.44002	10.0763	10.3014	9.39456	0.225091	0.4007	1.16885	0.397466
O43776	Asparagine--tRNA ligase, cytoplasmic OS=Homo sapiens OX=9606 GN=NARS PE=1 SV=1	17	22	15.8073	15.8183	15.8254	15.8283	15.7857	15.7602	15.8128	15.8269	15.7729	0.0140896	0.882609	1.00981	0.131036
P34897	Serine hydroxymethyltransferase, mitochondrial OS=Homo sapiens OX=9606 GN=SHMT2 PE=1 SV=3	11	18	14.0192	14.0119	13.9396	13.9221	13.9727	13.996	14.0156	13.9308	13.9844	-0.0847368	1.91106	0.942957	0.0122727
Q8ND56	Protein LSM14 homolog A OS=Homo sapiens OX=9606 GN=LSM14A PE=1 SV=3	3	5	9.31416	9.34493	9.58885	9.71914	9.8716	9.9037	9.32955	9.654	9.88765	0.324451	1.39764	1.25219	0.0400277
P02788	Lactotransferrin OS=Homo sapiens OX=9606 GN=LTF PE=1 SV=6	2	5	14.2357	14.2883	14.2898	14.378	13.7	13.8793	14.262	14.3339	13.7897	0.0718627	0.527802	1.05107	0.296619
P23378	Glycine dehydrogenase (decarboxylating), mitochondrial OS=Homo sapiens OX=9606 GN=GLDC PE=1 SV=2	2	4	17.2199	17.0242	17.2068	17.3031	16.5173	16.7034	17.122	17.2549	16.6103	0.132894	0.459288	1.09649	0.347306
P31943	Heterogeneous nuclear ribonucleoprotein H OS=Homo sapiens OX=9606 GN=HNRNPH1 PE=1 SV=4	7	18	13.4626	13.5948	13.7529	13.7617	13.6374	13.677	13.5287	13.7573	13.6572	0.228614	1.12657	1.17171	0.0747186
P19367	Hexokinase-1 OS=Homo sapiens OX=9606 GN=HK1 PE=1 SV=3	7	12	11.6436	11.6916	11.7967	11.9813	11.9028	11.8355	11.6676	11.889	11.8691	0.221355	0.835681	1.16583	0.145989
P35579	Myosin-9 OS=Homo sapiens OX=9606 GN=MYH9 PE=1 SV=4	41	64	14.8835	14.8951	14.9592	14.9621	14.9452	14.924	14.8893	14.9607	14.9346	0.0713716	2.15808	1.05072	0.00694896
Q00839	Heterogeneous nuclear ribonucleoprotein U OS=Homo sapiens OX=9606 GN=HNRNPU PE=1 SV=6	27	36	16.3678	16.3216	16.5172	16.4577	16.6687	16.5108	16.3447	16.4875	16.5898	0.142738	1.19955	1.104	0.0631618
Q05048	Cleavage stimulation factor subunit 1 OS=Homo sapiens OX=9606 GN=CSTF1 PE=1 SV=1	2	3	9.10608	8.95794	9.52433	9.32979	9.30541	9.23146	9.03201	9.42706	9.26844	0.395051	1.07626	1.31499	0.0838963
P02786	Transferrin receptor protein 1 OS=Homo sapiens OX=9606 GN=TFRC PE=1 SV=2	10	19	13.1678	13.1957	13.3368	13.3712	13.3283	13.2983	13.1818	13.354	13.3133	0.172217	1.79152	1.12679	0.0161613
Q9Y2R9	28S ribosomal protein S7, mitochondrial OS=Homo sapiens OX=9606 GN=MRPS7 PE=1 SV=2	2	3	9.20815	9.09209	8.78615	8.87768	9.53036	9.1242	9.15012	8.83191	9.32728	-0.318206	1.30158	0.802066	0.049937
Q8WWZ4	ATP-binding cassette sub-family A member 10 OS=Homo sapiens OX=9606 GN=ABCA10 PE=2 SV=3	2	3	12.6202	12.6966	12.8206	12.7664	11.8131	12.2789	12.6584	12.7935	12.046	0.135106	0.991105	1.09817	0.102069
P67936	Tropomyosin alpha-4 chain OS=Homo sapiens OX=9606 GN=TPM4 PE=1 SV=3	2	12	8.29896	8.5437	9.28369	9.2966	9.30393	9.05787	8.42133	9.29014	9.1809	0.868813	1.714	1.82616	0.0193196
P38159	RNA-binding motif protein, X chromosome OS=Homo sapiens OX=9606 GN=RBMX PE=1 SV=3	3	5	10.7733	10.7593	11.0089	11.19	10.8696	10.9788	10.7663	11.0994	10.9242	0.333109	1.17432	1.25973	0.0669393
O75643	U5 small nuclear ribonucleoprotein 200 kDa helicase OS=Homo sapiens OX=9606 GN=SNRNP200 PE=1 SV=2	31	37	14.8191	14.8303	14.9232	14.8746	14.8436	14.7783	14.8247	14.8989	14.8109	0.0741587	1.01308	1.05275	0.0970328
P61019	Ras-related protein Rab-2A OS=Homo sapiens OX=9606 GN=RAB2A PE=1 SV=1	9	11	13.764	13.7809	13.8439	13.8391	13.8636	13.8093	13.7724	13.8415	13.8365	0.0690565	1.79971	1.04903	0.0158595
Q96AG4	Leucine-rich repeat-containing protein 59 OS=Homo sapiens OX=9606 GN=LRRC59 PE=1 SV=1	10	15	14.5625	14.5625	14.7207	14.6718	14.728	14.7258	14.5625	14.6962	14.7269	0.133786	1.4976	1.09717	0.0317981
Q99832	T-complex protein 1 subunit eta OS=Homo sapiens OX=9606 GN=CCT7 PE=1 SV=2	27	34	16.421	16.3979	16.3812	16.3845	16.4853	16.4533	16.4094	16.3828	16.4693	-0.0265732	0.822288	0.981749	0.150561
Q9Y5B9	FACT complex subunit SPT16 OS=Homo sapiens OX=9606 GN=SUPT16H PE=1 SV=1	20	30	14.1685	14.1149	14.3925	14.2774	14.3598	14.1881	14.1417	14.3349	14.274	0.193219	1.03085	1.14331	0.0931426
P51149	Ras-related protein Rab-7a OS=Homo sapiens OX=9606 GN=RAB7A PE=1 SV=1	6	7	13.585	13.642	13.6122	13.5575	13.666	13.7788	13.6135	13.5849	13.7224	-0.0286689	0.264801	0.980324	0.543499
Q86X55	Histone-arginine methyltransferase CARM1 OS=Homo sapiens OX=9606 GN=CARM1 PE=1 SV=3	5	8	11.3173	11.1195	11.3434	11.2692	11.3948	11.4921	11.2184	11.3063	11.4434	0.0879111	0.307359	1.06283	0.492766
Q13242	Serine/arginine-rich splicing factor 9 OS=Homo sapiens OX=9606 GN=SRSF9 PE=1 SV=1	4	5	11.2761	11.2232	11.6027	11.4321	11.0519	11.2737	11.2497	11.5174	11.1628	0.26775	1.02007	1.20393	0.0954836
O14979	Heterogeneous nuclear ribonucleoprotein D-like OS=Homo sapiens OX=9606 GN=HNRNPDL PE=1 SV=3	6	8	13.0822	13.0706	13.3928	13.2776	13.2351	13.2236	13.0764	13.3352	13.2293	0.258811	1.33219	1.19649	0.0465381
P22314	Ubiquitin-like modifier-activating enzyme 1 OS=Homo sapiens OX=9606 GN=UBA1 PE=1 SV=3	44	57	17.5887	17.5377	17.5138	17.4966	17.6063	17.5695	17.5632	17.5052	17.5879	-0.0579958	0.785767	0.960598	0.163769
P62899	60S ribosomal protein L31 OS=Homo sapiens OX=9606 GN=RPL31 PE=1 SV=1	3	5	12.7701	12.7815	12.8494	12.8536	12.9587	12.9486	12.7758	12.8515	12.9537	0.0757132	2.19363	1.05388	0.00640279
Q8N8S7	Protein enabled homolog OS=Homo sapiens OX=9606 GN=ENAH PE=1 SV=2	12	16	12.4191	12.3544	12.3623	12.4809	12.4936	12.6054	12.3868	12.4216	12.5495	0.0348244	0.182057	1.02443	0.657571
Q92841	Probable ATP-dependent RNA helicase DDX17 OS=Homo sapiens OX=9606 GN=DDX17 PE=1 SV=2	12	23	13.5212	13.5395	13.5857	13.6265	13.7918	13.6469	13.5304	13.6061	13.7193	0.0757604	1.11241	1.05392	0.0771949
Q8IWA4	Mitofusin-1 OS=Homo sapiens OX=9606 GN=MFN1 PE=1 SV=3	2	2	17.1928	17.2587	17.0951	17.1469	16.3402	16.5086	17.2257	17.121	16.4244	-0.104762	0.886794	0.929958	0.129779
P40763	Signal transducer and activator of transcription 3 OS=Homo sapiens OX=9606 GN=STAT3 PE=1 SV=2	5	8	17.1351	17.1462	17.0263	17.0585	16.4238	16.54	17.1406	17.0424	16.4819	-0.0982313	1.54154	0.934178	0.0287385
P61163	Alpha-centractin OS=Homo sapiens OX=9606 GN=ACTR1A PE=1 SV=1	4	13	12.7862	12.8739	12.6743	12.666	12.7998	12.7176	12.8301	12.6702	12.7587	-0.159903	1.1659	0.895085	0.0682496
P30566	Adenylosuccinate lyase OS=Homo sapiens OX=9606 GN=ADSL PE=1 SV=2	12	14	13.9007	13.9155	13.8958	13.8755	13.8702	13.8509	13.9081	13.8856	13.8606	-0.0224676	0.664746	0.984547	0.216398
Q14353	Guanidinoacetate N-methyltransferase OS=Homo sapiens OX=9606 GN=GAMT PE=1 SV=1	2	2	12.7568	12.953	12.8639	12.9764	12.4382	12.5044	12.8549	12.9202	12.4713	0.0653067	0.206235	1.04631	0.621964
Q9Y4P3	Transducin beta-like protein 2 OS=Homo sapiens OX=9606 GN=TBL2 PE=1 SV=1	2	4	9.72374	9.7901	9.29766	9.46402	9.67352	9.64746	9.75692	9.38084	9.66049	-0.376082	1.28157	0.770527	0.0522918
Q15056	Eukaryotic translation initiation factor 4H OS=Homo sapiens OX=9606 GN=EIF4H PE=1 SV=5	7	7	13.6406	13.5379	13.763	13.6234	13.794	13.7471	13.5892	13.6932	13.7706	0.103971	0.452075	1.07473	0.353122
P51659	Peroxisomal multifunctional enzyme type 2 OS=Homo sapiens OX=9606 GN=HSD17B4 PE=1 SV=3	17	24	14.0523	14.0703	14.046	14.0493	14.1787	14.1101	14.0613	14.0476	14.1444	-0.0136604	0.563384	0.990576	0.273285
Q13310	Polyadenylate-binding protein 4 OS=Homo sapiens OX=9606 GN=PABPC4 PE=1 SV=1	8	23	13.6929	13.6877	13.7772	13.7908	13.6751	13.727	13.6903	13.784	13.7011	0.0937128	2.22367	1.06711	0.00597483
P45985	Dual specificity mitogen-activated protein kinase kinase 4 OS=Homo sapiens OX=9606 GN=MAP2K4 PE=1 SV=1	3	4	9.7299	9.75791	9.76544	9.6138	9.46642	9.59919	9.74391	9.68962	9.5328	-0.0542846	0.256226	0.963072	0.554337
O75531	Barrier-to-autointegration factor OS=Homo sapiens OX=9606 GN=BANF1 PE=1 SV=1	2	3	7.72919	5.87598	8.5784	8.64739	6.54721	6.73523	6.80258	8.6129	6.64122	1.81032	0.720917	3.50719	0.190144
O43809	Cleavage and polyadenylation specificity factor subunit 5 OS=Homo sapiens OX=9606 GN=NUDT21 PE=1 SV=1	7	8	12.7896	12.8292	12.9254	12.9187	12.7647	12.7659	12.8094	12.9221	12.7653	0.112684	1.51784	1.08124	0.0303501
P62253	Ubiquitin-conjugating enzyme E2 G1 OS=Homo sapiens OX=9606 GN=UBE2G1 PE=1 SV=3	2	2	9.30215	9.53549	9.57656	9.17137	8.60966	7.77881	9.41882	9.37397	8.19423	-0.0448546	0.0627	0.969387	0.865566
Q15717	ELAV-like protein 1 OS=Homo sapiens OX=9606 GN=ELAVL1 PE=1 SV=2	8	9	13.5118	13.5132	13.8182	13.7359	13.5988	13.7173	13.5125	13.7771	13.6581	0.264603	1.632	1.20131	0.0233348
Q12874	Splicing factor 3A subunit 3 OS=Homo sapiens OX=9606 GN=SF3A3 PE=1 SV=1	8	11	12.6754	12.6222	12.9163	12.8073	12.7286	12.7828	12.6488	12.8618	12.7557	0.212971	1.14029	1.15907	0.0723946
P62995	Transformer-2 protein homolog beta OS=Homo sapiens OX=9606 GN=TRA2B PE=1 SV=1	4	4	11.2309	11.4751	11.6793	11.746	11.5428	11.3845	11.353	11.7126	11.4636	0.359594	0.979619	1.28306	0.104805
P02768	Serum albumin OS=Homo sapiens OX=9606 GN=ALB PE=1 SV=2	15	22	19.8651	19.874	19.7926	19.9265	19.2068	19.2621	19.8696	19.8596	19.2344	-0.00998497	0.0480126	0.993103	0.895339
Q93008	Probable ubiquitin carboxyl-terminal hydrolase FAF-X OS=Homo sapiens OX=9606 GN=USP9X PE=1 SV=3	12	18	11.6986	11.7717	11.8323	11.815	11.7982	11.816	11.7352	11.8237	11.8071	0.0885119	0.846086	1.06327	0.142533
Q32P28	Prolyl 3-hydroxylase 1 OS=Homo sapiens OX=9606 GN=P3H1 PE=1 SV=2	2	3	8.36742	8.20069	8.54871	8.48668	8.5136	8.65073	8.28405	8.51769	8.58216	0.23364	0.922625	1.1758	0.119502
Q9NQR4	Omega-amidase NIT2 OS=Homo sapiens OX=9606 GN=NIT2 PE=1 SV=1	6	7	11.0383	11.0305	10.8154	10.7378	11.1003	10.8859	11.0344	10.7766	10.9931	-0.257825	1.65587	0.836348	0.0220867
P04181	Ornithine aminotransferase, mitochondrial OS=Homo sapiens OX=9606 GN=OAT PE=1 SV=1	18	19	14.5128	14.5837	14.5162	14.4899	14.456	14.4539	14.5483	14.5031	14.4549	-0.0452104	0.450711	0.969148	0.354233
Q12765	Secernin-1 OS=Homo sapiens OX=9606 GN=SCRN1 PE=1 SV=2	5	6	10.8406	10.8301	11.0187	11.0033	10.9186	10.861	10.8353	11.011	10.8898	0.175659	2.54959	1.12948	0.00282104
P37268	Squalene synthase OS=Homo sapiens OX=9606 GN=FDFT1 PE=1 SV=1	6	8	11.9226	11.8629	12.0149	11.9904	12.1124	12.0051	11.8928	12.0027	12.0587	0.1099	1.1173	1.07915	0.0763308
Q8N122	Regulatory-associated protein of mTOR OS=Homo sapiens OX=9606 GN=RPTOR PE=1 SV=1	2	4	11.2061	11.1905	11.5581	11.2718	10.638	10.928	11.1983	11.415	10.783	0.216687	0.56904	1.16206	0.269749
Q3LXA3	Triokinase/FMN cyclase OS=Homo sapiens OX=9606 GN=TKFC PE=1 SV=2	8	9	11.9277	11.8751	11.7277	11.7409	11.8515	11.8798	11.9014	11.7343	11.8657	-0.167075	1.59725	0.890647	0.0252781
Q13405	39S ribosomal protein L49, mitochondrial OS=Homo sapiens OX=9606 GN=MRPL49 PE=1 SV=1	2	3	8.8422	8.50986	8.94837	8.95627	8.93416	8.9334	8.67603	8.95232	8.93378	0.276288	0.622761	1.21107	0.238363
Q96IU4	Protein ABHD14B OS=Homo sapiens OX=9606 GN=ABHD14B PE=1 SV=1	7	7	12.5419	12.4247	12.2317	12.1676	12.2309	12.5453	12.4833	12.1996	12.3881	-0.283682	1.29079	0.821492	0.0511928
Q8TEX9	Importin-4 OS=Homo sapiens OX=9606 GN=IPO4 PE=1 SV=2	18	23	13.728	13.8403	13.7198	13.6316	13.7974	13.7744	13.7841	13.6757	13.7859	-0.108468	0.571871	0.927572	0.267996
Q15907	Ras-related protein Rab-11B OS=Homo sapiens OX=9606 GN=RAB11B PE=1 SV=4	6	9	13.8718	13.847	14.0162	13.8726	14.0342	14.0611	13.8594	13.9444	14.0477	0.0849519	0.439228	1.06065	0.363724
Q99873	Protein arginine N-methyltransferase 1 OS=Homo sapiens OX=9606 GN=PRMT1 PE=1 SV=3	18	19	15.9188	15.8668	15.8041	15.8102	15.8608	15.8716	15.8928	15.8072	15.8662	-0.0856133	1.08436	0.942384	0.082345
P46940	Ras GTPase-activating-like protein IQGAP1 OS=Homo sapiens OX=9606 GN=IQGAP1 PE=1 SV=1	12	19	11.8923	11.9158	11.9088	12.0003	12.0576	12.0559	11.9041	11.9546	12.0567	0.0504923	0.401261	1.03562	0.396953
P23588	Eukaryotic translation initiation factor 4B OS=Homo sapiens OX=9606 GN=EIF4B PE=1 SV=2	7	8	12.7156	12.6758	12.859	12.874	12.9016	12.8403	12.6957	12.8665	12.871	0.170814	1.81889	1.12569	0.0151742
Q8NBX0	Saccharopine dehydrogenase-like oxidoreductase OS=Homo sapiens OX=9606 GN=SCCPDH PE=1 SV=1	7	9	12.6166	12.5624	12.6851	12.6301	12.6676	12.6647	12.5895	12.6576	12.6662	0.0680952	0.6579	1.04833	0.219836
P17480	Nucleolar transcription factor 1 OS=Homo sapiens OX=9606 GN=UBTF PE=1 SV=1	5	7	9.90499	9.86502	10.2754	10.1954	10.116	9.72328	9.885	10.2354	9.91963	0.350366	1.79891	1.27488	0.0158886
Q7Z6Z7	E3 ubiquitin-protein ligase HUWE1 OS=Homo sapiens OX=9606 GN=HUWE1 PE=1 SV=3	15	28	13.626	13.7178	13.6781	13.719	13.3345	13.3881	13.6719	13.6986	13.3613	0.0267153	0.188397	1.01869	0.648041
Q9BQA1	Methylosome protein 50 OS=Homo sapiens OX=9606 GN=WDR77 PE=1 SV=1	3	4	12.2885	12.3198	12.2261	12.2505	12.1934	12.2043	12.3041	12.2383	12.1988	-0.0658569	1.09728	0.955378	0.079932
Q96QD8	Sodium-coupled neutral amino acid transporter 2 OS=Homo sapiens OX=9606 GN=SLC38A2 PE=1 SV=2	3	4	11.4275	11.4552	11.7548	11.5269	11.5164	11.4358	11.4414	11.6408	11.4761	0.19947	0.649194	1.14828	0.224288
P31942	Heterogeneous nuclear ribonucleoprotein H3 OS=Homo sapiens OX=9606 GN=HNRNPH3 PE=1 SV=2	3	4	12.0637	12.162	12.3655	12.3824	12.2462	12.2907	12.1129	12.374	12.2684	0.261082	1.46112	1.19838	0.034584
P08195	4F2 cell-surface antigen heavy chain OS=Homo sapiens OX=9606 GN=SLC3A2 PE=1 SV=3	14	15	13.8739	13.9083	14.178	14.0497	14.0838	13.9595	13.8911	14.1139	14.0216	0.222784	1.10454	1.16698	0.078606
Q86VP6	Cullin-associated NEDD8-dissociated protein 1 OS=Homo sapiens OX=9606 GN=CAND1 PE=1 SV=2	31	44	15.5549	15.5414	15.6039	15.5207	15.6162	15.6101	15.5481	15.5623	15.6132	0.0141425	0.113941	1.00985	0.769236
Q9BXS5	AP-1 complex subunit mu-1 OS=Homo sapiens OX=9606 GN=AP1M1 PE=1 SV=3	5	9	10.9584	10.8511	10.6221	10.7899	10.9332	10.8295	10.9048	10.706	10.8814	-0.198771	0.734945	0.871293	0.184101
Q9UKL0	REST corepressor 1 OS=Homo sapiens OX=9606 GN=RCOR1 PE=1 SV=2	2	5	8.18025	8.016	8.10857	8.00662	7.61673	7.49344	8.09812	8.05759	7.55508	-0.0405293	0.145246	0.972298	0.715737
O95864	Fatty acid desaturase 2 OS=Homo sapiens OX=9606 GN=FADS2 PE=1 SV=1	4	7	11.0919	11.0973	10.8922	10.9921	11.2656	11.3902	11.0946	10.9421	11.3279	-0.152477	1.03258	0.899704	0.0927726
P01024	Complement C3 OS=Homo sapiens OX=9606 GN=C3 PE=1 SV=2	6	10	12.1372	12.2253	12.2241	12.3153	11.71	11.8616	12.1813	12.2697	11.7858	0.0883913	0.525955	1.06318	0.297882
Q9Y2A7	Nck-associated protein 1 OS=Homo sapiens OX=9606 GN=NCKAP1 PE=1 SV=1	9	10	11.9845	12.0686	11.9377	11.9783	12.1354	12.0411	12.0265	11.958	12.0883	-0.0685239	0.55307	0.953613	0.279853
P13995	Bifunctional methylenetetrahydrofolate dehydrogenase/cyclohydrolase, mitochondrial OS=Homo sapiens OX=9606 GN=MTHFD2 PE=1 SV=2	4	6	11.6257	11.7418	11.5379	11.4805	11.4764	11.4808	11.6837	11.5092	11.4786	-0.174548	0.941331	0.886045	0.114464
P35580	Myosin-10 OS=Homo sapiens OX=9606 GN=MYH10 PE=1 SV=3	42	71	15.4188	15.3731	15.3372	15.3769	15.4128	15.4317	15.396	15.357	15.4222	-0.0389462	0.485454	0.973366	0.326999
Q8WUX2	Glutathione-specific gamma-glutamylcyclotransferase 2 OS=Homo sapiens OX=9606 GN=CHAC2 PE=1 SV=1	2	2	11.3517	11.4035	11.516	11.5882	10.8882	11.1962	11.3776	11.5521	11.0422	0.174463	1.22798	1.12854	0.0591593
O43242	26S proteasome non-ATPase regulatory subunit 3 OS=Homo sapiens OX=9606 GN=PSMD3 PE=1 SV=2	14	18	14.3002	14.2132	14.1963	14.2311	14.3012	14.313	14.2567	14.2137	14.3071	-0.043036	0.341727	0.97061	0.455275
P05386	60S acidic ribosomal protein P1 OS=Homo sapiens OX=9606 GN=RPLP1 PE=1 SV=1	2	3	13.4913	13.5236	13.7354	13.5215	13.9299	13.7324	13.5075	13.6285	13.8312	0.121019	0.420765	1.0875	0.379521
Q8N684	Cleavage and polyadenylation specificity factor subunit 7 OS=Homo sapiens OX=9606 GN=CPSF7 PE=1 SV=1	2	2	9.01152	9.0397	9.19567	9.19417	9.0558	9.03112	9.02561	9.19492	9.04346	0.169306	2.16282	1.12452	0.00687355
P36776	Lon protease homolog, mitochondrial OS=Homo sapiens OX=9606 GN=LONP1 PE=1 SV=2	12	22	12.6984	12.668	12.8166	12.7387	12.7712	12.7832	12.6832	12.7776	12.7772	0.0944643	0.816718	1.06767	0.152504
Q8WXF1	Paraspeckle component 1 OS=Homo sapiens OX=9606 GN=PSPC1 PE=1 SV=1	8	11	13.0891	13.0865	13.2403	13.238	13.11	13.011	13.0878	13.2392	13.0605	0.151345	3.89614	1.1106	0.000127017
O75976	Carboxypeptidase D OS=Homo sapiens OX=9606 GN=CPD PE=1 SV=2	3	5	12.2452	12.2366	12.3729	12.5547	12.1051	12.3689	12.2409	12.4638	12.237	0.222913	0.872944	1.16709	0.133985
Q15154	Pericentriolar material 1 protein OS=Homo sapiens OX=9606 GN=PCM1 PE=1 SV=5	5	8	12.2573	12.065	11.9844	12.0924	11.4718	11.734	12.1612	12.0384	11.6029	-0.122785	0.418508	0.918413	0.381497
P49189	4-trimethylaminobutyraldehyde dehydrogenase OS=Homo sapiens OX=9606 GN=ALDH9A1 PE=1 SV=3	6	12	11.5606	11.3075	11.2712	11.275	11.5223	11.5891	11.434	11.2731	11.5557	-0.160933	0.47962	0.894446	0.331421
P13639	Elongation factor 2 OS=Homo sapiens OX=9606 GN=EEF2 PE=1 SV=4	52	67	18.6089	18.5932	18.58	18.558	18.6598	18.6426	18.601	18.569	18.6512	-0.0320358	0.850239	0.978039	0.141176
P49006	MARCKS-related protein OS=Homo sapiens OX=9606 GN=MARCKSL1 PE=1 SV=2	2	2	7.4866	7.13316	7.67283	8.02543	7.83963	8.23185	7.30988	7.84913	8.03574	0.539254	0.786924	1.45322	0.163334
Q92896	Golgi apparatus protein 1 OS=Homo sapiens OX=9606 GN=GLG1 PE=1 SV=2	2	6	9.77379	9.50598	9.96515	9.97227	9.94706	9.85679	9.63988	9.96871	9.90193	0.328825	0.87448	1.25599	0.133512
Q96A49	Synapse-associated protein 1 OS=Homo sapiens OX=9606 GN=SYAP1 PE=1 SV=1	3	3	10.7194	10.8704	10.843	10.936	10.9998	11.0473	10.7949	10.8895	11.0236	0.0945816	0.400164	1.06776	0.397957
Q92878	DNA repair protein RAD50 OS=Homo sapiens OX=9606 GN=RAD50 PE=1 SV=1	2	2	11.4174	11.7503	11.4932	11.4867	10.9544	10.9023	11.5839	11.49	10.9283	-0.0938931	0.200928	0.936991	0.62961
Q06203	Amidophosphoribosyltransferase OS=Homo sapiens OX=9606 GN=PPAT PE=1 SV=1	5	7	12.0358	12.0954	11.9205	12.0275	12.3058	12.0462	12.0656	11.974	12.176	-0.0915542	0.563205	0.938511	0.273398
P24752	Acetyl-CoA acetyltransferase, mitochondrial OS=Homo sapiens OX=9606 GN=ACAT1 PE=1 SV=1	13	17	14.1213	14.0717	14.0161	14.0566	14.1047	14.1071	14.0965	14.0364	14.1059	-0.0601282	0.696684	0.959179	0.201055
Q86UV5	Ubiquitin carboxyl-terminal hydrolase 48 OS=Homo sapiens OX=9606 GN=USP48 PE=1 SV=1	4	8	15.0783	15.1706	14.9068	14.6852	13.8786	14.2676	15.1244	14.796	14.0731	-0.328413	0.952055	0.796412	0.111672
Q13595	Transformer-2 protein homolog alpha OS=Homo sapiens OX=9606 GN=TRA2A PE=1 SV=1	3	3	10.2712	10.2425	10.5228	10.7163	10.5323	10.3378	10.2568	10.6196	10.435	0.362711	1.18262	1.28584	0.0656723
P63167	Dynein light chain 1, cytoplasmic OS=Homo sapiens OX=9606 GN=DYNLL1 PE=1 SV=1	3	4	12.959	12.898	13.0954	12.9635	13.0946	13.0465	12.9285	13.0294	13.0705	0.100961	0.524093	1.07249	0.299162
Q96EP5	DAZ-associated protein 1 OS=Homo sapiens OX=9606 GN=DAZAP1 PE=1 SV=1	4	6	11.8808	11.8642	12.0011	11.9793	11.8985	11.8793	11.8725	11.9902	11.8889	0.117745	1.87795	1.08504	0.0132449
P62829	60S ribosomal protein L23 OS=Homo sapiens OX=9606 GN=RPL23 PE=1 SV=1	6	7	14.7876	14.6519	14.6286	14.5392	14.8165	14.7616	14.7198	14.5839	14.7891	-0.1359	0.626213	0.910102	0.236476
P15311	Ezrin OS=Homo sapiens OX=9606 GN=EZR PE=1 SV=4	14	30	14.6197	14.6776	14.7425	14.7328	14.704	14.7489	14.6486	14.7376	14.7265	0.0890026	1.029	1.06363	0.0935403
O75746	Calcium-binding mitochondrial carrier protein Aralar1 OS=Homo sapiens OX=9606 GN=SLC25A12 PE=1 SV=2	2	5	7.76492	7.3716	7.836	7.92515	7.79135	7.74759	7.56826	7.88058	7.76947	0.312315	0.582474	1.2417	0.261533
Q9BTT6	Leucine-rich repeat-containing protein 1 OS=Homo sapiens OX=9606 GN=LRRC1 PE=1 SV=1	2	5	6.34154	6.20785	7.45962	7.06559	7.2759	7.86717	6.2747	7.26261	7.57154	0.987908	1.38087	1.98331	0.0416033
Q6P6C2	RNA demethylase ALKBH5 OS=Homo sapiens OX=9606 GN=ALKBH5 PE=1 SV=2	2	4	9.44392	9.50178	9.79467	9.8117	9.82975	9.7107	9.47285	9.80318	9.77022	0.330332	2.08448	1.2573	0.00823221
P11021	Endoplasmic reticulum chaperone BiP OS=Homo sapiens OX=9606 GN=HSPA5 PE=1 SV=2	29	37	16.9786	16.9729	17.0541	17.0286	17.0662	17.1302	16.9758	17.0413	17.0982	0.065547	1.42552	1.04648	0.0375391
Q15631	Translin OS=Homo sapiens OX=9606 GN=TSN PE=1 SV=1	3	6	11.9379	11.8758	11.9659	12.0814	12.1301	12.0561	11.9069	12.0236	12.0931	0.116776	0.663797	1.08431	0.216872
Q8N1F7	Nuclear pore complex protein Nup93 OS=Homo sapiens OX=9606 GN=NUP93 PE=1 SV=2	5	10	10.9288	10.9108	10.7647	10.8756	10.958	10.891	10.9198	10.8202	10.9245	-0.0996194	0.661017	0.933279	0.218264
Q13573	SNW domain-containing protein 1 OS=Homo sapiens OX=9606 GN=SNW1 PE=1 SV=1	3	3	10.7103	10.6746	10.8229	10.7461	10.6961	10.5259	10.6924	10.7845	10.611	0.092052	0.790107	1.06589	0.162141
Q00688	Peptidyl-prolyl cis-trans isomerase FKBP3 OS=Homo sapiens OX=9606 GN=FKBP3 PE=1 SV=1	7	8	13.7273	13.5223	13.606	13.6297	13.7946	13.7628	13.6248	13.6178	13.7787	-0.0069747	0.0212494	0.995177	0.952249
Q9UHV9	Prefoldin subunit 2 OS=Homo sapiens OX=9606 GN=PFDN2 PE=1 SV=1	3	4	11.1439	11.0536	11.2369	11.2186	11.4051	11.2743	11.0988	11.2278	11.3397	0.128983	0.9688	1.09352	0.107448
Q53FA7	Quinone oxidoreductase PIG3 OS=Homo sapiens OX=9606 GN=TP53I3 PE=1 SV=2	3	4	9.12062	9.0921	8.7557	8.78565	9.18485	8.84481	9.10636	8.77067	9.01483	-0.335686	2.42331	0.792407	0.00377302
Q9BY32	Inosine triphosphate pyrophosphatase OS=Homo sapiens OX=9606 GN=ITPA PE=1 SV=2	4	7	11.9986	11.8514	11.8524	11.7816	11.7546	11.6969	11.925	11.817	11.7257	-0.108028	0.499324	0.927855	0.31672
P19404	NADH dehydrogenase [ubiquinone] flavoprotein 2, mitochondrial OS=Homo sapiens OX=9606 GN=NDUFV2 PE=1 SV=2	2	4	9.42636	9.29227	9.87708	9.46431	9.65796	9.5075	9.35931	9.6707	9.58273	0.311382	0.540951	1.2409	0.287773
Q14194	Dihydropyrimidinase-related protein 1 OS=Homo sapiens OX=9606 GN=CRMP1 PE=1 SV=1	6	14	12.2695	12.3864	12.3416	12.3843	12.4593	12.4728	12.3279	12.3629	12.4661	0.0350013	0.200258	1.02456	0.630582
Q96AE4	Far upstream element-binding protein 1 OS=Homo sapiens OX=9606 GN=FUBP1 PE=1 SV=3	6	12	12.7335	12.481	12.8174	12.746	12.831	12.7613	12.6072	12.7817	12.7962	0.174464	0.50176	1.12855	0.314949
P09936	Ubiquitin carboxyl-terminal hydrolase isozyme L1 OS=Homo sapiens OX=9606 GN=UCHL1 PE=1 SV=2	20	24	16.4692	16.2948	15.972	16.0583	16.3575	16.3174	16.382	16.0152	16.3374	-0.366805	1.19615	0.775498	0.0636583
Q9H6E4	Coiled-coil domain-containing protein 134 OS=Homo sapiens OX=9606 GN=CCDC134 PE=1 SV=1	2	4	9.95526	9.98741	9.99105	9.96896	10.1573	10.2576	9.97134	9.98001	10.2075	0.00866795	0.154791	1.00603	0.700178
Q9BQ69	O-acetyl-ADP-ribose deacetylase MACROD1 OS=Homo sapiens OX=9606 GN=MACROD1 PE=1 SV=2	2	3	9.00504	9.2154	8.93406	8.84202	8.73681	8.5901	9.11022	8.88804	8.66345	-0.222179	0.715323	0.857269	0.192609
Q08945	FACT complex subunit SSRP1 OS=Homo sapiens OX=9606 GN=SSRP1 PE=1 SV=1	16	20	14.2345	14.118	14.4283	14.3258	14.4096	14.2897	14.1763	14.377	14.3497	0.200761	0.911712	1.1493	0.122543
P45954	Short/branched chain specific acyl-CoA dehydrogenase, mitochondrial OS=Homo sapiens OX=9606 GN=ACADSB PE=1 SV=1	3	7	11.5805	11.5611	11.3639	11.3089	11.3725	11.2094	11.5708	11.3364	11.291	-0.234335	1.82031	0.850076	0.0151247
Q8WYA6	Beta-catenin-like protein 1 OS=Homo sapiens OX=9606 GN=CTNNBL1 PE=1 SV=1	3	4	9.08515	9.24259	9.69152	9.65346	9.35923	9.33672	9.16387	9.67249	9.34797	0.508621	1.61209	1.42269	0.0244293
P61353	60S ribosomal protein L27 OS=Homo sapiens OX=9606 GN=RPL27 PE=1 SV=2	6	8	14.8053	14.8597	14.86	14.8751	14.9181	14.8625	14.8325	14.8676	14.8903	0.0350895	0.4688	1.02462	0.339782
P22626	Heterogeneous nuclear ribonucleoproteins A2/B1 OS=Homo sapiens OX=9606 GN=HNRNPA2B1 PE=1 SV=2	15	22	15.1251	15.0741	15.3356	15.4584	15.2555	15.307	15.0996	15.397	15.2812	0.297423	1.33215	1.22895	0.0465428
Q9HD33	39S ribosomal protein L47, mitochondrial OS=Homo sapiens OX=9606 GN=MRPL47 PE=1 SV=2	3	4	9.69861	9.49276	9.77328	9.81174	9.49255	9.57908	9.59569	9.79251	9.53581	0.19682	0.697002	1.14617	0.200908
P59998	Actin-related protein 2/3 complex subunit 4 OS=Homo sapiens OX=9606 GN=ARPC4 PE=1 SV=3	2	3	10.4382	10.5766	10.4017	10.4296	10.6093	10.7953	10.5074	10.4156	10.7023	-0.0917792	0.490699	0.938365	0.323073
A0A087WUZ3	Spectrin beta chain OS=Homo sapiens OX=9606 GN=SPTBN1 PE=1 SV=1	40	68	14.9388	14.9128	15.0275	15.0238	14.9301	15.0094	14.9258	15.0256	14.9697	0.0998464	1.77568	1.07166	0.0167619
P07355	Annexin A2 OS=Homo sapiens OX=9606 GN=ANXA2 PE=1 SV=2	21	30	17.4502	17.3705	17.3408	17.289	17.4338	17.3572	17.4104	17.3149	17.3955	-0.0954599	0.739164	0.935974	0.182321
Q15435	Protein phosphatase 1 regulatory subunit 7 OS=Homo sapiens OX=9606 GN=PPP1R7 PE=1 SV=1	3	5	10.2434	10.3056	10.2227	10.199	10.3184	10.4044	10.2745	10.2108	10.3614	-0.0636477	0.708142	0.956842	0.19582
P13797	Plastin-3 OS=Homo sapiens OX=9606 GN=PLS3 PE=1 SV=4	4	8	10.5946	10.641	10.9101	10.8119	10.7784	10.6768	10.6178	10.861	10.7276	0.243145	1.33317	1.18357	0.0464329
O96019	Actin-like protein 6A OS=Homo sapiens OX=9606 GN=ACTL6A PE=1 SV=1	8	9	12.3353	12.3516	12.3554	12.2104	12.433	12.4046	12.3435	12.2829	12.4188	-0.0605493	0.306384	0.958899	0.493874
Q9Y657	Spindlin-1 OS=Homo sapiens OX=9606 GN=SPIN1 PE=1 SV=3	2	2	11.9243	11.8285	12.1207	12.1271	11.4454	11.1669	11.8764	12.1239	11.3061	0.247482	1.44811	1.18713	0.0356359
P01008	Antithrombin-III OS=Homo sapiens OX=9606 GN=SERPINC1 PE=1 SV=1	3	5	11.5224	11.6542	11.5517	11.6341	11.2399	11.1931	11.5883	11.5929	11.2165	0.00463295	0.0186861	1.00322	0.957886
P13807	Glycogen [starch] synthase, muscle OS=Homo sapiens OX=9606 GN=GYS1 PE=1 SV=2	5	9	10.4195	10.6347	10.8038	10.7526	10.5757	10.4792	10.5271	10.7782	10.5275	0.251077	0.820122	1.19009	0.151314
P20042	Eukaryotic translation initiation factor 2 subunit 2 OS=Homo sapiens OX=9606 GN=EIF2S2 PE=1 SV=2	5	8	12.6741	12.7585	12.6255	12.6128	12.7264	12.7772	12.7163	12.6192	12.7518	-0.0971389	0.822883	0.934885	0.150355
Q96B26	Exosome complex component RRP43 OS=Homo sapiens OX=9606 GN=EXOSC8 PE=1 SV=1	2	2	12.6205	12.6972	12.6341	12.742	12.3762	12.4274	12.6588	12.688	12.4018	0.029182	0.15337	1.02043	0.702474
Q9NZI8	Insulin-like growth factor 2 mRNA-binding protein 1 OS=Homo sapiens OX=9606 GN=IGF2BP1 PE=1 SV=2	15	21	13.7867	13.7819	13.9474	13.8676	13.8525	13.8625	13.7843	13.9075	13.8575	0.123216	1.04087	1.08916	0.0910186
P39656	Dolichyl-diphosphooligosaccharide--protein glycosyltransferase 48 kDa subunit OS=Homo sapiens OX=9606 GN=DDOST PE=1 SV=4	6	9	13.492	13.494	13.6544	13.5498	13.6011	13.5131	13.493	13.6021	13.5571	0.109111	0.763884	1.07856	0.172233
P42285	Exosome RNA helicase MTR4 OS=Homo sapiens OX=9606 GN=MTREX PE=1 SV=3	4	6	10.513	10.5485	10.6733	10.7212	10.6386	10.5802	10.5308	10.6973	10.6094	0.166531	1.51509	1.12236	0.0305428
Q96AY3	Peptidyl-prolyl cis-trans isomerase FKBP10 OS=Homo sapiens OX=9606 GN=FKBP10 PE=1 SV=1	9	11	12.3366	12.2107	12.0271	12.141	12.1564	12.2029	12.2736	12.0841	12.1796	-0.189574	0.809022	0.876865	0.155231
P32322	Pyrroline-5-carboxylate reductase 1, mitochondrial OS=Homo sapiens OX=9606 GN=PYCR1 PE=1 SV=2	4	6	11.3078	11.4169	11.0312	11.1302	11.2224	10.9576	11.3624	11.0807	11.09	-0.281623	1.20717	0.822665	0.0620622
Q14249	Endonuclease G, mitochondrial OS=Homo sapiens OX=9606 GN=ENDOG PE=1 SV=4	2	2	9.32909	9.33947	9.43196	9.32158	8.92421	9.01536	9.33428	9.37677	8.96979	0.0424895	0.281092	1.02989	0.52349
Q6Y7W6	GRB10-interacting GYF protein 2 OS=Homo sapiens OX=9606 GN=GIGYF2 PE=1 SV=1	5	7	10.8426	10.958	10.7433	10.6659	10.8578	10.9886	10.9003	10.7046	10.9232	-0.195676	0.973267	0.873164	0.106349
Q8TD19	Serine/threonine-protein kinase Nek9 OS=Homo sapiens OX=9606 GN=NEK9 PE=1 SV=2	3	3	12.742	12.5285	12.8377	12.8148	12.295	12.707	12.6352	12.8262	12.501	0.19101	0.663175	1.14156	0.217183
Q15424	Scaffold attachment factor B1 OS=Homo sapiens OX=9606 GN=SAFB PE=1 SV=4	2	9	10.4833	10.5322	10.7029	10.5868	10.3896	10.2827	10.5078	10.6449	10.3361	0.137118	0.791991	1.09971	0.161439
Q14566	DNA replication licensing factor MCM6 OS=Homo sapiens OX=9606 GN=MCM6 PE=1 SV=1	16	20	13.5143	13.5043	13.5187	13.4608	13.6008	13.7024	13.5093	13.4898	13.6516	-0.0195236	0.24039	0.986558	0.574924
Q96T76	MMS19 nucleotide excision repair protein homolog OS=Homo sapiens OX=9606 GN=MMS19 PE=1 SV=2	7	10	10.673	10.5069	10.4773	10.4398	10.537	10.4642	10.5899	10.4586	10.5006	-0.131355	0.580166	0.912974	0.262926
P53597	Succinate--CoA ligase [ADP/GDP-forming] subunit alpha, mitochondrial OS=Homo sapiens OX=9606 GN=SUCLG1 PE=1 SV=4	7	7	12.2548	12.2709	12.2373	12.1371	12.1237	12.1692	12.2629	12.1872	12.1465	-0.0756783	0.561971	0.948896	0.274176
P50991	T-complex protein 1 subunit delta OS=Homo sapiens OX=9606 GN=CCT4 PE=1 SV=4	18	28	16.335	16.3034	16.2996	16.2476	16.3824	16.3404	16.3192	16.2736	16.3614	-0.0455761	0.564419	0.968903	0.272634
P32321	Deoxycytidylate deaminase OS=Homo sapiens OX=9606 GN=DCTD PE=1 SV=2	3	3	10.8832	10.9632	11.122	11.0336	11.0659	11.1333	10.9232	11.0778	11.0996	0.154625	0.91344	1.11313	0.122056
Q04760	Lactoylglutathione lyase OS=Homo sapiens OX=9606 GN=GLO1 PE=1 SV=4	7	12	13.8881	13.75	13.6975	13.6569	13.8562	13.7173	13.8191	13.6772	13.7868	-0.141842	0.72681	0.906361	0.187582
P49736	DNA replication licensing factor MCM2 OS=Homo sapiens OX=9606 GN=MCM2 PE=1 SV=4	18	23	14.333	14.295	14.4406	14.3352	14.4143	14.4684	14.314	14.3879	14.4414	0.0738878	0.497574	1.05255	0.317999
Q14669	E3 ubiquitin-protein ligase TRIP12 OS=Homo sapiens OX=9606 GN=TRIP12 PE=1 SV=1	8	12	10.7697	10.864	11.1135	10.8818	11.3241	11.0747	10.8168	10.9977	11.1994	0.180815	0.544803	1.13352	0.285231
Q9BWD1	Acetyl-CoA acetyltransferase, cytosolic OS=Homo sapiens OX=9606 GN=ACAT2 PE=1 SV=2	10	11	13.7848	13.7944	13.6699	13.6397	13.8525	13.7491	13.7896	13.6548	13.8008	-0.134739	1.86725	0.910835	0.0135754
P78330	Phosphoserine phosphatase OS=Homo sapiens OX=9606 GN=PSPH PE=1 SV=2	2	2	9.9186	9.90494	9.88094	9.93102	9.93027	9.98168	9.91177	9.90598	9.95598	-0.00578594	0.0735	0.995998	0.844306
P01023	Alpha-2-macroglobulin OS=Homo sapiens OX=9606 GN=A2M PE=1 SV=3	2	6	13.9311	13.5825	13.7872	13.8912	13.2273	13.2613	13.7568	13.8392	13.2443	0.0824075	0.158065	1.05878	0.694921
Q0VDF9	Heat shock 70 kDa protein 14 OS=Homo sapiens OX=9606 GN=HSPA14 PE=1 SV=1	4	7	10.5954	10.6371	10.3906	10.5732	10.5994	10.5007	10.6163	10.4819	10.55	-0.134345	0.540636	0.911083	0.287981
P31350	Ribonucleoside-diphosphate reductase subunit M2 OS=Homo sapiens OX=9606 GN=RRM2 PE=1 SV=1	6	8	12.1391	12.1347	11.9108	12.1024	12.2386	12.292	12.1369	12.0066	12.2653	-0.130326	0.513077	0.913625	0.306848
Q9Y5K6	CD2-associated protein OS=Homo sapiens OX=9606 GN=CD2AP PE=1 SV=1	2	2	8.84965	8.51152	9.26257	8.92371	8.76152	8.79882	8.68059	9.09314	8.78017	0.41255	0.64413	1.33104	0.226918
Q99798	Aconitate hydratase, mitochondrial OS=Homo sapiens OX=9606 GN=ACO2 PE=1 SV=2	14	17	14.3577	14.3287	14.164	14.1754	14.2854	14.292	14.3432	14.1697	14.2887	-0.173489	2.09893	0.886696	0.0079629
A0A087WUL4	Retrotransposon-derived protein PEG10 OS=Homo sapiens OX=9606 GN=PEG10 PE=1 SV=1	5	5	12.2844	12.1343	12.1007	12.2129	12.4205	12.2517	12.2094	12.1568	12.3361	-0.0525341	0.199558	0.964241	0.631599
O95905	Protein ecdysoneless homolog OS=Homo sapiens OX=9606 GN=ECD PE=1 SV=1	2	2	7.62634	7.71147	7.91781	7.89319	7.69356	7.62867	7.6689	7.9055	7.66112	0.2366	1.47712	1.17821	0.0333334
P40616	ADP-ribosylation factor-like protein 1 OS=Homo sapiens OX=9606 GN=ARL1 PE=1 SV=1	3	8	9.90321	10.0616	9.78272	9.83832	10.7678	9.92703	9.98241	9.81052	10.3474	-0.171887	0.751658	0.887681	0.17715
P22234	Multifunctional protein ADE2 OS=Homo sapiens OX=9606 GN=PAICS PE=1 SV=3	18	25	16.0673	16.0919	16.0472	16.0168	16.1292	16.1242	16.0796	16.032	16.1267	-0.047575	0.868249	0.967561	0.135441
Q13724	Mannosyl-oligosaccharide glucosidase OS=Homo sapiens OX=9606 GN=MOGS PE=1 SV=5	5	5	12.5646	12.6458	12.7146	12.72	12.4539	12.6053	12.6052	12.7173	12.5296	0.112091	0.957392	1.08079	0.110308
Q9Y5K5	Ubiquitin carboxyl-terminal hydrolase isozyme L5 OS=Homo sapiens OX=9606 GN=UCHL5 PE=1 SV=3	4	5	10.8975	10.9185	10.6351	10.6706	10.6849	10.8593	10.908	10.6528	10.7721	-0.255167	2.18885	0.83789	0.00647362
E9PAV3	Nascent polypeptide-associated complex subunit alpha, muscle-specific form OS=Homo sapiens OX=9606 GN=NACA PE=1 SV=1	4	8	14.2193	14.2688	14.3156	14.2516	14.3756	14.3245	14.2441	14.2836	14.3501	0.0395808	0.365411	1.02782	0.43111
P16152	Carbonyl reductase [NADPH] 1 OS=Homo sapiens OX=9606 GN=CBR1 PE=1 SV=3	8	9	13.1471	13.1293	13.2274	13.143	13.3089	13.3066	13.1382	13.1852	13.3077	0.0469952	0.409112	1.03311	0.389842
P11940	Polyadenylate-binding protein 1 OS=Homo sapiens OX=9606 GN=PABPC1 PE=1 SV=2	14	31	15.5514	15.5386	15.631	15.5647	15.6222	15.5732	15.545	15.5979	15.5977	0.0528402	0.58863	1.03731	0.257852
Q9UKD2	mRNA turnover protein 4 homolog OS=Homo sapiens OX=9606 GN=MRTO4 PE=1 SV=2	6	8	11.551	11.4256	11.4128	11.4741	11.3192	11.4444	11.4883	11.4434	11.3818	-0.0449166	0.232294	0.969346	0.585742
P46776	60S ribosomal protein L27a OS=Homo sapiens OX=9606 GN=RPL27A PE=1 SV=2	6	7	14.6519	14.6135	14.8308	14.731	14.8847	14.685	14.6327	14.7809	14.7848	0.148203	0.962101	1.10819	0.109119
P26640	Valine--tRNA ligase OS=Homo sapiens OX=9606 GN=VARS PE=1 SV=4	14	19	13.0052	12.957	12.9019	12.8982	12.9277	12.9698	12.9811	12.9	12.9487	-0.0810237	1.10404	0.945387	0.0786978
P13489	Ribonuclease inhibitor OS=Homo sapiens OX=9606 GN=RNH1 PE=1 SV=2	12	15	14.2136	14.06	14.0427	13.9887	14.1111	14.0534	14.1368	14.0157	14.0822	-0.121121	0.560497	0.919473	0.275108
A0A1W2PNV4	Uncharacterized protein OS=Homo sapiens OX=9606 PE=4 SV=1	3	11	13.4411	13.2317	13.3876	13.4503	12.9518	12.8767	13.3364	13.419	12.9142	0.0826058	0.276792	1.05893	0.528699
Q13011	Delta(3,5)-Delta(2,4)-dienoyl-CoA isomerase, mitochondrial OS=Homo sapiens OX=9606 GN=ECH1 PE=1 SV=2	7	9	13.7918	13.825	13.8869	13.8954	13.8349	13.8669	13.8084	13.8911	13.8509	0.0827618	1.39395	1.05904	0.0403694
Q92522	Histone H1x OS=Homo sapiens OX=9606 GN=H1FX PE=1 SV=1	2	3	8.58363	8.84366	8.61476	8.90718	9.56031	9.27865	8.71365	8.76097	9.41948	0.0473232	0.0801776	1.03335	0.831424
Q15393	Splicing factor 3B subunit 3 OS=Homo sapiens OX=9606 GN=SF3B3 PE=1 SV=4	28	36	15.2352	15.1958	15.2648	15.2709	15.2456	15.2651	15.2155	15.2678	15.2554	0.0523071	0.920855	1.03692	0.11999
Q92541	RNA polymerase-associated protein RTF1 homolog OS=Homo sapiens OX=9606 GN=RTF1 PE=1 SV=4	4	4	11.6414	11.6217	11.8067	11.6912	11.9486	11.7386	11.6315	11.749	11.8436	0.117444	0.737811	1.08481	0.18289
O75607	Nucleoplasmin-3 OS=Homo sapiens OX=9606 GN=NPM3 PE=1 SV=3	3	3	11.6023	11.652	11.4553	11.4657	11.6631	11.5982	11.6272	11.4605	11.6307	-0.166693	1.64868	0.890882	0.0224556
P07814	Bifunctional glutamate/proline--tRNA ligase OS=Homo sapiens OX=9606 GN=EPRS PE=1 SV=5	43	49	15.5181	15.4334	15.4204	15.3935	15.4669	15.4772	15.4757	15.407	15.472	-0.0687504	0.581819	0.953464	0.261928
P52907	F-actin-capping protein subunit alpha-1 OS=Homo sapiens OX=9606 GN=CAPZA1 PE=1 SV=3	7	11	12.9006	13.0138	12.9268	12.7614	12.8726	12.8317	12.9572	12.8441	12.8522	-0.113092	0.42444	0.924604	0.376323
Q99615	DnaJ homolog subfamily C member 7 OS=Homo sapiens OX=9606 GN=DNAJC7 PE=1 SV=2	5	9	11.7631	11.782	11.897	11.9974	11.8555	11.6898	11.7725	11.9472	11.7727	0.174658	1.11988	1.1287	0.0758783
P49257	Protein ERGIC-53 OS=Homo sapiens OX=9606 GN=LMAN1 PE=1 SV=2	8	8	13.8591	13.8208	13.869	13.8341	13.9242	13.9381	13.8399	13.8515	13.9312	0.0115995	0.156168	1.00807	0.697962
O14579	Coatomer subunit epsilon OS=Homo sapiens OX=9606 GN=COPE PE=1 SV=3	6	7	11.6579	11.7695	11.1222	11.5126	11.7812	11.4691	11.7137	11.3174	11.6251	-0.396287	0.720908	0.759811	0.190148
Q6UXN9	WD repeat-containing protein 82 OS=Homo sapiens OX=9606 GN=WDR82 PE=1 SV=1	3	5	13.7159	13.7565	13.8272	13.8198	13.7994	13.821	13.7362	13.8235	13.8102	0.0872726	1.28801	1.06236	0.0515213
Q01130	Serine/arginine-rich splicing factor 2 OS=Homo sapiens OX=9606 GN=SRSF2 PE=1 SV=4	2	4	13.0638	13.0652	13.2821	13.302	13.2915	13.2948	13.0645	13.292	13.2931	0.227542	2.71467	1.17084	0.001929
Q969V3	Nicalin OS=Homo sapiens OX=9606 GN=NCLN PE=1 SV=2	2	3	11.2056	11.31	11.3352	11.2993	10.7533	10.7042	11.2578	11.3172	10.7287	0.0594611	0.404333	1.04208	0.394155
P49411	Elongation factor Tu, mitochondrial OS=Homo sapiens OX=9606 GN=TUFM PE=1 SV=2	26	33	16.1249	16.0567	16.1329	16.0555	16.1422	16.1597	16.0908	16.0942	16.151	0.00341034	0.0207713	1.00237	0.953298
Q9UNM6	26S proteasome non-ATPase regulatory subunit 13 OS=Homo sapiens OX=9606 GN=PSMD13 PE=1 SV=2	14	18	14.208	14.1823	14.0575	14.0813	14.2039	14.0201	14.1951	14.0694	14.112	-0.125713	1.72476	0.916551	0.0188467
Q9P2N5	RNA-binding protein 27 OS=Homo sapiens OX=9606 GN=RBM27 PE=1 SV=2	2	5	8.92633	9.05204	9.06599	9.38834	9.32232	9.33139	8.98919	9.22716	9.32686	0.237975	0.51892	1.17934	0.302747
P14324	Farnesyl pyrophosphate synthase OS=Homo sapiens OX=9606 GN=FDPS PE=1 SV=4	6	6	12.9826	12.9364	12.8624	12.9261	13.12	13.1529	12.9595	12.8942	13.1365	-0.0652404	0.62138	0.955786	0.239122
B5MCT7	Protein phosphatase 1F (PP2C domain containing), isoform CRA_a OS=Homo sapiens OX=9606 GN=PPM1F PE=1 SV=1	2	2	9.63151	9.69831	9.47247	9.43555	9.55077	9.45814	9.66491	9.45401	9.50445	-0.210898	1.50559	0.863999	0.0312181
O14929	Histone acetyltransferase type B catalytic subunit OS=Homo sapiens OX=9606 GN=HAT1 PE=1 SV=1	8	12	13.5257	13.4995	13.5724	13.5312	13.6947	13.6211	13.5126	13.5518	13.6579	0.0391588	0.602239	1.02751	0.249897
P19338	Nucleolin OS=Homo sapiens OX=9606 GN=NCL PE=1 SV=3	18	27	16.7164	16.6779	16.8115	16.7801	16.8799	16.8375	16.6971	16.7958	16.8587	0.0986786	1.23717	1.07079	0.0579195
P02771	Alpha-fetoprotein OS=Homo sapiens OX=9606 GN=AFP PE=1 SV=1	2	4	12.775	12.9789	12.9875	13.0433	12.6572	12.4732	12.877	13.0154	12.5652	0.138385	0.494006	1.10067	0.320622
O14828	Secretory carrier-associated membrane protein 3 OS=Homo sapiens OX=9606 GN=SCAMP3 PE=1 SV=3	2	2	9.90088	9.94411	9.79599	10.0161	10.1296	10.1735	9.9225	9.90604	10.1516	-0.0164523	0.0472902	0.988661	0.896829
Q14344	Guanine nucleotide-binding protein subunit alpha-13 OS=Homo sapiens OX=9606 GN=GNA13 PE=1 SV=2	2	5	8.63555	8.72472	9.15804	8.7607	8.8266	8.65982	8.68013	8.95937	8.74321	0.279237	0.517361	1.21355	0.303836
Q5JTH9	RRP12-like protein OS=Homo sapiens OX=9606 GN=RRP12 PE=1 SV=2	2	4	7.9663	7.80887	7.97616	7.8637	8.06679	8.08745	7.88758	7.91993	8.07712	0.0323434	0.113553	1.02267	0.769922
P08133	Annexin A6 OS=Homo sapiens OX=9606 GN=ANXA6 PE=1 SV=3	18	30	14.3436	14.33	14.3417	14.3408	14.3834	14.4077	14.3368	14.3413	14.3955	0.00446033	0.238075	1.0031	0.577996
P0DN79	Cystathionine beta-synthase-like protein OS=Homo sapiens OX=9606 GN=CBSL PE=1 SV=1	7	8	12.0211	11.8795	11.715	11.698	11.7375	11.9664	11.9503	11.7065	11.852	-0.243788	1.1193	0.844525	0.07598
O43149	Zinc finger ZZ-type and EF-hand domain-containing protein 1 OS=Homo sapiens OX=9606 GN=ZZEF1 PE=1 SV=6	2	5	11.387	11.2452	11.543	11.4922	11.2272	11.4193	11.3161	11.5176	11.3232	0.201502	0.935357	1.14989	0.116049
O60841	Eukaryotic translation initiation factor 5B OS=Homo sapiens OX=9606 GN=EIF5B PE=1 SV=4	7	13	11.9687	12.0026	11.8978	11.8957	12.1064	12.146	11.9857	11.8967	12.1262	-0.0889535	1.46124	0.940205	0.0345751
P53396	ATP-citrate synthase OS=Homo sapiens OX=9606 GN=ACLY PE=1 SV=3	37	53	16.6894	16.5669	16.4426	16.4801	16.618	16.6292	16.6282	16.4613	16.6236	-0.16684	0.916725	0.890792	0.121137
Q9NWU5	39S ribosomal protein L22, mitochondrial OS=Homo sapiens OX=9606 GN=MRPL22 PE=1 SV=1	2	2	11.9012	11.6961	12.0472	11.8549	12.0058	11.9382	11.7986	11.9511	11.972	0.152434	0.407314	1.11144	0.391459
Q9HD45	Transmembrane 9 superfamily member 3 OS=Homo sapiens OX=9606 GN=TM9SF3 PE=1 SV=2	3	5	9.92288	10.3685	10.758	10.5586	10.6052	10.6135	10.1457	10.6583	10.6093	0.51259	0.768153	1.42661	0.170548
Q15758	Neutral amino acid transporter B(0) OS=Homo sapiens OX=9606 GN=SLC1A5 PE=1 SV=2	5	6	11.7709	11.8723	12.0256	11.9315	12.0703	12.1107	11.8216	11.9785	12.0905	0.156926	0.819967	1.11491	0.151368
Q9H0R4	Haloacid dehalogenase-like hydrolase domain-containing protein 2 OS=Homo sapiens OX=9606 GN=HDHD2 PE=1 SV=1	2	5	9.49315	9.58224	9.61667	9.58399	9.5271	9.44342	9.5377	9.60033	9.48526	0.0626311	0.497996	1.04437	0.317691
Q6UX04	Spliceosome-associated protein CWC27 homolog OS=Homo sapiens OX=9606 GN=CWC27 PE=1 SV=1	2	4	8.27873	8.33016	8.62344	8.98337	8.62037	8.93031	8.30444	8.80341	8.77534	0.498966	0.954444	1.4132	0.111059
Q99714	3-hydroxyacyl-CoA dehydrogenase type-2 OS=Homo sapiens OX=9606 GN=HSD17B10 PE=1 SV=3	11	12	13.6267	13.568	13.5365	13.528	13.611	13.5427	13.5973	13.5322	13.5769	-0.065114	0.797514	0.95587	0.159399
P62753	40S ribosomal protein S6 OS=Homo sapiens OX=9606 GN=RPS6 PE=1 SV=1	8	15	14.7976	14.6715	14.8169	14.6986	15.0104	14.8123	14.7345	14.7578	14.9113	0.023252	0.0898068	1.01625	0.813192
Q14498	RNA-binding protein 39 OS=Homo sapiens OX=9606 GN=RBM39 PE=1 SV=2	5	8	12.1611	12.2013	12.4386	12.398	12.2919	12.2467	12.1812	12.4183	12.2693	0.237126	1.84728	1.17864	0.0142141
Q09161	Nuclear cap-binding protein subunit 1 OS=Homo sapiens OX=9606 GN=NCBP1 PE=1 SV=1	9	13	12.3489	12.39	12.4513	12.4344	12.3375	12.3625	12.3695	12.4428	12.35	0.0733638	1.09318	1.05217	0.0806908
O00170	AH receptor-interacting protein OS=Homo sapiens OX=9606 GN=AIP PE=1 SV=2	4	4	10.8298	10.8921	10.7435	10.5209	10.7416	10.74	10.8609	10.6322	10.7408	-0.228751	0.729525	0.853373	0.186412
P46783	40S ribosomal protein S10 OS=Homo sapiens OX=9606 GN=RPS10 PE=1 SV=1	7	8	14.9784	14.8492	14.779	14.7616	14.7942	14.756	14.9138	14.7703	14.7751	-0.143499	0.799607	0.905321	0.158633
O95487	Protein transport protein Sec24B OS=Homo sapiens OX=9606 GN=SEC24B PE=1 SV=2	3	5	9.27903	9.06409	9.4086	9.33559	8.84506	9.2727	9.17156	9.37209	9.05888	0.200534	0.658961	1.14912	0.2193
P41743	Protein kinase C iota type OS=Homo sapiens OX=9606 GN=PRKCI PE=1 SV=2	2	2	11.6375	11.6159	11.5524	11.42	11.6783	11.5804	11.6267	11.4862	11.6293	-0.140458	0.766267	0.907231	0.17129
Q9NZB2	Constitutive coactivator of PPAR-gamma-like protein 1 OS=Homo sapiens OX=9606 GN=FAM120A PE=1 SV=2	4	5	11.2632	11.1011	11.0891	11.0505	11.297	11.1404	11.1822	11.0698	11.2187	-0.112377	0.509004	0.925063	0.309739
P61088	Ubiquitin-conjugating enzyme E2 N OS=Homo sapiens OX=9606 GN=UBE2N PE=1 SV=1	8	12	14.0272	14.0112	14.0409	14.0318	14.1414	14.1356	14.0192	14.0364	14.1385	0.0171642	0.694102	1.01197	0.202254
P50750	Cyclin-dependent kinase 9 OS=Homo sapiens OX=9606 GN=CDK9 PE=1 SV=3	3	5	9.80337	9.94728	10.1939	10.2097	10.1563	9.88523	9.87532	10.2018	10.0208	0.326445	1.33895	1.25392	0.0458198
O75452	Retinol dehydrogenase 16 OS=Homo sapiens OX=9606 GN=RDH16 PE=1 SV=2	2	2	12.0521	12.1042	11.6857	11.6805	11.6985	11.714	12.0781	11.6831	11.7063	-0.395027	2.36015	0.760475	0.00436364
Q13200	26S proteasome non-ATPase regulatory subunit 2 OS=Homo sapiens OX=9606 GN=PSMD2 PE=1 SV=3	34	41	15.435	15.4016	15.4126	15.3763	15.4865	15.4918	15.4183	15.3944	15.4892	-0.0239162	0.362231	0.983559	0.43428
Q08752	Peptidyl-prolyl cis-trans isomerase D OS=Homo sapiens OX=9606 GN=PPID PE=1 SV=3	3	5	11.281	11.3521	11.2614	11.3688	11.5229	11.3577	11.3165	11.3151	11.4403	-0.00144625	0.006955	0.998998	0.984113
Q9UL25	Ras-related protein Rab-21 OS=Homo sapiens OX=9606 GN=RAB21 PE=1 SV=3	2	3	9.96149	9.83202	10.0128	9.88884	10.1768	9.97237	9.89676	9.95079	10.0746	0.054039	0.216277	1.03817	0.607748
Q9P2E9	Ribosome-binding protein 1 OS=Homo sapiens OX=9606 GN=RRBP1 PE=1 SV=5	6	10	12.0424	11.8639	12.148	12.0887	12.0591	12.1734	11.9531	12.1183	12.1163	0.165184	0.655468	1.12131	0.221071
Q8TAT6	Nuclear protein localization protein 4 homolog OS=Homo sapiens OX=9606 GN=NPLOC4 PE=1 SV=3	4	6	11.3393	11.5182	11.5705	11.6039	11.1695	11.0706	11.4287	11.5872	11.1201	0.158437	0.649993	1.11608	0.223876
Q13148	TAR DNA-binding protein 43 OS=Homo sapiens OX=9606 GN=TARDBP PE=1 SV=1	7	9	12	12.1897	12.3587	12.2935	12.3522	12.2809	12.0949	12.3261	12.3165	0.231174	0.830814	1.17379	0.147634
O75494	Serine/arginine-rich splicing factor 10 OS=Homo sapiens OX=9606 GN=SRSF10 PE=1 SV=1	4	5	11.3103	11.3454	11.5552	11.5412	11.351	11.2116	11.3278	11.5482	11.2813	0.220393	2.13917	1.16505	0.00725814
P27797	Calreticulin OS=Homo sapiens OX=9606 GN=CALR PE=1 SV=1	18	19	16.3148	16.2404	16.1536	16.1694	16.3433	16.2775	16.2776	16.1615	16.3104	-0.116062	1.03278	0.922703	0.09273
P41091	Eukaryotic translation initiation factor 2 subunit 3 OS=Homo sapiens OX=9606 GN=EIF2S3 PE=1 SV=3	12	15	14.8887	14.8612	14.858	14.8272	14.8772	14.8952	14.8749	14.8426	14.8862	-0.032321	0.588122	0.977846	0.258153
P54709	Sodium/potassium-transporting ATPase subunit beta-3 OS=Homo sapiens OX=9606 GN=ATP1B3 PE=1 SV=1	2	3	10.6761	10.763	11.1135	10.9706	10.9654	10.9602	10.7196	11.0421	10.9628	0.322532	1.21376	1.25052	0.0611284
Q5T0F9	Coiled-coil and C2 domain-containing protein 1B OS=Homo sapiens OX=9606 GN=CC2D1B PE=1 SV=1	2	8	9.7591	9.54755	9.8209	9.72381	9.92661	9.73179	9.65333	9.77236	9.8292	0.119033	0.383019	1.08601	0.413982
O95025	Semaphorin-3D OS=Homo sapiens OX=9606 GN=SEMA3D PE=2 SV=2	15	23	14.0824	13.6003	12.448	12.3241	12.5823	13.8597	13.8414	12.386	13.221	-1.45533	1.5525	0.364672	0.0280223
Q9NR31	GTP-binding protein SAR1a OS=Homo sapiens OX=9606 GN=SAR1A PE=1 SV=1	4	5	11.947	11.8349	11.803	11.807	11.9924	11.799	11.8909	11.805	11.8957	-0.0859361	0.576484	0.942173	0.265165
Q7Z4V5	Hepatoma-derived growth factor-related protein 2 OS=Homo sapiens OX=9606 GN=HDGFL2 PE=1 SV=1	5	8	15.1085	15.1158	15.2312	15.3447	14.6668	14.8933	15.1121	15.288	14.78	0.175827	1.04326	1.12961	0.0905196
Q9Y2Z0	Protein SGT1 homolog OS=Homo sapiens OX=9606 GN=SUGT1 PE=1 SV=3	2	4	9.97118	9.91242	10.0104	9.96684	10.0587	9.98782	9.9418	9.98862	10.0233	0.0468216	0.482973	1.03299	0.328872
Q9UBQ7	Glyoxylate reductase/hydroxypyruvate reductase OS=Homo sapiens OX=9606 GN=GRHPR PE=1 SV=1	6	7	12.2056	12.2415	12.1128	12.0655	12.2767	12.2444	12.2236	12.0891	12.2605	-0.134421	1.34151	0.911035	0.0455504
P00403	Cytochrome c oxidase subunit 2 OS=Homo sapiens OX=9606 GN=MT-CO2 PE=1 SV=1	8	8	13.9777	13.8561	13.8749	13.9779	13.6442	13.8305	13.9169	13.9264	13.7374	0.00948381	0.0380467	1.0066	0.916122
Q96N67	Dedicator of cytokinesis protein 7 OS=Homo sapiens OX=9606 GN=DOCK7 PE=1 SV=4	3	6	13.9574	14.0089	14.0189	14.1495	13.7812	13.8217	13.9832	14.0842	13.8015	0.101049	0.542885	1.07255	0.286494
Q06323	Proteasome activator complex subunit 1 OS=Homo sapiens OX=9606 GN=PSME1 PE=1 SV=1	9	11	12.9794	12.7898	12.8	12.7562	12.936	12.8808	12.8846	12.7781	12.9084	-0.106534	0.411368	0.928817	0.387822
Q9BZV1	UBX domain-containing protein 6 OS=Homo sapiens OX=9606 GN=UBXN6 PE=1 SV=1	2	3	10.5787	10.6809	10.7912	10.7622	10.5287	10.3847	10.6298	10.7767	10.4567	0.146896	0.959577	1.10718	0.109755
Q92879	CUGBP Elav-like family member 1 OS=Homo sapiens OX=9606 GN=CELF1 PE=1 SV=2	3	3	10.9651	11.1008	11.3418	11.4264	11.0248	10.9286	11.033	11.3841	10.9767	0.351162	1.31723	1.27559	0.048169
Q9UJS0	Calcium-binding mitochondrial carrier protein Aralar2 OS=Homo sapiens OX=9606 GN=SLC25A13 PE=1 SV=2	5	7	10.6004	10.8575	11.0511	11.1382	10.6561	11.0407	10.729	11.0947	10.8484	0.365669	0.940895	1.28848	0.114579
Q9Y2S7	Polymerase delta-interacting protein 2 OS=Homo sapiens OX=9606 GN=POLDIP2 PE=1 SV=1	4	5	10.7335	10.7079	10.6369	10.6462	10.83	10.7633	10.7207	10.6415	10.7967	-0.079155	1.54811	0.946612	0.0283067
P06730	Eukaryotic translation initiation factor 4E OS=Homo sapiens OX=9606 GN=EIF4E PE=1 SV=2	4	5	12.7669	12.6701	12.7194	12.6549	12.582	12.6379	12.7185	12.6871	12.6099	-0.0313506	0.191348	0.978504	0.643653
Q8NCW5	NAD(P)H-hydrate epimerase OS=Homo sapiens OX=9606 GN=NAXE PE=1 SV=2	2	4	10.2298	10.2643	10.1758	10.0278	10.3796	10.2534	10.2471	10.1018	10.3165	-0.14528	0.707329	0.904204	0.196187
P40692	DNA mismatch repair protein Mlh1 OS=Homo sapiens OX=9606 GN=MLH1 PE=1 SV=1	4	5	9.90977	9.95688	10.161	10.0117	10.0394	10.0469	9.93332	10.0864	10.0432	0.153033	0.721466	1.1119	0.189904
P43358	Melanoma-associated antigen 4 OS=Homo sapiens OX=9606 GN=MAGEA4 PE=1 SV=2	10	18	16.0826	16.0759	16.0989	16.063	16.2125	16.204	16.0792	16.0809	16.2082	0.00168705	0.0292911	1.00117	0.934779
P61254	60S ribosomal protein L26 OS=Homo sapiens OX=9606 GN=RPL26 PE=1 SV=1	6	9	14.03	14.1507	14.1715	14.1748	14.0686	14.0841	14.0904	14.1731	14.0764	0.0827436	0.516962	1.05903	0.304115
P04350	Tubulin beta-4A chain OS=Homo sapiens OX=9606 GN=TUBB4A PE=1 SV=2	3	48	10.0446	9.95694	9.91972	9.77646	10.1569	9.99436	10.0008	9.84809	10.0756	-0.152697	0.676434	0.899567	0.210652
P02749	Beta-2-glycoprotein 1 OS=Homo sapiens OX=9606 GN=APOH PE=1 SV=3	3	3	10.1978	10.552	10.6657	10.8934	9.88287	10.1933	10.3749	10.7795	10.0381	0.404661	0.710967	1.32378	0.194551
O00571	ATP-dependent RNA helicase DDX3X OS=Homo sapiens OX=9606 GN=DDX3X PE=1 SV=3	25	30	14.7339	14.6695	14.8245	14.7687	14.7264	14.7549	14.7017	14.7966	14.7407	0.094872	0.806871	1.06797	0.156002
O95831	Apoptosis-inducing factor 1, mitochondrial OS=Homo sapiens OX=9606 GN=AIFM1 PE=1 SV=1	14	18	14.2208	14.2769	14.329	14.3089	14.377	14.3852	14.2488	14.319	14.3811	0.0701475	0.84612	1.04982	0.142521
Q9P035	Very-long-chain (3R)-3-hydroxyacyl-CoA dehydratase 3 OS=Homo sapiens OX=9606 GN=HACD3 PE=1 SV=2	2	5	9.96835	10.1424	9.76553	9.75148	9.78429	9.72101	10.0554	9.7585	9.75265	-0.29687	1.11538	0.814017	0.0766685
O75352	Mannose-P-dolichol utilization defect 1 protein OS=Homo sapiens OX=9606 GN=MPDU1 PE=1 SV=2	2	2	8.72055	8.8836	9.08873	9.14015	9.29604	8.87868	8.80208	9.11444	9.08736	0.312365	1.17133	1.24174	0.0674015
Q9H814	Phosphorylated adapter RNA export protein OS=Homo sapiens OX=9606 GN=PHAX PE=1 SV=1	2	2	9.09863	8.95166	9.71866	9.24522	9.17257	9.34958	9.02514	9.48194	9.26107	0.456795	0.684739	1.37249	0.206662
P54578	Ubiquitin carboxyl-terminal hydrolase 14 OS=Homo sapiens OX=9606 GN=USP14 PE=1 SV=3	16	23	13.9982	13.9756	13.8703	13.9697	14.0021	13.8833	13.9869	13.92	13.9427	-0.0668964	0.495258	0.95469	0.319699
P61204	ADP-ribosylation factor 3 OS=Homo sapiens OX=9606 GN=ARF3 PE=1 SV=2	3	9	13.4504	13.2485	13.1542	13.0595	13.2204	13.6194	13.3495	13.1068	13.4199	-0.242644	0.7918	0.845195	0.16151
O14737	Programmed cell death protein 5 OS=Homo sapiens OX=9606 GN=PDCD5 PE=1 SV=3	3	5	10.5689	10.0628	10.7432	10.5731	10.7953	10.8555	10.3158	10.6581	10.8254	0.342297	0.483716	1.26777	0.32831
Q07020	60S ribosomal protein L18 OS=Homo sapiens OX=9606 GN=RPL18 PE=1 SV=2	8	9	15.5092	15.4507	15.5299	15.4155	15.6387	15.5232	15.4799	15.4727	15.581	-0.00723171	0.0359261	0.995	0.920606
O15042	U2 snRNP-associated SURP motif-containing protein OS=Homo sapiens OX=9606 GN=U2SURP PE=1 SV=2	2	4	10.454	10.4846	9.99149	10.3182	9.72122	9.64205	10.4693	10.1548	9.68163	-0.314498	0.709355	0.804131	0.195274
O14646	Chromodomain-helicase-DNA-binding protein 1 OS=Homo sapiens OX=9606 GN=CHD1 PE=1 SV=2	2	8	12.5648	12.4627	12.2007	12.0836	12.2481	12.1937	12.5137	12.1422	12.2209	-0.371557	1.38654	0.772948	0.0410638
Q13416	Origin recognition complex subunit 2 OS=Homo sapiens OX=9606 GN=ORC2 PE=1 SV=2	2	3	9.33666	9.38726	9.41825	9.37679	9.23887	9.35455	9.36196	9.39752	9.29671	0.0355616	0.408352	1.02496	0.390525
P48637	Glutathione synthetase OS=Homo sapiens OX=9606 GN=GSS PE=1 SV=1	5	9	12.0761	12.1795	12.0685	11.9419	12.1157	12.1616	12.1278	12.0052	12.1387	-0.122577	0.564587	0.918546	0.272529
P04792	Heat shock protein beta-1 OS=Homo sapiens OX=9606 GN=HSPB1 PE=1 SV=2	3	5	9.83982	9.62508	9.80869	9.89557	9.74206	9.79317	9.73245	9.85213	9.76761	0.119679	0.387162	1.08649	0.410051
O15078	Centrosomal protein of 290 kDa OS=Homo sapiens OX=9606 GN=CEP290 PE=1 SV=2	2	8	12.3275	12.4188	12.5056	12.4227	12.5515	12.5576	12.3732	12.4641	12.5546	0.0909762	0.555879	1.06509	0.278049
Q7Z406	Myosin-14 OS=Homo sapiens OX=9606 GN=MYH14 PE=1 SV=2	2	17	6.03692	7.81428	7.63736	8.19012	9.36354	8.32135	6.9256	7.91374	8.84244	0.988141	0.398371	1.98363	0.399603
Q9BT78	COP9 signalosome complex subunit 4 OS=Homo sapiens OX=9606 GN=COPS4 PE=1 SV=1	10	12	12.7805	12.6984	12.6054	12.6776	12.839	12.7115	12.7394	12.6415	12.7753	-0.0979228	0.667443	0.934377	0.215059
Q9Y265	RuvB-like 1 OS=Homo sapiens OX=9606 GN=RUVBL1 PE=1 SV=1	15	18	15.0628	15.0412	15.022	15.0379	15.1059	15.0791	15.052	15.0299	15.0925	-0.0220876	0.618689	0.984807	0.240608
Q9BPW8	Protein NipSnap homolog 1 OS=Homo sapiens OX=9606 GN=NIPSNAP1 PE=1 SV=1	11	12	14.3362	14.2979	14.2206	14.1883	14.2979	14.2871	14.3171	14.2045	14.2925	-0.112593	1.33549	0.924924	0.0461864
Q9NSD9	Phenylalanine--tRNA ligase beta subunit OS=Homo sapiens OX=9606 GN=FARSB PE=1 SV=3	18	24	14.0297	14.009	14.082	14.0447	14.0392	14.0621	14.0194	14.0634	14.0506	0.0439868	0.755715	1.03096	0.175503
G5EA09	Syndecan binding protein (Syntenin), isoform CRA_a OS=Homo sapiens OX=9606 GN=SDCBP PE=1 SV=1	5	6	10.5841	10.6686	10.7417	10.6072	10.8284	10.88	10.6263	10.6745	10.8542	0.04814	0.217453	1.03393	0.606103
Q9UL46	Proteasome activator complex subunit 2 OS=Homo sapiens OX=9606 GN=PSME2 PE=1 SV=4	4	7	11.5132	11.4398	11.3831	11.3158	11.3855	11.4503	11.4765	11.3495	11.4179	-0.127061	0.901857	0.915695	0.125356
P00390	Glutathione reductase, mitochondrial OS=Homo sapiens OX=9606 GN=GSR PE=1 SV=2	6	8	12.5864	12.5964	12.6834	12.583	12.7306	12.8644	12.5914	12.6332	12.7975	0.0417862	0.305845	1.02939	0.494487
Q96SU4	Oxysterol-binding protein-related protein 9 OS=Homo sapiens OX=9606 GN=OSBPL9 PE=1 SV=2	3	3	12.4113	12.5365	12.1998	12.3218	11.7746	11.8611	12.4739	12.2608	11.8178	-0.213072	0.869714	0.862698	0.134985
Q9NX02	NACHT, LRR and PYD domains-containing protein 2 OS=Homo sapiens OX=9606 GN=NLRP2 PE=1 SV=1	14	21	13.2031	13.2261	13.3451	13.3294	13.0825	12.9842	13.2146	13.3372	13.0334	0.122635	1.89951	1.08872	0.0126034
K7ELG9	Protein LSM12 homolog OS=Homo sapiens OX=9606 GN=LSM12 PE=1 SV=1	3	4	10.389	10.4531	10.1722	10.1317	10.4776	10.5369	10.421	10.1519	10.5073	-0.269114	1.71448	0.829829	0.0192984
P21912	Succinate dehydrogenase [ubiquinone] iron-sulfur subunit, mitochondrial OS=Homo sapiens OX=9606 GN=SDHB PE=1 SV=3	2	4	11.0432	11.1742	11.2507	11.3781	11.4214	11.2772	11.1087	11.3144	11.3493	0.205656	0.814764	1.15321	0.153192
O75694	Nuclear pore complex protein Nup155 OS=Homo sapiens OX=9606 GN=NUP155 PE=1 SV=1	5	6	10.3886	10.2767	10.1412	10.451	10.7734	10.4163	10.3327	10.2961	10.5949	-0.0365434	0.0731273	0.974988	0.845031
P19784	Casein kinase II subunit alpha' OS=Homo sapiens OX=9606 GN=CSNK2A2 PE=1 SV=1	4	7	10.8643	11.0171	10.9413	11.02	10.7683	10.9249	10.9407	10.9807	10.8466	0.0399857	0.162837	1.0281	0.687326
Q92688	Acidic leucine-rich nuclear phosphoprotein 32 family member B OS=Homo sapiens OX=9606 GN=ANP32B PE=1 SV=1	2	9	14.734	14.6845	14.6988	14.6973	14.7393	14.7347	14.7092	14.698	14.737	-0.0111742	0.157378	0.992285	0.696021
P62316	Small nuclear ribonucleoprotein Sm D2 OS=Homo sapiens OX=9606 GN=SNRPD2 PE=1 SV=1	5	7	13.8549	13.7612	13.798	13.7334	13.6462	13.6329	13.8081	13.7657	13.6396	-0.0423694	0.272357	0.971059	0.534125
O60684	Importin subunit alpha-7 OS=Homo sapiens OX=9606 GN=KPNA6 PE=1 SV=1	6	11	11.8398	11.922	11.816	11.7446	11.8975	11.9007	11.8809	11.7803	11.8991	-0.1006	0.686262	0.932645	0.205939
Q13099	Intraflagellar transport protein 88 homolog OS=Homo sapiens OX=9606 GN=IFT88 PE=2 SV=2	2	2	12.4103	12.6035	12.6228	12.8123	12.1406	11.1766	12.5069	12.7175	11.6586	0.210641	0.585333	1.1572	0.259816
Q4KMQ2	Anoctamin-6 OS=Homo sapiens OX=9606 GN=ANO6 PE=1 SV=2	2	2	9.31749	8.22905	8.54838	8.59106	6.97042	7.17175	8.77327	8.56972	7.07109	-0.203551	0.128135	0.86841	0.744501
Q8N6T3	ADP-ribosylation factor GTPase-activating protein 1 OS=Homo sapiens OX=9606 GN=ARFGAP1 PE=1 SV=2	4	5	10.6516	10.6171	10.7108	10.6421	10.7746	10.6602	10.6344	10.6764	10.7174	0.0420642	0.410808	1.02959	0.388322
B1AK87	Capping protein (Actin filament) muscle Z-line, beta, isoform CRA_a OS=Homo sapiens OX=9606 GN=CAPZB PE=1 SV=1	11	15	13.9546	13.8321	13.7633	13.875	14.0074	14.0443	13.8934	13.8191	14.0258	-0.0742507	0.332672	0.949835	0.464866
P21281	V-type proton ATPase subunit B, brain isoform OS=Homo sapiens OX=9606 GN=ATP6V1B2 PE=1 SV=3	7	9	12.015	11.8896	11.8986	11.8988	11.8979	11.8368	11.9523	11.8987	11.8674	-0.0536041	0.316298	0.963526	0.482727
P30046	D-dopachrome decarboxylase OS=Homo sapiens OX=9606 GN=DDT PE=1 SV=3	4	5	12.7313	12.5974	12.9146	12.7546	12.8132	12.8514	12.6643	12.8346	12.8323	0.170257	0.61202	1.12526	0.244332
P63208	S-phase kinase-associated protein 1 OS=Homo sapiens OX=9606 GN=SKP1 PE=1 SV=2	4	7	11.7044	11.8456	12.0502	11.8774	11.7823	11.9656	11.775	11.9638	11.874	0.188793	0.632986	1.13981	0.232816
Q13617	Cullin-2 OS=Homo sapiens OX=9606 GN=CUL2 PE=1 SV=2	4	8	10.4649	10.5206	10.3674	10.5323	10.5111	10.7287	10.4927	10.4499	10.6199	-0.0428486	0.173139	0.970736	0.671214
O94979	Protein transport protein Sec31A OS=Homo sapiens OX=9606 GN=SEC31A PE=1 SV=3	9	16	13.0715	13.0195	13.1665	13.1982	13.3726	13.1173	13.0455	13.1823	13.2449	0.136827	1.33687	1.09948	0.046039
Q9Y5Y2	Cytosolic Fe-S cluster assembly factor NUBP2 OS=Homo sapiens OX=9606 GN=NUBP2 PE=1 SV=1	4	6	9.91823	9.80178	10.0366	9.86782	10.0375	9.96499	9.86001	9.95219	10.0012	0.0921831	0.334024	1.06598	0.463421
P12270	Nucleoprotein TPR OS=Homo sapiens OX=9606 GN=TPR PE=1 SV=3	8	18	11.5966	11.6383	11.4781	11.4203	11.771	11.4925	11.6174	11.4492	11.6318	-0.168235	1.37628	0.889931	0.0420454
O60869	Endothelial differentiation-related factor 1 OS=Homo sapiens OX=9606 GN=EDF1 PE=1 SV=1	2	2	9.38078	9.06316	9.42731	9.53871	9.32844	9.43406	9.22197	9.48301	9.38125	0.261045	0.583291	1.19835	0.261041
Q13561	Dynactin subunit 2 OS=Homo sapiens OX=9606 GN=DCTN2 PE=1 SV=4	10	11	12.8284	12.6655	12.7118	12.6174	12.8579	12.7917	12.747	12.6646	12.8248	-0.0823879	0.324506	0.944493	0.473689
P49821	NADH dehydrogenase [ubiquinone] flavoprotein 1, mitochondrial OS=Homo sapiens OX=9606 GN=NDUFV1 PE=1 SV=4	4	6	10.5996	10.6533	10.7887	10.8583	10.746	10.9662	10.6265	10.8235	10.8561	0.197031	1.33464	1.14634	0.0462765
O60888	Protein CutA OS=Homo sapiens OX=9606 GN=CUTA PE=1 SV=2	3	4	11.2747	11.3091	11.4226	11.3208	11.5284	11.4712	11.2919	11.3717	11.4998	0.0797601	0.559407	1.05684	0.275799
P08243	Asparagine synthetase [glutamine-hydrolyzing] OS=Homo sapiens OX=9606 GN=ASNS PE=1 SV=4	14	19	12.9704	13.1288	13.2379	13.1318	13.2179	13.2136	13.0496	13.1848	13.2158	0.135231	0.534771	1.09827	0.291897
Q9UHD8	Septin-9 OS=Homo sapiens OX=9606 GN=SEPT9 PE=1 SV=2	8	10	11.2405	11.1078	11.0685	11.1537	11.2187	11.1366	11.1742	11.1111	11.1776	-0.0630817	0.294442	0.957217	0.507643
O75400	Pre-mRNA-processing factor 40 homolog A OS=Homo sapiens OX=9606 GN=PRPF40A PE=1 SV=2	3	5	11.6689	11.6798	11.835	11.9859	11.7729	11.9087	11.6743	11.9105	11.8408	0.236137	1.04989	1.17783	0.0891473
P46782	40S ribosomal protein S5 OS=Homo sapiens OX=9606 GN=RPS5 PE=1 SV=4	7	9	15.2462	15.2903	15.1671	15.1519	15.2871	15.1277	15.2682	15.1595	15.2074	-0.108718	1.36619	0.927412	0.0430336
Q9Y3E5	Peptidyl-tRNA hydrolase 2, mitochondrial OS=Homo sapiens OX=9606 GN=PTRH2 PE=1 SV=1	4	4	9.63443	9.88374	9.61821	9.82965	10.3472	10.3861	9.75908	9.72393	10.3666	-0.0351553	0.0707638	0.975927	0.849642
P80303	Nucleobindin-2 OS=Homo sapiens OX=9606 GN=NUCB2 PE=1 SV=3	4	4	10.1931	10.1998	10.2614	10.2158	10.5382	10.2672	10.1964	10.2386	10.4027	0.0422115	0.680904	1.02969	0.208495
Q92734	Protein TFG OS=Homo sapiens OX=9606 GN=TFG PE=1 SV=2	3	7	9.09795	9.47324	9.52146	9.84376	10.0093	9.79538	9.28559	9.68261	9.90235	0.397016	0.602611	1.31678	0.249683
Q8N414	PiggyBac transposable element-derived protein 5 OS=Homo sapiens OX=9606 GN=PGBD5 PE=1 SV=4	2	2	12.0696	12.0102	12.1572	12.1447	11.4883	11.5141	12.0399	12.151	11.5012	0.111048	1.17241	1.08001	0.0672341
Q9UQ80	Proliferation-associated protein 2G4 OS=Homo sapiens OX=9606 GN=PA2G4 PE=1 SV=3	16	22	15.6493	15.4887	15.4289	15.4266	15.438	15.4713	15.569	15.4278	15.4547	-0.141213	0.656223	0.906756	0.220687
O00746	Nucleoside diphosphate kinase, mitochondrial OS=Homo sapiens OX=9606 GN=NME4 PE=1 SV=1	3	3	10.4294	10.1933	10.031	10.0943	10.131	10.2709	10.3113	10.0626	10.201	-0.24871	0.747635	0.841649	0.178799
Q13126	S-methyl-5'-thioadenosine phosphorylase OS=Homo sapiens OX=9606 GN=MTAP PE=1 SV=2	3	6	11.4655	11.4099	11.3061	11.2529	11.2247	11.1383	11.4377	11.2795	11.1815	-0.158189	1.26438	0.896149	0.0544029
P49589	Cysteine--tRNA ligase, cytoplasmic OS=Homo sapiens OX=9606 GN=CARS PE=1 SV=3	6	9	10.067	9.88456	9.7129	10.0485	10.1161	10.0204	9.97576	9.88068	10.0683	-0.0950775	0.175273	0.936222	0.667924
O60506	Heterogeneous nuclear ribonucleoprotein Q OS=Homo sapiens OX=9606 GN=SYNCRIP PE=1 SV=2	3	23	12.9681	13.017	13.2114	13.0095	12.9717	13.1218	12.9926	13.1104	13.0467	0.117838	0.426821	1.08511	0.374265
P09661	U2 small nuclear ribonucleoprotein A' OS=Homo sapiens OX=9606 GN=SNRPA1 PE=1 SV=2	4	5	11.7512	11.5779	11.7414	11.7806	11.5397	11.6441	11.6645	11.761	11.5919	0.0964541	0.407662	1.06914	0.391146
P20618	Proteasome subunit beta type-1 OS=Homo sapiens OX=9606 GN=PSMB1 PE=1 SV=2	9	13	14.4189	14.2608	14.3407	14.2355	14.2567	14.1835	14.3398	14.2881	14.2201	-0.0517244	0.193474	0.964782	0.64051
P61923	Coatomer subunit zeta-1 OS=Homo sapiens OX=9606 GN=COPZ1 PE=1 SV=1	2	3	10.8674	10.8303	11.0438	11.1418	11.2632	11.0498	10.8489	11.0928	11.1565	0.243896	1.36502	1.18419	0.0431498
Q96L92	Sorting nexin-27 OS=Homo sapiens OX=9606 GN=SNX27 PE=1 SV=2	4	7	11.2447	11.0397	11.3819	11.2585	11.2404	11.2663	11.1422	11.3202	11.2533	0.178001	0.560462	1.13132	0.27513
Q14247	Src substrate cortactin OS=Homo sapiens OX=9606 GN=CTTN PE=1 SV=2	6	9	11.671	11.3621	11.1755	11.1302	11.0541	11.3704	11.5166	11.1528	11.2123	-0.363773	0.838242	0.777129	0.14513
P19623	Spermidine synthase OS=Homo sapiens OX=9606 GN=SRM PE=1 SV=1	8	9	13.7777	13.7292	13.7149	13.6435	13.6593	13.6841	13.7535	13.6792	13.6717	-0.0742621	0.642635	0.949828	0.227701
O43264	Centromere/kinetochore protein zw10 homolog OS=Homo sapiens OX=9606 GN=ZW10 PE=1 SV=3	3	5	7.61209	7.68078	7.99974	7.93696	7.88783	7.86119	7.64644	7.96835	7.87451	0.321914	1.69337	1.24999	0.0202595
Q66K74	Microtubule-associated protein 1S OS=Homo sapiens OX=9606 GN=MAP1S PE=1 SV=2	6	7	10.6686	10.7532	10.8366	10.8528	10.7007	10.7231	10.7109	10.8447	10.7119	0.133759	1.04607	1.09715	0.0899346
Q9Y3A5	Ribosome maturation protein SBDS OS=Homo sapiens OX=9606 GN=SBDS PE=1 SV=4	5	8	11.5482	11.6291	11.5431	11.5945	11.6956	11.577	11.5887	11.5688	11.6363	-0.0198727	0.143569	0.98632	0.718507
P47897	Glutamine--tRNA ligase OS=Homo sapiens OX=9606 GN=QARS PE=1 SV=1	18	23	13.5057	13.5075	13.3937	13.4297	13.3093	13.5387	13.5066	13.4117	13.424	-0.0949435	1.46623	0.936309	0.0341797
P46926	Glucosamine-6-phosphate isomerase 1 OS=Homo sapiens OX=9606 GN=GNPDA1 PE=1 SV=1	7	8	11.8138	11.7422	11.68	11.6975	11.9305	11.8084	11.778	11.6888	11.8694	-0.0891767	0.864307	0.940059	0.136676
P50990	T-complex protein 1 subunit theta OS=Homo sapiens OX=9606 GN=CCT8 PE=1 SV=4	32	39	16.9531	16.902	16.8238	16.8715	16.9375	16.9148	16.9276	16.8477	16.9262	-0.0799112	0.825493	0.946116	0.149454
P26440	Isovaleryl-CoA dehydrogenase, mitochondrial OS=Homo sapiens OX=9606 GN=IVD PE=1 SV=1	9	11	11.2166	10.971	10.887	10.9572	11.0949	11.1661	11.0938	10.9221	11.1305	-0.171683	0.50715	0.887806	0.311064
P30038	Delta-1-pyrroline-5-carboxylate dehydrogenase, mitochondrial OS=Homo sapiens OX=9606 GN=ALDH4A1 PE=1 SV=3	7	8	11.5813	11.4635	11.4387	11.3464	11.471	11.417	11.5224	11.3925	11.444	-0.129868	0.64853	0.913915	0.224631
P36915	Guanine nucleotide-binding protein-like 1 OS=Homo sapiens OX=9606 GN=GNL1 PE=1 SV=2	4	5	9.75581	9.72714	9.78573	9.7839	9.78159	9.72308	9.74147	9.78482	9.75233	0.0433431	1.02445	1.0305	0.0945251
P28838	Cytosol aminopeptidase OS=Homo sapiens OX=9606 GN=LAP3 PE=1 SV=3	10	13	13.4902	13.559	13.4934	13.4566	13.4896	13.4386	13.5246	13.475	13.4641	-0.0495644	0.479256	0.966228	0.331699
P26358	DNA (cytosine-5)-methyltransferase 1 OS=Homo sapiens OX=9606 GN=DNMT1 PE=1 SV=2	8	16	11.7052	11.865	11.9886	11.8658	11.9253	12.1723	11.7851	11.9272	12.0488	0.142092	0.531733	1.1035	0.293946
Q9HCU5	Prolactin regulatory element-binding protein OS=Homo sapiens OX=9606 GN=PREB PE=1 SV=2	2	2	8.56646	8.34822	9.08872	8.7119	8.39743	8.68359	8.45734	8.90031	8.54051	0.442972	0.747422	1.3594	0.178887
P62263	40S ribosomal protein S14 OS=Homo sapiens OX=9606 GN=RPS14 PE=1 SV=3	11	12	14.8878	14.8634	14.6231	14.6498	14.7931	14.7623	14.8756	14.6364	14.7777	-0.239174	2.24547	0.84723	0.0056824
P68104	Elongation factor 1-alpha 1 OS=Homo sapiens OX=9606 GN=EEF1A1 PE=1 SV=1	31	48	19.8937	19.8157	19.7024	19.6852	19.8998	19.8249	19.8547	19.6938	19.8623	-0.160938	1.24883	0.894443	0.0563863
Q5VTR2	E3 ubiquitin-protein ligase BRE1A OS=Homo sapiens OX=9606 GN=RNF20 PE=1 SV=2	2	8	9.65396	9.26489	9.79342	9.38984	9.12438	9.17269	9.45943	9.59163	9.14853	0.132205	0.165187	1.09597	0.683618
P62424	60S ribosomal protein L7a OS=Homo sapiens OX=9606 GN=RPL7A PE=1 SV=2	17	21	15.8994	16.0851	16.0057	15.9957	16.17	16.0732	15.9922	16.0007	16.1216	0.00847244	0.0288501	1.00589	0.935729
F5H2F4	C-1-tetrahydrofolate synthase, cytoplasmic OS=Homo sapiens OX=9606 GN=MTHFD1 PE=1 SV=1	22	32	15.3023	15.1911	15.1703	15.172	15.1734	15.2689	15.2467	15.1711	15.2211	-0.0755839	0.512852	0.948958	0.307007
P45974	Ubiquitin carboxyl-terminal hydrolase 5 OS=Homo sapiens OX=9606 GN=USP5 PE=1 SV=2	16	23	13.4459	13.3908	13.3901	13.3937	13.5151	13.4325	13.4183	13.3919	13.4738	-0.0264473	0.35768	0.981835	0.438854
Q9Y3D6	Mitochondrial fission 1 protein OS=Homo sapiens OX=9606 GN=FIS1 PE=1 SV=2	2	3	9.83455	9.87793	10.1142	10.054	10.001	10.0125	9.85624	10.0841	10.0067	0.227846	1.59343	1.17109	0.0255015
Q12972	Nuclear inhibitor of protein phosphatase 1 OS=Homo sapiens OX=9606 GN=PPP1R8 PE=1 SV=2	3	5	10.9485	10.6967	11.1172	11.0723	11.0898	11.3476	10.8226	11.0948	11.2187	0.272167	0.776933	1.20762	0.167135
P62851	40S ribosomal protein S25 OS=Homo sapiens OX=9606 GN=RPS25 PE=1 SV=1	2	3	13.7487	13.7031	13.8397	13.8042	13.807	13.6924	13.7259	13.8219	13.7497	0.0960245	1.09883	1.06882	0.0796468
Q9P287	BRCA2 and CDKN1A-interacting protein OS=Homo sapiens OX=9606 GN=BCCIP PE=1 SV=1	3	5	12.2305	12.2748	12.1983	12.1671	12.2609	12.2609	12.2526	12.1827	12.2609	-0.0699759	0.91103	0.952654	0.122735
Q9UJX3	Anaphase-promoting complex subunit 7 OS=Homo sapiens OX=9606 GN=ANAPC7 PE=1 SV=4	2	4	9.28435	8.71808	9.01224	8.62306	8.25867	8.70486	9.00121	8.81765	8.48177	-0.183566	0.189385	0.880524	0.646569
P00492	Hypoxanthine-guanine phosphoribosyltransferase OS=Homo sapiens OX=9606 GN=HPRT1 PE=1 SV=2	10	10	13.5596	13.652	13.53	13.5899	13.6709	13.604	13.6058	13.5599	13.6375	-0.0458746	0.307802	0.968702	0.492264
Q9Y6C9	Mitochondrial carrier homolog 2 OS=Homo sapiens OX=9606 GN=MTCH2 PE=1 SV=1	6	7	12.0657	11.797	11.8906	12.0813	11.6152	11.6357	11.9313	11.9859	11.6255	0.0546179	0.112507	1.03858	0.771778
P08754	Guanine nucleotide-binding protein G(k) subunit alpha OS=Homo sapiens OX=9606 GN=GNAI3 PE=1 SV=3	4	7	9.95192	10.2473	10.2001	10.4862	10.4298	10.7753	10.0996	10.3432	10.6026	0.243592	0.446335	1.18394	0.357821
P61158	Actin-related protein 3 OS=Homo sapiens OX=9606 GN=ACTR3 PE=1 SV=3	12	15	14.3094	14.3962	14.2726	14.4107	14.3915	14.426	14.3528	14.3417	14.4087	-0.0111217	0.0438139	0.992321	0.904037
P48307	Tissue factor pathway inhibitor 2 OS=Homo sapiens OX=9606 GN=TFPI2 PE=1 SV=1	2	2	8.36901	6.64629	5.18718	5.08864	5.25091	8.38487	7.50765	5.13791	6.81789	-2.36973	0.954959	0.193481	0.110928
O43252	Bifunctional 3'-phosphoadenosine 5'-phosphosulfate synthase 1 OS=Homo sapiens OX=9606 GN=PAPSS1 PE=1 SV=2	10	12	12.7452	12.7175	12.7322	12.599	12.8174	12.6892	12.7313	12.6656	12.7533	-0.0656924	0.360386	0.955487	0.436128
P00352	Retinal dehydrogenase 1 OS=Homo sapiens OX=9606 GN=ALDH1A1 PE=1 SV=2	16	21	15.2157	15.1614	15.1508	15.1389	15.118	15.0656	15.1885	15.1448	15.0918	-0.0436764	0.590214	0.97018	0.256913
P63092	Guanine nucleotide-binding protein G(s) subunit alpha isoforms short OS=Homo sapiens OX=9606 GN=GNAS PE=1 SV=1	5	10	11.943	11.9309	12.0807	11.9631	12.0473	12.0449	11.9369	12.0219	12.0461	0.0849714	0.541833	1.06067	0.287189
O14964	Hepatocyte growth factor-regulated tyrosine kinase substrate OS=Homo sapiens OX=9606 GN=HGS PE=1 SV=1	3	4	10.9164	10.9769	10.962	11.0188	11.1002	11.2967	10.9466	10.9904	11.1985	0.043766	0.395861	1.0308	0.401919
O75874	Isocitrate dehydrogenase [NADP] cytoplasmic OS=Homo sapiens OX=9606 GN=IDH1 PE=1 SV=2	8	13	13.5539	13.483	13.4692	13.4621	13.5791	13.592	13.5185	13.4657	13.5855	-0.052814	0.558251	0.964054	0.276535
Q12904	Aminoacyl tRNA synthase complex-interacting multifunctional protein 1 OS=Homo sapiens OX=9606 GN=AIMP1 PE=1 SV=2	3	5	11.4399	11.5661	11.505	11.4107	11.4295	11.2459	11.503	11.4579	11.3377	-0.0451274	0.204592	0.969204	0.624321
Q9NR30	Nucleolar RNA helicase 2 OS=Homo sapiens OX=9606 GN=DDX21 PE=1 SV=5	5	10	10.2503	10.4904	10.7287	10.6654	10.971	10.798	10.3704	10.697	10.8845	0.326647	0.923925	1.2541	0.119145
P04818	Thymidylate synthase OS=Homo sapiens OX=9606 GN=TYMS PE=1 SV=3	6	6	12.6309	12.5801	12.5707	12.3406	12.447	12.5642	12.6055	12.4557	12.5056	-0.14984	0.479767	0.90135	0.331309
P23921	Ribonucleoside-diphosphate reductase large subunit OS=Homo sapiens OX=9606 GN=RRM1 PE=1 SV=1	23	26	14.3381	14.3267	14.2827	14.2184	14.2998	14.2341	14.3324	14.2506	14.2669	-0.08184	0.88925	0.944852	0.129048
P30154	Serine/threonine-protein phosphatase 2A 65 kDa regulatory subunit A beta isoform OS=Homo sapiens OX=9606 GN=PPP2R1B PE=1 SV=3	3	12	9.72916	9.56318	9.86798	9.50147	10.0132	9.71868	9.64617	9.68473	9.86594	0.0385556	0.0626292	1.02709	0.865707
O75964	ATP synthase subunit g, mitochondrial OS=Homo sapiens OX=9606 GN=ATP5L PE=1 SV=3	2	3	8.61041	8.7081	8.79381	8.58183	8.97095	9.61793	8.65925	8.68782	9.29444	0.0285659	0.0812062	1.02	0.829457
P62913	60S ribosomal protein L11 OS=Homo sapiens OX=9606 GN=RPL11 PE=1 SV=2	4	6	14.2178	14.2456	14.2516	14.2005	14.3477	14.2539	14.2317	14.226	14.3008	-0.00569153	0.0640371	0.996063	0.862905
P45880	Voltage-dependent anion-selective channel protein 2 OS=Homo sapiens OX=9606 GN=VDAC2 PE=1 SV=2	8	10	15.112	15.0407	15.182	15.1265	14.7817	15.1439	15.0764	15.1542	14.9628	0.0778942	0.643728	1.05548	0.227129
P61604	10 kDa heat shock protein, mitochondrial OS=Homo sapiens OX=9606 GN=HSPE1 PE=1 SV=2	3	9	14.2752	13.8396	14.5002	14.4788	14.3661	14.3594	14.0574	14.4895	14.3628	0.432105	0.73037	1.3492	0.18605
Q9Y295	Developmentally-regulated GTP-binding protein 1 OS=Homo sapiens OX=9606 GN=DRG1 PE=1 SV=1	6	9	13.4586	13.523	13.2514	13.6804	13.1976	13.3055	13.4908	13.4659	13.2516	-0.0249195	0.0366737	0.982875	0.919023
P10412	Histone H1.4 OS=Homo sapiens OX=9606 GN=HIST1H1E PE=1 SV=2	4	6	12.5145	12.3466	12.6421	12.6372	12.7816	12.4539	12.4305	12.6396	12.6178	0.209096	0.884121	1.15596	0.130581
Q12906	Interleukin enhancer-binding factor 3 OS=Homo sapiens OX=9606 GN=ILF3 PE=1 SV=3	18	24	14.7609	14.5975	14.5854	14.6163	14.753	14.6116	14.6792	14.6008	14.6823	-0.0783601	0.351272	0.947134	0.445378
Q9GZP4	PITH domain-containing protein 1 OS=Homo sapiens OX=9606 GN=PITHD1 PE=1 SV=1	5	6	11.9567	11.5456	11.4124	11.4216	11.8259	11.7469	11.7511	11.417	11.7864	-0.334124	0.609789	0.793266	0.24559
Q9UI26	Importin-11 OS=Homo sapiens OX=9606 GN=IPO11 PE=1 SV=1	6	9	10.849	11.0376	10.7777	10.7668	10.8458	10.7025	10.9433	10.7723	10.7741	-0.170981	0.67368	0.888239	0.211992
P33993	DNA replication licensing factor MCM7 OS=Homo sapiens OX=9606 GN=MCM7 PE=1 SV=4	16	19	14.2369	14.2822	14.3086	14.286	14.346	14.382	14.2596	14.2973	14.364	0.0377588	0.562162	1.02652	0.274055
P42771	Cyclin-dependent kinase inhibitor 2A OS=Homo sapiens OX=9606 GN=CDKN2A PE=1 SV=2	3	4	11.2456	10.9875	11.2454	11.1415	11.4512	11.2656	11.1165	11.1935	11.3584	0.0769463	0.196731	1.05478	0.635725
P47914	60S ribosomal protein L29 OS=Homo sapiens OX=9606 GN=RPL29 PE=1 SV=2	2	2	9.42705	9.62769	9.54526	9.58291	9.75008	9.8639	9.52737	9.56409	9.80699	0.0367165	0.122922	1.02578	0.753491
P49419	Alpha-aminoadipic semialdehyde dehydrogenase OS=Homo sapiens OX=9606 GN=ALDH7A1 PE=1 SV=5	22	29	15.7925	15.671	15.639	15.6694	15.7692	15.7607	15.7318	15.6542	15.765	-0.0775514	0.466955	0.947665	0.341228
Q9UFC0	Leucine-rich repeat and WD repeat-containing protein 1 OS=Homo sapiens OX=9606 GN=LRWD1 PE=1 SV=2	2	4	10.2116	10.1081	10.3162	10.1919	10.2028	10.4628	10.1599	10.2541	10.3328	0.0942063	0.438742	1.06748	0.364131
Q04637	Eukaryotic translation initiation factor 4 gamma 1 OS=Homo sapiens OX=9606 GN=EIF4G1 PE=1 SV=4	19	36	14.2434	14.1323	14.0192	14.1266	14.1523	14.1343	14.1878	14.0729	14.1433	-0.11495	0.560162	0.923414	0.27532
Q9H993	Protein-glutamate O-methyltransferase OS=Homo sapiens OX=9606 GN=ARMT1 PE=1 SV=1	4	5	11.1441	11.2664	10.9759	11.0698	11.0922	11.1547	11.2052	11.0228	11.1235	-0.182396	0.848847	0.881238	0.141629
Q8N3C0	Activating signal cointegrator 1 complex subunit 3 OS=Homo sapiens OX=9606 GN=ASCC3 PE=1 SV=3	2	2	8.72634	8.89105	8.55897	8.77706	8.72542	8.85663	8.80869	8.66801	8.79103	-0.14068	0.385672	0.907091	0.411461
P00441	Superoxide dismutase [Cu-Zn] OS=Homo sapiens OX=9606 GN=SOD1 PE=1 SV=2	6	6	14.4961	14.3464	14.674	14.4477	14.6144	14.4943	14.4212	14.5609	14.5544	0.139615	0.385473	1.10161	0.411649
P28072	Proteasome subunit beta type-6 OS=Homo sapiens OX=9606 GN=PSMB6 PE=1 SV=4	7	7	13.7604	13.6176	13.6303	13.5451	13.561	13.573	13.689	13.5877	13.567	-0.101305	0.459515	0.932189	0.347124
P51858	Hepatoma-derived growth factor OS=Homo sapiens OX=9606 GN=HDGF PE=1 SV=1	6	9	13.0645	12.8942	13.0553	12.992	13.0804	13.1267	12.9793	13.0237	13.1036	0.0443554	0.171545	1.03122	0.673683
Q9BZZ5	Apoptosis inhibitor 5 OS=Homo sapiens OX=9606 GN=API5 PE=1 SV=3	9	11	13.1183	13.166	13.2035	13.1941	13.2152	13.1982	13.1422	13.1988	13.2067	0.0566454	0.839737	1.04004	0.144631
Q9H9T3	Elongator complex protein 3 OS=Homo sapiens OX=9606 GN=ELP3 PE=1 SV=2	3	3	8.69017	8.7164	8.73311	8.79466	8.81384	8.92577	8.70329	8.76389	8.86981	0.0606031	0.674179	1.0429	0.211749
Q96FW1	Ubiquitin thioesterase OTUB1 OS=Homo sapiens OX=9606 GN=OTUB1 PE=1 SV=2	8	10	14.3152	14.1999	14.3148	14.1717	14.1542	14.1316	14.2576	14.2432	14.1429	-0.0143423	0.0504737	0.990108	0.890279
P43307	Translocon-associated protein subunit alpha OS=Homo sapiens OX=9606 GN=SSR1 PE=1 SV=3	2	3	11.5186	11.5824	11.6242	11.5211	11.6188	11.6736	11.5505	11.5726	11.6462	0.0221434	0.12495	1.01547	0.749981
O43681	ATPase ASNA1 OS=Homo sapiens OX=9606 GN=ASNA1 PE=1 SV=2	6	8	12.8488	12.7254	12.6678	12.5869	12.9604	12.6198	12.7871	12.6274	12.7901	-0.159773	0.7886	0.895166	0.162705
P61221	ATP-binding cassette sub-family E member 1 OS=Homo sapiens OX=9606 GN=ABCE1 PE=1 SV=1	17	21	14.6568	14.6991	14.7073	14.6623	14.6784	14.7605	14.6779	14.6848	14.7195	0.00687838	0.0734006	1.00478	0.8445
Q15024	Exosome complex component RRP42 OS=Homo sapiens OX=9606 GN=EXOSC7 PE=1 SV=3	4	5	11.1576	11.0162	10.7448	10.969	11.2455	10.8781	11.0869	10.8569	11.0618	-0.229992	0.648118	0.852639	0.224844
Q6FI81	Anamorsin OS=Homo sapiens OX=9606 GN=CIAPIN1 PE=1 SV=2	6	9	12.2409	12.163	12.5123	12.2625	12.2947	12.2494	12.202	12.3874	12.2721	0.185449	0.534617	1.13717	0.292
P04632	Calpain small subunit 1 OS=Homo sapiens OX=9606 GN=CAPNS1 PE=1 SV=1	3	3	10.1264	9.97359	10.0623	9.99202	10.3087	10.0515	10.05	10.0272	10.1801	-0.0228286	0.0907162	0.984301	0.811491
P46108	Adapter molecule crk OS=Homo sapiens OX=9606 GN=CRK PE=1 SV=2	6	8	11.3489	11.5447	11.3888	11.4353	11.7224	11.5778	11.4468	11.412	11.6501	-0.0347795	0.117697	0.976181	0.76261
P28066	Proteasome subunit alpha type-5 OS=Homo sapiens OX=9606 GN=PSMA5 PE=1 SV=3	6	10	13.2353	13.1101	13.0058	13.107	13.2015	13.2536	13.1727	13.0564	13.2276	-0.116313	0.544539	0.922543	0.285405
P09001	39S ribosomal protein L3, mitochondrial OS=Homo sapiens OX=9606 GN=MRPL3 PE=1 SV=1	2	3	9.34722	9.81535	9.7477	9.98482	9.9632	9.94092	9.58128	9.86626	9.95206	0.284976	0.407931	1.21839	0.390903
Q96G23	Ceramide synthase 2 OS=Homo sapiens OX=9606 GN=CERS2 PE=1 SV=1	2	3	9.30517	9.33105	9.31567	9.15426	9.66894	9.35871	9.31811	9.23497	9.51382	-0.0831409	0.380829	0.944	0.416074
A0A0A0MTI5	Acyl-CoA-binding protein OS=Homo sapiens OX=9606 GN=DBI PE=1 SV=1	2	2	9.97301	9.6159	9.73063	9.90341	10.0607	9.93524	9.79446	9.81702	9.99795	0.0225663	0.0363008	1.01576	0.919812
P36542	ATP synthase subunit gamma, mitochondrial OS=Homo sapiens OX=9606 GN=ATP5F1C PE=1 SV=1	6	8	13.0717	13.0023	13.1925	13.0336	12.931	13.0553	13.037	13.113	12.9931	0.0760865	0.325571	1.05415	0.47253
Q16543	Hsp90 co-chaperone Cdc37 OS=Homo sapiens OX=9606 GN=CDC37 PE=1 SV=1	7	9	13.1906	13.1435	13.1	13.1285	13.3215	13.2282	13.1671	13.1142	13.2748	-0.0528107	0.708765	0.964056	0.19554
O95163	Elongator complex protein 1 OS=Homo sapiens OX=9606 GN=ELP1 PE=1 SV=3	5	7	13.2321	13.289	13.4609	13.3148	12.9946	12.5405	13.2605	13.3878	12.7675	0.127293	0.609417	1.09224	0.245801
Q96EK5	KIF1-binding protein OS=Homo sapiens OX=9606 GN=KIF1BP PE=1 SV=1	3	7	11.2349	11.179	11.1241	11.1404	10.987	11.0773	11.207	11.1323	11.0322	-0.0746908	0.905043	0.949546	0.124439
Q9BTT0	Acidic leucine-rich nuclear phosphoprotein 32 family member E OS=Homo sapiens OX=9606 GN=ANP32E PE=1 SV=1	3	8	13.4223	13.363	13.658	13.6133	13.6534	13.3587	13.3926	13.6357	13.506	0.243062	1.6469	1.1835	0.0225474
P22830	Ferrochelatase, mitochondrial OS=Homo sapiens OX=9606 GN=FECH PE=1 SV=2	4	6	10.7877	10.7873	10.7714	10.8208	10.7607	10.686	10.7875	10.7961	10.7233	0.00857544	0.118406	1.00596	0.761367
P40222	Alpha-taxilin OS=Homo sapiens OX=9606 GN=TXLNA PE=1 SV=3	7	10	10.9445	10.4547	10.2899	10.4209	10.4402	10.4477	10.6996	10.3554	10.444	-0.344146	0.512178	0.787774	0.307484
O75153	Clustered mitochondria protein homolog OS=Homo sapiens OX=9606 GN=CLUH PE=1 SV=2	10	17	12.5978	12.3534	12.4023	12.336	12.4087	12.3731	12.4756	12.3692	12.3909	-0.106424	0.310718	0.928888	0.48897
Q16775	Hydroxyacylglutathione hydrolase, mitochondrial OS=Homo sapiens OX=9606 GN=HAGH PE=1 SV=2	2	3	8.58599	8.03225	8.19823	8.33535	8.5132	8.50303	8.30912	8.26679	8.50812	-0.0423284	0.0478672	0.971086	0.895639
Q9Y6W5	Wiskott-Aldrich syndrome protein family member 2 OS=Homo sapiens OX=9606 GN=WASF2 PE=1 SV=3	2	4	10.424	10.5366	10.2126	10.106	10.3285	10.1452	10.4803	10.1593	10.2369	-0.32103	1.27049	0.800498	0.0536431
Q8WUM4	Programmed cell death 6-interacting protein OS=Homo sapiens OX=9606 GN=PDCD6IP PE=1 SV=1	18	22	13.5468	13.6113	13.5891	13.6485	13.7186	13.6695	13.5791	13.6188	13.694	0.0397611	0.337424	1.02794	0.459807
P0DN76	Splicing factor U2AF 35 kDa subunit-like protein OS=Homo sapiens OX=9606 GN=U2AF1L5 PE=1 SV=1	3	4	11.8093	11.8518	12.0192	11.9173	11.6318	11.7387	11.8306	11.9682	11.6853	0.13769	0.885361	1.10014	0.130208
Q13045	Protein flightless-1 homolog OS=Homo sapiens OX=9606 GN=FLII PE=1 SV=2	7	14	10.8765	10.9553	10.8426	10.9487	10.9515	11.0245	10.9159	10.8956	10.988	-0.0202765	0.103484	0.986044	0.787981
O43143	Pre-mRNA-splicing factor ATP-dependent RNA helicase DHX15 OS=Homo sapiens OX=9606 GN=DHX15 PE=1 SV=2	15	21	13.9139	13.8868	14.0381	14.0125	13.9328	13.9608	13.9004	14.0253	13.9468	0.124922	1.66749	1.09045	0.0215036
O43488	Aflatoxin B1 aldehyde reductase member 2 OS=Homo sapiens OX=9606 GN=AKR7A2 PE=1 SV=3	4	6	12.5925	12.6955	12.5248	12.5471	12.6264	12.5084	12.644	12.5359	12.5674	-0.108054	0.752717	0.927839	0.176719
P51648	Fatty aldehyde dehydrogenase OS=Homo sapiens OX=9606 GN=ALDH3A2 PE=1 SV=1	5	5	11.1435	11.0479	10.9686	11.1877	11.189	11.1214	11.0957	11.0781	11.1552	-0.017602	0.04749	0.987873	0.896417
Q9P015	39S ribosomal protein L15, mitochondrial OS=Homo sapiens OX=9606 GN=MRPL15 PE=1 SV=1	3	3	9.37329	9.68903	9.93273	9.90283	9.866	9.62366	9.53116	9.91778	9.74483	0.386623	0.869694	1.30733	0.134991
Q3YEC7	Rab-like protein 6 OS=Homo sapiens OX=9606 GN=RABL6 PE=1 SV=2	3	6	9.44341	9.59676	9.65585	9.57413	9.38717	9.49835	9.52008	9.61499	9.44276	0.0949044	0.410349	1.06799	0.388733
P61457	Pterin-4-alpha-carbinolamine dehydratase OS=Homo sapiens OX=9606 GN=PCBD1 PE=1 SV=2	2	3	10.5857	10.5868	10.9246	10.8826	10.8639	10.6078	10.5863	10.9036	10.7358	0.317361	2.36116	1.24605	0.00435351
P26196	Probable ATP-dependent RNA helicase DDX6 OS=Homo sapiens OX=9606 GN=DDX6 PE=1 SV=2	18	23	13.9454	13.954	14.0492	13.9545	14.0389	13.9395	13.9497	14.0018	13.9892	0.0521379	0.41227	1.0368	0.387017
P07737	Profilin-1 OS=Homo sapiens OX=9606 GN=PFN1 PE=1 SV=2	12	15	16.6391	16.5885	16.6648	16.6186	16.7029	16.6376	16.6138	16.6417	16.6702	0.0279408	0.301008	1.01956	0.500025
P49841	Glycogen synthase kinase-3 beta OS=Homo sapiens OX=9606 GN=GSK3B PE=1 SV=2	2	2	8.66468	8.87129	8.56813	8.62502	8.75513	8.69704	8.76798	8.59657	8.72608	-0.171412	0.600717	0.887973	0.250774
P11137	Microtubule-associated protein 2 OS=Homo sapiens OX=9606 GN=MAP2 PE=1 SV=4	2	5	13.4787	13.2253	13.5152	13.5711	13.4817	13.508	13.352	13.5431	13.4948	0.191162	0.55514	1.14168	0.278523
P61619	Protein transport protein Sec61 subunit alpha isoform 1 OS=Homo sapiens OX=9606 GN=SEC61A1 PE=1 SV=2	2	2	10.8317	10.6144	10.8363	10.8341	11.0191	10.7827	10.7231	10.8352	10.9009	0.112129	0.386647	1.08082	0.410538
P62633	Cellular nucleic acid-binding protein OS=Homo sapiens OX=9606 GN=CNBP PE=1 SV=1	5	5	11.8462	11.8281	12.0173	12.0173	11.8863	11.9255	11.8372	12.0173	11.9059	0.180124	2.60027	1.13298	0.00251033
Q86XP3	ATP-dependent RNA helicase DDX42 OS=Homo sapiens OX=9606 GN=DDX42 PE=1 SV=1	9	11	12.508	12.6849	12.6652	12.7188	12.5543	12.643	12.5964	12.692	12.5987	0.0955701	0.38764	1.06849	0.4096
Q9BXP5	Serrate RNA effector molecule homolog OS=Homo sapiens OX=9606 GN=SRRT PE=1 SV=1	5	10	10.8868	10.868	10.9314	11.0193	10.6755	10.9555	10.8774	10.9754	10.8155	0.0979819	0.792819	1.07028	0.161132
Q9Y617	Phosphoserine aminotransferase OS=Homo sapiens OX=9606 GN=PSAT1 PE=1 SV=2	13	18	15.0463	15.0883	15.185	15.1453	15.1784	15.16	15.0673	15.1651	15.1692	0.0978379	1.11238	1.07017	0.0772012
P07195	L-lactate dehydrogenase B chain OS=Homo sapiens OX=9606 GN=LDHB PE=1 SV=2	22	33	17.3924	17.2438	17.1492	17.1919	17.146	17.152	17.3181	17.1706	17.149	-0.147502	0.706462	0.902812	0.196579
P36551	Oxygen-dependent coproporphyrinogen-III oxidase, mitochondrial OS=Homo sapiens OX=9606 GN=CPOX PE=1 SV=3	7	7	12.3005	12.3019	12.1695	12.2095	12.3833	12.2093	12.3012	12.1895	12.2963	-0.111676	1.51234	0.925512	0.0307367
Q99733	Nucleosome assembly protein 1-like 4 OS=Homo sapiens OX=9606 GN=NAP1L4 PE=1 SV=1	9	12	13.1695	13.149	13.1906	13.0806	13.1621	13.1835	13.1593	13.1356	13.1728	-0.0236564	0.146545	0.983736	0.7136
Q13347	Eukaryotic translation initiation factor 3 subunit I OS=Homo sapiens OX=9606 GN=EIF3I PE=1 SV=1	12	12	14.2613	14.0875	14.0966	14.0316	14.0382	14.0512	14.1744	14.0641	14.0447	-0.110292	0.447838	0.926401	0.356584
Q9UBB4	Ataxin-10 OS=Homo sapiens OX=9606 GN=ATXN10 PE=1 SV=1	8	13	11.3221	11.3856	11.0435	11.1194	11.3973	11.1902	11.3539	11.0815	11.2937	-0.27239	1.50233	0.827947	0.0314535
P31153	S-adenosylmethionine synthase isoform type-2 OS=Homo sapiens OX=9606 GN=MAT2A PE=1 SV=1	11	14	14.3916	14.3481	14.3531	14.3404	14.4319	14.4791	14.3698	14.3467	14.4555	-0.0230865	0.38148	0.984125	0.415451
P27694	Replication protein A 70 kDa DNA-binding subunit OS=Homo sapiens OX=9606 GN=RPA1 PE=1 SV=2	11	14	12.9925	12.7283	13.1231	12.9445	12.8856	13.077	12.8604	13.0338	12.9813	0.173395	0.408466	1.12771	0.390422
Q9NWV4	UPF0587 protein C1orf123 OS=Homo sapiens OX=9606 GN=C1orf123 PE=1 SV=1	2	2	11.3689	11.2828	11.2457	11.2896	11.3916	11.2239	11.3258	11.2676	11.3077	-0.0581956	0.453889	0.960465	0.351651
Q14974	Importin subunit beta-1 OS=Homo sapiens OX=9606 GN=KPNB1 PE=1 SV=2	25	29	15.7992	15.8061	15.8724	15.8445	15.754	15.7913	15.8027	15.8585	15.7726	0.0558014	1.22023	1.03944	0.0602243
P12955	Xaa-Pro dipeptidase OS=Homo sapiens OX=9606 GN=PEPD PE=1 SV=3	2	5	10.9064	10.8561	10.855	10.8476	10.9187	10.862	10.8812	10.8513	10.8903	-0.0299668	0.443574	0.979443	0.360103
P62280	40S ribosomal protein S11 OS=Homo sapiens OX=9606 GN=RPS11 PE=1 SV=3	10	11	15.1052	14.9165	14.7026	14.9138	15.0938	14.8813	15.0108	14.8082	14.9876	-0.202612	0.539394	0.868976	0.288806
Q9BTC0	Death-inducer obliterator 1 OS=Homo sapiens OX=9606 GN=DIDO1 PE=1 SV=5	2	7	7.8563	8.05243	7.8786	8.23196	8.59046	8.06377	7.95437	8.05528	8.32712	0.100913	0.175856	1.07245	0.667028
O43719	HIV Tat-specific factor 1 OS=Homo sapiens OX=9606 GN=HTATSF1 PE=1 SV=1	2	3	8.85724	8.83189	8.29808	8.30389	8.75489	7.87784	8.84457	8.30099	8.31637	-0.543578	3.24281	0.686067	0.000571726
Q14232	Translation initiation factor eIF-2B subunit alpha OS=Homo sapiens OX=9606 GN=EIF2B1 PE=1 SV=1	2	5	9.8153	9.70106	9.77454	9.51928	9.72977	9.76464	9.75818	9.64691	9.74721	-0.11127	0.292765	0.925772	0.509607
Q8IWS0	PHD finger protein 6 OS=Homo sapiens OX=9606 GN=PHF6 PE=1 SV=1	2	2	10.286	10.3617	10.3896	10.4139	10.5487	10.47	10.3239	10.4017	10.5093	0.0778852	0.722854	1.05547	0.189298
P08670	Vimentin OS=Homo sapiens OX=9606 GN=VIM PE=1 SV=4	6	8	10.8841	10.8151	11.1493	11.3917	10.0451	11.1196	10.8496	11.2705	10.5824	0.420922	1.10178	1.33878	0.0791071
Q9BQ67	Glutamate-rich WD repeat-containing protein 1 OS=Homo sapiens OX=9606 GN=GRWD1 PE=1 SV=1	7	10	12.3827	12.2579	12.2626	12.1448	12.2183	12.2834	12.3203	12.2037	12.2508	-0.116603	0.512822	0.922357	0.307028
P69849	Nodal modulator 3 OS=Homo sapiens OX=9606 GN=NOMO3 PE=3 SV=2	5	7	10.2011	10.065	10.6262	10.2847	10.7117	10.1448	10.1331	10.4554	10.4282	0.322385	0.654559	1.2504	0.221534
Q7Z4Q2	HEAT repeat-containing protein 3 OS=Homo sapiens OX=9606 GN=HEATR3 PE=1 SV=2	2	4	8.93264	8.78203	8.77315	8.79577	8.94427	8.75779	8.85734	8.78446	8.85103	-0.0728755	0.356974	0.950741	0.439568
Q9NP92	39S ribosomal protein S30, mitochondrial OS=Homo sapiens OX=9606 GN=MRPS30 PE=1 SV=2	3	3	8.73559	8.81939	8.31852	8.72665	9.10224	8.70129	8.77749	8.52258	8.90177	-0.25491	0.461311	0.83804	0.345692
Q3ZCQ8	Mitochondrial import inner membrane translocase subunit TIM50 OS=Homo sapiens OX=9606 GN=TIMM50 PE=1 SV=2	4	5	11.4	11.5601	11.4306	11.3584	11.5453	11.5407	11.4801	11.3945	11.543	-0.0855656	0.363872	0.942415	0.432641
P28331	NADH-ubiquinone oxidoreductase 75 kDa subunit, mitochondrial OS=Homo sapiens OX=9606 GN=NDUFS1 PE=1 SV=3	8	8	12.7875	12.7277	12.8791	12.8014	12.6653	12.7895	12.7576	12.8403	12.7274	0.0826712	0.631458	1.05898	0.233637
O43747	AP-1 complex subunit gamma-1 OS=Homo sapiens OX=9606 GN=AP1G1 PE=1 SV=5	12	15	13.0202	12.9309	12.9514	12.9771	13.0149	12.9821	12.9755	12.9642	12.9985	-0.0113187	0.0808187	0.992185	0.830197
Q9HCC0	Methylcrotonoyl-CoA carboxylase beta chain, mitochondrial OS=Homo sapiens OX=9606 GN=MCCC2 PE=1 SV=1	9	11	11.6753	11.5111	11.5063	11.6196	11.6851	11.6176	11.5932	11.563	11.6513	-0.0302172	0.102098	0.979273	0.790499
Q9HC38	Glyoxalase domain-containing protein 4 OS=Homo sapiens OX=9606 GN=GLOD4 PE=1 SV=1	6	7	14.6832	14.7495	14.6297	14.6111	14.6817	14.7949	14.7163	14.6204	14.7383	-0.0959082	0.965458	0.935683	0.108278
Q9H857	5'-nucleotidase domain-containing protein 2 OS=Homo sapiens OX=9606 GN=NT5DC2 PE=1 SV=1	2	3	9.20895	9.36793	9.40208	9.37858	9.49672	9.46252	9.28844	9.39033	9.47962	0.101894	0.478322	1.07318	0.332413
Q7Z4H8	KDEL motif-containing protein 2 OS=Homo sapiens OX=9606 GN=KDELC2 PE=1 SV=2	4	4	10.9788	10.9381	10.7696	10.9842	11.1557	11.2048	10.9585	10.8769	11.1802	-0.0815816	0.273307	0.945021	0.532958
P36578	60S ribosomal protein L4 OS=Homo sapiens OX=9606 GN=RPL4 PE=1 SV=5	22	28	16.7246	16.7425	16.7541	16.7214	16.8774	16.7327	16.7335	16.7378	16.805	0.00420094	0.074344	1.00292	0.842667
P78344	Eukaryotic translation initiation factor 4 gamma 2 OS=Homo sapiens OX=9606 GN=EIF4G2 PE=1 SV=1	18	24	13.2007	13.1581	13.2527	13.2458	13.319	13.3328	13.1794	13.2493	13.3259	0.0698667	1.07772	1.04962	0.0836133
O00483	Cytochrome c oxidase subunit NDUFA4 OS=Homo sapiens OX=9606 GN=NDUFA4 PE=1 SV=1	2	2	11.3198	11.6305	11.7288	11.6002	11.7338	11.755	11.4752	11.6645	11.7444	0.18931	0.423462	1.14022	0.377171
P15121	Aldose reductase OS=Homo sapiens OX=9606 GN=AKR1B1 PE=1 SV=3	12	15	14.3735	14.3228	14.2768	14.3125	14.3617	14.298	14.3481	14.2947	14.3298	-0.0534644	0.64472	0.96362	0.226611
O75937	DnaJ homolog subfamily C member 8 OS=Homo sapiens OX=9606 GN=DNAJC8 PE=1 SV=2	4	7	12.1952	12.2256	12.3702	12.3435	12.331	12.3115	12.2104	12.3569	12.3212	0.14649	1.73203	1.10687	0.0185342
Q9BV44	THUMP domain-containing protein 3 OS=Homo sapiens OX=9606 GN=THUMPD3 PE=1 SV=1	4	4	9.48321	9.36204	9.13415	9.41027	9.55642	9.3718	9.42263	9.27221	9.46411	-0.150416	0.373089	0.90099	0.423556
P08865	40S ribosomal protein SA OS=Homo sapiens OX=9606 GN=RPSA PE=1 SV=4	10	15	16.1546	16.0995	16.0746	16.0366	16.1076	16.0615	16.1271	16.0556	16.0845	-0.0714998	0.778955	0.951648	0.166359
P53990	IST1 homolog OS=Homo sapiens OX=9606 GN=IST1 PE=1 SV=1	2	6	7.43644	8.12006	7.78725	7.98827	8.04614	8.21873	7.77825	7.88776	8.13243	0.109507	0.103683	1.07886	0.787621
P55786	Puromycin-sensitive aminopeptidase OS=Homo sapiens OX=9606 GN=NPEPPS PE=1 SV=2	22	25	14.8747	14.9032	14.9011	14.9302	15.0488	14.8905	14.8889	14.9156	14.9697	0.0267	0.494736	1.01868	0.320084
Q9Y490	Talin-1 OS=Homo sapiens OX=9606 GN=TLN1 PE=1 SV=3	21	28	13.2935	13.3454	13.297	13.2463	13.3281	13.3168	13.3195	13.2717	13.3225	-0.0477729	0.496917	0.967429	0.318481
Q14166	Tubulin--tyrosine ligase-like protein 12 OS=Homo sapiens OX=9606 GN=TTLL12 PE=1 SV=2	11	13	12.76	12.8479	12.844	12.8211	12.8522	12.934	12.804	12.8325	12.8931	0.0285292	0.226187	1.01997	0.594037
Q4J6C6	Prolyl endopeptidase-like OS=Homo sapiens OX=9606 GN=PREPL PE=1 SV=1	2	3	9.2714	9.30824	9.11331	9.17155	9.19139	9.21903	9.28982	9.14243	9.20521	-0.147387	1.29627	0.902885	0.0505516
O95197	Reticulon-3 OS=Homo sapiens OX=9606 GN=RTN3 PE=1 SV=2	2	4	13.3913	13.2436	13.3287	13.5186	12.8617	12.9998	13.3174	13.4236	12.9307	0.10619	0.327443	1.07638	0.470498
Q92973	Transportin-1 OS=Homo sapiens OX=9606 GN=TNPO1 PE=1 SV=2	16	22	13.3777	13.4057	13.4772	13.4286	13.4314	13.326	13.3917	13.4529	13.3787	0.0611973	0.793358	1.04333	0.160932
Q9NQT5	Exosome complex component RRP40 OS=Homo sapiens OX=9606 GN=EXOSC3 PE=1 SV=3	2	4	9.75452	9.4286	9.48406	9.35155	9.36173	8.95799	9.59156	9.41781	9.15986	-0.173755	0.369167	0.886532	0.427399
P98179	RNA-binding protein 3 OS=Homo sapiens OX=9606 GN=RBM3 PE=1 SV=1	2	2	12.0649	11.8902	12.0633	12.0084	11.6969	11.7582	11.9775	12.0359	11.7275	0.058322	0.229754	1.04125	0.589177
Q9UBB6	Neurochondrin OS=Homo sapiens OX=9606 GN=NCDN PE=1 SV=1	3	5	9.38552	9.49367	9.88193	9.49386	9.47929	9.15099	9.43959	9.68789	9.31514	0.2483	0.464802	1.18781	0.342924
Q9UNF1	Melanoma-associated antigen D2 OS=Homo sapiens OX=9606 GN=MAGED2 PE=1 SV=2	4	8	11.7448	11.8088	11.9681	11.8657	11.7921	11.702	11.7768	11.9169	11.7471	0.140087	0.835322	1.10197	0.146109
O15371	Eukaryotic translation initiation factor 3 subunit D OS=Homo sapiens OX=9606 GN=EIF3D PE=1 SV=1	14	14	14.2833	14.2251	14.0799	14.1476	14.2466	14.2592	14.2542	14.1137	14.2529	-0.140466	1.05626	0.907226	0.0878487
Q99471	Prefoldin subunit 5 OS=Homo sapiens OX=9606 GN=PFDN5 PE=1 SV=2	3	3	8.86875	8.49214	8.91738	8.9535	8.87315	8.69746	8.68044	8.93544	8.78531	0.254999	0.508573	1.19333	0.310047
P21333	Filamin-A OS=Homo sapiens OX=9606 GN=FLNA PE=1 SV=4	72	93	17.0552	16.9588	17.0114	17.026	17.0552	17.0441	17.007	17.0187	17.0497	0.0116997	0.0794795	1.00814	0.832761
Q9NZL4	Hsp70-binding protein 1 OS=Homo sapiens OX=9606 GN=HSPBP1 PE=1 SV=1	5	6	12.0259	12.0378	12.0029	12.0076	12.1081	12.0071	12.0318	12.0053	12.0576	-0.0265856	1.27915	0.981741	0.0525839
P37108	Signal recognition particle 14 kDa protein OS=Homo sapiens OX=9606 GN=SRP14 PE=1 SV=2	3	3	12.5176	12.543	12.6604	12.532	12.6263	12.7182	12.5303	12.5962	12.6723	0.0658998	0.376862	1.04674	0.419893
Q9Y314	Nitric oxide synthase-interacting protein OS=Homo sapiens OX=9606 GN=NOSIP PE=1 SV=1	3	3	11.472	11.4508	11.4374	11.4798	11.7327	11.4162	11.4614	11.4586	11.5744	-0.002841	0.0383623	0.998033	0.915456
P52209	6-phosphogluconate dehydrogenase, decarboxylating OS=Homo sapiens OX=9606 GN=PGD PE=1 SV=3	21	27	16.045	16.0139	15.9788	15.9932	16.0896	16.0536	16.0295	15.986	16.0716	-0.0434556	0.897825	0.970328	0.126525
Q13057	Bifunctional coenzyme A synthase OS=Homo sapiens OX=9606 GN=COASY PE=1 SV=4	2	4	8.05904	8.41399	7.94543	7.93173	8.34603	8.32854	8.23652	7.93858	8.33729	-0.297934	0.628114	0.813417	0.235443
Q9Y4E8	Ubiquitin carboxyl-terminal hydrolase 15 OS=Homo sapiens OX=9606 GN=USP15 PE=1 SV=3	2	5	8.40651	7.89388	7.99327	7.9846	8.30547	8.22643	8.1502	7.98894	8.26595	-0.161259	0.226518	0.894244	0.593584
Q01105	Protein SET OS=Homo sapiens OX=9606 GN=SET PE=1 SV=3	7	8	14.8637	14.6952	14.7097	14.6395	14.6937	14.7043	14.7794	14.6746	14.699	-0.104847	0.432439	0.929903	0.369455
P35269	General transcription factor IIF subunit 1 OS=Homo sapiens OX=9606 GN=GTF2F1 PE=1 SV=2	2	3	8.96689	8.77598	8.82715	8.92162	8.79778	8.77195	8.87143	8.87438	8.78486	0.00294876	0.0085852	1.00205	0.980426
Q07021	Complement component 1 Q subcomponent-binding protein, mitochondrial OS=Homo sapiens OX=9606 GN=C1QBP PE=1 SV=1	8	9	15.3265	15.291	15.2868	15.1822	15.2554	15.2087	15.3087	15.2345	15.232	-0.0742669	0.507296	0.949825	0.31096
O15294	UDP-N-acetylglucosamine--peptide N-acetylglucosaminyltransferase 110 kDa subunit OS=Homo sapiens OX=9606 GN=OGT PE=1 SV=3	5	7	13.3798	13.3566	13.4678	13.3598	13.3891	13.4628	13.3682	13.4138	13.426	0.0455728	0.304644	1.03209	0.495857
P31946	14-3-3 protein beta/alpha OS=Homo sapiens OX=9606 GN=YWHAB PE=1 SV=3	9	16	13.8605	13.9188	13.6364	13.5193	13.6822	13.8207	13.8897	13.5779	13.7515	-0.311787	1.38414	0.805643	0.0412912
Q9H9J2	39S ribosomal protein L44, mitochondrial OS=Homo sapiens OX=9606 GN=MRPL44 PE=1 SV=1	3	4	11.3158	11.2676	11.3275	11.3811	11.5085	11.3608	11.2917	11.3543	11.4346	0.0625973	0.64927	1.04434	0.224248
P18754	Regulator of chromosome condensation OS=Homo sapiens OX=9606 GN=RCC1 PE=1 SV=1	5	6	11.1207	10.9077	10.7482	10.9151	11.031	11.0441	11.0142	10.8317	11.0375	-0.182557	0.509036	0.88114	0.309716
Q9BUJ2	Heterogeneous nuclear ribonucleoprotein U-like protein 1 OS=Homo sapiens OX=9606 GN=HNRNPUL1 PE=1 SV=2	6	10	12.6285	12.6942	12.7654	12.7276	12.8009	12.6905	12.6614	12.7465	12.7457	0.0851216	0.813219	1.06078	0.153738
Q14019	Coactosin-like protein OS=Homo sapiens OX=9606 GN=COTL1 PE=1 SV=3	3	6	11.6234	11.8134	11.6657	11.4744	11.691	11.7511	11.7184	11.57	11.721	-0.148353	0.413476	0.90228	0.385944
Q14376	UDP-glucose 4-epimerase OS=Homo sapiens OX=9606 GN=GALE PE=1 SV=2	4	6	9.94182	9.92104	9.77697	9.51981	9.95808	9.7827	9.93143	9.64839	9.87039	-0.283039	0.797317	0.821858	0.159472
Q15020	Squamous cell carcinoma antigen recognized by T-cells 3 OS=Homo sapiens OX=9606 GN=SART3 PE=1 SV=1	4	5	9.75471	9.95574	10.1053	10.1531	9.93485	10.1453	9.85522	10.1292	10.0401	0.273955	0.929416	1.20912	0.117648
Q15645	Pachytene checkpoint protein 2 homolog OS=Homo sapiens OX=9606 GN=TRIP13 PE=1 SV=2	5	7	11.4061	11.5229	11.4338	11.3579	11.5993	11.5641	11.4645	11.3959	11.5817	-0.0686879	0.368659	0.953505	0.427898
Q15008	26S proteasome non-ATPase regulatory subunit 6 OS=Homo sapiens OX=9606 GN=PSMD6 PE=1 SV=1	12	17	13.678	13.662	13.6116	13.6849	13.6604	13.6661	13.67	13.6483	13.6632	-0.0217433	0.207011	0.985042	0.620853
O43414	ERI1 exoribonuclease 3 OS=Homo sapiens OX=9606 GN=ERI3 PE=1 SV=2	2	3	9.33421	9.67905	10.3639	9.99833	9.85308	9.77105	9.50663	10.1811	9.81206	0.674457	0.938267	1.596	0.115274
Q9Y4L1	Hypoxia up-regulated protein 1 OS=Homo sapiens OX=9606 GN=HYOU1 PE=1 SV=1	11	16	12.6975	12.604	12.5843	12.5962	12.7127	12.6306	12.6507	12.5903	12.6717	-0.0604467	0.4839	0.958967	0.328171
P62917	60S ribosomal protein L8 OS=Homo sapiens OX=9606 GN=RPL8 PE=1 SV=2	7	13	14.2552	13.9279	13.8767	13.8594	13.9731	13.9837	14.0915	13.8681	13.9784	-0.223429	0.514378	0.856527	0.30593
Q6NVY1	3-hydroxyisobutyryl-CoA hydrolase, mitochondrial OS=Homo sapiens OX=9606 GN=HIBCH PE=1 SV=2	3	3	9.70298	9.11447	8.75556	9.13854	9.29346	8.9458	9.40873	8.94705	9.11963	-0.461679	0.496155	0.726141	0.31904
Q9UIA9	Exportin-7 OS=Homo sapiens OX=9606 GN=XPO7 PE=1 SV=3	14	21	12.6596	12.6363	12.666	12.6546	12.7392	12.6081	12.6479	12.6603	12.6737	0.0123591	0.354987	1.0086	0.441584
P04844	Dolichyl-diphosphooligosaccharide--protein glycosyltransferase subunit 2 OS=Homo sapiens OX=9606 GN=RPN2 PE=1 SV=3	13	15	13.1075	12.9972	13.0175	12.9687	13.1099	13.114	13.0523	12.9931	13.112	-0.0592194	0.367006	0.959783	0.429531
Q13564	NEDD8-activating enzyme E1 regulatory subunit OS=Homo sapiens OX=9606 GN=NAE1 PE=1 SV=1	8	9	12.0409	12.2034	12.2196	12.0635	12.0499	12.1092	12.1221	12.1415	12.0795	0.0194016	0.0559397	1.01354	0.879145
P53985	Monocarboxylate transporter 1 OS=Homo sapiens OX=9606 GN=SLC16A1 PE=1 SV=3	3	4	9.90528	10.0553	10.3829	10.3872	10.0323	10.6202	9.9803	10.3851	10.3263	0.404749	1.48543	1.32386	0.0327018
Q14012	Calcium/calmodulin-dependent protein kinase type 1 OS=Homo sapiens OX=9606 GN=CAMK1 PE=1 SV=1	2	2	10.175	10.431	10.3066	10.2388	10.3795	10.4358	10.303	10.2727	10.4076	-0.0302677	0.0755008	0.979239	0.840425
H0Y6I0	Golgin subfamily A member 4 (Fragment) OS=Homo sapiens OX=9606 GN=GOLGA4 PE=1 SV=1	3	9	10.226	10.5518	10.5075	10.7122	10.5291	10.4976	10.3889	10.6099	10.5133	0.220951	0.432282	1.1655	0.369588
Q9H0D6	5'-3' exoribonuclease 2 OS=Homo sapiens OX=9606 GN=XRN2 PE=1 SV=1	9	9	11.7767	11.8602	11.93	11.842	12.0925	11.8055	11.8184	11.886	11.949	0.067596	0.419058	1.04797	0.381015
Q9UKV3	Apoptotic chromatin condensation inducer in the nucleus OS=Homo sapiens OX=9606 GN=ACIN1 PE=1 SV=2	2	6	10.1958	10.3417	10.5176	10.5272	10.3044	10.0634	10.2688	10.5224	10.1839	0.25358	1.13059	1.19216	0.0740301
Q9UNE7	E3 ubiquitin-protein ligase CHIP OS=Homo sapiens OX=9606 GN=STUB1 PE=1 SV=2	2	4	10.2429	10.2372	10.2973	10.1877	10.3597	10.3109	10.2401	10.2425	10.3353	0.00239182	0.0135901	1.00166	0.969192
P35998	26S proteasome regulatory subunit 7 OS=Homo sapiens OX=9606 GN=PSMC2 PE=1 SV=3	16	22	14.0544	14.0637	14.1296	14.0552	14.0612	14.1373	14.059	14.0924	14.0992	0.03339	0.330458	1.02341	0.467242
P49591	Serine--tRNA ligase, cytoplasmic OS=Homo sapiens OX=9606 GN=SARS PE=1 SV=3	13	17	14.1711	14.1464	14.2249	14.207	14.2846	14.0955	14.1587	14.2159	14.1901	0.0572138	1.19124	1.04045	0.0643808
P62888	60S ribosomal protein L30 OS=Homo sapiens OX=9606 GN=RPL30 PE=1 SV=2	7	12	14.3723	14.4172	14.3298	14.2269	14.3607	14.4196	14.3948	14.2783	14.3901	-0.116458	0.759965	0.92245	0.173794
O43765	Small glutamine-rich tetratricopeptide repeat-containing protein alpha OS=Homo sapiens OX=9606 GN=SGTA PE=1 SV=1	2	4	10.1798	10.2887	10.4293	10.2301	10.388	10.4869	10.2342	10.3297	10.4374	0.0954814	0.310774	1.06842	0.488907
Q8IZL8	Proline-, glutamic acid- and leucine-rich protein 1 OS=Homo sapiens OX=9606 GN=PELP1 PE=1 SV=2	3	4	8.27616	8.1948	8.93041	9.05016	8.17031	8.66399	8.23548	8.99029	8.41715	0.754807	2.0423	1.68741	0.00907184
Q9HC35	Echinoderm microtubule-associated protein-like 4 OS=Homo sapiens OX=9606 GN=EML4 PE=1 SV=3	3	5	10.0833	9.82756	9.64198	9.64778	9.87183	9.79249	9.95543	9.64488	9.83216	-0.310552	0.866786	0.806333	0.135898
P40227	T-complex protein 1 subunit zeta OS=Homo sapiens OX=9606 GN=CCT6A PE=1 SV=3	19	29	16.1659	16.1459	16.1282	16.0933	16.2147	16.1376	16.1559	16.1107	16.1762	-0.0451651	0.813373	0.969179	0.153683
Q9UI10	Translation initiation factor eIF-2B subunit delta OS=Homo sapiens OX=9606 GN=EIF2B4 PE=1 SV=2	2	2	7.96717	8.03785	8.1245	7.94259	8.21901	8.18062	8.00251	8.03354	8.19981	0.0310333	0.107572	1.02174	0.780599
P37840	Alpha-synuclein OS=Homo sapiens OX=9606 GN=SNCA PE=1 SV=1	5	5	12.0529	11.7799	12.0289	11.8279	11.9812	12.0199	11.9164	11.9284	12.0006	0.0119963	0.0222661	1.00835	0.950022
P14618	Pyruvate kinase PKM OS=Homo sapiens OX=9606 GN=PKM PE=1 SV=4	35	47	18.094	18.0344	18.1092	18.068	18.0534	18.0352	18.0642	18.0886	18.0443	0.0244198	0.244485	1.01707	0.569528
P46779	60S ribosomal protein L28 OS=Homo sapiens OX=9606 GN=RPL28 PE=1 SV=3	4	5	11.5081	11.034	10.9538	11.0603	10.8653	10.9349	11.2711	11.0071	10.9001	-0.264001	0.408099	0.832775	0.390752
Q15084	Protein disulfide-isomerase A6 OS=Homo sapiens OX=9606 GN=PDIA6 PE=1 SV=1	13	20	15.2761	15.2379	15.2995	15.2251	15.3535	15.369	15.257	15.2623	15.3612	0.00527048	0.0403914	1.00366	0.911189
P25786	Proteasome subunit alpha type-1 OS=Homo sapiens OX=9606 GN=PSMA1 PE=1 SV=1	12	15	14.7689	14.6994	14.6706	14.6199	14.7828	14.6696	14.7342	14.6452	14.7262	-0.088923	0.75803	0.940224	0.17457
Q14683	Structural maintenance of chromosomes protein 1A OS=Homo sapiens OX=9606 GN=SMC1A PE=1 SV=2	5	14	10.1865	10.0891	10.1541	10.232	10.3471	10.1467	10.1378	10.1931	10.2469	0.0552917	0.328995	1.03907	0.468819
O60762	Dolichol-phosphate mannosyltransferase subunit 1 OS=Homo sapiens OX=9606 GN=DPM1 PE=1 SV=1	3	5	10.2775	10.5872	10.3784	10.3727	10.5336	10.5775	10.4323	10.3756	10.5556	-0.0567737	0.125429	0.961412	0.749155
P10768	S-formylglutathione hydrolase OS=Homo sapiens OX=9606 GN=ESD PE=1 SV=2	5	7	11.839	11.672	11.6092	11.5463	11.707	11.4251	11.7555	11.5778	11.566	-0.177743	0.733784	0.884085	0.184593
Q8WWM7	Ataxin-2-like protein OS=Homo sapiens OX=9606 GN=ATXN2L PE=1 SV=2	7	10	12.1839	12.1929	12.2376	12.2541	12.2341	12.3765	12.1884	12.2458	12.3053	0.0574393	1.5854	1.04062	0.0259779
P04843	Dolichyl-diphosphooligosaccharide--protein glycosyltransferase subunit 1 OS=Homo sapiens OX=9606 GN=RPN1 PE=1 SV=1	18	20	14.7458	14.7047	14.795	14.7356	14.7201	14.7213	14.7252	14.7653	14.7207	0.0400281	0.416834	1.02813	0.382971
P28482	Mitogen-activated protein kinase 1 OS=Homo sapiens OX=9606 GN=MAPK1 PE=1 SV=3	6	13	12.1127	11.9871	12.0252	11.9084	12.1474	12.0735	12.0499	11.9668	12.1105	-0.0831399	0.362043	0.944001	0.434467
Q14157	Ubiquitin-associated protein 2-like OS=Homo sapiens OX=9606 GN=UBAP2L PE=1 SV=2	9	12	12.2476	12.1416	12.0609	12.2344	12.4192	12.2139	12.1946	12.1477	12.3165	-0.046926	0.161361	0.967997	0.689666
Q9BW27	Nuclear pore complex protein Nup85 OS=Homo sapiens OX=9606 GN=NUP85 PE=1 SV=1	2	3	7.73305	7.63171	7.5617	7.67985	7.27983	6.44516	7.68238	7.62077	6.8625	-0.0616088	0.291102	0.958195	0.511562
Q3ZCW2	Galectin-related protein OS=Homo sapiens OX=9606 GN=LGALSL PE=1 SV=2	3	3	8.75016	8.76227	9.108	9.07171	9.03775	8.65061	8.75621	9.08985	8.84418	0.333642	2.48528	1.26019	0.0032713
Q99459	Cell division cycle 5-like protein OS=Homo sapiens OX=9606 GN=CDC5L PE=1 SV=2	4	5	10.4998	10.6196	10.7618	10.6175	10.4811	10.5124	10.5597	10.6896	10.4968	0.129966	0.522748	1.09427	0.30009
P30041	Peroxiredoxin-6 OS=Homo sapiens OX=9606 GN=PRDX6 PE=1 SV=3	10	17	15.4754	15.4778	15.5293	15.4499	15.4772	15.4287	15.4766	15.4896	15.4529	0.0130115	0.111083	1.00906	0.774313
P55039	Developmentally-regulated GTP-binding protein 2 OS=Homo sapiens OX=9606 GN=DRG2 PE=1 SV=1	2	9	9.03466	9.26059	9.29268	9.13559	9.27125	9.2817	9.14762	9.21413	9.27647	0.0665069	0.169687	1.04718	0.67657
P53602	Diphosphomevalonate decarboxylase OS=Homo sapiens OX=9606 GN=MVD PE=1 SV=1	2	4	10.0135	9.74893	9.77737	9.57155	9.91922	10.0924	9.88119	9.67446	10.0058	-0.206733	0.465157	0.866497	0.342644
P17302	Gap junction alpha-1 protein OS=Homo sapiens OX=9606 GN=GJA1 PE=1 SV=2	2	2	11.5003	11.2961	11.138	11.2532	11.265	11.1771	11.3982	11.1956	11.2211	-0.20255	0.645607	0.869013	0.226148
P25705	ATP synthase subunit alpha, mitochondrial OS=Homo sapiens OX=9606 GN=ATP5F1A PE=1 SV=1	22	33	16.7646	16.7268	16.8101	16.8155	16.8008	16.84	16.7457	16.8128	16.8204	0.067131	1.14215	1.04763	0.0720864
P13667	Protein disulfide-isomerase A4 OS=Homo sapiens OX=9606 GN=PDIA4 PE=1 SV=2	19	33	15.808	15.7373	15.7615	15.7524	15.835	15.8861	15.7726	15.757	15.8605	-0.0156798	0.153255	0.98919	0.70266
O60749	Sorting nexin-2 OS=Homo sapiens OX=9606 GN=SNX2 PE=1 SV=2	5	7	12.5694	12.4327	12.6531	12.4997	12.5738	12.5817	12.5011	12.5764	12.5778	0.0753264	0.267815	1.0536	0.539741
Q12756	Kinesin-like protein KIF1A OS=Homo sapiens OX=9606 GN=KIF1A PE=1 SV=2	7	14	10.8283	11.0497	10.9814	10.908	11.0923	11.0107	10.939	10.9447	11.0515	0.00570345	0.0152743	1.00396	0.965441
Q92945	Far upstream element-binding protein 2 OS=Homo sapiens OX=9606 GN=KHSRP PE=1 SV=4	14	19	14.503	14.3369	14.5282	14.5494	14.5024	14.4344	14.42	14.5388	14.4684	0.118843	0.535138	1.08586	0.29165
Q9H2U2	Inorganic pyrophosphatase 2, mitochondrial OS=Homo sapiens OX=9606 GN=PPA2 PE=1 SV=2	8	11	13.2497	13.2113	13.1865	13.1232	13.1925	13.0991	13.2305	13.1549	13.1458	-0.0756388	0.750377	0.948922	0.177674
Q9NRV9	Heme-binding protein 1 OS=Homo sapiens OX=9606 GN=HEBP1 PE=1 SV=1	3	3	10.7656	10.7549	10.8689	10.6173	10.9766	10.683	10.7602	10.7431	10.8298	-0.0171065	0.0436577	0.988213	0.904362
P62333	26S proteasome regulatory subunit 10B OS=Homo sapiens OX=9606 GN=PSMC6 PE=1 SV=1	11	14	13.5256	13.4722	13.4073	13.4771	13.5891	13.6019	13.4989	13.4422	13.5955	-0.056694	0.486949	0.961465	0.325875
P11802	Cyclin-dependent kinase 4 OS=Homo sapiens OX=9606 GN=CDK4 PE=1 SV=2	8	9	12.0156	11.9119	11.973	11.8808	12.0485	12.1431	11.9638	11.9269	12.0958	-0.0368247	0.187968	0.974798	0.648681
P29992	Guanine nucleotide-binding protein subunit alpha-11 OS=Homo sapiens OX=9606 GN=GNA11 PE=1 SV=2	2	4	7.89419	7.97859	8.24364	8.22984	8.07986	8.11481	7.93639	8.23674	8.09733	0.300354	1.70609	1.23145	0.0196748
P17858	ATP-dependent 6-phosphofructokinase, liver type OS=Homo sapiens OX=9606 GN=PFKL PE=1 SV=6	6	13	11.5497	11.6113	12.2561	11.6037	11.4814	11.5749	11.5805	11.9299	11.5281	0.349438	0.400234	1.27406	0.397893
Q96MX6	WD repeat-containing protein 92 OS=Homo sapiens OX=9606 GN=WDR92 PE=1 SV=1	2	3	10.357	10.4139	10.5482	10.3509	10.217	10.4849	10.3855	10.4495	10.351	0.0640693	0.224514	1.04541	0.596329
P61081	NEDD8-conjugating enzyme Ubc12 OS=Homo sapiens OX=9606 GN=UBE2M PE=1 SV=1	5	6	12.9409	12.9358	13.0042	13.0057	13.0097	12.8833	12.9383	13.005	12.9465	0.0666218	2.81554	1.04726	0.00152919
P62330	ADP-ribosylation factor 6 OS=Homo sapiens OX=9606 GN=ARF6 PE=1 SV=2	2	4	8.88338	9.07957	9.04903	8.4083	9.02697	9.42194	8.98148	8.72867	9.22446	-0.25281	0.276328	0.83926	0.529263
P09211	Glutathione S-transferase P OS=Homo sapiens OX=9606 GN=GSTP1 PE=1 SV=2	13	19	16.2925	16.2576	16.2456	16.1539	16.2333	16.1676	16.2751	16.1997	16.2004	-0.0753584	0.577689	0.949106	0.26443
Q07666	KH domain-containing, RNA-binding, signal transduction-associated protein 1 OS=Homo sapiens OX=9606 GN=KHDRBS1 PE=1 SV=1	8	9	13.4388	13.3571	13.3342	13.3229	13.3765	13.2894	13.398	13.3286	13.3329	-0.0693846	0.630134	0.953044	0.234351
A6NIH7	Protein unc-119 homolog B OS=Homo sapiens OX=9606 GN=UNC119B PE=1 SV=1	2	2	10.8471	10.8576	10.9544	10.825	10.9964	10.85	10.8523	10.8897	10.9232	0.0373721	0.205595	1.02624	0.622881
P33176	Kinesin-1 heavy chain OS=Homo sapiens OX=9606 GN=KIF5B PE=1 SV=1	16	22	13.4724	13.47	13.5831	13.4536	13.4882	13.4842	13.4712	13.5184	13.4862	0.0471597	0.265842	1.03323	0.542198
Q15257	Serine/threonine-protein phosphatase 2A activator OS=Homo sapiens OX=9606 GN=PTPA PE=1 SV=3	9	9	12.8204	12.8381	12.8882	12.7961	12.9028	12.9776	12.8292	12.8422	12.9402	0.0129471	0.0923658	1.00901	0.808415
Q04917	14-3-3 protein eta OS=Homo sapiens OX=9606 GN=YWHAH PE=1 SV=4	6	14	12.624	12.4258	12.3215	12.0946	12.4111	12.3365	12.5249	12.208	12.3738	-0.316862	0.769201	0.802814	0.170137
Q96I24	Far upstream element-binding protein 3 OS=Homo sapiens OX=9606 GN=FUBP3 PE=1 SV=2	2	8	9.25529	9.29899	9.15203	9.37723	9.14282	9.12695	9.27714	9.26463	9.13489	-0.0125127	0.0347563	0.991364	0.923089
P42345	Serine/threonine-protein kinase mTOR OS=Homo sapiens OX=9606 GN=MTOR PE=1 SV=1	2	7	10.4811	10.7847	10.4193	10.3664	10.2453	10.205	10.6329	10.3929	10.2251	-0.240053	0.585702	0.846714	0.259596
P05161	Ubiquitin-like protein ISG15 OS=Homo sapiens OX=9606 GN=ISG15 PE=1 SV=5	4	5	11.355	10.5004	10.4044	10.3136	10.2846	10.2587	10.9277	10.359	10.2717	-0.568718	0.499384	0.674215	0.316677
O00233	26S proteasome non-ATPase regulatory subunit 9 OS=Homo sapiens OX=9606 GN=PSMD9 PE=1 SV=3	2	2	9.72865	9.25095	8.8953	9.10651	9.39523	9.13255	9.4898	9.00091	9.26389	-0.488897	0.694468	0.71257	0.202084
Q9UBQ0	Vacuolar protein sorting-associated protein 29 OS=Homo sapiens OX=9606 GN=VPS29 PE=1 SV=1	7	8	12.649	12.4365	12.3437	12.5381	12.4248	12.0723	12.5428	12.4409	12.2486	-0.101863	0.257518	0.931829	0.55269
P05023	Sodium/potassium-transporting ATPase subunit alpha-1 OS=Homo sapiens OX=9606 GN=ATP1A1 PE=1 SV=1	12	17	13.2614	13.0853	13.3092	13.2492	13.326	13.2223	13.1733	13.2792	13.2742	0.105833	0.427921	1.07612	0.373318
O15511	Actin-related protein 2/3 complex subunit 5 OS=Homo sapiens OX=9606 GN=ARPC5 PE=1 SV=3	2	4	10.9728	10.8843	11.1027	10.9471	11.1424	11.0546	10.9286	11.0249	11.0985	0.0963082	0.404016	1.06903	0.394443
Q92804	TATA-binding protein-associated factor 2N OS=Homo sapiens OX=9606 GN=TAF15 PE=1 SV=1	4	7	11.3331	11.1966	11.5402	11.6264	11.5439	11.6314	11.2648	11.5833	11.5876	0.318472	1.23152	1.24701	0.0586791
P48739	Phosphatidylinositol transfer protein beta isoform OS=Homo sapiens OX=9606 GN=PITPNB PE=1 SV=2	3	8	11.0637	11.1525	11.0764	11.0079	11.2599	11.2009	11.1081	11.0422	11.2304	-0.0659232	0.442835	0.955334	0.360716
P33316	Deoxyuridine 5'-triphosphate nucleotidohydrolase, mitochondrial OS=Homo sapiens OX=9606 GN=DUT PE=1 SV=4	5	6	12.3003	12.0881	12.0314	11.8309	12.085	12.0493	12.1942	11.9312	12.0671	-0.262987	0.670916	0.833361	0.213346
P61077	Ubiquitin-conjugating enzyme E2 D3 OS=Homo sapiens OX=9606 GN=UBE2D3 PE=1 SV=1	2	3	12.6548	12.7634	12.7812	12.7358	12.8766	12.7173	12.7091	12.7585	12.7969	0.0494003	0.310222	1.03483	0.489529
Q8TEQ6	Gem-associated protein 5 OS=Homo sapiens OX=9606 GN=GEMIN5 PE=1 SV=3	13	19	12.5089	12.4757	12.5125	12.475	12.5053	12.5917	12.4923	12.4937	12.5485	0.00143719	0.0179742	1.001	0.959458
Q9NYU2	UDP-glucose:glycoprotein glucosyltransferase 1 OS=Homo sapiens OX=9606 GN=UGGT1 PE=1 SV=3	9	13	11.3871	11.2498	11.2819	11.2	11.3773	11.1917	11.3185	11.2409	11.2845	-0.0775261	0.362197	0.947681	0.434313
Q6PD62	RNA polymerase-associated protein CTR9 homolog OS=Homo sapiens OX=9606 GN=CTR9 PE=1 SV=1	3	7	9.75145	9.76065	9.92268	9.89991	9.93658	9.76491	9.75605	9.9113	9.85074	0.155244	2.20754	1.11361	0.00620104
Q92538	Golgi-specific brefeldin A-resistance guanine nucleotide exchange factor 1 OS=Homo sapiens OX=9606 GN=GBF1 PE=1 SV=2	2	9	9.37888	9.51139	9.30142	9.15589	9.43209	9.27597	9.44513	9.22866	9.35403	-0.216475	0.799046	0.860666	0.158838
O94905	Erlin-2 OS=Homo sapiens OX=9606 GN=ERLIN2 PE=1 SV=1	3	6	10.3594	10.2728	10.1828	10.2553	10.1067	10.2162	10.3161	10.2191	10.1615	-0.097012	0.642428	0.934967	0.22781
P00387	NADH-cytochrome b5 reductase 3 OS=Homo sapiens OX=9606 GN=CYB5R3 PE=1 SV=3	2	4	10.9989	10.9432	10.976	10.9511	10.9448	11.0486	10.9711	10.9635	10.9967	-0.00754309	0.0820865	0.994785	0.827777
Q8WVY7	Ubiquitin-like domain-containing CTD phosphatase 1 OS=Homo sapiens OX=9606 GN=UBLCP1 PE=1 SV=2	2	2	10.5354	10.5563	10.375	10.461	10.5593	10.4761	10.5459	10.418	10.5177	-0.127892	0.991794	0.915168	0.101907
P42166	Lamina-associated polypeptide 2, isoform alpha OS=Homo sapiens OX=9606 GN=TMPO PE=1 SV=2	6	7	11.0499	11.2925	11.4849	11.3161	11.3353	11.1165	11.1712	11.4005	11.2259	0.229313	0.583605	1.17228	0.260852
P52788	Spermine synthase OS=Homo sapiens OX=9606 GN=SMS PE=1 SV=2	5	6	11.748	11.8158	11.635	11.5893	11.802	11.879	11.7819	11.6122	11.8405	-0.169743	1.27225	0.889001	0.0534254
P06493	Cyclin-dependent kinase 1 OS=Homo sapiens OX=9606 GN=CDK1 PE=1 SV=3	10	16	13.9161	14.0047	14.0517	14.0047	14.0356	14.104	13.9604	14.0282	14.0698	0.0678248	0.510513	1.04814	0.308665
P10619	Lysosomal protective protein OS=Homo sapiens OX=9606 GN=CTSA PE=1 SV=2	5	6	11.7068	11.6461	11.5649	11.7315	11.6351	11.3803	11.6765	11.6482	11.5077	-0.0282245	0.107688	0.980626	0.78039
P61026	Ras-related protein Rab-10 OS=Homo sapiens OX=9606 GN=RAB10 PE=1 SV=1	3	6	11.5624	11.4992	11.3589	11.3936	11.4666	11.505	11.5308	11.3763	11.4858	-0.154521	1.29843	0.898431	0.0503
Q9H3P7	Golgi resident protein GCP60 OS=Homo sapiens OX=9606 GN=ACBD3 PE=1 SV=4	2	2	8.52988	8.68133	8.8489	8.91755	7.75291	8.76251	8.60561	8.88322	8.25771	0.277617	1.10138	1.21219	0.0791815
Q16629	Serine/arginine-rich splicing factor 7 OS=Homo sapiens OX=9606 GN=SRSF7 PE=1 SV=1	3	6	13.0681	12.3305	12.5964	12.7131	12.1739	12.3056	12.6993	12.6548	12.2397	-0.0445437	0.0381364	0.969596	0.915933
Q16795	NADH dehydrogenase [ubiquinone] 1 alpha subcomplex subunit 9, mitochondrial OS=Homo sapiens OX=9606 GN=NDUFA9 PE=1 SV=2	4	5	10.6555	10.6477	10.8492	10.8639	10.5187	10.8581	10.6516	10.8565	10.6884	0.204957	2.77907	1.15265	0.00166313
P07900	Heat shock protein HSP 90-alpha OS=Homo sapiens OX=9606 GN=HSP90AA1 PE=1 SV=5	35	73	18.3724	18.2476	18.3058	18.2902	18.3909	18.367	18.31	18.298	18.379	-0.0119772	0.0622346	0.991732	0.866494
Q9NU22	Midasin OS=Homo sapiens OX=9606 GN=MDN1 PE=1 SV=2	3	12	9.02819	9.5051	8.98235	9.49209	8.20887	8.69923	9.26664	9.23722	8.45405	-0.0294228	0.0266425	0.979812	0.940497
P46778	60S ribosomal protein L21 OS=Homo sapiens OX=9606 GN=RPL21 PE=1 SV=2	5	9	14.7885	14.8372	14.7855	14.7621	14.8798	14.8578	14.8128	14.7738	14.8688	-0.0390115	0.545125	0.973322	0.28502
Q9Y262	Eukaryotic translation initiation factor 3 subunit L OS=Homo sapiens OX=9606 GN=EIF3L PE=1 SV=1	16	20	14.1671	14.1593	14.0992	14.1206	14.1846	14.1107	14.1632	14.1099	14.1477	-0.0533361	1.37033	0.963705	0.0426255
P14174	Macrophage migration inhibitory factor OS=Homo sapiens OX=9606 GN=MIF PE=1 SV=4	4	4	15.2836	14.8606	15.3944	15.393	15.479	15.2384	15.0721	15.3937	15.3587	0.321589	0.572242	1.24971	0.267768
Q14008	Cytoskeleton-associated protein 5 OS=Homo sapiens OX=9606 GN=CKAP5 PE=1 SV=3	32	41	15.738	15.4033	15.5	15.5057	15.3435	15.3194	15.5706	15.5028	15.3314	-0.0678334	0.139978	0.95407	0.724473
O14908	PDZ domain-containing protein GIPC1 OS=Homo sapiens OX=9606 GN=GIPC1 PE=1 SV=2	2	5	9.60421	9.48632	9.45718	9.21287	9.94408	10.0019	9.54526	9.33502	9.97299	-0.210242	0.58293	0.864392	0.261258
O75351	Vacuolar protein sorting-associated protein 4B OS=Homo sapiens OX=9606 GN=VPS4B PE=1 SV=2	5	8	11.9949	11.9954	11.9435	11.9266	12.022	12.0035	11.9952	11.935	12.0128	-0.0601315	1.71788	0.959177	0.0191478
P18085	ADP-ribosylation factor 4 OS=Homo sapiens OX=9606 GN=ARF4 PE=1 SV=3	2	9	11.2945	10.4321	10.2438	10.2143	10.3741	10.4204	10.8633	10.2291	10.3972	-0.634243	0.553852	0.644279	0.27935
P23368	NAD-dependent malic enzyme, mitochondrial OS=Homo sapiens OX=9606 GN=ME2 PE=1 SV=1	13	23	13.8996	13.8444	13.852	13.8239	13.8664	13.9389	13.872	13.838	13.9026	-0.0340276	0.41311	0.97669	0.386269
Q92990	Glomulin OS=Homo sapiens OX=9606 GN=GLMN PE=1 SV=2	4	6	9.76853	9.73886	9.57245	9.52813	9.66681	9.47439	9.75369	9.55029	9.5706	-0.203404	1.77585	0.868499	0.016755
Q96DG6	Carboxymethylenebutenolidase homolog OS=Homo sapiens OX=9606 GN=CMBL PE=1 SV=1	2	4	10.3853	10.2763	10.334	10.2547	10.4606	10.2536	10.3308	10.2943	10.3571	-0.0364456	0.192031	0.975054	0.642641
Q5SRE5	Nucleoporin NUP188 homolog OS=Homo sapiens OX=9606 GN=NUP188 PE=1 SV=1	6	9	10.6902	10.7023	10.6014	10.6862	10.7444	10.5448	10.6962	10.6438	10.6446	-0.0524702	0.461766	0.964284	0.345329
Q86Y56	Dynein assembly factor 5, axonemal OS=Homo sapiens OX=9606 GN=DNAAF5 PE=1 SV=4	10	14	12.2366	12.3141	12.2081	12.2545	12.4252	12.3232	12.2753	12.2313	12.3742	-0.0440454	0.364286	0.969931	0.432229
Q9NVI1	Fanconi anemia group I protein OS=Homo sapiens OX=9606 GN=FANCI PE=1 SV=4	3	7	8.89182	8.75328	9.04846	8.73472	8.92824	8.79227	8.82255	8.89159	8.86026	0.0690374	0.138941	1.04902	0.726205
Q9NP77	RNA polymerase II subunit A C-terminal domain phosphatase SSU72 OS=Homo sapiens OX=9606 GN=SSU72 PE=1 SV=1	3	3	11.7469	11.5769	11.7014	11.7648	11.8506	11.6129	11.6619	11.7331	11.7318	0.0711765	0.288291	1.05057	0.514884
Q9NZL9	Methionine adenosyltransferase 2 subunit beta OS=Homo sapiens OX=9606 GN=MAT2B PE=1 SV=1	6	8	12.021	12.2736	12.1871	12.2356	12.316	12.3982	12.1473	12.2113	12.3571	0.064045	0.175316	1.04539	0.667858
Q99460	26S proteasome non-ATPase regulatory subunit 1 OS=Homo sapiens OX=9606 GN=PSMD1 PE=1 SV=2	23	26	14.7118	14.6891	14.5806	14.7286	14.7583	14.7095	14.7005	14.6546	14.7339	-0.045836	0.219798	0.968728	0.602839
Q9NXH9	tRNA (guanine(26)-N(2))-dimethyltransferase OS=Homo sapiens OX=9606 GN=TRMT1 PE=1 SV=1	2	4	9.81326	9.73287	9.69837	9.53768	9.78394	9.64371	9.77307	9.61802	9.71382	-0.155046	0.644892	0.898104	0.226521
Q9BWF3	RNA-binding protein 4 OS=Homo sapiens OX=9606 GN=RBM4 PE=1 SV=1	3	4	12.7637	12.827	12.9373	12.8883	12.7738	12.6471	12.7953	12.9128	12.7105	0.117478	1.00381	1.08484	0.0991259
P42677	40S ribosomal protein S27 OS=Homo sapiens OX=9606 GN=RPS27 PE=1 SV=3	4	5	13.016	12.6966	12.578	12.5981	12.9124	12.9093	12.8563	12.5881	12.9109	-0.268239	0.627771	0.830332	0.235629
P23381	Tryptophan--tRNA ligase, cytoplasmic OS=Homo sapiens OX=9606 GN=WARS PE=1 SV=2	7	7	12.9075	12.8744	12.9323	12.8465	12.997	12.9415	12.8909	12.8894	12.9693	-0.00150681	0.0101808	0.998956	0.976831
Q9ULX3	RNA-binding protein NOB1 OS=Homo sapiens OX=9606 GN=NOB1 PE=1 SV=1	3	5	10.8425	10.6216	10.7809	10.5449	9.75127	10.9555	10.7321	10.6629	10.3534	-0.069139	0.148444	0.953207	0.710486
O95202	Mitochondrial proton/calcium exchanger protein OS=Homo sapiens OX=9606 GN=LETM1 PE=1 SV=1	10	17	12.4312	12.5331	12.4081	12.6622	12.703	12.657	12.4821	12.5352	12.68	0.0530338	0.133233	1.03744	0.735812
Q8WVX9	Fatty acyl-CoA reductase 1 OS=Homo sapiens OX=9606 GN=FAR1 PE=1 SV=1	3	6	9.88866	10.0437	9.90793	10.0388	10.0264	10.1868	9.96618	9.97337	10.1066	0.0071907	0.0223022	1.005	0.949943
P35659	Protein DEK OS=Homo sapiens OX=9606 GN=DEK PE=1 SV=1	2	3	11.2894	11.3808	11.3574	11.5019	11.3766	11.3129	11.3351	11.4297	11.3447	0.0945444	0.415825	1.06773	0.383862
Q7Z460	CLIP-associating protein 1 OS=Homo sapiens OX=9606 GN=CLASP1 PE=1 SV=1	3	11	9.5286	9.2588	9.76028	9.24318	9.03196	9.2014	9.3937	9.50173	9.11668	0.108029	0.126906	1.07776	0.746611
Q8N163	Cell cycle and apoptosis regulator protein 2 OS=Homo sapiens OX=9606 GN=CCAR2 PE=1 SV=2	11	15	12.4414	12.5606	12.5326	12.6046	12.7545	12.5747	12.501	12.5686	12.6646	0.0676193	0.362742	1.04799	0.433768
O00148	ATP-dependent RNA helicase DDX39A OS=Homo sapiens OX=9606 GN=DDX39A PE=1 SV=2	2	11	8.67338	8.41044	8.70359	8.64718	8.84846	8.48184	8.54191	8.67538	8.66515	0.133478	0.371129	1.09693	0.425472
O75340	Programmed cell death protein 6 OS=Homo sapiens OX=9606 GN=PDCD6 PE=1 SV=1	2	3	11.208	11.1596	11.2668	11.247	11.2962	11.2985	11.1838	11.2569	11.2973	0.0731077	0.969161	1.05198	0.107359
P35251	Replication factor C subunit 1 OS=Homo sapiens OX=9606 GN=RFC1 PE=1 SV=4	2	2	11.1254	11.0893	11.2732	11.1082	11.3088	11.1691	11.1074	11.1907	11.2389	0.0833616	0.369055	1.05948	0.427509
Q96EY1	DnaJ homolog subfamily A member 3, mitochondrial OS=Homo sapiens OX=9606 GN=DNAJA3 PE=1 SV=2	3	4	9.62143	9.57549	9.6463	9.42786	9.67851	9.6777	9.59846	9.53708	9.67811	-0.0613785	0.195475	0.958348	0.637566
P31689	DnaJ homolog subfamily A member 1 OS=Homo sapiens OX=9606 GN=DNAJA1 PE=1 SV=2	18	21	15.1416	15.1309	15.1892	15.1993	15.3083	15.2633	15.1362	15.1943	15.2858	0.0580058	1.80483	1.04103	0.0156738
P62244	40S ribosomal protein S15a OS=Homo sapiens OX=9606 GN=RPS15A PE=1 SV=2	4	13	13.8742	13.8376	13.8551	13.8159	13.8911	13.9237	13.8559	13.8355	13.9074	-0.0204015	0.279169	0.985958	0.525813
P49588	Alanine--tRNA ligase, cytoplasmic OS=Homo sapiens OX=9606 GN=AARS PE=1 SV=2	28	33	15.5673	15.4595	15.4094	15.3976	15.5218	15.4268	15.5134	15.4035	15.4743	-0.109908	0.744983	0.926647	0.179894
P49755	Transmembrane emp24 domain-containing protein 10 OS=Homo sapiens OX=9606 GN=TMED10 PE=1 SV=2	2	4	11.864	11.7835	11.7931	11.8258	11.8754	11.7623	11.8238	11.8094	11.8188	-0.014317	0.111716	0.990125	0.773185
Q8NBS9	Thioredoxin domain-containing protein 5 OS=Homo sapiens OX=9606 GN=TXNDC5 PE=1 SV=2	11	16	14.0536	14.0201	14.096	14.0677	14.141	14.1154	14.0369	14.0819	14.1282	0.0449538	0.752316	1.03165	0.176882
P02461	Collagen alpha-1(III) chain OS=Homo sapiens OX=9606 GN=COL3A1 PE=1 SV=4	2	3	10.4295	10.3524	10.3958	10.4585	10.0377	10.3709	10.3909	10.4271	10.2043	0.0362139	0.265983	1.02542	0.542022
P62191	26S proteasome regulatory subunit 4 OS=Homo sapiens OX=9606 GN=PSMC1 PE=1 SV=1	9	15	13.6069	13.599	13.552	13.5539	13.5758	13.6042	13.603	13.553	13.59	-0.049983	2.18643	0.965948	0.00650983
Q96I99	Succinate--CoA ligase [GDP-forming] subunit beta, mitochondrial OS=Homo sapiens OX=9606 GN=SUCLG2 PE=1 SV=2	7	10	11.8929	11.9187	11.7807	11.9824	12.0858	11.8243	11.9058	11.8816	11.955	-0.0242467	0.0789977	0.983334	0.833686
P63279	SUMO-conjugating enzyme UBC9 OS=Homo sapiens OX=9606 GN=UBE2I PE=1 SV=1	4	4	12.6665	12.753	12.6315	12.7739	12.9095	12.6233	12.7097	12.7027	12.7664	-0.00703812	0.0266966	0.995133	0.94038
Q9NWS0	PIH1 domain-containing protein 1 OS=Homo sapiens OX=9606 GN=PIH1D1 PE=1 SV=1	2	2	8.5369	8.67942	7.96415	8.26759	8.94489	8.03772	8.60816	8.11587	8.4913	-0.492289	1.0043	0.710896	0.0990155
O14818	Proteasome subunit alpha type-7 OS=Homo sapiens OX=9606 GN=PSMA7 PE=1 SV=1	11	12	15.6273	15.6332	15.6347	15.6676	15.6861	15.6989	15.6303	15.6512	15.6925	0.0208983	0.472089	1.01459	0.337218
P62854	40S ribosomal protein S26 OS=Homo sapiens OX=9606 GN=RPS26 PE=1 SV=3	3	3	13.9491	13.7222	13.5955	13.5443	13.7298	13.5645	13.8357	13.5699	13.6472	-0.265765	0.824618	0.831757	0.149755
Q13085	Acetyl-CoA carboxylase 1 OS=Homo sapiens OX=9606 GN=ACACA PE=1 SV=2	11	19	14.3027	14.0965	14.3774	14.5159	14.435	14.2348	14.1996	14.4466	14.3349	0.247021	0.732919	1.18675	0.184961
O94813	Slit homolog 2 protein OS=Homo sapiens OX=9606 GN=SLIT2 PE=1 SV=1	3	6	11.096	11.1786	11.1715	10.9956	11.0927	11.1848	11.1373	11.0836	11.1387	-0.0537372	0.196683	0.963437	0.635794
P53004	Biliverdin reductase A OS=Homo sapiens OX=9606 GN=BLVRA PE=1 SV=2	8	11	13.186	13.172	13.158	13.2598	13.2223	13.2734	13.179	13.2089	13.2479	0.0299067	0.207956	1.02095	0.619503
P00558	Phosphoglycerate kinase 1 OS=Homo sapiens OX=9606 GN=PGK1 PE=1 SV=3	21	29	16.3936	16.2635	16.3315	16.3794	16.2872	16.304	16.3286	16.3554	16.2956	0.0268602	0.133289	1.01879	0.735717
Q9GZT3	SRA stem-loop-interacting RNA-binding protein, mitochondrial OS=Homo sapiens OX=9606 GN=SLIRP PE=1 SV=1	4	4	12.7575	12.549	12.4735	12.5242	12.7914	12.4355	12.6532	12.4989	12.6135	-0.154384	0.542263	0.898516	0.286904
P61326	Protein mago nashi homolog OS=Homo sapiens OX=9606 GN=MAGOH PE=1 SV=1	5	6	12.365	12.3574	12.4032	12.3407	12.3295	12.3953	12.3612	12.372	12.3624	0.0107145	0.115729	1.00745	0.766075
Q9Y333	U6 snRNA-associated Sm-like protein LSm2 OS=Homo sapiens OX=9606 GN=LSM2 PE=1 SV=1	2	3	11.2972	11.2996	11.2111	11.1911	11.1524	11.2046	11.2984	11.2011	11.1785	-0.0973105	1.97955	0.934774	0.0104822
Q9UJ70	N-acetyl-D-glucosamine kinase OS=Homo sapiens OX=9606 GN=NAGK PE=1 SV=4	5	7	10.0968	10.1089	10.272	10.0444	10.3272	10.479	10.1029	10.1582	10.4031	0.0553231	0.170544	1.03909	0.675236
P26368	Splicing factor U2AF 65 kDa subunit OS=Homo sapiens OX=9606 GN=U2AF2 PE=1 SV=4	9	12	14.0071	13.9184	14.0758	14.1262	14.1429	14.0328	13.9628	14.101	14.0879	0.138247	0.945238	1.10057	0.113439
O75822	Eukaryotic translation initiation factor 3 subunit J OS=Homo sapiens OX=9606 GN=EIF3J PE=1 SV=2	5	5	11.0985	11.1631	11.2758	11.1507	11.1623	11.352	11.1308	11.2133	11.2571	0.0824633	0.44126	1.05882	0.362026
P84085	ADP-ribosylation factor 5 OS=Homo sapiens OX=9606 GN=ARF5 PE=1 SV=2	5	12	11.9729	11.6866	11.6374	11.5592	11.6241	12.1945	11.8298	11.5983	11.9093	-0.231483	0.586525	0.851759	0.259105
O00425	Insulin-like growth factor 2 mRNA-binding protein 3 OS=Homo sapiens OX=9606 GN=IGF2BP3 PE=1 SV=2	8	14	12.2347	12.1574	12.1959	12.2303	12.3023	12.2887	12.1961	12.2131	12.2955	0.017045	0.138912	1.01188	0.726253
P29401	Transketolase OS=Homo sapiens OX=9606 GN=TKT PE=1 SV=3	23	29	16.5096	16.4085	16.4034	16.4447	16.5089	16.5214	16.4591	16.424	16.5152	-0.0350065	0.231339	0.976027	0.587031
P00367	Glutamate dehydrogenase 1, mitochondrial OS=Homo sapiens OX=9606 GN=GLUD1 PE=1 SV=2	11	14	13.0446	13.0985	13.099	13.2113	13.143	13.1039	13.0716	13.1551	13.1234	0.0835781	0.506422	1.05964	0.311586
O75717	WD repeat and HMG-box DNA-binding protein 1 OS=Homo sapiens OX=9606 GN=WDHD1 PE=1 SV=1	2	4	9.98544	10.0348	10.0444	10.127	10.0953	10.1249	10.0101	10.0857	10.1101	0.0756116	0.590719	1.05381	0.256615
O75947	ATP synthase subunit d, mitochondrial OS=Homo sapiens OX=9606 GN=ATP5H PE=1 SV=3	3	4	11.2678	11.3204	11.4912	11.4603	11.4164	11.4732	11.2941	11.4758	11.4448	0.181637	1.56764	1.13417	0.0270623
P56545	C-terminal-binding protein 2 OS=Homo sapiens OX=9606 GN=CTBP2 PE=1 SV=1	3	4	9.97876	10.0966	10.1203	9.97981	10.087	9.99019	10.0377	10.05	10.0386	0.0123763	0.0433717	1.00862	0.904958
O14744	Protein arginine N-methyltransferase 5 OS=Homo sapiens OX=9606 GN=PRMT5 PE=1 SV=4	12	20	12.9362	12.9827	12.944	12.9707	13.0015	13.2524	12.9594	12.9573	13.127	-0.00208902	0.0245929	0.998553	0.944946
Q8TCS8	Polyribonucleotide nucleotidyltransferase 1, mitochondrial OS=Homo sapiens OX=9606 GN=PNPT1 PE=1 SV=2	5	8	11.2593	11.2588	11.1445	11.1124	11.0988	11.3254	11.2591	11.1284	11.2121	-0.130623	1.83004	0.913437	0.0147897
Q9H0S4	Probable ATP-dependent RNA helicase DDX47 OS=Homo sapiens OX=9606 GN=DDX47 PE=1 SV=1	5	7	10.0218	10.3895	10.341	10.4787	10.3381	10.1969	10.2056	10.4099	10.2675	0.204222	0.389937	1.15206	0.407439
O14561	Acyl carrier protein, mitochondrial OS=Homo sapiens OX=9606 GN=NDUFAB1 PE=1 SV=3	2	2	10.477	10.3981	10.6221	10.42	10.4113	10.2588	10.4375	10.521	10.3351	0.0834951	0.282271	1.05958	0.522071
Q99543	DnaJ homolog subfamily C member 2 OS=Homo sapiens OX=9606 GN=DNAJC2 PE=1 SV=4	6	9	12.3439	12.0952	11.9409	12.176	12.3688	12.0915	12.2195	12.0585	12.2302	-0.161091	0.350843	0.894349	0.445817
P30049	ATP synthase subunit delta, mitochondrial OS=Homo sapiens OX=9606 GN=ATP5F1D PE=1 SV=2	2	3	11.0666	10.7011	10.7957	10.7084	10.9643	10.8788	10.8839	10.7521	10.9215	-0.131814	0.25524	0.912683	0.555597
Q9Y2X7	ARF GTPase-activating protein GIT1 OS=Homo sapiens OX=9606 GN=GIT1 PE=1 SV=2	2	4	8.40609	8.09559	7.82897	8.25117	8.49094	8.3827	8.25084	8.04007	8.43682	-0.210766	0.296174	0.864078	0.505622
O75533	Splicing factor 3B subunit 1 OS=Homo sapiens OX=9606 GN=SF3B1 PE=1 SV=3	25	31	14.0583	14.1343	14.1883	14.2484	14.1524	14.0124	14.0963	14.2184	14.0824	0.12203	0.892327	1.08826	0.128137
Q9UIV1	CCR4-NOT transcription complex subunit 7 OS=Homo sapiens OX=9606 GN=CNOT7 PE=1 SV=3	2	2	8.96684	9.03089	9.17228	8.95502	8.95103	9.0569	8.99887	9.06365	9.00397	0.0647845	0.204099	1.04593	0.625031
Q7L2E3	Putative ATP-dependent RNA helicase DHX30 OS=Homo sapiens OX=9606 GN=DHX30 PE=1 SV=1	10	14	11.429	11.3588	11.3107	11.3922	11.4845	11.2577	11.3939	11.3515	11.3711	-0.0424366	0.290345	0.971014	0.512454
Q9H9A6	Leucine-rich repeat-containing protein 40 OS=Homo sapiens OX=9606 GN=LRRC40 PE=1 SV=1	5	7	11.2972	11.3509	11.3135	11.362	11.6167	11.2598	11.3241	11.3378	11.4383	0.0136986	0.129985	1.00954	0.741337
P52732	Kinesin-like protein KIF11 OS=Homo sapiens OX=9606 GN=KIF11 PE=1 SV=2	8	13	12.6129	12.3167	12.642	12.5593	12.5935	12.6194	12.4648	12.6006	12.6064	0.13588	0.327825	1.09876	0.470083
P36957	Dihydrolipoyllysine-residue succinyltransferase component of 2-oxoglutarate dehydrogenase complex, mitochondrial OS=Homo sapiens OX=9606 GN=DLST PE=1 SV=4	3	5	11.4075	11.4378	11.6578	11.537	11.6393	11.3861	11.4227	11.5974	11.5127	0.174719	0.970807	1.12874	0.106953
Q969G3	SWI/SNF-related matrix-associated actin-dependent regulator of chromatin subfamily E member 1 OS=Homo sapiens OX=9606 GN=SMARCE1 PE=1 SV=2	2	2	9.49688	9.54434	9.67932	9.63202	9.65339	9.59783	9.52061	9.65567	9.62561	0.135066	1.24894	1.09814	0.0563717
P35241	Radixin OS=Homo sapiens OX=9606 GN=RDX PE=1 SV=1	7	23	12.4475	12.3679	12.5349	12.2877	12.0119	12.4009	12.4077	12.4113	12.2064	0.0036149	0.00863224	1.00251	0.98032
P68363	Tubulin alpha-1B chain OS=Homo sapiens OX=9606 GN=TUBA1B PE=1 SV=1	2	49	16.0261	16.0335	16.3528	16.0096	16.0694	16.1168	16.0298	16.1812	16.0931	0.151405	0.327162	1.11065	0.470802
Q10567	AP-1 complex subunit beta-1 OS=Homo sapiens OX=9606 GN=AP1B1 PE=1 SV=2	4	18	10.7711	10.6293	10.7387	10.7233	10.7106	10.5128	10.7002	10.731	10.6117	0.0307765	0.149917	1.02156	0.70808
P31150	Rab GDP dissociation inhibitor alpha OS=Homo sapiens OX=9606 GN=GDI1 PE=1 SV=2	9	19	13.119	13.0365	13.1136	13.214	13.0706	13.0623	13.0777	13.1638	13.0664	0.0860729	0.500151	1.06148	0.316118
P14678	Small nuclear ribonucleoprotein-associated proteins B and B' OS=Homo sapiens OX=9606 GN=SNRPB PE=1 SV=2	6	8	13.4148	13.3061	13.5213	13.4185	13.3183	13.3246	13.3604	13.4699	13.3215	0.109473	0.551786	1.07883	0.280681
P46459	Vesicle-fusing ATPase OS=Homo sapiens OX=9606 GN=NSF PE=1 SV=3	12	16	12.5541	12.4855	12.414	12.4855	12.4951	12.5769	12.5198	12.4497	12.536	-0.0700464	0.532852	0.952607	0.293189
O00442	RNA 3'-terminal phosphate cyclase OS=Homo sapiens OX=9606 GN=RTCA PE=1 SV=1	2	4	9.40391	9.42691	9.09395	9.49594	9.46076	9.45462	9.41541	9.29495	9.45769	-0.120461	0.214426	0.919893	0.610343
Q9UBF2	Coatomer subunit gamma-2 OS=Homo sapiens OX=9606 GN=COPG2 PE=1 SV=1	13	18	12.9071	12.9282	12.8393	12.8637	12.94	12.8732	12.9177	12.8515	12.9066	-0.0661592	1.26238	0.955177	0.0546543
O94973	AP-2 complex subunit alpha-2 OS=Homo sapiens OX=9606 GN=AP2A2 PE=1 SV=2	9	20	13.0417	13.0984	12.9403	12.958	13.1055	13.0695	13.07	12.9491	13.0875	-0.120901	1.25742	0.919613	0.055282
P38646	Stress-70 protein, mitochondrial OS=Homo sapiens OX=9606 GN=HSPA9 PE=1 SV=2	36	43	17.0107	16.9364	16.9165	16.9657	17.0046	16.9839	16.9735	16.9411	16.9942	-0.0324249	0.265652	0.977775	0.542436
P55145	Mesencephalic astrocyte-derived neurotrophic factor OS=Homo sapiens OX=9606 GN=MANF PE=1 SV=3	3	5	10.7635	10.5247	10.6457	10.5807	10.7368	10.6294	10.6441	10.6132	10.6831	-0.0308924	0.0829438	0.978815	0.826145
O00330	Pyruvate dehydrogenase protein X component, mitochondrial OS=Homo sapiens OX=9606 GN=PDHX PE=1 SV=3	2	3	7.34294	7.28331	5.91715	7.82718	7.88885	7.38402	7.31313	6.87216	7.63644	-0.44096	0.161297	0.736644	0.689767
P30626	Sorcin OS=Homo sapiens OX=9606 GN=SRI PE=1 SV=1	6	8	11.5609	11.0751	11.2021	11.412	11.6872	11.4437	11.318	11.307	11.5655	-0.0109386	0.0128781	0.992447	0.970782
Q52LJ0	Protein FAM98B OS=Homo sapiens OX=9606 GN=FAM98B PE=1 SV=1	5	8	11.4145	11.2922	11.3146	11.2584	11.363	11.4109	11.3533	11.2865	11.387	-0.0668392	0.371171	0.954727	0.425431
P55884	Eukaryotic translation initiation factor 3 subunit B OS=Homo sapiens OX=9606 GN=EIF3B PE=1 SV=3	20	25	14.6774	14.6287	14.6431	14.5901	14.6304	14.6692	14.6531	14.6166	14.6498	-0.0364947	0.379302	0.975021	0.41754
Q9Y606	tRNA pseudouridine synthase A OS=Homo sapiens OX=9606 GN=PUS1 PE=1 SV=3	3	4	8.88161	9.2167	8.32557	9.3497	9.21028	8.98735	9.04915	8.83764	9.09882	-0.211518	0.135185	0.863628	0.732512
P23526	Adenosylhomocysteinase OS=Homo sapiens OX=9606 GN=AHCY PE=1 SV=4	15	21	15.8048	15.6726	15.6581	15.6494	15.7078	15.6797	15.7387	15.6537	15.6937	-0.0849638	0.484022	0.942808	0.328079
O95372	Acyl-protein thioesterase 2 OS=Homo sapiens OX=9606 GN=LYPLA2 PE=1 SV=1	3	4	11.1049	10.9715	10.8289	10.9458	11.1914	11.0787	11.0382	10.8874	11.1351	-0.150795	0.636137	0.900754	0.231134
O00541	Pescadillo homolog OS=Homo sapiens OX=9606 GN=PES1 PE=1 SV=1	3	4	10.8841	11.0262	11.058	11.2045	11.1923	10.6557	10.9552	11.1312	10.924	0.176064	0.644873	1.1298	0.22653
Q8IYB3	Serine/arginine repetitive matrix protein 1 OS=Homo sapiens OX=9606 GN=SRRM1 PE=1 SV=2	6	7	12.9244	12.7891	13.0743	13.038	13.0121	12.956	12.8568	13.0562	12.9841	0.199381	0.981225	1.14821	0.104418
Q16643	Drebrin OS=Homo sapiens OX=9606 GN=DBN1 PE=1 SV=4	8	15	13.8049	13.8918	13.9073	13.9498	13.4743	14.0295	13.8484	13.9286	13.7519	0.0801973	0.621742	1.05716	0.238923
Q02218	2-oxoglutarate dehydrogenase, mitochondrial OS=Homo sapiens OX=9606 GN=OGDH PE=1 SV=3	8	12	10.9663	10.9962	11.0102	10.9617	11.0498	11.1069	10.9813	10.986	11.0784	0.00470448	0.0534786	1.00327	0.884141
Q14197	Peptidyl-tRNA hydrolase ICT1, mitochondrial OS=Homo sapiens OX=9606 GN=MRPL58 PE=1 SV=1	2	2	10.3342	10.5282	10.6373	10.6497	10.6732	10.7272	10.4312	10.6435	10.7002	0.212321	0.794126	1.15855	0.160648
P04264	Keratin, type II cytoskeletal 1 OS=Homo sapiens OX=9606 GN=KRT1 PE=1 SV=6	6	11	11.9927	12.0977	12.4092	12.9315	12.6149	11.6943	12.0452	12.6704	12.1546	0.625196	0.84318	1.54242	0.143489
P46781	40S ribosomal protein S9 OS=Homo sapiens OX=9606 GN=RPS9 PE=1 SV=3	12	18	16.0618	16.0202	16.0253	16.013	16.0062	16.0439	16.041	16.0191	16.025	-0.0218792	0.377449	0.984949	0.419326
Q14152	Eukaryotic translation initiation factor 3 subunit A OS=Homo sapiens OX=9606 GN=EIF3A PE=1 SV=1	36	49	15.246	15.1186	15.0972	15.1282	15.2012	15.2127	15.1823	15.1127	15.2069	-0.0695777	0.398136	0.952917	0.39982
O15160	DNA-directed RNA polymerases I and III subunit RPAC1 OS=Homo sapiens OX=9606 GN=POLR1C PE=1 SV=1	3	4	10.9825	10.7867	10.823	10.7946	10.9637	10.8317	10.8846	10.8088	10.8977	-0.0758052	0.281042	0.948812	0.52355
P62495	Eukaryotic peptide chain release factor subunit 1 OS=Homo sapiens OX=9606 GN=ETF1 PE=1 SV=3	9	12	13.5866	13.5359	13.5373	13.4666	13.5219	13.6149	13.5612	13.5019	13.5684	-0.0593014	0.514433	0.959729	0.305891
P18077	60S ribosomal protein L35a OS=Homo sapiens OX=9606 GN=RPL35A PE=1 SV=2	2	5	12.3927	11.5989	11.7171	11.7162	11.4817	11.6379	11.9958	11.7166	11.5598	-0.279188	0.255973	0.824055	0.55466
Q9UH65	Switch-associated protein 70 OS=Homo sapiens OX=9606 GN=SWAP70 PE=1 SV=1	3	7	9.32459	9.54006	9.10241	9.38954	9.19867	9.68411	9.43233	9.24598	9.44139	-0.18635	0.389103	0.878826	0.408222
Q7L2H7	Eukaryotic translation initiation factor 3 subunit M OS=Homo sapiens OX=9606 GN=EIF3M PE=1 SV=1	7	8	13.507	13.5988	13.545	13.5076	13.6059	13.5622	13.5529	13.5263	13.5841	-0.0265751	0.190293	0.981748	0.645219
P12004	Proliferating cell nuclear antigen OS=Homo sapiens OX=9606 GN=PCNA PE=1 SV=1	11	16	15.4505	15.4788	15.5603	15.4897	15.5473	15.4716	15.4646	15.525	15.5095	0.0604362	0.59701	1.04278	0.252924
Q13616	Cullin-1 OS=Homo sapiens OX=9606 GN=CUL1 PE=1 SV=2	9	13	11.5074	11.586	11.5043	11.5939	11.7591	11.4907	11.5467	11.5491	11.6249	0.00242376	0.0126694	1.00168	0.971249
Q9NRZ9	Lymphoid-specific helicase OS=Homo sapiens OX=9606 GN=HELLS PE=1 SV=1	3	8	8.10282	8.04318	8.23306	8.41503	8.57289	8.49494	8.073	8.32405	8.53392	0.25105	0.921327	1.19007	0.11986
O00764	Pyridoxal kinase OS=Homo sapiens OX=9606 GN=PDXK PE=1 SV=1	2	3	10.08	9.87203	9.81083	9.8445	9.60752	9.63826	9.97603	9.82766	9.62289	-0.148368	0.531058	0.902271	0.294403
Q9UID3	Vacuolar protein sorting-associated protein 51 homolog OS=Homo sapiens OX=9606 GN=VPS51 PE=1 SV=2	2	3	11.5827	12.0477	11.2025	11.8043	11.425	12.3508	11.8152	11.5034	11.8879	-0.311806	0.302417	0.805633	0.498406
O00762	Ubiquitin-conjugating enzyme E2 C OS=Homo sapiens OX=9606 GN=UBE2C PE=1 SV=1	2	3	9.48599	9.94005	9.81896	9.8221	9.90658	9.80913	9.71302	9.82053	9.85785	0.107516	0.165916	1.07737	0.682471
Q5SRQ6	Casein kinase II subunit beta OS=Homo sapiens OX=9606 GN=CSNK2B PE=1 SV=2	3	5	11.698	11.6341	11.588	11.6201	11.6191	11.6001	11.666	11.604	11.6096	-0.0619783	0.647986	0.95795	0.224913
Q96HY6	DDRGK domain-containing protein 1 OS=Homo sapiens OX=9606 GN=DDRGK1 PE=1 SV=2	2	3	8.08171	8.11166	8.26444	8.23003	8.12785	7.8931	8.09668	8.24723	8.01048	0.150551	1.65371	1.10999	0.0221965
P34932	Heat shock 70 kDa protein 4 OS=Homo sapiens OX=9606 GN=HSPA4 PE=1 SV=4	28	39	16.2269	16.1874	16.1345	16.1722	16.259	16.2949	16.2072	16.1533	16.277	-0.0538216	0.726656	0.963381	0.187648
Q15691	Microtubule-associated protein RP/EB family member 1 OS=Homo sapiens OX=9606 GN=MAPRE1 PE=1 SV=3	11	13	13.263	13.217	13.0913	13.1932	13.2265	13.3493	13.24	13.1423	13.2879	-0.0977664	0.652815	0.934479	0.222426
Q9HAV7	GrpE protein homolog 1, mitochondrial OS=Homo sapiens OX=9606 GN=GRPEL1 PE=1 SV=2	3	3	11.1103	10.7365	10.7006	10.6628	10.9191	10.7728	10.9234	10.6817	10.846	-0.241673	0.485246	0.845764	0.327156
P60660	Myosin light polypeptide 6 OS=Homo sapiens OX=9606 GN=MYL6 PE=1 SV=2	4	5	12.3965	12.0711	12.6018	12.5774	12.7879	12.6168	12.2338	12.5896	12.7023	0.355818	0.79309	1.27971	0.161031
P40925	Malate dehydrogenase, cytoplasmic OS=Homo sapiens OX=9606 GN=MDH1 PE=1 SV=4	11	13	15.3385	15.1892	15.1695	15.1084	15.1373	15.0952	15.2639	15.139	15.1162	-0.124886	0.582282	0.917076	0.261649
P30876	DNA-directed RNA polymerase II subunit RPB2 OS=Homo sapiens OX=9606 GN=POLR2B PE=1 SV=1	7	12	10.5614	10.4824	10.6034	10.7411	10.4501	10.4806	10.5219	10.6723	10.4653	0.150362	0.70189	1.10985	0.19866
O14745	Na(+)/H(+) exchange regulatory cofactor NHE-RF1 OS=Homo sapiens OX=9606 GN=SLC9A3R1 PE=1 SV=4	3	3	9.90147	9.23737	9.79681	9.706	9.96934	9.77952	9.56942	9.7514	9.87443	0.181982	0.192768	1.13444	0.641553
O43847	Nardilysin OS=Homo sapiens OX=9606 GN=NRDC PE=1 SV=2	8	14	12.298	12.2942	12.315	12.3302	12.3622	12.3162	12.2961	12.3226	12.3392	0.026516	1.1142	1.01855	0.0768775
P62258	14-3-3 protein epsilon OS=Homo sapiens OX=9606 GN=YWHAE PE=1 SV=1	19	25	16.0196	15.9305	15.833	15.7765	15.8906	15.8784	15.9751	15.8048	15.8845	-0.170312	1.07533	0.888651	0.0840763
A0MZ66	Shootin-1 OS=Homo sapiens OX=9606 GN=SHTN1 PE=1 SV=4	2	3	9.1775	9.16891	9.14067	9.28461	8.7545	8.9806	9.17321	9.21264	8.86755	0.0394335	0.194314	1.02771	0.639273
P16949	Stathmin OS=Homo sapiens OX=9606 GN=STMN1 PE=1 SV=3	7	7	14.4748	14.4434	14.7738	14.61	14.6477	14.4514	14.4591	14.6919	14.5495	0.232802	0.966961	1.17511	0.107904
Q9Y678	Coatomer subunit gamma-1 OS=Homo sapiens OX=9606 GN=COPG1 PE=1 SV=1	10	17	11.5538	11.5264	11.6615	11.509	11.6867	11.6616	11.5401	11.5853	11.6741	0.0451913	0.208495	1.03182	0.618736
P20073	Annexin A7 OS=Homo sapiens OX=9606 GN=ANXA7 PE=1 SV=3	6	8	11.9611	11.943	11.926	12.0814	11.9833	12.0954	11.952	12.0037	12.0394	0.0516667	0.238831	1.03646	0.576991
P21796	Voltage-dependent anion-selective channel protein 1 OS=Homo sapiens OX=9606 GN=VDAC1 PE=1 SV=2	12	13	15.5951	15.5499	15.6259	15.703	15.5001	15.6689	15.5725	15.6645	15.5845	0.091949	0.754741	1.06581	0.175897
P31939	Bifunctional purine biosynthesis protein PURH OS=Homo sapiens OX=9606 GN=ATIC PE=1 SV=3	28	33	16.3308	16.2928	16.2965	16.2722	16.3191	16.3504	16.3118	16.2843	16.3348	-0.0275116	0.459778	0.981111	0.346914
P53992	Protein transport protein Sec24C OS=Homo sapiens OX=9606 GN=SEC24C PE=1 SV=3	6	9	12.9268	12.8875	12.8878	12.7028	12.7125	12.7955	12.9071	12.7953	12.754	-0.111821	0.445432	0.925419	0.358565
O00154	Cytosolic acyl coenzyme A thioester hydrolase OS=Homo sapiens OX=9606 GN=ACOT7 PE=1 SV=3	7	11	13.7986	13.7448	13.6713	13.7272	13.7607	13.7188	13.7717	13.6992	13.7397	-0.0724602	0.69369	0.951015	0.202446
Q16851	UTP--glucose-1-phosphate uridylyltransferase OS=Homo sapiens OX=9606 GN=UGP2 PE=1 SV=5	4	6	11.3811	11.515	11.5249	11.4673	11.4246	11.4235	11.448	11.4961	11.424	0.0480685	0.238552	1.03388	0.577362
Q9Y5A9	YTH domain-containing family protein 2 OS=Homo sapiens OX=9606 GN=YTHDF2 PE=1 SV=2	2	3	9.69543	9.09213	9.36592	9.37526	9.96514	10.0057	9.39378	9.37059	9.98544	-0.0231915	0.0242359	0.984053	0.945723
P50395	Rab GDP dissociation inhibitor beta OS=Homo sapiens OX=9606 GN=GDI2 PE=1 SV=2	17	31	15.3783	15.2561	15.2505	15.2087	15.3125	15.2205	15.3172	15.2296	15.2665	-0.0876298	0.512144	0.941068	0.307508
P28074	Proteasome subunit beta type-5 OS=Homo sapiens OX=9606 GN=PSMB5 PE=1 SV=3	4	11	11.4882	10.6472	10.6781	10.6153	10.778	10.4895	11.0677	10.6467	10.6337	-0.420997	0.373381	0.746908	0.423271
Q13404	Ubiquitin-conjugating enzyme E2 variant 1 OS=Homo sapiens OX=9606 GN=UBE2V1 PE=1 SV=2	3	8	13.1999	13.2498	13.2686	13.2757	13.2497	13.1462	13.2248	13.2721	13.198	0.0472922	0.69673	1.03332	0.201034
Q12907	Vesicular integral-membrane protein VIP36 OS=Homo sapiens OX=9606 GN=LMAN2 PE=1 SV=1	2	6	9.89775	10.0196	9.40075	9.76214	9.90364	10.1854	9.95869	9.58145	10.0445	-0.377245	0.729341	0.769906	0.186491
Q53GQ0	Very-long-chain 3-oxoacyl-CoA reductase OS=Homo sapiens OX=9606 GN=HSD17B12 PE=1 SV=2	3	4	10.8482	10.7297	10.5812	10.7544	10.7404	10.6952	10.789	10.6678	10.7178	-0.121104	0.43446	0.919484	0.367739
Q9BSH4	Translational activator of cytochrome c oxidase 1 OS=Homo sapiens OX=9606 GN=TACO1 PE=1 SV=1	3	4	10.7923	10.711	10.6014	10.685	10.688	10.4465	10.7517	10.6432	10.5673	-0.10846	0.690299	0.927577	0.204033
O76094	Signal recognition particle subunit SRP72 OS=Homo sapiens OX=9606 GN=SRP72 PE=1 SV=3	9	13	12.5397	12.6001	12.5703	12.6114	12.7103	12.6114	12.5699	12.5909	12.6608	0.0209818	0.20494	1.01465	0.623821
P50583	Bis(5'-nucleosyl)-tetraphosphatase [asymmetrical] OS=Homo sapiens OX=9606 GN=NUDT2 PE=1 SV=3	2	3	9.73501	9.41806	9.5159	9.27465	9.57533	9.12945	9.57654	9.39528	9.35239	-0.181262	0.338353	0.881931	0.458825
P36404	ADP-ribosylation factor-like protein 2 OS=Homo sapiens OX=9606 GN=ARL2 PE=1 SV=4	3	3	11.7318	11.6523	11.6852	11.5219	11.5967	11.8286	11.692	11.6035	11.7126	-0.08849	0.363862	0.940507	0.432651
P09110	3-ketoacyl-CoA thiolase, peroxisomal OS=Homo sapiens OX=9606 GN=ACAA1 PE=1 SV=2	2	2	8.49849	8.38262	8.55409	8.51236	8.4212	8.04777	8.44056	8.53323	8.23448	0.0926704	0.566618	1.06634	0.271258
P78417	Glutathione S-transferase omega-1 OS=Homo sapiens OX=9606 GN=GSTO1 PE=1 SV=2	8	10	12.9751	12.7956	12.7425	12.8094	12.8555	12.7919	12.8854	12.776	12.8237	-0.109405	0.429921	0.926971	0.371603
Q9BVG4	Protein PBDC1 OS=Homo sapiens OX=9606 GN=PBDC1 PE=1 SV=1	3	4	10.425	10.4116	10.2622	10.3798	10.5265	10.4681	10.4183	10.321	10.4973	-0.0973015	0.616796	0.93478	0.24166
Q16740	ATP-dependent Clp protease proteolytic subunit, mitochondrial OS=Homo sapiens OX=9606 GN=CLPP PE=1 SV=1	2	3	9.55002	9.67483	9.12663	9.48516	9.73881	9.97375	9.61242	9.30589	9.85628	-0.306531	0.606082	0.808584	0.247696
P51970	NADH dehydrogenase [ubiquinone] 1 alpha subcomplex subunit 8 OS=Homo sapiens OX=9606 GN=NDUFA8 PE=1 SV=3	3	5	12.0889	11.7591	12.0557	11.8986	11.7661	11.9104	11.924	11.9771	11.8382	0.0530982	0.097646	1.03749	0.798645
P61964	WD repeat-containing protein 5 OS=Homo sapiens OX=9606 GN=WDR5 PE=1 SV=1	3	4	11.3385	11.3527	11.5542	11.4397	11.4641	11.2391	11.3456	11.4969	11.3516	0.15135	0.921445	1.11061	0.119827
P83916	Chromobox protein homolog 1 OS=Homo sapiens OX=9606 GN=CBX1 PE=1 SV=1	2	6	9.11308	8.08754	8.94738	8.45572	8.28736	8.56067	8.60031	8.70155	8.42402	0.101236	0.0579415	1.07269	0.875102
O14980	Exportin-1 OS=Homo sapiens OX=9606 GN=XPO1 PE=1 SV=1	31	42	15.5268	15.4898	15.5791	15.5903	15.5503	15.4002	15.5083	15.5847	15.4753	0.0763326	1.23173	1.05433	0.0586499
A0A0A0MTS2	Glucose-6-phosphate isomerase (Fragment) OS=Homo sapiens OX=9606 GN=GPI PE=1 SV=1	30	37	16.6095	16.5543	16.6337	16.5765	16.5864	16.5775	16.5819	16.6051	16.5819	0.0232496	0.208966	1.01625	0.618065
Q9ULV4	Coronin-1C OS=Homo sapiens OX=9606 GN=CORO1C PE=1 SV=1	8	11	11.8157	11.945	11.9603	12.0424	11.7218	12.0502	11.8803	12.0014	11.886	0.121052	0.594033	1.08753	0.254664
Q9BQ52	Zinc phosphodiesterase ELAC protein 2 OS=Homo sapiens OX=9606 GN=ELAC2 PE=1 SV=2	3	5	10.672	10.6273	10.7269	10.5866	10.8416	10.7284	10.6497	10.6567	10.785	0.00706768	0.0304363	1.00491	0.932317
P08240	Signal recognition particle receptor subunit alpha OS=Homo sapiens OX=9606 GN=SRPRA PE=1 SV=2	7	7	11.4838	11.4639	11.5565	11.7245	11.6901	11.8297	11.4738	11.6405	11.7599	0.166681	0.726857	1.12247	0.187561
P35232	Prohibitin OS=Homo sapiens OX=9606 GN=PHB PE=1 SV=1	13	15	15.7437	15.7989	15.9124	15.9121	15.6881	15.9422	15.7713	15.9123	15.8151	0.140951	1.44053	1.10263	0.0362636
P63151	Serine/threonine-protein phosphatase 2A 55 kDa regulatory subunit B alpha isoform OS=Homo sapiens OX=9606 GN=PPP2R2A PE=1 SV=1	6	8	12.4772	12.4424	12.5164	12.407	12.5017	12.4706	12.4598	12.4617	12.4862	0.00187445	0.0101463	1.0013	0.976908
Q9BS26	Endoplasmic reticulum resident protein 44 OS=Homo sapiens OX=9606 GN=ERP44 PE=1 SV=1	3	5	11.3274	11.183	11.4809	11.3413	11.2005	11.6623	11.2552	11.4111	11.4314	0.155915	0.583976	1.11413	0.26063
O00116	Alkyldihydroxyacetonephosphate synthase, peroxisomal OS=Homo sapiens OX=9606 GN=AGPS PE=1 SV=1	3	6	10.6069	10.9228	11.0466	11.183	11.1861	11.0665	10.7649	11.1148	11.1263	0.349943	0.747341	1.27451	0.17892
P46736	Lys-63-specific deubiquitinase BRCC36 OS=Homo sapiens OX=9606 GN=BRCC3 PE=1 SV=2	2	2	11.7861	11.7995	11.636	11.59	11.7647	11.487	11.7928	11.613	11.6259	-0.179777	1.76107	0.882839	0.0173353
Q15067	Peroxisomal acyl-coenzyme A oxidase 1 OS=Homo sapiens OX=9606 GN=ACOX1 PE=1 SV=3	6	7	11.0361	11.0402	10.8548	11.0389	11.1685	10.9138	11.0381	10.9469	11.0411	-0.0912709	0.370515	0.938695	0.426073
Q9C0B1	Alpha-ketoglutarate-dependent dioxygenase FTO OS=Homo sapiens OX=9606 GN=FTO PE=1 SV=3	4	5	10.6062	10.5799	10.6084	10.5785	10.6291	10.5826	10.593	10.5935	10.6059	0.00043726	0.00679704	1.0003	0.984471
P55265	Double-stranded RNA-specific adenosine deaminase OS=Homo sapiens OX=9606 GN=ADAR PE=1 SV=4	2	5	9.45552	9.80958	9.65149	9.55286	9.67544	9.53032	9.63255	9.60217	9.60288	-0.030376	0.0535912	0.979165	0.883912
G3V2U7	Acylphosphatase OS=Homo sapiens OX=9606 GN=ACYP1 PE=1 SV=1	2	3	9.83853	9.66371	8.83847	9.8274	9.88632	9.32343	9.75112	9.33293	9.60487	-0.418187	0.307543	0.748364	0.492557
P05455	Lupus La protein OS=Homo sapiens OX=9606 GN=SSB PE=1 SV=2	18	25	15.1152	14.9968	15.0345	14.8765	14.9319	14.9156	15.056	14.9555	14.9237	-0.100528	0.381275	0.932691	0.415647
Q8IUI8	Cytokine receptor-like factor 3 OS=Homo sapiens OX=9606 GN=CRLF3 PE=1 SV=2	3	4	10.1458	9.91716	10.2724	10.0449	10.0695	9.88692	10.0315	10.1587	9.97821	0.127181	0.289884	1.09216	0.512999
P40937	Replication factor C subunit 5 OS=Homo sapiens OX=9606 GN=RFC5 PE=1 SV=1	4	5	10.7405	10.627	10.8206	10.6049	10.7766	10.6692	10.6838	10.7128	10.7229	0.0289936	0.0787928	1.0203	0.834079
Q15738	Sterol-4-alpha-carboxylate 3-dehydrogenase, decarboxylating OS=Homo sapiens OX=9606 GN=NSDHL PE=1 SV=2	4	6	11.3313	11.4252	11.3618	11.2493	11.4453	11.2694	11.3782	11.3056	11.3573	-0.0726714	0.370931	0.950876	0.425666
Q96KP4	Cytosolic non-specific dipeptidase OS=Homo sapiens OX=9606 GN=CNDP2 PE=1 SV=2	18	21	14.562	14.5305	14.4975	14.5098	14.4899	14.5597	14.5462	14.5036	14.5248	-0.0425572	0.891608	0.970932	0.128349
O00471	Exocyst complex component 5 OS=Homo sapiens OX=9606 GN=EXOC5 PE=1 SV=1	3	6	11.0247	11.0527	11.0108	11.1486	11.0743	11.0358	11.0387	11.0797	11.0551	0.0409417	0.208182	1.02879	0.619182
P49915	GMP synthase [glutamine-hydrolyzing] OS=Homo sapiens OX=9606 GN=GMPS PE=1 SV=1	19	24	13.561	13.5979	13.4855	13.6032	13.6475	13.528	13.5794	13.5444	13.5877	-0.0350752	0.202926	0.975981	0.626721
Q92667	A-kinase anchor protein 1, mitochondrial OS=Homo sapiens OX=9606 GN=AKAP1 PE=1 SV=1	2	4	9.8131	9.9958	10.0213	10.0214	10.0413	10.0707	9.90445	10.0214	10.056	0.116909	0.482776	1.08441	0.329022
Q2M389	WASH complex subunit 4 OS=Homo sapiens OX=9606 GN=WASHC4 PE=1 SV=2	2	6	8.4064	8.59427	8.52705	8.58527	8.6222	8.85969	8.50034	8.55616	8.74095	0.0558186	0.202367	1.03945	0.627528
P62979	Ubiquitin-40S ribosomal protein S27a OS=Homo sapiens OX=9606 GN=RPS27A PE=1 SV=2	8	8	16.8222	16.7055	16.7313	16.7205	16.7949	16.8528	16.7639	16.7259	16.8239	-0.0379372	0.233935	0.974047	0.583533
P49368	T-complex protein 1 subunit gamma OS=Homo sapiens OX=9606 GN=CCT3 PE=1 SV=4	29	40	16.8933	16.872	16.8127	16.868	16.9374	16.8955	16.8827	16.8404	16.9164	-0.0422916	0.53848	0.971111	0.289414
Q9UHG3	Prenylcysteine oxidase 1 OS=Homo sapiens OX=9606 GN=PCYOX1 PE=1 SV=3	7	8	11.3731	11.3096	11.0883	11.2801	11.2916	11.0843	11.3414	11.1842	11.188	-0.15719	0.585095	0.89677	0.259959
P55060	Exportin-2 OS=Homo sapiens OX=9606 GN=CSE1L PE=1 SV=3	38	47	16.7284	16.7358	16.73	16.7096	16.7618	16.6972	16.7321	16.7198	16.7295	-0.0122986	0.425223	0.991512	0.375645
Q99497	Protein/nucleic acid deglycase DJ-1 OS=Homo sapiens OX=9606 GN=PARK7 PE=1 SV=2	13	14	16.1731	16.1037	16.1488	16.0863	16.1669	16.1135	16.1384	16.1175	16.1402	-0.0208626	0.155721	0.985643	0.698681
Q13043	Serine/threonine-protein kinase 4 OS=Homo sapiens OX=9606 GN=STK4 PE=1 SV=2	2	2	10.2824	10.1684	10.3494	10.1821	9.79351	9.97692	10.2254	10.2657	9.88521	0.0403242	0.13734	1.02834	0.728887
Q14651	Plastin-1 OS=Homo sapiens OX=9606 GN=PLS1 PE=1 SV=2	2	6	9.00038	8.78649	8.9951	8.8546	9.09231	8.88424	8.89343	8.92485	8.98827	0.0314126	0.0814628	1.02201	0.828967
Q5T4S7	E3 ubiquitin-protein ligase UBR4 OS=Homo sapiens OX=9606 GN=UBR4 PE=1 SV=1	16	20	12.135	12.1158	12.2476	12.2132	12.1626	12.0662	12.1254	12.2304	12.1144	0.105015	1.47658	1.07551	0.0333749
Q9NVP2	Histone chaperone ASF1B OS=Homo sapiens OX=9606 GN=ASF1B PE=1 SV=1	2	3	9.93368	9.80826	9.95537	9.70185	9.8063	9.4808	9.87097	9.82861	9.64355	-0.0423646	0.100848	0.971062	0.792779
O95816	BAG family molecular chaperone regulator 2 OS=Homo sapiens OX=9606 GN=BAG2 PE=1 SV=1	4	4	11.4218	11.149	11.4682	11.3456	11.4063	11.5654	11.2854	11.4069	11.4859	0.121514	0.299558	1.08788	0.501698
Q9H6Z4	Ran-binding protein 3 OS=Homo sapiens OX=9606 GN=RANBP3 PE=1 SV=1	4	5	10.9901	10.9984	11.1207	11.0491	10.8547	10.9296	10.9942	11.0849	10.8921	0.0907121	0.891866	1.0649	0.128273
P40926	Malate dehydrogenase, mitochondrial OS=Homo sapiens OX=9606 GN=MDH2 PE=1 SV=3	16	20	16.9232	16.8139	16.8654	16.7839	16.8099	16.8281	16.8686	16.8247	16.819	-0.0438919	0.232386	0.970035	0.585618
O43447	Peptidyl-prolyl cis-trans isomerase H OS=Homo sapiens OX=9606 GN=PPIH PE=1 SV=1	2	3	10.0887	9.99435	10.3618	10.2146	10.1289	9.92266	10.0415	10.2882	10.0258	0.24667	0.974779	1.18647	0.105979
P84098	60S ribosomal protein L19 OS=Homo sapiens OX=9606 GN=RPL19 PE=1 SV=1	3	6	13.1916	13.3585	13.1829	13.2164	13.5758	13.2061	13.275	13.1997	13.391	-0.0753694	0.328523	0.949099	0.469328
Q9Y6Y8	SEC23-interacting protein OS=Homo sapiens OX=9606 GN=SEC23IP PE=1 SV=1	2	2	9.15498	9.16306	8.70906	8.91224	9.13671	9.12397	9.15902	8.81065	9.13034	-0.348371	1.12128	0.785471	0.0756345
P61313	60S ribosomal protein L15 OS=Homo sapiens OX=9606 GN=RPL15 PE=1 SV=2	8	9	14.9512	14.9007	14.7291	14.6729	14.9041	14.6778	14.9259	14.701	14.7909	-0.224923	1.5684	0.855641	0.0270148
P49354	Protein farnesyltransferase/geranylgeranyltransferase type-1 subunit alpha OS=Homo sapiens OX=9606 GN=FNTA PE=1 SV=1	3	5	9.81819	9.72685	9.78733	9.77033	9.62772	9.77664	9.77252	9.77883	9.70218	0.00630999	0.0436432	1.00438	0.904392
Q14108	Lysosome membrane protein 2 OS=Homo sapiens OX=9606 GN=SCARB2 PE=1 SV=2	5	7	11.7542	11.7011	11.5896	11.741	11.7929	11.555	11.7276	11.6653	11.6739	-0.0623469	0.285216	0.957705	0.518542
Q15428	Splicing factor 3A subunit 2 OS=Homo sapiens OX=9606 GN=SF3A2 PE=1 SV=2	4	5	10.3738	10.3199	10.253	10.4765	10.2528	10.0999	10.3468	10.3648	10.1763	0.0179501	0.0504834	1.01252	0.890259
A0A0A0MQR2	Replication termination factor 2 OS=Homo sapiens OX=9606 GN=RTF2 PE=1 SV=1	2	3	10.4455	10.2946	10.4813	10.5461	10.2407	10.211	10.37	10.5137	10.2259	0.143642	0.653076	1.10469	0.222292
Q15363	Transmembrane emp24 domain-containing protein 2 OS=Homo sapiens OX=9606 GN=TMED2 PE=1 SV=1	5	5	11.4271	11.3264	11.1966	11.3504	11.4503	11.5185	11.3767	11.2735	11.4844	-0.10323	0.42246	0.930946	0.378042
Q16537	Serine/threonine-protein phosphatase 2A 56 kDa regulatory subunit epsilon isoform OS=Homo sapiens OX=9606 GN=PPP2R5E PE=1 SV=1	5	7	11.0169	11.0133	11.0428	11.0931	10.9167	11.04	11.0151	11.068	10.9784	0.0528345	0.766448	1.0373	0.171219
P05388	60S acidic ribosomal protein P0 OS=Homo sapiens OX=9606 GN=RPLP0 PE=1 SV=1	10	17	16.0495	15.9851	16.0744	15.993	16.0174	16.039	16.0173	16.0337	16.0282	0.0164137	0.10685	1.01144	0.781898
P27348	14-3-3 protein theta OS=Homo sapiens OX=9606 GN=YWHAQ PE=1 SV=1	13	17	14.8365	14.68	14.5582	14.5008	14.6114	14.607	14.7583	14.5295	14.6092	-0.228803	0.954516	0.853343	0.111041
P55735	Protein SEC13 homolog OS=Homo sapiens OX=9606 GN=SEC13 PE=1 SV=3	4	4	11.5016	11.2782	11.1634	11.424	11.2932	11.2777	11.3899	11.2937	11.2854	-0.0962071	0.199667	0.935489	0.631442
Q16576	Histone-binding protein RBBP7 OS=Homo sapiens OX=9606 GN=RBBP7 PE=1 SV=1	10	17	14.487	14.3977	14.3352	14.3159	14.4687	14.3645	14.4424	14.3255	14.4166	-0.116818	0.90379	0.922219	0.124799
P22102	Trifunctional purine biosynthetic protein adenosine-3 OS=Homo sapiens OX=9606 GN=GART PE=1 SV=1	26	40	15.782	15.7084	15.683	15.6205	15.7554	15.5853	15.7452	15.6517	15.6704	-0.0934458	0.715705	0.937281	0.19244
Q7Z2W4	Zinc finger CCCH-type antiviral protein 1 OS=Homo sapiens OX=9606 GN=ZC3HAV1 PE=1 SV=3	6	10	11.242	11.3727	11.225	11.3101	11.265	11.3803	11.3074	11.2675	11.3226	-0.0398321	0.180277	0.972768	0.660272
P54136	Arginine--tRNA ligase, cytoplasmic OS=Homo sapiens OX=9606 GN=RARS PE=1 SV=2	18	24	14.4479	14.3931	14.4225	14.3809	14.4379	14.4202	14.4205	14.4017	14.429	-0.0187716	0.194001	0.987073	0.639733
Q99623	Prohibitin-2 OS=Homo sapiens OX=9606 GN=PHB2 PE=1 SV=2	11	16	15.4966	15.4663	15.597	15.599	15.3779	15.6223	15.4814	15.598	15.5001	0.116592	1.78191	1.08417	0.0165229
Q2TAY7	WD40 repeat-containing protein SMU1 OS=Homo sapiens OX=9606 GN=SMU1 PE=1 SV=2	7	10	12.0538	12.1506	12.1564	12.2554	12.181	11.809	12.1022	12.2059	11.995	0.10369	0.564385	1.07452	0.272656
Q14696	LRP chaperone MESD OS=Homo sapiens OX=9606 GN=MESD PE=1 SV=2	4	5	10.7094	10.8006	10.9123	10.8711	10.7101	10.8886	10.755	10.8917	10.7994	0.136737	0.951183	1.09942	0.111897
P11766	Alcohol dehydrogenase class-3 OS=Homo sapiens OX=9606 GN=ADH5 PE=1 SV=4	7	10	14.2668	14.1352	13.9965	14.1395	14.109	13.9516	14.201	14.068	14.0303	-0.132955	0.516267	0.911962	0.304602
P51784	Ubiquitin carboxyl-terminal hydrolase 11 OS=Homo sapiens OX=9606 GN=USP11 PE=1 SV=3	4	7	10.6525	10.6029	10.7221	10.6682	10.6035	10.8759	10.6277	10.6952	10.7397	0.0674324	0.684458	1.04785	0.206796
O75884	Putative hydrolase RBBP9 OS=Homo sapiens OX=9606 GN=RBBP9 PE=1 SV=2	3	3	8.87379	8.80854	8.78484	8.66834	8.51316	8.99125	8.84116	8.72659	8.75221	-0.114576	0.641539	0.923654	0.228276
O95861	3'(2'),5'-bisphosphate nucleotidase 1 OS=Homo sapiens OX=9606 GN=BPNT1 PE=1 SV=1	4	5	9.78717	9.43148	9.16069	9.55425	9.78306	9.55525	9.60933	9.35747	9.66916	-0.251859	0.354027	0.839813	0.442561
Q16881	Thioredoxin reductase 1, cytoplasmic OS=Homo sapiens OX=9606 GN=TXNRD1 PE=1 SV=3	9	9	12.6121	12.6275	12.5957	12.5874	12.6753	12.6204	12.6198	12.5916	12.6478	-0.0282297	1.07387	0.980623	0.0843596
Q9BXJ9	N-alpha-acetyltransferase 15, NatA auxiliary subunit OS=Homo sapiens OX=9606 GN=NAA15 PE=1 SV=1	17	25	13.7763	13.8063	13.7452	13.8124	13.8432	13.7658	13.7913	13.7788	13.8045	-0.0125027	0.115382	0.991371	0.766687
P62701	40S ribosomal protein S4, X isoform OS=Homo sapiens OX=9606 GN=RPS4X PE=1 SV=2	11	19	15.5905	15.6105	15.5748	15.5498	15.6696	15.7248	15.6005	15.5623	15.6972	-0.0382013	0.855208	0.973868	0.13957
P13804	Electron transfer flavoprotein subunit alpha, mitochondrial OS=Homo sapiens OX=9606 GN=ETFA PE=1 SV=1	6	8	13.137	13.2009	13.2076	13.193	13.2655	13.2275	13.169	13.2003	13.2465	0.031301	0.356253	1.02193	0.440298
P11413	Glucose-6-phosphate 1-dehydrogenase OS=Homo sapiens OX=9606 GN=G6PD PE=1 SV=4	11	14	14.0705	14.0172	13.9837	14.0223	14.1227	13.9811	14.0439	14.003	14.0519	-0.0408573	0.468682	0.972077	0.339874
Q9Y285	Phenylalanine--tRNA ligase alpha subunit OS=Homo sapiens OX=9606 GN=FARSA PE=1 SV=3	2	6	10.051	9.63586	9.32022	9.75322	10.1292	9.91706	9.84342	9.53672	10.0231	-0.306698	0.382952	0.80849	0.414045
P26885	Peptidyl-prolyl cis-trans isomerase FKBP2 OS=Homo sapiens OX=9606 GN=FKBP2 PE=1 SV=2	2	2	8.68538	8.34716	8.62576	8.36637	8.81405	8.22766	8.51627	8.49607	8.52086	-0.0202026	0.0300633	0.986094	0.933118
Q8NBN7	Retinol dehydrogenase 13 OS=Homo sapiens OX=9606 GN=RDH13 PE=1 SV=2	2	2	8.70489	9.07121	9.27681	9.03123	9.10592	8.75612	8.88805	9.15402	8.93102	0.265968	0.45458	1.20244	0.351091
Q9P0V9	Septin-10 OS=Homo sapiens OX=9606 GN=SEPT10 PE=1 SV=2	2	4	8.41752	7.95165	8.68564	8.52695	8.30429	7.595	8.18458	8.6063	7.94965	0.421715	0.640711	1.33952	0.228712
Q92616	eIF-2-alpha kinase activator GCN1 OS=Homo sapiens OX=9606 GN=GCN1 PE=1 SV=6	50	64	15.0309	15.0337	15.0111	14.972	15.0773	15.0185	15.0323	14.9916	15.0479	-0.0407243	0.761079	0.972167	0.173349
O75436	Vacuolar protein sorting-associated protein 26A OS=Homo sapiens OX=9606 GN=VPS26A PE=1 SV=2	6	7	12.278	12.2711	12.3634	12.2756	12.3459	12.1661	12.2745	12.3195	12.256	0.0449448	0.382106	1.03164	0.414853
P62841	40S ribosomal protein S15 OS=Homo sapiens OX=9606 GN=RPS15 PE=1 SV=2	7	9	14.3783	14.1787	14.0779	14.094	14.309	14.255	14.2785	14.086	14.282	-0.192517	0.711429	0.875078	0.194344
P20290	Transcription factor BTF3 OS=Homo sapiens OX=9606 GN=BTF3 PE=1 SV=1	6	13	13.4152	13.386	13.5656	13.5414	13.6992	13.4988	13.4006	13.5535	13.599	0.152919	1.8223	1.11182	0.0150555
P46821	Microtubule-associated protein 1B OS=Homo sapiens OX=9606 GN=MAP1B PE=1 SV=2	9	15	14.0777	13.4882	13.4994	13.5352	13.3643	13.4488	13.783	13.5173	13.4065	-0.265669	0.334203	0.831813	0.463231
P63000	Ras-related C3 botulinum toxin substrate 1 OS=Homo sapiens OX=9606 GN=RAC1 PE=1 SV=1	5	7	12.2332	11.624	11.7172	11.7408	11.6827	11.7274	11.9286	11.729	11.705	-0.199591	0.236668	0.870798	0.579872
O95347	Structural maintenance of chromosomes protein 2 OS=Homo sapiens OX=9606 GN=SMC2 PE=1 SV=2	11	15	12.954	12.8187	12.8257	12.8234	12.8708	12.7301	12.8864	12.8245	12.8004	-0.0618067	0.339698	0.958064	0.457406
P61916	NPC intracellular cholesterol transporter 2 OS=Homo sapiens OX=9606 GN=NPC2 PE=1 SV=1	2	2	8.74589	8.64682	8.80714	8.86616	9.02987	9.46924	8.69635	8.83665	9.24956	0.140296	0.868301	1.10213	0.135425
O95757	Heat shock 70 kDa protein 4L OS=Homo sapiens OX=9606 GN=HSPA4L PE=1 SV=3	12	21	12.8701	12.7738	12.7685	12.8145	12.856	12.8364	12.8219	12.7915	12.8462	-0.0303969	0.203139	0.979151	0.626413
O60884	DnaJ homolog subfamily A member 2 OS=Homo sapiens OX=9606 GN=DNAJA2 PE=1 SV=1	8	12	12.9951	13.154	13.1149	13.1675	13.3964	13.076	13.0746	13.1412	13.2362	0.0666132	0.292713	1.04726	0.509667
O43583	Density-regulated protein OS=Homo sapiens OX=9606 GN=DENR PE=1 SV=2	2	3	10.4253	10.4542	10.1461	10.4661	10.4965	10.4262	10.4398	10.3061	10.4614	-0.13366	0.307274	0.911516	0.492863
Q7Z2T5	TRMT1-like protein OS=Homo sapiens OX=9606 GN=TRMT1L PE=1 SV=2	2	2	8.21373	8.09492	7.97276	8.13244	8.15398	7.77882	8.15432	8.0526	7.9664	-0.101723	0.382776	0.931919	0.414213
H0YLJ3	Mortality factor 4-like protein 1 OS=Homo sapiens OX=9606 GN=MORF4L1 PE=1 SV=1	2	6	8.7753	9.18581	9.32189	9.37758	9.33996	8.78373	8.98055	9.34973	9.06185	0.369181	0.664254	1.29162	0.216644
P35914	Hydroxymethylglutaryl-CoA lyase, mitochondrial OS=Homo sapiens OX=9606 GN=HMGCL PE=1 SV=2	2	6	9.54946	9.17276	9.41916	9.47084	9.56178	9.17892	9.36111	9.445	9.37035	0.0838842	0.153561	1.05987	0.702164
P04406	Glyceraldehyde-3-phosphate dehydrogenase OS=Homo sapiens OX=9606 GN=GAPDH PE=1 SV=3	40	47	19.8146	19.7391	19.7838	19.7729	19.7416	19.6939	19.7769	19.7784	19.7178	0.0015192	0.0123954	1.00105	0.971862
O75794	Cell division cycle protein 123 homolog OS=Homo sapiens OX=9606 GN=CDC123 PE=1 SV=1	3	4	10.1964	10.2156	10.231	9.94809	10.0794	10.2152	10.206	10.0895	10.1473	-0.116465	0.303012	0.922445	0.497723
Q8NB90	Spermatogenesis-associated protein 5 OS=Homo sapiens OX=9606 GN=SPATA5 PE=1 SV=3	2	6	9.28822	9.6596	8.94854	9.30836	9.28614	9.52307	9.47391	9.12845	9.40461	-0.345462	0.504128	0.787056	0.313236
Q14697	Neutral alpha-glucosidase AB OS=Homo sapiens OX=9606 GN=GANAB PE=1 SV=3	5	34	13.9154	13.9744	13.9575	13.8734	14.07	14.1102	13.9449	13.9154	14.0901	-0.0294418	0.204549	0.979799	0.624382
P22087	rRNA 2'-O-methyltransferase fibrillarin OS=Homo sapiens OX=9606 GN=FBL PE=1 SV=2	2	4	9.9571	10.2163	9.84814	10.1177	9.55648	10.2937	10.0867	9.98291	9.92511	-0.103779	0.19747	0.930592	0.634643
Q96CS3	FAS-associated factor 2 OS=Homo sapiens OX=9606 GN=FAF2 PE=1 SV=2	2	3	10.7507	10.7446	10.3859	10.9287	10.8724	10.9802	10.7476	10.6573	10.9263	-0.0903363	0.113007	0.939304	0.770891
Q13155	Aminoacyl tRNA synthase complex-interacting multifunctional protein 2 OS=Homo sapiens OX=9606 GN=AIMP2 PE=1 SV=2	5	7	12.1341	12.1672	12.2282	12.1609	12.2061	12.2462	12.1507	12.1946	12.2261	0.04392	0.441061	1.03091	0.362192
P69905	Hemoglobin subunit alpha OS=Homo sapiens OX=9606 GN=HBA1 PE=1 SV=2	5	5	14.5202	14.0325	14.3466	14.4327	13.9679	14.3234	14.2764	14.3896	14.1456	0.113271	0.159767	1.08168	0.692203
P05198	Eukaryotic translation initiation factor 2 subunit 1 OS=Homo sapiens OX=9606 GN=EIF2S1 PE=1 SV=3	13	16	14.3573	14.0392	14.0918	14.086	14.1244	14.1044	14.1983	14.0889	14.1144	-0.109364	0.249711	0.926997	0.562716
P34896	Serine hydroxymethyltransferase, cytosolic OS=Homo sapiens OX=9606 GN=SHMT1 PE=1 SV=1	11	16	13.1194	13.0413	13.0876	12.9996	12.9968	13.0608	13.0804	13.0436	13.0288	-0.0368028	0.225199	0.974813	0.595389
P42704	Leucine-rich PPR motif-containing protein, mitochondrial OS=Homo sapiens OX=9606 GN=LRPPRC PE=1 SV=3	59	80	16.8664	16.8267	16.8605	16.8645	16.8857	16.9115	16.8466	16.8625	16.8986	0.0159235	0.294305	1.0111	0.507802
P29218	Inositol monophosphatase 1 OS=Homo sapiens OX=9606 GN=IMPA1 PE=1 SV=1	2	3	10.3038	10.3325	10.36	10.2164	10.2345	9.92648	10.3182	10.2882	10.0805	-0.0299044	0.141149	0.979485	0.722522
Q29RF7	Sister chromatid cohesion protein PDS5 homolog A OS=Homo sapiens OX=9606 GN=PDS5A PE=1 SV=1	6	10	11.4322	11.3934	11.6192	11.424	11.5776	11.2667	11.4128	11.5216	11.4222	0.108828	0.411067	1.07835	0.38809
P36873	Serine/threonine-protein phosphatase PP1-gamma catalytic subunit OS=Homo sapiens OX=9606 GN=PPP1CC PE=1 SV=1	2	14	10.092	9.79756	9.7335	9.73629	9.77	9.61226	9.94476	9.7349	9.69113	-0.209868	0.53752	0.864616	0.290055
P43490	Nicotinamide phosphoribosyltransferase OS=Homo sapiens OX=9606 GN=NAMPT PE=1 SV=1	8	11	12.7959	12.8017	13.029	12.7203	12.844	12.7787	12.7988	12.8746	12.8113	0.0758152	0.17263	1.05396	0.672001
P07954	Fumarate hydratase, mitochondrial OS=Homo sapiens OX=9606 GN=FH PE=1 SV=3	12	15	13.9236	13.878	13.7822	13.8212	13.8733	13.8719	13.9008	13.8017	13.8726	-0.0990777	1.09292	0.93363	0.0807388
Q9NRD1	F-box only protein 6 OS=Homo sapiens OX=9606 GN=FBXO6 PE=1 SV=1	2	3	8.18755	8.04471	8.07612	7.94022	8.33821	7.90514	8.11613	8.00817	8.12168	-0.107961	0.411456	0.927898	0.387743
Q6P3X3	Tetratricopeptide repeat protein 27 OS=Homo sapiens OX=9606 GN=TTC27 PE=1 SV=1	3	4	8.9466	9.07692	8.83097	8.86421	8.96414	9.30103	9.01176	8.84759	9.13258	-0.164168	0.87063	0.892443	0.134701
O14617	AP-3 complex subunit delta-1 OS=Homo sapiens OX=9606 GN=AP3D1 PE=1 SV=1	8	10	11.6172	11.7021	11.6943	11.638	11.6526	11.7513	11.6597	11.6662	11.702	0.00652552	0.0410531	1.00453	0.909802
Q86V81	THO complex subunit 4 OS=Homo sapiens OX=9606 GN=ALYREF PE=1 SV=3	6	7	11.9189	11.7692	12.0832	12.1397	12.3899	11.9275	11.8441	12.1115	12.1587	0.267415	1.10213	1.20365	0.0790439
Q9H307	Pinin OS=Homo sapiens OX=9606 GN=PNN PE=1 SV=5	4	6	10.4954	10.7413	10.8748	10.7051	10.6444	10.642	10.6184	10.7899	10.6432	0.171574	0.432285	1.12629	0.369585
Q96P70	Importin-9 OS=Homo sapiens OX=9606 GN=IPO9 PE=1 SV=3	10	15	12.3022	12.2748	12.2915	12.2728	12.3108	12.2887	12.2885	12.2822	12.2998	-0.00634384	0.131281	0.995612	0.739128
Q9UJZ1	Stomatin-like protein 2, mitochondrial OS=Homo sapiens OX=9606 GN=STOML2 PE=1 SV=1	11	14	13.2038	13.2277	13.2902	13.3589	13.3385	13.5095	13.2158	13.3246	13.424	0.108816	1.01838	1.07834	0.0958567
P49720	Proteasome subunit beta type-3 OS=Homo sapiens OX=9606 GN=PSMB3 PE=1 SV=2	9	12	13.9881	14.0147	14.0163	13.9264	14.0473	13.9534	14.0014	13.9713	14.0004	-0.0300159	0.230759	0.979409	0.587816
O95470	Sphingosine-1-phosphate lyase 1 OS=Homo sapiens OX=9606 GN=SGPL1 PE=1 SV=3	3	9	9.84087	9.9376	9.80474	9.84766	9.57644	9.77438	9.88924	9.8262	9.67541	-0.0630383	0.44889	0.957246	0.355721
P09651	Heterogeneous nuclear ribonucleoprotein A1 OS=Homo sapiens OX=9606 GN=HNRNPA1 PE=1 SV=5	15	25	15.7165	15.8222	15.8748	15.8234	15.753	15.7664	15.7694	15.8491	15.7597	0.0797477	0.511777	1.05683	0.307768
P48147	Prolyl endopeptidase OS=Homo sapiens OX=9606 GN=PREP PE=1 SV=2	17	18	13.5139	13.5287	13.5335	13.4751	13.5216	13.606	13.5213	13.5043	13.5638	-0.017004	0.201365	0.988283	0.628977
P46060	Ran GTPase-activating protein 1 OS=Homo sapiens OX=9606 GN=RANGAP1 PE=1 SV=1	15	21	12.9896	12.9302	12.9713	12.9142	12.9809	12.8298	12.9599	12.9428	12.9053	-0.0171337	0.144017	0.988194	0.717767
P31483	Nucleolysin TIA-1 isoform p40 OS=Homo sapiens OX=9606 GN=TIA1 PE=1 SV=3	4	7	11.084	11.1422	11.2159	11.3741	11.2437	11.0742	11.1131	11.295	11.159	0.181885	0.786148	1.13437	0.163626
Q9NQG5	Regulation of nuclear pre-mRNA domain-containing protein 1B OS=Homo sapiens OX=9606 GN=RPRD1B PE=1 SV=1	2	4	12.1971	11.3559	11.4185	11.2539	11.3204	11.2502	11.7765	11.3362	11.2853	-0.44026	0.384754	0.737002	0.412331
P30085	UMP-CMP kinase OS=Homo sapiens OX=9606 GN=CMPK1 PE=1 SV=3	7	8	12.1566	12.0655	12.1001	11.9288	12.1716	12.0258	12.1111	12.0144	12.0987	-0.0966558	0.372439	0.935198	0.42419
Q9H8Y5	Ankyrin repeat and zinc finger domain-containing protein 1 OS=Homo sapiens OX=9606 GN=ANKZF1 PE=1 SV=1	2	2	10.222	10.4189	10.5187	10.7321	10.6008	10.7616	10.3204	10.6254	10.6812	0.304971	0.768421	1.23539	0.170443
Q96QK1	Vacuolar protein sorting-associated protein 35 OS=Homo sapiens OX=9606 GN=VPS35 PE=1 SV=2	17	26	13.9409	14.0563	13.8565	13.8825	13.9604	13.9702	13.9986	13.8695	13.9653	-0.129135	0.79399	0.914379	0.160698
Q6P1X6	UPF0598 protein C8orf82 OS=Homo sapiens OX=9606 GN=C8orf82 PE=1 SV=2	2	3	7.68456	8.03583	7.93501	7.86008	8.20347	7.88292	7.86019	7.89755	8.04319	0.0373533	0.0682914	1.02623	0.854493
Q7L9L4	MOB kinase activator 1B OS=Homo sapiens OX=9606 GN=MOB1B PE=1 SV=3	3	3	12.2684	12.3515	12.3927	12.3869	12.4073	12.3799	12.31	12.3898	12.3936	0.0798759	0.709922	1.05693	0.19502
Q9BZE4	Nucleolar GTP-binding protein 1 OS=Homo sapiens OX=9606 GN=GTPBP4 PE=1 SV=3	4	5	8.62417	9.24529	9.51894	9.52415	9.74619	9.06932	8.93473	9.52154	9.40775	0.586812	0.700244	1.50192	0.199414
Q7Z7H5	Transmembrane emp24 domain-containing protein 4 OS=Homo sapiens OX=9606 GN=TMED4 PE=1 SV=1	2	5	12.1309	12.1111	12.1656	12.2286	12.2111	12.1827	12.121	12.1971	12.1969	0.076117	0.830838	1.05418	0.147626
Q9NYF8	Bcl-2-associated transcription factor 1 OS=Homo sapiens OX=9606 GN=BCLAF1 PE=1 SV=2	2	4	9.5966	9.28553	10.206	9.86255	9.66069	9.51766	9.44107	10.0343	9.58917	0.593214	0.904292	1.5086	0.124654
Q13618	Cullin-3 OS=Homo sapiens OX=9606 GN=CUL3 PE=1 SV=2	8	12	11.1762	11.3475	11.3197	11.1836	11.2975	11.4937	11.2618	11.2517	11.3956	-0.0101795	0.0294998	0.992969	0.93433
P17987	T-complex protein 1 subunit alpha OS=Homo sapiens OX=9606 GN=TCP1 PE=1 SV=1	28	34	16.525	16.4708	16.4429	16.4661	16.5472	16.5386	16.4979	16.4545	16.5429	-0.0433674	0.554347	0.970387	0.279032
P23396	40S ribosomal protein S3 OS=Homo sapiens OX=9606 GN=RPS3 PE=1 SV=2	15	21	16.2211	16.1918	16.1735	16.1196	16.229	16.1919	16.2064	16.1465	16.2105	-0.0598946	0.721658	0.959334	0.18982
P06737	Glycogen phosphorylase, liver form OS=Homo sapiens OX=9606 GN=PYGL PE=1 SV=4	21	34	15.6665	16.113	15.7937	16.109	15.3954	15.8221	15.8897	15.9514	15.6088	0.0616345	0.0744186	1.04365	0.842522
Q8WW12	PEST proteolytic signal-containing nuclear protein OS=Homo sapiens OX=9606 GN=PCNP PE=1 SV=2	4	4	11.0551	10.7902	10.8891	10.9867	10.9705	11.0483	10.9227	10.9379	11.0094	0.0152283	0.0343635	1.01061	0.923925
O95486	Protein transport protein Sec24A OS=Homo sapiens OX=9606 GN=SEC24A PE=1 SV=2	2	4	7.90496	7.78289	7.82678	7.49579	7.63442	7.32913	7.84393	7.66128	7.48178	-0.182641	0.388008	0.881089	0.409253
P63104	14-3-3 protein zeta/delta OS=Homo sapiens OX=9606 GN=YWHAZ PE=1 SV=1	9	18	15.9022	15.7927	15.8331	15.7391	15.7758	15.8187	15.8475	15.7861	15.7972	-0.0613899	0.314855	0.95834	0.484334
O75369	Filamin-B OS=Homo sapiens OX=9606 GN=FLNB PE=1 SV=2	30	52	14.0053	14.0991	13.9809	14.0162	14.1171	14.0637	14.0522	13.9986	14.0904	-0.0536704	0.401905	0.963482	0.396365
Q99961	Endophilin-A2 OS=Homo sapiens OX=9606 GN=SH3GL1 PE=1 SV=1	3	4	9.9989	10.2214	10.1763	10.1072	10.1284	10.012	10.1102	10.1417	10.0702	0.0315747	0.0905533	1.02213	0.811796
Q9UN37	Vacuolar protein sorting-associated protein 4A OS=Homo sapiens OX=9606 GN=VPS4A PE=1 SV=1	4	7	12.1839	12.3019	12.1801	12.3046	12.0474	11.96	12.2429	12.2423	12.0037	-0.000594616	0.00213397	0.999588	0.995098
Q8N1G4	Leucine-rich repeat-containing protein 47 OS=Homo sapiens OX=9606 GN=LRRC47 PE=1 SV=1	11	11	13.3683	13.396	13.4627	13.3479	13.5076	13.3283	13.3822	13.4053	13.418	0.0231624	0.135047	1.01618	0.732745
P38117	Electron transfer flavoprotein subunit beta OS=Homo sapiens OX=9606 GN=ETFB PE=1 SV=3	6	8	12.1567	12.0277	12.1112	12.0424	12.1115	12.043	12.0922	12.0768	12.0772	-0.0153499	0.0689862	0.989417	0.853127
O43684	Mitotic checkpoint protein BUB3 OS=Homo sapiens OX=9606 GN=BUB3 PE=1 SV=1	7	8	12.6819	12.5217	12.7285	12.6022	12.6334	12.6008	12.6018	12.6654	12.6171	0.0635853	0.224367	1.04506	0.596531
Q15046	Lysine--tRNA ligase OS=Homo sapiens OX=9606 GN=KARS PE=1 SV=3	18	23	14.8563	14.7825	14.8497	14.8222	14.8593	14.8408	14.8194	14.836	14.85	0.016562	0.145789	1.01155	0.714843
P50579	Methionine aminopeptidase 2 OS=Homo sapiens OX=9606 GN=METAP2 PE=1 SV=1	7	8	12.2498	12.3118	12.3311	12.2293	12.2493	12.2037	12.2808	12.2802	12.2265	-0.000623226	0.00322541	0.999568	0.992601
O00159	Unconventional myosin-Ic OS=Homo sapiens OX=9606 GN=MYO1C PE=1 SV=4	13	20	12.346	12.4646	12.5678	12.5662	12.5367	12.7213	12.4053	12.567	12.629	0.161705	0.950106	1.11861	0.112174
Q9P258	Protein RCC2 OS=Homo sapiens OX=9606 GN=RCC2 PE=1 SV=2	11	16	13.8965	13.8433	13.9317	13.9436	13.9609	13.7462	13.8699	13.9376	13.8535	0.067759	0.883826	1.04809	0.13067
P63173	60S ribosomal protein L38 OS=Homo sapiens OX=9606 GN=RPL38 PE=1 SV=2	3	4	12.3007	11.9804	11.7892	11.6966	12.1917	11.6112	12.1405	11.7429	11.9014	-0.397666	0.8543	0.759086	0.139862
P32969	60S ribosomal protein L9 OS=Homo sapiens OX=9606 GN=RPL9 PE=1 SV=1	14	18	15.3573	15.246	15.249	15.1752	15.3092	15.2988	15.3016	15.2121	15.304	-0.0895481	0.505896	0.939817	0.311964
O00273	DNA fragmentation factor subunit alpha OS=Homo sapiens OX=9606 GN=DFFA PE=1 SV=1	4	5	10.8957	10.9405	10.9236	11.0152	11.0496	10.7646	10.9181	10.9694	10.9071	0.0512829	0.376247	1.03619	0.420488
Q02880	DNA topoisomerase 2-beta OS=Homo sapiens OX=9606 GN=TOP2B PE=1 SV=3	2	13	9.97378	10.2438	10.2654	10.3925	10.3189	10.2847	10.1088	10.3289	10.3018	0.220158	0.555829	1.16486	0.278081
Q96IJ6	Mannose-1-phosphate guanyltransferase alpha OS=Homo sapiens OX=9606 GN=GMPPA PE=1 SV=1	2	3	7.23071	7.47569	7.31417	7.15874	7.62712	6.5289	7.3532	7.23646	7.07801	-0.116746	0.296357	0.922266	0.505409
Q6PKG0	La-related protein 1 OS=Homo sapiens OX=9606 GN=LARP1 PE=1 SV=2	10	14	12.7254	12.7	12.7489	12.661	12.7943	12.6712	12.7127	12.7049	12.7328	-0.00776005	0.0551023	0.994636	0.880841
Q9Y3I0	tRNA-splicing ligase RtcB homolog OS=Homo sapiens OX=9606 GN=RTCB PE=1 SV=1	13	14	14.5126	14.5176	14.5971	14.6129	14.4784	14.586	14.5151	14.605	14.5322	0.0898943	2.07832	1.06429	0.00834982
O00299	Chloride intracellular channel protein 1 OS=Homo sapiens OX=9606 GN=CLIC1 PE=1 SV=4	10	14	14.429	14.3075	14.1499	14.2877	14.2719	14.379	14.3682	14.2188	14.3254	-0.14939	0.610047	0.901631	0.245445
Q9NX20	39S ribosomal protein L16, mitochondrial OS=Homo sapiens OX=9606 GN=MRPL16 PE=1 SV=1	2	4	9.26233	9.20782	9.46236	9.1057	9.05877	8.96137	9.23508	9.28403	9.01007	0.0489497	0.0906753	1.03451	0.811568
Q7KZF4	Staphylococcal nuclease domain-containing protein 1 OS=Homo sapiens OX=9606 GN=SND1 PE=1 SV=1	17	23	13.4872	13.3958	13.2915	13.3892	13.5673	13.3401	13.4415	13.3403	13.4537	-0.101173	0.569656	0.932275	0.269367
P46379	Large proline-rich protein BAG6 OS=Homo sapiens OX=9606 GN=BAG6 PE=1 SV=2	5	7	11.3906	11.4433	11.3491	11.1994	11.4525	11.9003	11.417	11.2743	11.6764	-0.142688	0.669425	0.90583	0.214079
P62805	Histone H4 OS=Homo sapiens OX=9606 GN=HIST1H4A PE=1 SV=2	4	8	14.5348	14.3821	14.5197	14.7741	13.9834	14.687	14.4584	14.6469	14.3352	0.188451	0.47922	1.13954	0.331727
M0R2N5	Very-long-chain enoyl-CoA reductase OS=Homo sapiens OX=9606 GN=TECR PE=1 SV=1	3	5	10.9313	10.8726	11.0299	11.0233	10.8381	10.5233	10.902	11.0266	10.6807	0.124613	1.28531	1.09022	0.0518432
P28070	Proteasome subunit beta type-4 OS=Homo sapiens OX=9606 GN=PSMB4 PE=1 SV=4	7	10	12.9441	12.9105	12.9105	12.8534	12.9419	12.9979	12.9273	12.882	12.9699	-0.045362	0.516392	0.969047	0.304515
P04183	Thymidine kinase, cytosolic OS=Homo sapiens OX=9606 GN=TK1 PE=1 SV=2	3	3	9.20363	8.99385	9.09364	9.078	9.30347	8.95886	9.09874	9.08582	9.13117	-0.0129228	0.0393154	0.991083	0.91345
Q9NPQ8	Synembryn-A OS=Homo sapiens OX=9606 GN=RIC8A PE=1 SV=3	4	6	10.1843	10.4078	10.3282	10.3902	10.5028	10.4436	10.2961	10.3592	10.4732	0.0631309	0.193304	1.04473	0.64076
O00743	Serine/threonine-protein phosphatase 6 catalytic subunit OS=Homo sapiens OX=9606 GN=PPP6C PE=1 SV=1	4	6	10.5517	10.2872	10.4128	10.3979	10.2404	10.1979	10.4194	10.4053	10.2191	-0.0140924	0.0338589	0.990279	0.924999
Q96C86	m7GpppX diphosphatase OS=Homo sapiens OX=9606 GN=DCPS PE=1 SV=2	6	10	11.4968	11.5482	11.4687	11.3578	11.4406	11.3832	11.5225	11.4132	11.4119	-0.109316	0.666405	0.927027	0.215573
Q5JTV8	Torsin-1A-interacting protein 1 OS=Homo sapiens OX=9606 GN=TOR1AIP1 PE=1 SV=2	2	4	10.7906	10.8475	10.898	10.8815	10.983	10.688	10.8191	10.8897	10.8355	0.0706735	0.854997	1.05021	0.139638
O43707	Alpha-actinin-4 OS=Homo sapiens OX=9606 GN=ACTN4 PE=1 SV=2	25	47	14.7992	14.7379	14.7581	14.7869	14.5015	14.8534	14.7686	14.7725	14.6775	0.00395012	0.0371959	1.00274	0.917919
Q14914	Prostaglandin reductase 1 OS=Homo sapiens OX=9606 GN=PTGR1 PE=1 SV=2	7	7	12.6404	12.5721	12.5692	12.729	12.513	12.6289	12.6062	12.6491	12.571	0.0428505	0.173408	1.03015	0.670798
P10155	60 kDa SS-A/Ro ribonucleoprotein OS=Homo sapiens OX=9606 GN=TROVE2 PE=1 SV=2	4	7	11.4384	11.2996	11.2878	11.4225	11.4921	11.472	11.369	11.3551	11.4821	-0.0138626	0.0461686	0.990437	0.899149
P30044	Peroxiredoxin-5, mitochondrial OS=Homo sapiens OX=9606 GN=PRDX5 PE=1 SV=4	6	8	13.7806	13.627	13.86	13.6786	13.872	13.8389	13.7038	13.7693	13.8555	0.0655432	0.196095	1.04648	0.636657
P60174	Triosephosphate isomerase OS=Homo sapiens OX=9606 GN=TPI1 PE=1 SV=3	19	22	17.3554	17.1706	17.2907	17.2093	17.1973	17.1703	17.263	17.25	17.1838	-0.0130272	0.0413701	0.991011	0.909138
P04040	Catalase OS=Homo sapiens OX=9606 GN=CAT PE=1 SV=3	7	9	12.9498	12.5288	12.674	12.5907	12.6599	12.8587	12.7393	12.6323	12.7593	-0.106991	0.175564	0.928522	0.667477
P60900	Proteasome subunit alpha type-6 OS=Homo sapiens OX=9606 GN=PSMA6 PE=1 SV=1	8	10	14.1154	14.0443	14.0618	14.0272	14.0784	14.1568	14.0798	14.0445	14.1176	-0.0353527	0.331715	0.975793	0.465892
P35270	Sepiapterin reductase OS=Homo sapiens OX=9606 GN=SPR PE=1 SV=1	3	7	10.7667	10.7782	10.9124	10.8151	11.1042	10.871	10.7724	10.8638	10.9876	0.091332	0.692181	1.06535	0.203151
O95336	6-phosphogluconolactonase OS=Homo sapiens OX=9606 GN=PGLS PE=1 SV=2	9	11	13.0503	12.8337	12.9365	12.7559	12.873	12.8305	12.942	12.8462	12.8517	-0.0957685	0.246343	0.935774	0.567096
Q7LBC6	Lysine-specific demethylase 3B OS=Homo sapiens OX=9606 GN=KDM3B PE=1 SV=2	3	4	8.90732	8.76688	9.08065	9.05835	8.94396	9.03373	8.8371	9.0695	8.98884	0.232402	1.08501	1.17479	0.0822226
Q9BTV4	Transmembrane protein 43 OS=Homo sapiens OX=9606 GN=TMEM43 PE=1 SV=1	3	3	9.96946	9.92933	10.0983	9.82925	9.73129	10.0186	9.94939	9.96378	9.87497	0.0143862	0.033661	1.01002	0.92542
Q9NTZ6	RNA-binding protein 12 OS=Homo sapiens OX=9606 GN=RBM12 PE=1 SV=1	7	7	12.1803	12.0496	12.1962	12.2565	11.9785	12.2024	12.1149	12.2264	12.0905	0.111427	0.582494	1.0803	0.26152
Q9BYT8	Neurolysin, mitochondrial OS=Homo sapiens OX=9606 GN=NLN PE=1 SV=1	8	10	11.8376	11.5874	11.674	11.6975	11.6877	11.4631	11.7125	11.6858	11.5754	-0.0267129	0.0698802	0.981654	0.851373
Q15370	Elongin-B OS=Homo sapiens OX=9606 GN=ELOB PE=1 SV=1	6	6	12.8027	12.7177	12.8081	12.6488	12.8289	12.6794	12.7602	12.7284	12.7542	-0.0317755	0.119992	0.978216	0.758592
O43169	Cytochrome b5 type B OS=Homo sapiens OX=9606 GN=CYB5B PE=1 SV=2	3	3	10.6392	10.7225	10.7198	10.8338	10.862	11.1345	10.6809	10.7768	10.9982	0.0959668	0.512562	1.06878	0.307212
P23284	Peptidyl-prolyl cis-trans isomerase B OS=Homo sapiens OX=9606 GN=PPIB PE=1 SV=2	13	18	15.5805	15.4464	15.4966	15.489	15.5493	15.5485	15.5135	15.4928	15.5489	-0.020668	0.103859	0.985776	0.787301
P61758	Prefoldin subunit 3 OS=Homo sapiens OX=9606 GN=VBP1 PE=1 SV=3	2	4	11.4601	11.2688	11.2236	11.1709	11.447	11.5404	11.3645	11.1973	11.4937	-0.167215	0.630725	0.89056	0.234032
P26641	Elongation factor 1-gamma OS=Homo sapiens OX=9606 GN=EEF1G PE=1 SV=3	23	35	17.1453	17.0414	17.0526	17.0323	17.0566	17.0392	17.0933	17.0425	17.0479	-0.0508852	0.358536	0.965344	0.43799
Q9Y3B4	Splicing factor 3B subunit 6 OS=Homo sapiens OX=9606 GN=SF3B6 PE=1 SV=1	2	3	8.49532	8.34571	7.5897	8.8518	8.68309	8.67477	8.42051	8.22075	8.67893	-0.199767	0.106233	0.870691	0.783009
P17174	Aspartate aminotransferase, cytoplasmic OS=Homo sapiens OX=9606 GN=GOT1 PE=1 SV=3	11	15	14.0579	13.9911	14.0525	13.9805	13.9766	13.9999	14.0245	14.0165	13.9882	-0.00802946	0.0530005	0.99445	0.885115
P83731	60S ribosomal protein L24 OS=Homo sapiens OX=9606 GN=RPL24 PE=1 SV=1	7	8	15.0825	15.0776	15.1436	15.17	15.2347	15.2186	15.0801	15.1568	15.2267	0.0767474	1.53482	1.05464	0.0291861
P54886	Delta-1-pyrroline-5-carboxylate synthase OS=Homo sapiens OX=9606 GN=ALDH18A1 PE=1 SV=2	18	23	14.3226	14.2812	14.3836	14.3106	14.4001	14.4471	14.3019	14.3471	14.4236	0.0451646	0.403941	1.0318	0.394511
P27824	Calnexin OS=Homo sapiens OX=9606 GN=CANX PE=1 SV=2	12	14	15.4125	15.5718	15.6585	15.5202	15.4287	15.3898	15.4921	15.5894	15.4093	0.0972171	0.343053	1.06971	0.453886
Q15185	Prostaglandin E synthase 3 OS=Homo sapiens OX=9606 GN=PTGES3 PE=1 SV=1	4	5	15.0455	14.9675	15.0599	14.8773	14.8817	14.968	15.0065	14.9686	14.9248	-0.037899	0.131067	0.974072	0.73949
O94903	Pyridoxal phosphate homeostasis protein OS=Homo sapiens OX=9606 GN=PLPBP PE=1 SV=1	2	3	10.4092	10.2267	10.2767	10.2367	10.2816	10.0505	10.3179	10.2567	10.166	-0.0612178	0.236897	0.958455	0.579566
Q14694	Ubiquitin carboxyl-terminal hydrolase 10 OS=Homo sapiens OX=9606 GN=USP10 PE=1 SV=2	7	7	11.9132	11.8614	11.9115	11.8304	11.8766	12.0841	11.8873	11.8709	11.9803	-0.0163698	0.115759	0.988717	0.766021
P00491	Purine nucleoside phosphorylase OS=Homo sapiens OX=9606 GN=PNP PE=1 SV=2	8	8	11.5501	11.4063	11.7073	11.5198	11.4668	11.5939	11.4782	11.6135	11.5303	0.135327	0.43105	1.09834	0.370638
P04075	Fructose-bisphosphate aldolase A OS=Homo sapiens OX=9606 GN=ALDOA PE=1 SV=2	21	37	16.8751	16.855	16.9274	16.8814	16.8677	16.902	16.865	16.9044	16.8849	0.0393915	0.589497	1.02768	0.257337
Q9Y263	Phospholipase A-2-activating protein OS=Homo sapiens OX=9606 GN=PLAA PE=1 SV=2	5	7	10.2891	10.2299	10.2787	10.1524	10.4309	10.0297	10.2595	10.2155	10.2303	-0.0439596	0.227062	0.969989	0.592841
Q92922	SWI/SNF complex subunit SMARCC1 OS=Homo sapiens OX=9606 GN=SMARCC1 PE=1 SV=3	3	9	12.4303	12.3962	12.5006	12.3961	12.4629	12.3176	12.4133	12.4483	12.3902	0.0350862	0.229955	1.02462	0.588905
Q969Z0	FAST kinase domain-containing protein 4 OS=Homo sapiens OX=9606 GN=TBRG4 PE=1 SV=1	10	15	13.1656	13.2773	12.8489	13.124	13.2136	13.178	13.2214	12.9865	13.1958	-0.234981	0.594743	0.849696	0.254248
Q7L1Q6	Basic leucine zipper and W2 domain-containing protein 1 OS=Homo sapiens OX=9606 GN=BZW1 PE=1 SV=1	11	23	13.8535	13.6611	13.6831	13.6759	13.7692	13.6824	13.7573	13.6795	13.7258	-0.0778151	0.297638	0.947492	0.50392
O00232	26S proteasome non-ATPase regulatory subunit 12 OS=Homo sapiens OX=9606 GN=PSMD12 PE=1 SV=3	17	23	14.3008	14.2486	14.4934	14.2276	14.2735	15.1627	14.2747	14.3605	14.7181	0.0858402	0.228337	1.06131	0.591103
Q15293	Reticulocalbin-1 OS=Homo sapiens OX=9606 GN=RCN1 PE=1 SV=1	8	8	12.495	12.2417	12.2734	12.1985	12.5166	12.2913	12.3683	12.2359	12.404	-0.132365	0.374882	0.912334	0.421811
Q14847	LIM and SH3 domain protein 1 OS=Homo sapiens OX=9606 GN=LASP1 PE=1 SV=2	2	2	10.4703	10.2153	10.5259	10.4143	10.3264	10.4778	10.3428	10.4701	10.4021	0.127316	0.340139	1.09226	0.456942
Q14257	Reticulocalbin-2 OS=Homo sapiens OX=9606 GN=RCN2 PE=1 SV=1	5	5	11.6177	11.6874	11.6565	11.5322	11.744	11.7206	11.6526	11.5943	11.7323	-0.0582108	0.300988	0.960454	0.500048
P52565	Rho GDP-dissociation inhibitor 1 OS=Homo sapiens OX=9606 GN=ARHGDIA PE=1 SV=3	7	8	14.1637	14.1307	14.1121	14.0531	14.2157	14.1867	14.1472	14.0826	14.2012	-0.0645771	0.707709	0.956226	0.196016
Q8N6H7	ADP-ribosylation factor GTPase-activating protein 2 OS=Homo sapiens OX=9606 GN=ARFGAP2 PE=1 SV=1	3	4	10.1058	9.7981	9.83934	9.76894	10.3141	10.0821	9.95195	9.80414	10.1981	-0.147805	0.348853	0.902623	0.447865
Q04837	Single-stranded DNA-binding protein, mitochondrial OS=Homo sapiens OX=9606 GN=SSBP1 PE=1 SV=1	8	10	13.2717	13.0182	13.0801	13.0454	13.0807	12.9665	13.1449	13.0628	13.0236	-0.0821829	0.231849	0.944627	0.586342
P16104	Histone H2AX OS=Homo sapiens OX=9606 GN=H2AFX PE=1 SV=2	3	3	12.0684	11.9688	12.1691	12.5464	11.5057	12.9384	12.0186	12.3577	12.2221	0.339109	0.649081	1.26498	0.224346
Q06124	Tyrosine-protein phosphatase non-receptor type 11 OS=Homo sapiens OX=9606 GN=PTPN11 PE=1 SV=2	6	7	11.8064	11.8422	11.8173	11.8343	11.8211	11.8785	11.8243	11.8258	11.8498	0.00152111	0.02417	1.00105	0.945867
P30048	Thioredoxin-dependent peroxide reductase, mitochondrial OS=Homo sapiens OX=9606 GN=PRDX3 PE=1 SV=3	11	16	15.0997	15.1021	15.0983	15.037	15.0966	15.0682	15.1009	15.0676	15.0824	-0.0332613	0.406998	0.977209	0.391744
D6R9P3	Heterogeneous nuclear ribonucleoprotein A/B OS=Homo sapiens OX=9606 GN=HNRNPAB PE=1 SV=1	9	16	13.8306	13.7387	13.9414	13.8982	13.9719	13.821	13.7847	13.9198	13.8964	0.135133	0.932248	1.09819	0.116883
O75521	Enoyl-CoA delta isomerase 2, mitochondrial OS=Homo sapiens OX=9606 GN=ECI2 PE=1 SV=4	5	6	11.0629	11.0172	11.1182	11.0131	11.1257	10.8715	11.0401	11.0656	10.9986	0.0255356	0.15525	1.01786	0.699439
P14735	Insulin-degrading enzyme OS=Homo sapiens OX=9606 GN=IDE PE=1 SV=4	6	13	11.8398	11.7426	11.9887	11.6699	11.4151	12.0241	11.7912	11.8293	11.7196	0.0380898	0.0754845	1.02675	0.840457
P08758	Annexin A5 OS=Homo sapiens OX=9606 GN=ANXA5 PE=1 SV=2	14	19	14.6184	14.562	14.6619	14.6476	14.7673	14.6575	14.5902	14.6548	14.7124	0.0645642	0.805285	1.04577	0.156572
A1L0T0	Acetolactate synthase-like protein OS=Homo sapiens OX=9606 GN=ILVBL PE=1 SV=2	4	6	10.4317	10.5774	10.6078	10.4044	10.6338	10.4446	10.5045	10.5061	10.5392	0.00154972	0.00382125	1.00107	0.99124
Q2NL82	Pre-rRNA-processing protein TSR1 homolog OS=Homo sapiens OX=9606 GN=TSR1 PE=1 SV=1	4	9	11.0902	10.9808	11.1549	11.1485	11.2173	11.3027	11.0355	11.1517	11.26	0.116207	0.774157	1.08388	0.168207
P55196	Afadin OS=Homo sapiens OX=9606 GN=AFDN PE=1 SV=3	2	3	7.31501	7.2618	7.03103	7.14619	7.3493	6.91624	7.2884	7.08861	7.13277	-0.199793	1.05685	0.870675	0.0877299
P08621	U1 small nuclear ribonucleoprotein 70 kDa OS=Homo sapiens OX=9606 GN=SNRNP70 PE=1 SV=2	6	10	11.0551	10.9779	10.8482	11.1074	11.0701	11.2459	11.0165	10.9778	11.158	-0.0386782	0.0959359	0.973547	0.801796
P61086	Ubiquitin-conjugating enzyme E2 K OS=Homo sapiens OX=9606 GN=UBE2K PE=1 SV=3	3	10	11.9579	11.9485	11.8287	11.7305	11.9468	11.9493	11.9532	11.7796	11.948	-0.17359	1.14144	0.886634	0.0722033
P49902	Cytosolic purine 5'-nucleotidase OS=Homo sapiens OX=9606 GN=NT5C2 PE=1 SV=1	13	16	13.2537	13.162	13.2709	13.1221	13.178	13.0811	13.2079	13.1965	13.1295	-0.0113626	0.0417202	0.992155	0.908406
Q15029	116 kDa U5 small nuclear ribonucleoprotein component OS=Homo sapiens OX=9606 GN=EFTUD2 PE=1 SV=1	15	20	13.1866	13.0759	13.2457	13.2146	13.0992	13.1124	13.1312	13.2302	13.1058	0.0989642	0.643273	1.071	0.227367
Q13098	COP9 signalosome complex subunit 1 OS=Homo sapiens OX=9606 GN=GPS1 PE=1 SV=4	6	8	13.283	13.2192	13.4755	13.2808	13.266	13.2822	13.2511	13.3781	13.2741	0.127019	0.467616	1.09203	0.340709
Q9BSJ8	Extended synaptotagmin-1 OS=Homo sapiens OX=9606 GN=ESYT1 PE=1 SV=1	12	18	12.2599	12.2578	12.2163	12.2725	12.2838	12.2801	12.2589	12.2444	12.282	-0.0144796	0.181887	0.990014	0.657829
P25325	3-mercaptopyruvate sulfurtransferase OS=Homo sapiens OX=9606 GN=MPST PE=1 SV=3	7	10	11.825	11.8847	11.6992	11.6702	11.7693	11.9341	11.8549	11.6847	11.8517	-0.170153	1.44331	0.888749	0.0360324
Q9NWU2	Glucose-induced degradation protein 8 homolog OS=Homo sapiens OX=9606 GN=GID8 PE=1 SV=1	2	2	8.98256	8.82656	8.9376	8.87806	9.09104	8.90631	8.90456	8.90783	8.99867	0.00327063	0.0121956	1.00227	0.972309
O75477	Erlin-1 OS=Homo sapiens OX=9606 GN=ERLIN1 PE=1 SV=1	4	6	10.0102	10.2389	10.3838	10.3019	9.92603	10.2629	10.1245	10.3429	10.0944	0.21836	0.669539	1.16341	0.214023
P02765	Alpha-2-HS-glycoprotein OS=Homo sapiens OX=9606 GN=AHSG PE=1 SV=1	5	6	15.0143	15.6953	15.1608	15.7693	14.6066	15.5172	15.3548	15.465	15.0619	0.11016	0.079959	1.07935	0.831842
Q13162	Peroxiredoxin-4 OS=Homo sapiens OX=9606 GN=PRDX4 PE=1 SV=1	7	12	13.7726	13.8517	13.8381	13.7949	13.7932	13.6937	13.8122	13.8165	13.7434	0.00437307	0.0307941	1.00304	0.93155
Q9Y570	Protein phosphatase methylesterase 1 OS=Homo sapiens OX=9606 GN=PPME1 PE=1 SV=3	3	5	9.54937	9.72109	9.79797	9.67282	9.47527	9.56487	9.63523	9.73539	9.52007	0.100162	0.351337	1.07189	0.44531
P42765	3-ketoacyl-CoA thiolase, mitochondrial OS=Homo sapiens OX=9606 GN=ACAA2 PE=1 SV=2	8	9	12.7185	12.7041	12.5982	12.8043	12.7156	12.5853	12.7113	12.7012	12.6504	-0.0100355	0.03082	0.993068	0.931494
Q12769	Nuclear pore complex protein Nup160 OS=Homo sapiens OX=9606 GN=NUP160 PE=1 SV=3	2	7	7.59722	7.76466	7.78401	7.77373	7.77183	7.59181	7.68094	7.77887	7.68182	0.0979323	0.439691	1.07024	0.363337
Q9H3K6	BolA-like protein 2 OS=Homo sapiens OX=9606 GN=BOLA2 PE=1 SV=1	2	3	10.1486	9.88559	9.95384	9.85409	9.5818	10.0348	10.0171	9.90397	9.80832	-0.113132	0.296186	0.924579	0.505609
Q01469	Fatty acid-binding protein 5 OS=Homo sapiens OX=9606 GN=FABP5 PE=1 SV=3	11	12	14.8115	14.6109	14.6426	14.5976	14.7123	14.6704	14.7112	14.6201	14.6914	-0.0911078	0.329003	0.938802	0.46881
Q9UNH7	Sorting nexin-6 OS=Homo sapiens OX=9606 GN=SNX6 PE=1 SV=1	4	9	10.9205	10.55	10.5688	10.5194	10.3763	10.4577	10.7352	10.5441	10.417	-0.191126	0.38298	0.875922	0.414019
P23919	Thymidylate kinase OS=Homo sapiens OX=9606 GN=DTYMK PE=1 SV=4	5	7	10.7553	10.8881	10.9795	10.8933	10.7084	11.4375	10.8217	10.9364	11.0729	0.11469	0.546292	1.08274	0.284255
Q86VS8	Protein Hook homolog 3 OS=Homo sapiens OX=9606 GN=HOOK3 PE=1 SV=2	2	5	7.7163	7.74075	7.69932	7.81091	7.82179	7.82844	7.72852	7.75511	7.82511	0.0265887	0.162826	1.0186	0.687343
O95299	NADH dehydrogenase [ubiquinone] 1 alpha subcomplex subunit 10, mitochondrial OS=Homo sapiens OX=9606 GN=NDUFA10 PE=1 SV=1	3	3	10.1454	9.87641	10.3049	10.2446	10.1655	9.98911	10.0109	10.2748	10.0773	0.263867	0.708492	1.20069	0.195663
P33991	DNA replication licensing factor MCM4 OS=Homo sapiens OX=9606 GN=MCM4 PE=1 SV=5	10	13	13.4031	13.4826	13.2343	13.4257	13.5305	13.5893	13.4428	13.33	13.5599	-0.112839	0.408934	0.924767	0.390001
P14635	G2/mitotic-specific cyclin-B1 OS=Homo sapiens OX=9606 GN=CCNB1 PE=1 SV=1	2	5	7.91442	8.70297	8.40042	8.75518	8.48552	8.33159	8.30869	8.5778	8.40856	0.269107	0.223911	1.20506	0.597158
P41227	N-alpha-acetyltransferase 10 OS=Homo sapiens OX=9606 GN=NAA10 PE=1 SV=1	4	6	12.6373	12.3831	12.4256	12.4069	12.369	12.5219	12.5102	12.4163	12.4455	-0.0939469	0.269374	0.936956	0.537807
P31930	Cytochrome b-c1 complex subunit 1, mitochondrial OS=Homo sapiens OX=9606 GN=UQCRC1 PE=1 SV=3	12	13	13.8799	13.8927	13.9267	14.0637	13.8238	13.9923	13.8863	13.9952	13.9081	0.108923	0.595088	1.07842	0.254046
P41252	Isoleucine--tRNA ligase, cytoplasmic OS=Homo sapiens OX=9606 GN=IARS PE=1 SV=2	31	37	15.2474	15.2353	15.1757	15.2131	15.2868	15.1149	15.2414	15.1944	15.2009	-0.0469685	0.854717	0.967968	0.139728
P61224	Ras-related protein Rap-1b OS=Homo sapiens OX=9606 GN=RAP1B PE=1 SV=1	4	8	12.4698	12.6535	12.7166	12.6654	12.6229	12.7911	12.5616	12.691	12.707	0.129341	0.51172	1.09379	0.307808
Q16186	Proteasomal ubiquitin receptor ADRM1 OS=Homo sapiens OX=9606 GN=ADRM1 PE=1 SV=2	3	4	10.6972	10.3651	10.499	10.1962	10.583	10.3933	10.5311	10.3476	10.4881	-0.18356	0.301193	0.880528	0.499812
Q16531	DNA damage-binding protein 1 OS=Homo sapiens OX=9606 GN=DDB1 PE=1 SV=1	27	31	14.9328	14.8844	14.881	14.8324	14.9338	14.8411	14.9086	14.8567	14.8874	-0.0518498	0.569216	0.964699	0.26964
Q969H8	Myeloid-derived growth factor OS=Homo sapiens OX=9606 GN=MYDGF PE=1 SV=1	3	3	11.9086	11.9688	11.7667	11.8355	11.9092	11.9104	11.9387	11.8011	11.9098	-0.137632	1.02267	0.90901	0.0949136
P02647	Apolipoprotein A-I OS=Homo sapiens OX=9606 GN=APOA1 PE=1 SV=1	2	3	11.6123	11.4828	11.608	11.358	11.2123	11.4095	11.5475	11.483	11.3109	-0.0645442	0.160148	0.956247	0.691596
P30153	Serine/threonine-protein phosphatase 2A 65 kDa regulatory subunit A alpha isoform OS=Homo sapiens OX=9606 GN=PPP2R1A PE=1 SV=4	19	32	15.2595	15.2174	15.2346	15.243	15.3216	15.3473	15.2384	15.2388	15.3345	0.000417709	0.00601891	1.00029	0.986237
P52434	DNA-directed RNA polymerases I, II, and III subunit RPABC3 OS=Homo sapiens OX=9606 GN=POLR2H PE=1 SV=4	3	3	9.96363	9.77365	9.83269	9.88103	9.8858	10.1432	9.86864	9.85686	10.0145	-0.011775	0.0384099	0.991871	0.915356
Q96RP9	Elongation factor G, mitochondrial OS=Homo sapiens OX=9606 GN=GFM1 PE=1 SV=2	4	6	10.8255	10.7223	10.9726	10.7596	10.8872	10.9557	10.7739	10.8661	10.9215	0.0922394	0.286344	1.06602	0.517197
P51571	Translocon-associated protein subunit delta OS=Homo sapiens OX=9606 GN=SSR4 PE=1 SV=1	3	4	11.7795	11.8264	11.9412	11.9686	11.9939	12.0289	11.803	11.9549	12.0114	0.151938	1.51621	1.11106	0.0304643
Q9BZE1	39S ribosomal protein L37, mitochondrial OS=Homo sapiens OX=9606 GN=MRPL37 PE=1 SV=2	2	4	8.22866	8.16488	8.17755	8.35426	8.31316	8.44224	8.19677	8.2659	8.3777	0.0691299	0.268915	1.04908	0.538375
P14868	Aspartate--tRNA ligase, cytoplasmic OS=Homo sapiens OX=9606 GN=DARS PE=1 SV=2	16	22	14.7153	14.5516	14.7285	14.611	14.5438	14.4941	14.6335	14.6697	14.519	0.0362973	0.123134	1.02548	0.753123
P31948	Stress-induced-phosphoprotein 1 OS=Homo sapiens OX=9606 GN=STIP1 PE=1 SV=1	23	35	15.4643	15.3608	15.4477	15.4884	15.5301	15.5372	15.4125	15.4681	15.5337	0.0555348	0.373644	1.03924	0.423015
Q96PU8	Protein quaking OS=Homo sapiens OX=9606 GN=QKI PE=1 SV=1	2	5	10.2635	10.275	10.3573	10.3281	10.5187	10.3899	10.2692	10.3427	10.4543	0.0734482	1.37021	1.05223	0.0426369
O15382	Branched-chain-amino-acid aminotransferase, mitochondrial OS=Homo sapiens OX=9606 GN=BCAT2 PE=1 SV=2	8	8	13.2804	13.2732	13.2103	13.2789	13.2422	13.0555	13.2768	13.2446	13.1488	-0.0321941	0.347811	0.977932	0.44894
Q14241	Elongin-A OS=Homo sapiens OX=9606 GN=ELOA PE=1 SV=2	2	4	8.66005	8.65068	8.78419	8.73237	9.00522	8.7311	8.65536	8.75828	8.86816	0.102919	1.22438	1.07394	0.0596509
P40938	Replication factor C subunit 3 OS=Homo sapiens OX=9606 GN=RFC3 PE=1 SV=2	4	6	12.267	12.3295	12.4349	12.2716	11.962	12.102	12.2983	12.3533	12.032	0.0549893	0.226504	1.03885	0.593602
P02794	Ferritin heavy chain OS=Homo sapiens OX=9606 GN=FTH1 PE=1 SV=2	4	4	10.8678	10.8178	11.0093	11.0581	10.912	10.7452	10.8428	11.0337	10.8286	0.190862	1.49631	1.14145	0.0318923
P46777	60S ribosomal protein L5 OS=Homo sapiens OX=9606 GN=RPL5 PE=1 SV=3	14	16	15.7178	15.56	15.6286	15.5876	15.6946	15.6979	15.6389	15.6081	15.6962	-0.0308099	0.129741	0.978871	0.741753
P35613	Basigin OS=Homo sapiens OX=9606 GN=BSG PE=1 SV=2	3	5	11.8994	11.0277	11.0988	11.0267	10.9515	10.8636	11.4635	11.0627	10.9075	-0.400802	0.340871	0.757437	0.456172
O94826	Mitochondrial import receptor subunit TOM70 OS=Homo sapiens OX=9606 GN=TOMM70 PE=1 SV=1	5	8	10.7577	10.6507	10.6829	10.725	10.889	10.8375	10.7042	10.704	10.8632	-0.000246525	0.00131846	0.999829	0.996969
Q9NYK5	39S ribosomal protein L39, mitochondrial OS=Homo sapiens OX=9606 GN=MRPL39 PE=1 SV=3	4	4	10.6592	10.3016	10.4647	10.4704	10.6686	10.4552	10.4804	10.4676	10.5619	-0.0128498	0.0226228	0.991133	0.949243
O76003	Glutaredoxin-3 OS=Homo sapiens OX=9606 GN=GLRX3 PE=1 SV=2	12	14	13.2976	13.2429	13.29	13.1247	13.2421	13.1975	13.2702	13.2074	13.2198	-0.0628471	0.26327	0.957373	0.545419
Q71RC2	La-related protein 4 OS=Homo sapiens OX=9606 GN=LARP4 PE=1 SV=3	2	4	10.5994	10.4286	10.5797	10.5827	10.5946	10.2198	10.514	10.5812	10.4072	0.0672011	0.289145	1.04768	0.513872
P26038	Moesin OS=Homo sapiens OX=9606 GN=MSN PE=1 SV=3	8	22	13.5331	13.3628	13.4126	13.3318	13.3594	13.2695	13.4479	13.3722	13.3145	-0.0757098	0.295818	0.948875	0.506037
P78371	T-complex protein 1 subunit beta OS=Homo sapiens OX=9606 GN=CCT2 PE=1 SV=4	27	39	16.4307	16.4043	16.3999	16.3532	16.4848	16.4205	16.4175	16.3766	16.4526	-0.0409145	0.573945	0.972039	0.26672
Q6P1J9	Parafibromin OS=Homo sapiens OX=9606 GN=CDC73 PE=1 SV=1	3	4	9.69131	9.76114	9.96546	9.8298	9.77084	9.90018	9.72622	9.89763	9.83551	0.171403	0.813325	1.12615	0.1537
P40939	Trifunctional enzyme subunit alpha, mitochondrial OS=Homo sapiens OX=9606 GN=HADHA PE=1 SV=2	21	25	15.0907	15.0525	15.1532	15.1644	15.218	15.2801	15.0716	15.1588	15.249	0.0872021	1.31629	1.06231	0.0482738
Q93009	Ubiquitin carboxyl-terminal hydrolase 7 OS=Homo sapiens OX=9606 GN=USP7 PE=1 SV=2	24	30	14.2752	14.2895	14.3881	14.4295	14.4198	14.4483	14.2823	14.4088	14.434	0.126446	1.5412	1.0916	0.0287609
O14787	Transportin-2 OS=Homo sapiens OX=9606 GN=TNPO2 PE=1 SV=3	3	10	10.8084	10.924	10.8094	10.7221	10.7931	10.5722	10.8662	10.7657	10.6826	-0.10042	0.523171	0.932761	0.299799
Q9BYD1	39S ribosomal protein L13, mitochondrial OS=Homo sapiens OX=9606 GN=MRPL13 PE=1 SV=1	3	3	9.42636	9.60116	9.45495	9.60279	9.65578	9.45038	9.51376	9.52887	9.55308	0.0151086	0.0423574	1.01053	0.907074
P49458	Signal recognition particle 9 kDa protein OS=Homo sapiens OX=9606 GN=SRP9 PE=1 SV=2	2	2	12.575	12.4485	12.5763	12.5325	12.6092	12.5116	12.5118	12.5544	12.5604	0.0426707	0.229827	1.03002	0.589078
P53999	Activated RNA polymerase II transcriptional coactivator p15 OS=Homo sapiens OX=9606 GN=SUB1 PE=1 SV=3	5	6	12.971	12.8234	13.0548	12.9662	13.0454	13.0337	12.8972	13.0105	13.0395	0.113308	0.496627	1.08171	0.318694
P18031	Tyrosine-protein phosphatase non-receptor type 1 OS=Homo sapiens OX=9606 GN=PTPN1 PE=1 SV=1	3	3	9.6649	9.71406	9.20914	9.53688	9.81333	9.9345	9.68948	9.37301	9.87391	-0.316466	0.706966	0.803034	0.196351
O76021	Ribosomal L1 domain-containing protein 1 OS=Homo sapiens OX=9606 GN=RSL1D1 PE=1 SV=3	2	2	5.77266	6.14406	6.99964	7.06632	7.39928	6.40279	5.95836	7.03298	6.90104	1.07462	1.53063	2.10616	0.029469
P23193	Transcription elongation factor A protein 1 OS=Homo sapiens OX=9606 GN=TCEA1 PE=1 SV=2	6	9	11.0134	10.9718	11.0331	11.1172	10.8262	11.1667	10.9926	11.0751	10.9965	0.0825262	0.656489	1.05887	0.220552
P61513	60S ribosomal protein L37a OS=Homo sapiens OX=9606 GN=RPL37A PE=1 SV=2	3	3	12.0554	11.4987	11.597	11.4775	11.5722	11.529	11.777	11.5372	11.5506	-0.239771	0.311269	0.84688	0.48835
Q9NX40	OCIA domain-containing protein 1 OS=Homo sapiens OX=9606 GN=OCIAD1 PE=1 SV=1	3	5	10.4926	10.4723	10.6815	10.5629	10.3934	10.5967	10.4824	10.6222	10.495	0.139742	0.836315	1.10171	0.145776
Q9NQW7	Xaa-Pro aminopeptidase 1 OS=Homo sapiens OX=9606 GN=XPNPEP1 PE=1 SV=3	4	6	10.5841	10.4611	10.5014	10.4417	10.4089	10.4579	10.5226	10.4716	10.4334	-0.051043	0.27326	0.965238	0.533016
O75131	Copine-3 OS=Homo sapiens OX=9606 GN=CPNE3 PE=1 SV=1	11	13	14.0766	14.0644	14.115	14.0734	14.0322	14.142	14.0705	14.0942	14.0871	0.0236664	0.410797	1.01654	0.388332
Q8NI27	THO complex subunit 2 OS=Homo sapiens OX=9606 GN=THOC2 PE=1 SV=2	4	9	9.32334	9.60134	9.53601	9.6591	9.59604	9.46521	9.46234	9.59756	9.53062	0.135217	0.330141	1.09826	0.467583
Q6IBS0	Twinfilin-2 OS=Homo sapiens OX=9606 GN=TWF2 PE=1 SV=2	5	7	12.47	12.422	12.528	12.4625	12.3364	12.3371	12.446	12.4952	12.3368	0.0492024	0.456776	1.03469	0.34932
Q8N7H5	RNA polymerase II-associated factor 1 homolog OS=Homo sapiens OX=9606 GN=PAF1 PE=1 SV=2	2	2	9.2102	9.15816	9.41023	9.28802	9.37258	9.33421	9.18418	9.34912	9.3534	0.16494	0.882673	1.12112	0.131017
P62318	Small nuclear ribonucleoprotein Sm D3 OS=Homo sapiens OX=9606 GN=SNRPD3 PE=1 SV=1	2	5	13.1121	12.9335	13.1711	13.1184	12.9485	12.9838	13.0228	13.1447	12.9661	0.121895	0.49392	1.08816	0.320686
Q9Y6G9	Cytoplasmic dynein 1 light intermediate chain 1 OS=Homo sapiens OX=9606 GN=DYNC1LI1 PE=1 SV=3	8	9	13.2306	12.5568	12.6806	13.0213	12.5792	12.5857	12.8937	12.8509	12.5824	-0.0427494	0.036128	0.970803	0.920178
P62314	Small nuclear ribonucleoprotein Sm D1 OS=Homo sapiens OX=9606 GN=SNRPD1 PE=1 SV=1	4	6	13.9572	13.9315	14.0375	14.0076	13.8097	13.6578	13.9444	14.0225	13.7338	0.0781522	1.23649	1.05567	0.0580104
P00846	ATP synthase subunit a OS=Homo sapiens OX=9606 GN=MT-ATP6 PE=1 SV=1	2	2	10.5427	10.6983	10.7104	10.6362	10.6067	11.0046	10.6205	10.6733	10.8057	0.0528002	0.219975	1.03728	0.602594
O43852	Calumenin OS=Homo sapiens OX=9606 GN=CALU PE=1 SV=2	8	9	14.0552	13.9462	14.0559	13.9958	14.106	14.0684	14.0007	14.0258	14.0872	0.0250969	0.139254	1.01755	0.725681
B5ME19	Eukaryotic translation initiation factor 3 subunit C-like protein OS=Homo sapiens OX=9606 GN=EIF3CL PE=3 SV=1	16	21	14.2514	14.1926	14.2226	14.2512	14.2247	14.26	14.222	14.2369	14.2424	0.0149035	0.159217	1.01038	0.693079
P40429	60S ribosomal protein L13a OS=Homo sapiens OX=9606 GN=RPL13A PE=1 SV=2	9	14	15.1062	15.0122	15.0408	15.1082	15.1563	15.0995	15.0592	15.0745	15.1279	0.0153041	0.0882416	1.01066	0.816128
Q8NBJ5	Procollagen galactosyltransferase 1 OS=Homo sapiens OX=9606 GN=COLGALT1 PE=1 SV=1	3	4	10.346	10.2502	10.4818	10.1063	9.92655	10.4778	10.2981	10.294	10.2022	-0.00406885	0.00649639	0.997184	0.985153
Q9UPV0	Centrosomal protein of 164 kDa OS=Homo sapiens OX=9606 GN=CEP164 PE=1 SV=3	3	5	9.49793	9.67996	9.46576	9.57236	9.36945	9.28676	9.58895	9.51906	9.3281	-0.0698848	0.239778	0.952714	0.575734
O00264	Membrane-associated progesterone receptor component 1 OS=Homo sapiens OX=9606 GN=PGRMC1 PE=1 SV=3	2	3	10.9957	10.7056	10.9745	10.8186	10.6665	10.832	10.8506	10.8965	10.7492	0.0459037	0.0933283	1.03233	0.806625
Q8IYS1	Peptidase M20 domain-containing protein 2 OS=Homo sapiens OX=9606 GN=PM20D2 PE=1 SV=2	5	8	10.6068	10.4015	10.5898	10.6037	10.7525	10.6203	10.5042	10.5967	10.6864	0.0925512	0.334133	1.06625	0.463305
P35611	Alpha-adducin OS=Homo sapiens OX=9606 GN=ADD1 PE=1 SV=2	2	3	10.257	10.2094	10.3143	9.74801	10.0475	9.95427	10.2332	10.0312	10.0009	-0.202001	0.258936	0.869344	0.550889
P42126	Enoyl-CoA delta isomerase 1, mitochondrial OS=Homo sapiens OX=9606 GN=ECI1 PE=1 SV=1	5	6	12.2513	12.4189	12.3869	12.4292	12.344	12.3391	12.3351	12.408	12.3415	0.0729246	0.311824	1.05185	0.487726
Q9H4L7	SWI/SNF-related matrix-associated actin-dependent regulator of chromatin subfamily A containing DEAD/H box 1 OS=Homo sapiens OX=9606 GN=SMARCAD1 PE=1 SV=2	3	6	9.05244	9.11294	9.02929	9.02373	8.98461	8.58409	9.08269	9.02651	8.78435	-0.0561767	0.686867	0.96181	0.205652
A0A087WYR3	Tumor protein D54 OS=Homo sapiens OX=9606 GN=TPD52L2 PE=1 SV=1	4	7	11.6422	11.2605	11.7463	11.5102	11.6392	11.6842	11.4514	11.6282	11.6617	0.176867	0.289692	1.13043	0.513225
Q58FG1	Putative heat shock protein HSP 90-alpha A4 OS=Homo sapiens OX=9606 GN=HSP90AA4P PE=5 SV=1	2	6	9.76769	9.32145	9.63591	9.20544	9.23992	9.15681	9.54457	9.42067	9.19837	-0.123895	0.137833	0.917707	0.728059
Q13895	Bystin OS=Homo sapiens OX=9606 GN=BYSL PE=1 SV=3	2	5	9.08927	9.1564	9.35431	9.25709	9.24689	8.45978	9.12284	9.3057	8.85333	0.182864	1.04373	1.13513	0.0904222
Q9UBT2	SUMO-activating enzyme subunit 2 OS=Homo sapiens OX=9606 GN=UBA2 PE=1 SV=2	6	8	11.58	11.5205	11.6802	11.6417	11.5983	11.6876	11.5503	11.6609	11.643	0.110637	1.05004	1.0797	0.0891161
Q13409	Cytoplasmic dynein 1 intermediate chain 2 OS=Homo sapiens OX=9606 GN=DYNC1I2 PE=1 SV=3	4	5	10.5551	10.373	10.5655	10.6982	10.6867	10.8052	10.464	10.6319	10.746	0.167856	0.561097	1.12339	0.274728
Q9UQE7	Structural maintenance of chromosomes protein 3 OS=Homo sapiens OX=9606 GN=SMC3 PE=1 SV=2	10	19	12.823	12.6649	12.7465	12.6295	12.7164	12.6955	12.744	12.688	12.7059	-0.0559726	0.202899	0.961946	0.62676
Q92890	Ubiquitin recognition factor in ER-associated degradation protein 1 OS=Homo sapiens OX=9606 GN=UFD1 PE=1 SV=3	3	4	9.84027	9.84348	9.65911	9.71174	9.79506	9.72177	9.84188	9.68543	9.75841	-0.156448	1.56481	0.897231	0.0272386
Q9NUQ9	Protein FAM49B OS=Homo sapiens OX=9606 GN=FAM49B PE=1 SV=1	2	4	7.25114	7.73555	6.19847	7.45136	8.09333	5.43172	7.49335	6.82491	6.76253	-0.668434	0.372131	0.629189	0.424491
Q9UHI6	Probable ATP-dependent RNA helicase DDX20 OS=Homo sapiens OX=9606 GN=DDX20 PE=1 SV=2	2	4	11.9398	11.8115	11.6672	11.6229	11.6463	11.9729	11.8757	11.6451	11.8096	-0.230594	1.1145	0.852284	0.0768241
O75390	Citrate synthase, mitochondrial OS=Homo sapiens OX=9606 GN=CS PE=1 SV=2	14	16	15.2079	15.0605	15.1038	15.0736	15.1537	15.1516	15.1342	15.0887	15.1527	-0.0454988	0.217089	0.968955	0.606612
P09622	Dihydrolipoyl dehydrogenase, mitochondrial OS=Homo sapiens OX=9606 GN=DLD PE=1 SV=2	7	10	13.1994	13.0232	13.0699	13.0334	13.0669	13.1998	13.1113	13.0517	13.1334	-0.0595932	0.239614	0.959535	0.575952
O75223	Gamma-glutamylcyclotransferase OS=Homo sapiens OX=9606 GN=GGCT PE=1 SV=1	3	4	9.95989	10.1432	9.81758	9.81486	9.50044	10.4293	10.0515	9.81622	9.96489	-0.235312	0.906221	0.849502	0.124102
Q9Y478	5'-AMP-activated protein kinase subunit beta-1 OS=Homo sapiens OX=9606 GN=PRKAB1 PE=1 SV=4	2	3	8.66542	8.8599	8.64083	8.86989	8.73811	8.44725	8.76266	8.75536	8.59268	-0.00730371	0.0151818	0.99495	0.965647
Q9H4A4	Aminopeptidase B OS=Homo sapiens OX=9606 GN=RNPEP PE=1 SV=2	9	10	13.0722	12.9764	13.0936	13.0524	13.028	13.0306	13.0243	13.073	13.0293	0.048718	0.348059	1.03435	0.448685
Q00796	Sorbitol dehydrogenase OS=Homo sapiens OX=9606 GN=SORD PE=1 SV=4	4	6	11.5215	11.7011	11.5424	11.6639	11.6483	11.8597	11.6113	11.6032	11.754	-0.00814247	0.0236637	0.994372	0.94697
P07384	Calpain-1 catalytic subunit OS=Homo sapiens OX=9606 GN=CAPN1 PE=1 SV=1	8	14	12.1769	12.2601	12.3083	12.2205	12.1282	12.4219	12.2185	12.2644	12.275	0.0459151	0.278197	1.03234	0.52699
P17844	Probable ATP-dependent RNA helicase DDX5 OS=Homo sapiens OX=9606 GN=DDX5 PE=1 SV=1	15	29	15.377	15.4141	15.5245	15.4931	15.5082	15.4501	15.3956	15.5088	15.4792	0.113223	1.36426	1.08164	0.043225
P62195	26S proteasome regulatory subunit 8 OS=Homo sapiens OX=9606 GN=PSMC5 PE=1 SV=1	15	19	14.1439	14.1971	14.2048	14.1807	14.2482	14.1664	14.1705	14.1927	14.2073	0.0222096	0.278588	1.01551	0.526516
P07237	Protein disulfide-isomerase OS=Homo sapiens OX=9606 GN=P4HB PE=1 SV=3	30	34	16.4056	16.3042	16.3355	16.2692	16.344	16.3683	16.3549	16.3023	16.3562	-0.0525866	0.321479	0.964206	0.477002
P78347	General transcription factor II-I OS=Homo sapiens OX=9606 GN=GTF2I PE=1 SV=2	18	27	13.5689	13.4402	13.6008	13.5393	13.4291	13.6342	13.5045	13.57	13.5317	0.0655313	0.341806	1.04647	0.455191
Q9Y6M9	NADH dehydrogenase [ubiquinone] 1 beta subcomplex subunit 9 OS=Homo sapiens OX=9606 GN=NDUFB9 PE=1 SV=3	2	2	9.20374	8.87715	9.14511	9.13556	9.22358	8.0253	9.04044	9.14034	8.62444	0.0998907	0.219579	1.07169	0.603144
O15144	Actin-related protein 2/3 complex subunit 2 OS=Homo sapiens OX=9606 GN=ARPC2 PE=1 SV=1	7	9	11.633	11.5376	11.6013	11.4947	11.583	11.6526	11.5853	11.548	11.6178	-0.0373583	0.184711	0.974438	0.653565
P05141	ADP/ATP translocase 2 OS=Homo sapiens OX=9606 GN=SLC25A5 PE=1 SV=7	5	16	13.7547	13.6727	13.7602	13.8031	13.7792	13.6533	13.7137	13.7817	13.7163	0.0679536	0.553036	1.04823	0.279875
Q9H6T3	RNA polymerase II-associated protein 3 OS=Homo sapiens OX=9606 GN=RPAP3 PE=1 SV=2	4	10	11.1562	11.0905	11.1604	11.1051	11.0407	10.9785	11.1234	11.1327	11.0096	0.00936985	0.0717813	1.00652	0.847654
P15927	Replication protein A 32 kDa subunit OS=Homo sapiens OX=9606 GN=RPA2 PE=1 SV=1	5	5	11.922	11.8355	11.7863	11.817	11.5999	11.8712	11.8788	11.8016	11.7355	-0.0771432	0.629558	0.947933	0.234661
P19525	Interferon-induced, double-stranded RNA-activated protein kinase OS=Homo sapiens OX=9606 GN=EIF2AK2 PE=1 SV=2	5	8	10.7214	10.5617	10.5963	10.6416	10.6085	10.6702	10.6416	10.619	10.6394	-0.0225892	0.0909774	0.984464	0.811003
H0Y8X4	2'-deoxynucleoside 5'-phosphate N-hydrolase 1 (Fragment) OS=Homo sapiens OX=9606 GN=DNPH1 PE=1 SV=1	4	6	11.7507	11.6146	11.5228	11.6637	11.5392	11.4439	11.6827	11.5933	11.4916	-0.0894251	0.339492	0.939897	0.457623
Q12905	Interleukin enhancer-binding factor 2 OS=Homo sapiens OX=9606 GN=ILF2 PE=1 SV=2	15	16	15.1666	15.2482	15.2646	15.2038	15.2874	15.2804	15.2074	15.2342	15.2839	0.0267982	0.186611	1.01875	0.650712
Q15404	Ras suppressor protein 1 OS=Homo sapiens OX=9606 GN=RSU1 PE=1 SV=3	4	4	10.2769	10.3349	10.3567	10.3749	10.4758	10.5866	10.3059	10.3658	10.5312	0.0599141	0.727002	1.0424	0.187498
Q9Y3U8	60S ribosomal protein L36 OS=Homo sapiens OX=9606 GN=RPL36 PE=1 SV=3	2	3	12.4399	12.5184	12.6748	12.5441	12.5016	12.85	12.4792	12.6095	12.6758	0.130304	0.639251	1.09452	0.229482
P60709	Actin, cytoplasmic 1 OS=Homo sapiens OX=9606 GN=ACTB PE=1 SV=1	14	41	18.9183	18.7118	18.7338	18.7593	18.7345	18.7687	18.815	18.7465	18.7516	-0.0685253	0.238175	0.953612	0.577863
P06733	Alpha-enolase OS=Homo sapiens OX=9606 GN=ENO1 PE=1 SV=2	29	47	18.7127	18.5767	18.6621	18.62	18.6272	18.555	18.6447	18.6411	18.5911	-0.00361156	0.0158565	0.9975	0.964148
P54920	Alpha-soluble NSF attachment protein OS=Homo sapiens OX=9606 GN=NAPA PE=1 SV=3	7	8	12.2989	12.1507	12.1893	12.1801	12.3216	12.0347	12.2248	12.1847	12.1782	-0.0400596	0.191491	0.972615	0.643441
P61970	Nuclear transport factor 2 OS=Homo sapiens OX=9606 GN=NUTF2 PE=1 SV=1	6	6	14.0723	13.9558	13.9821	13.9819	14.0251	14.0223	14.0141	13.982	14.0237	-0.0320458	0.19545	0.978032	0.637603
O43175	D-3-phosphoglycerate dehydrogenase OS=Homo sapiens OX=9606 GN=PHGDH PE=1 SV=4	22	25	15.2618	15.1591	15.293	15.2507	15.2903	15.2882	15.2104	15.2718	15.2892	0.0613942	0.415581	1.04347	0.384078
Q13257	Mitotic spindle assembly checkpoint protein MAD2A OS=Homo sapiens OX=9606 GN=MAD2L1 PE=1 SV=1	2	3	10.0578	10.0291	10.3022	10.3214	10.2924	9.86925	10.0435	10.3118	10.0808	0.268298	2.3865	1.20439	0.00410673
P18858	DNA ligase 1 OS=Homo sapiens OX=9606 GN=LIG1 PE=1 SV=1	6	9	10.1922	10.3809	10.4631	10.5747	10.6594	10.3833	10.2866	10.5189	10.5213	0.232347	0.774313	1.17474	0.168146
Q9Y2W1	Thyroid hormone receptor-associated protein 3 OS=Homo sapiens OX=9606 GN=THRAP3 PE=1 SV=2	3	4	10.7564	10.2358	10.5198	10.5232	10.2638	10.5799	10.4961	10.5215	10.4219	0.0254083	0.0309807	1.01777	0.931149
Q07157	Tight junction protein ZO-1 OS=Homo sapiens OX=9606 GN=TJP1 PE=1 SV=3	4	6	9.40879	9.37693	9.48649	9.41765	9.27907	8.6066	9.39286	9.45207	8.94284	0.0592046	0.586855	1.04189	0.258908
P25788	Proteasome subunit alpha type-3 OS=Homo sapiens OX=9606 GN=PSMA3 PE=1 SV=2	6	10	13.8601	13.6212	13.6586	13.6868	13.725	13.679	13.7407	13.6727	13.702	-0.0679512	0.201364	0.953992	0.628979
Q8NE71	ATP-binding cassette sub-family F member 1 OS=Homo sapiens OX=9606 GN=ABCF1 PE=1 SV=2	4	5	9.68112	9.74916	9.38585	9.56522	9.82183	10.2783	9.71514	9.47553	10.0501	-0.239606	0.886765	0.846977	0.129788
P82650	28S ribosomal protein S22, mitochondrial OS=Homo sapiens OX=9606 GN=MRPS22 PE=1 SV=1	3	4	9.38989	9.11169	9.23497	9.1525	9.41703	8.80529	9.25079	9.19373	9.11116	-0.057055	0.135434	0.961224	0.732093
Q9NUQ8	ATP-binding cassette sub-family F member 3 OS=Homo sapiens OX=9606 GN=ABCF3 PE=1 SV=2	2	2	7.2768	7.73738	6.87333	8.41483	8.76173	7.25844	7.50709	7.64408	8.01009	0.136989	0.0552967	1.09961	0.880447
P25205	DNA replication licensing factor MCM3 OS=Homo sapiens OX=9606 GN=MCM3 PE=1 SV=3	19	21	14.1958	14.0831	14.1339	14.1324	14.2322	14.0295	14.1395	14.1332	14.1308	-0.00629139	0.0355999	0.995649	0.921298
O95573	Long-chain-fatty-acid--CoA ligase 3 OS=Homo sapiens OX=9606 GN=ACSL3 PE=1 SV=3	10	15	12.2421	12.1418	12.1561	12.1456	12.4605	12.0347	12.192	12.1509	12.2476	-0.0411029	0.300374	0.971912	0.500755
P62140	Serine/threonine-protein phosphatase PP1-beta catalytic subunit OS=Homo sapiens OX=9606 GN=PPP1CB PE=1 SV=3	3	17	11.7266	11.494	11.4785	11.5642	11.5352	11.3917	11.6103	11.5214	11.4635	-0.0889339	0.261552	0.940217	0.54758
Q9P016	Thymocyte nuclear protein 1 OS=Homo sapiens OX=9606 GN=THYN1 PE=1 SV=1	3	5	8.60001	8.47554	8.72573	8.47791	8.60988	8.43151	8.53777	8.60182	8.5207	0.0640492	0.161452	1.0454	0.689521
P78527	DNA-dependent protein kinase catalytic subunit OS=Homo sapiens OX=9606 GN=PRKDC PE=1 SV=3	93	123	16.4669	16.4083	16.4837	16.5427	16.5533	16.3794	16.4376	16.5132	16.4664	0.0755816	0.676342	1.05379	0.210697
Q9H078	Caseinolytic peptidase B protein homolog OS=Homo sapiens OX=9606 GN=CLPB PE=1 SV=1	2	6	9.08444	8.81841	9.20456	8.96204	8.97567	9.60261	8.95142	9.0833	9.28914	0.131876	0.267617	1.09572	0.539987
P51398	28S ribosomal protein S29, mitochondrial OS=Homo sapiens OX=9606 GN=DAP3 PE=1 SV=1	4	7	10.4691	10.5229	10.3984	10.5039	10.5682	10.3714	10.496	10.4511	10.4698	-0.0448742	0.277675	0.969374	0.527625
Q07960	Rho GTPase-activating protein 1 OS=Homo sapiens OX=9606 GN=ARHGAP1 PE=1 SV=1	3	3	9.07775	9.28743	9.13527	9.07227	9.08848	9.42288	9.18259	9.10377	9.25568	-0.0788183	0.262574	0.946833	0.546293
O00429	Dynamin-1-like protein OS=Homo sapiens OX=9606 GN=DNM1L PE=1 SV=2	12	15	12.3609	12.399	12.2897	12.4373	12.4722	12.4553	12.38	12.3635	12.4638	-0.0165095	0.0713033	0.988622	0.848588
O15027	Protein transport protein Sec16A OS=Homo sapiens OX=9606 GN=SEC16A PE=1 SV=3	4	5	10.3747	10.4383	10.45	10.4574	10.5192	10.1997	10.4065	10.4537	10.3594	0.0472612	0.556287	1.0333	0.277788
Q9HB71	Calcyclin-binding protein OS=Homo sapiens OX=9606 GN=CACYBP PE=1 SV=2	11	12	15.4288	15.4161	15.4655	15.3815	15.5362	15.4017	15.4225	15.4235	15.469	0.00106001	0.00772843	1.00074	0.982362
Q14160	Protein scribble homolog OS=Homo sapiens OX=9606 GN=SCRIB PE=1 SV=4	5	10	10.0794	10.4573	10.4721	10.3199	10.3771	10.5006	10.2683	10.396	10.4388	0.127693	0.22565	1.09254	0.594771
P11172	Uridine 5'-monophosphate synthase OS=Homo sapiens OX=9606 GN=UMPS PE=1 SV=1	5	7	12.4176	12.3996	12.4967	12.363	12.5145	12.4273	12.4086	12.4299	12.4709	0.0212231	0.106286	1.01482	0.782913
P48643	T-complex protein 1 subunit epsilon OS=Homo sapiens OX=9606 GN=CCT5 PE=1 SV=1	28	37	16.6096	16.5324	16.5151	16.563	16.6404	16.6364	16.571	16.5391	16.6384	-0.0319481	0.255978	0.978099	0.554654
F8VZQ9	SAP domain-containing ribonucleoprotein OS=Homo sapiens OX=9606 GN=SARNP PE=1 SV=1	3	5	10.6551	10.0561	10.4414	10.2812	10.5879	10.2987	10.3556	10.3613	10.4433	0.00569248	0.00567488	1.00395	0.987018
A8MWD9	Putative small nuclear ribonucleoprotein G-like protein 15 OS=Homo sapiens OX=9606 GN=SNRPGP15 PE=5 SV=2	2	2	11.4235	11.3496	11.491	11.5234	11.3866	11.4071	11.3866	11.5072	11.3969	0.120636	1.01695	1.08721	0.0961728
Q99627	COP9 signalosome complex subunit 8 OS=Homo sapiens OX=9606 GN=COPS8 PE=1 SV=1	2	3	8.9291	8.82201	8.9222	8.72964	9.04397	9.10545	8.87555	8.82592	9.07471	-0.049633	0.157099	0.966182	0.696467
P18669	Phosphoglycerate mutase 1 OS=Homo sapiens OX=9606 GN=PGAM1 PE=1 SV=2	21	23	16.9819	16.8891	17.0122	16.955	16.9218	16.918	16.9355	16.9836	16.9199	0.0480518	0.32697	1.03387	0.47101
Q15003	Condensin complex subunit 2 OS=Homo sapiens OX=9606 GN=NCAPH PE=1 SV=3	7	9	11.4414	11.419	11.3018	11.4711	11.3905	11.2797	11.4302	11.3864	11.3351	-0.0437813	0.181076	0.970109	0.659058
P26373	60S ribosomal protein L13 OS=Homo sapiens OX=9606 GN=RPL13 PE=1 SV=4	9	10	15.2623	15.2074	15.2683	15.2465	15.3506	15.3798	15.2348	15.2574	15.3652	0.0225673	0.28037	1.01577	0.524361
P42224	Signal transducer and activator of transcription 1-alpha/beta OS=Homo sapiens OX=9606 GN=STAT1 PE=1 SV=2	5	9	12.114	12.0341	12.1174	12.0341	11.9698	12.1202	12.074	12.0758	12.045	0.00173712	0.0093348	1.0012	0.978735
Q9BVM2	Protein DPCD OS=Homo sapiens OX=9606 GN=DPCD PE=1 SV=2	2	3	8.25206	7.28102	7.31038	7.75104	7.80012	8.31494	7.76654	7.53071	8.05753	-0.235833	0.153976	0.849194	0.701494
O95433	Activator of 90 kDa heat shock protein ATPase homolog 1 OS=Homo sapiens OX=9606 GN=AHSA1 PE=1 SV=1	13	15	14.393	14.3332	14.3638	14.3082	14.3968	14.4544	14.3631	14.336	14.4256	-0.0271091	0.240443	0.981385	0.574854
P63241	Eukaryotic translation initiation factor 5A-1 OS=Homo sapiens OX=9606 GN=EIF5A PE=1 SV=2	15	20	16.2931	16.1565	16.2332	16.1401	16.239	16.2003	16.2248	16.1866	16.2196	-0.0381708	0.161489	0.973889	0.689463
Q9Y5L0	Transportin-3 OS=Homo sapiens OX=9606 GN=TNPO3 PE=1 SV=3	4	5	11.264	11.2744	11.3876	11.2617	11.2903	11.1674	11.2692	11.3246	11.2288	0.055459	0.32545	1.03919	0.472661
P51991	Heterogeneous nuclear ribonucleoprotein A3 OS=Homo sapiens OX=9606 GN=HNRNPA3 PE=1 SV=2	10	15	13.8483	13.8741	13.9906	13.9842	13.9786	13.9322	13.8612	13.9874	13.9554	0.126222	1.96095	1.09143	0.0109408
P22061	Protein-L-isoaspartate(D-aspartate) O-methyltransferase OS=Homo sapiens OX=9606 GN=PCMT1 PE=1 SV=4	6	7	12.3836	12.0434	12.0774	12.1008	12.1795	12.1924	12.2135	12.0891	12.1859	-0.124412	0.266447	0.917378	0.541443
O60271	C-Jun-amino-terminal kinase-interacting protein 4 OS=Homo sapiens OX=9606 GN=SPAG9 PE=1 SV=4	3	8	9.06295	9.08412	9.25614	9.272	9.03283	9.31469	9.07354	9.26407	9.17376	0.19053	2.32026	1.14118	0.00478348
Q15043	Zinc transporter ZIP14 OS=Homo sapiens OX=9606 GN=SLC39A14 PE=1 SV=3	2	3	9.81713	10.1085	10.13	10.1001	10.4933	9.9815	9.96282	10.115	10.2374	0.152227	0.389576	1.11128	0.407779
A6NCE7	Microtubule-associated proteins 1A/1B light chain 3 beta 2 OS=Homo sapiens OX=9606 GN=MAP1LC3B2 PE=2 SV=1	3	3	11.8076	11.7018	11.6002	11.8302	11.9376	11.8927	11.7547	11.7152	11.9152	-0.0394917	0.105374	0.972998	0.78456
P10253	Lysosomal alpha-glucosidase OS=Homo sapiens OX=9606 GN=GAA PE=1 SV=4	3	4	10.3931	10.5592	10.3837	10.3786	10.4245	10.4642	10.4762	10.3811	10.4443	-0.0950265	0.430198	0.936255	0.371366
Q15021	Condensin complex subunit 1 OS=Homo sapiens OX=9606 GN=NCAPD2 PE=1 SV=3	14	19	12.6438	12.6424	12.7099	12.6595	12.6181	12.5594	12.6431	12.6847	12.5887	0.0415859	0.61769	1.02924	0.241162
P61981	14-3-3 protein gamma OS=Homo sapiens OX=9606 GN=YWHAG PE=1 SV=2	6	11	13.1164	13.0428	13.0028	12.812	13.0533	13.0392	13.0796	12.9074	13.0462	-0.172216	0.630388	0.887478	0.234213
O95292	Vesicle-associated membrane protein-associated protein B/C OS=Homo sapiens OX=9606 GN=VAPB PE=1 SV=3	4	8	11.504	11.6348	11.5681	11.7467	11.5216	11.8051	11.5694	11.6574	11.6633	0.0879898	0.292458	1.06289	0.509967
Q9H3U1	Protein unc-45 homolog A OS=Homo sapiens OX=9606 GN=UNC45A PE=1 SV=1	14	18	12.4954	12.5638	12.5595	12.5453	12.5984	12.5136	12.5296	12.5524	12.556	0.0228353	0.23636	1.01595	0.580284
E9PRY8	Elongation factor 1-delta OS=Homo sapiens OX=9606 GN=EEF1D PE=1 SV=1	6	16	14.0492	13.7461	13.7723	13.7978	13.9013	13.8696	13.8976	13.7851	13.8855	-0.112581	0.27069	0.924932	0.536179
Q14204	Cytoplasmic dynein 1 heavy chain 1 OS=Homo sapiens OX=9606 GN=DYNC1H1 PE=1 SV=5	77	107	15.6269	15.5986	15.5946	15.5692	15.583	15.4879	15.6127	15.5819	15.5354	-0.0308456	0.609213	0.978846	0.245916
Q12996	Cleavage stimulation factor subunit 3 OS=Homo sapiens OX=9606 GN=CSTF3 PE=1 SV=1	3	5	9.89733	9.53321	9.40448	9.85994	9.43477	9.24031	9.71527	9.63221	9.33754	-0.0830641	0.0955453	0.94405	0.802518
Q9UNS2	COP9 signalosome complex subunit 3 OS=Homo sapiens OX=9606 GN=COPS3 PE=1 SV=3	5	11	11.038	11.0765	11.0926	11.0527	11.0623	11.0568	11.0572	11.0726	11.0595	0.0153928	0.197477	1.01073	0.634634
O43290	U4/U6.U5 tri-snRNP-associated protein 1 OS=Homo sapiens OX=9606 GN=SART1 PE=1 SV=1	2	4	9.40011	9.34819	9.39002	9.35162	8.97411	9.60461	9.37415	9.37082	9.28936	-0.00333357	0.0328344	0.997692	0.927183
O95881	Thioredoxin domain-containing protein 12 OS=Homo sapiens OX=9606 GN=TXNDC12 PE=1 SV=1	4	4	12.3602	12.216	12.4397	12.2608	12.2006	12.419	12.2881	12.3503	12.3098	0.0621576	0.19199	1.04403	0.642703
Q8IX12	Cell division cycle and apoptosis regulator protein 1 OS=Homo sapiens OX=9606 GN=CCAR1 PE=1 SV=2	3	7	10.6417	11.4385	11.5786	10.7925	10.9292	10.6912	11.0401	11.1856	10.8102	0.145427	0.0865644	1.10606	0.819286
P62879	Guanine nucleotide-binding protein G(I)/G(S)/G(T) subunit beta-2 OS=Homo sapiens OX=9606 GN=GNB2 PE=1 SV=3	2	6	10.1644	10.2839	10.1996	10.3146	10.2779	10.041	10.2241	10.2571	10.1594	0.0329676	0.137038	1.02311	0.729394
Q8NBQ5	Estradiol 17-beta-dehydrogenase 11 OS=Homo sapiens OX=9606 GN=HSD17B11 PE=1 SV=3	4	5	9.76153	8.9623	9.10365	9.02901	9.45049	9.87245	9.36192	9.06633	9.66147	-0.295584	0.269124	0.814742	0.538116
Q7L5N1	COP9 signalosome complex subunit 6 OS=Homo sapiens OX=9606 GN=COPS6 PE=1 SV=1	6	6	12.3326	12.299	12.3346	12.2078	12.3225	12.2647	12.3158	12.2712	12.2936	-0.0445485	0.246448	0.969593	0.56696
Q9NRX4	14 kDa phosphohistidine phosphatase OS=Homo sapiens OX=9606 GN=PHPT1 PE=1 SV=1	2	2	10.5017	10.2048	10.2937	10.3728	10.4074	10.4649	10.3533	10.3333	10.4362	-0.0199752	0.0416885	0.98625	0.908472
O43396	Thioredoxin-like protein 1 OS=Homo sapiens OX=9606 GN=TXNL1 PE=1 SV=3	11	14	13.3896	13.2117	13.286	13.2532	13.2584	13.1923	13.3006	13.2696	13.2254	-0.0310202	0.116701	0.978728	0.764361
P36405	ADP-ribosylation factor-like protein 3 OS=Homo sapiens OX=9606 GN=ARL3 PE=1 SV=2	3	4	11.9523	12.0402	12.122	11.9335	11.9735	11.829	11.9962	12.0278	11.9012	0.0315433	0.102255	1.0221	0.790215
Q9UKK9	ADP-sugar pyrophosphatase OS=Homo sapiens OX=9606 GN=NUDT5 PE=1 SV=1	5	8	12.1711	12.2952	12.0287	12.1835	12.1006	12.3229	12.2331	12.1061	12.2118	-0.126996	0.483	0.915737	0.328851
Q9NP79	Vacuolar protein sorting-associated protein VTA1 homolog OS=Homo sapiens OX=9606 GN=VTA1 PE=1 SV=1	8	9	13.8584	13.8802	13.843	13.8536	13.8501	13.7869	13.8693	13.8483	13.8185	-0.0209928	0.647363	0.985554	0.225236
Q06830	Peroxiredoxin-1 OS=Homo sapiens OX=9606 GN=PRDX1 PE=1 SV=1	12	21	16.8066	16.5402	16.583	16.551	16.6291	16.614	16.6734	16.567	16.6215	-0.106461	0.291818	0.928864	0.510719
P68032	Actin, alpha cardiac muscle 1 OS=Homo sapiens OX=9606 GN=ACTC1 PE=1 SV=1	2	21	17.4223	17.1746	17.1763	17.2033	17.1801	17.3313	17.2984	17.1898	17.2557	-0.10864	0.323167	0.927462	0.475152
Q9H2G2	STE20-like serine/threonine-protein kinase OS=Homo sapiens OX=9606 GN=SLK PE=1 SV=1	2	7	10.3269	9.92143	9.73099	9.6639	9.77108	9.82259	10.1242	9.69744	9.79683	-0.426722	0.760772	0.74395	0.173472
O94906	Pre-mRNA-processing factor 6 OS=Homo sapiens OX=9606 GN=PRPF6 PE=1 SV=1	3	10	9.2981	9.83471	9.65192	9.94919	9.69329	9.5259	9.5664	9.80055	9.60959	0.234149	0.279848	1.17621	0.524991
Q9H488	GDP-fucose protein O-fucosyltransferase 1 OS=Homo sapiens OX=9606 GN=POFUT1 PE=1 SV=1	3	3	9.47146	9.62347	9.42106	9.5547	9.83747	8.85338	9.54746	9.48788	9.34542	-0.059588	0.210675	0.959538	0.615638
O14776	Transcription elongation regulator 1 OS=Homo sapiens OX=9606 GN=TCERG1 PE=1 SV=2	2	6	9.47656	9.21779	9.43147	9.26426	9.48957	8.93581	9.34718	9.34786	9.21269	0.000685215	0.00136816	1.00048	0.996855
Q9H0U4	Ras-related protein Rab-1B OS=Homo sapiens OX=9606 GN=RAB1B PE=1 SV=1	2	9	11.1166	11.1094	11.1422	11.1475	11.2591	11.3197	11.113	11.1449	11.2894	0.031889	1.71824	1.02235	0.0191319
P49748	Very long-chain specific acyl-CoA dehydrogenase, mitochondrial OS=Homo sapiens OX=9606 GN=ACADVL PE=1 SV=1	13	19	13.1173	13.235	13.2684	13.2707	13.3267	13.1357	13.1761	13.2695	13.2312	0.0933967	0.596386	1.06688	0.253288
Q14116	Interleukin-18 OS=Homo sapiens OX=9606 GN=IL18 PE=1 SV=1	4	4	11.8288	11.9599	11.834	11.9218	11.9232	11.9386	11.8944	11.8779	11.9309	-0.0164542	0.0684716	0.98866	0.854139
P49247	Ribose-5-phosphate isomerase OS=Homo sapiens OX=9606 GN=RPIA PE=1 SV=3	2	2	10.9211	11.1624	10.8828	11.0456	11.0293	11.0205	11.0418	10.9642	11.0249	-0.0775762	0.188882	0.947648	0.647318
Q5H9R7	Serine/threonine-protein phosphatase 6 regulatory subunit 3 OS=Homo sapiens OX=9606 GN=PPP6R3 PE=1 SV=2	6	8	11.1322	11.2836	11.0883	11.2519	11.22	11.3669	11.2079	11.1701	11.2935	-0.0378342	0.11546	0.974116	0.766549
P51116	Fragile X mental retardation syndrome-related protein 2 OS=Homo sapiens OX=9606 GN=FXR2 PE=1 SV=2	2	4	8.86458	8.42756	8.44	8.59643	8.48578	8.4881	8.64607	8.51821	8.48694	-0.12786	0.19585	0.915188	0.637016
Q00610	Clathrin heavy chain 1 OS=Homo sapiens OX=9606 GN=CLTC PE=1 SV=5	73	88	17.6157	17.5562	17.5897	17.5666	17.6012	17.6159	17.586	17.5781	17.6086	-0.00781345	0.0813562	0.994599	0.82917
Q9Y230	RuvB-like 2 OS=Homo sapiens OX=9606 GN=RUVBL2 PE=1 SV=3	16	21	14.9241	14.858	14.8746	14.8548	14.922	14.8588	14.8911	14.8647	14.8904	-0.0263467	0.279811	0.981904	0.525036
Q7L266	Isoaspartyl peptidase/L-asparaginase OS=Homo sapiens OX=9606 GN=ASRGL1 PE=1 SV=2	3	3	9.34373	8.36532	8.91271	8.74568	9.12105	8.7667	8.85452	8.82919	8.94387	-0.0253301	0.0159532	0.982596	0.963933
Q14839	Chromodomain-helicase-DNA-binding protein 4 OS=Homo sapiens OX=9606 GN=CHD4 PE=1 SV=2	4	10	10.1574	10.1964	10.4075	10.3647	10.2646	10.2901	10.1769	10.3861	10.2773	0.209178	1.72985	1.15603	0.0186271
O14950	Myosin regulatory light chain 12B OS=Homo sapiens OX=9606 GN=MYL12B PE=1 SV=2	2	4	11.3486	11.0699	11.348	11.18	11.2603	11.2428	11.2093	11.264	11.2516	0.0547366	0.114295	1.03867	0.768609
P17655	Calpain-2 catalytic subunit OS=Homo sapiens OX=9606 GN=CAPN2 PE=1 SV=6	6	12	10.8824	10.9649	11.0251	11.0445	11.0961	10.9016	10.9236	11.0348	10.9988	0.111209	0.922067	1.08013	0.119656
P07339	Cathepsin D OS=Homo sapiens OX=9606 GN=CTSD PE=1 SV=1	10	12	13.8844	13.7383	13.7085	13.7577	13.8561	13.7849	13.8114	13.7331	13.8205	-0.0782671	0.379978	0.947195	0.41689
P13645	Keratin, type I cytoskeletal 10 OS=Homo sapiens OX=9606 GN=KRT10 PE=1 SV=6	5	12	11.1597	10.5843	10.8237	11.6371	11.059	10.2204	10.872	11.2304	10.6397	0.358383	0.262323	1.28199	0.546609
Q99536	Synaptic vesicle membrane protein VAT-1 homolog OS=Homo sapiens OX=9606 GN=VAT1 PE=1 SV=2	8	9	13.5017	13.5195	13.5586	13.567	13.4305	13.6414	13.5106	13.5628	13.5359	0.0521994	1.47017	1.03684	0.0338715
Q13418	Integrin-linked protein kinase OS=Homo sapiens OX=9606 GN=ILK PE=1 SV=2	3	5	10.3937	10.455	10.6325	10.3886	10.4809	10.4337	10.4243	10.5105	10.4573	0.0862002	0.248861	1.06157	0.563817
P11388	DNA topoisomerase 2-alpha OS=Homo sapiens OX=9606 GN=TOP2A PE=1 SV=3	2	12	10.1988	9.94673	10.1908	10.1681	10.2359	10.1498	10.0728	10.1794	10.1928	0.106657	0.311545	1.07673	0.48804
P30419	Glycylpeptide N-tetradecanoyltransferase 1 OS=Homo sapiens OX=9606 GN=NMT1 PE=1 SV=2	5	8	11.1992	11.0461	11.0892	11.124	11.2295	11.3622	11.1227	11.1066	11.2958	-0.0161147	0.0673467	0.988892	0.856354
Q8WXX5	DnaJ homolog subfamily C member 9 OS=Homo sapiens OX=9606 GN=DNAJC9 PE=1 SV=1	4	8	12.8427	13.2577	13.4499	13.0867	13.064	12.7867	13.0502	13.2683	12.9253	0.21811	0.290847	1.16321	0.511862
P09012	U1 small nuclear ribonucleoprotein A OS=Homo sapiens OX=9606 GN=SNRPA PE=1 SV=3	2	4	11.036	10.8847	10.8833	11.06	10.978	11.1278	10.9604	10.9716	11.0529	0.0112739	0.0307628	1.00785	0.931617
P35250	Replication factor C subunit 2 OS=Homo sapiens OX=9606 GN=RFC2 PE=1 SV=3	4	7	10.0712	9.94608	10.0949	10.0649	10.1137	10.0367	10.0086	10.0799	10.0752	0.0712891	0.41666	1.05066	0.383124
P30837	Aldehyde dehydrogenase X, mitochondrial OS=Homo sapiens OX=9606 GN=ALDH1B1 PE=1 SV=3	4	7	11.5939	11.7017	11.5147	11.613	11.5602	11.7188	11.6478	11.5639	11.6395	-0.0839076	0.432836	0.943499	0.369117
Q04446	1,4-alpha-glucan-branching enzyme OS=Homo sapiens OX=9606 GN=GBE1 PE=1 SV=3	22	26	14.0542	13.916	13.8556	13.9585	13.9451	13.9638	13.9851	13.907	13.9544	-0.0780325	0.336602	0.947349	0.460679
Q9Y376	Calcium-binding protein 39 OS=Homo sapiens OX=9606 GN=CAB39 PE=1 SV=1	3	4	9.62213	9.74312	9.77533	9.87305	9.93021	9.70638	9.68262	9.82419	9.81829	0.141567	0.677168	1.1031	0.210297
P21127	Cyclin-dependent kinase 11B OS=Homo sapiens OX=9606 GN=CDK11B PE=1 SV=4	2	3	8.84502	8.37455	8.47361	8.74197	8.78879	8.73335	8.60979	8.60779	8.76107	-0.00199604	0.00226933	0.998617	0.994788
P50502	Hsc70-interacting protein OS=Homo sapiens OX=9606 GN=ST13 PE=1 SV=2	5	7	14.8341	14.6421	14.9344	14.768	14.8424	14.8268	14.7381	14.8512	14.8346	0.113082	0.330405	1.08154	0.467299
Q7Z4H3	HD domain-containing protein 2 OS=Homo sapiens OX=9606 GN=HDDC2 PE=1 SV=1	3	3	11.1607	10.3622	10.358	10.4471	10.3908	9.99308	10.7614	10.4025	10.1919	-0.358934	0.331703	0.779741	0.465904
Q9UHD1	Cysteine and histidine-rich domain-containing protein 1 OS=Homo sapiens OX=9606 GN=CHORDC1 PE=1 SV=2	9	12	13.4371	13.4346	13.4581	13.5251	13.6233	13.6066	13.4359	13.4916	13.6149	0.0557184	0.623022	1.03938	0.23822
O60716	Catenin delta-1 OS=Homo sapiens OX=9606 GN=CTNND1 PE=1 SV=1	8	15	12.2328	12.1407	12.3985	12.1442	12.0521	12.5735	12.1868	12.2714	12.3128	0.0845723	0.225049	1.06037	0.595595
Q13907	Isopentenyl-diphosphate Delta-isomerase 1 OS=Homo sapiens OX=9606 GN=IDI1 PE=1 SV=2	4	9	11.0088	11.2552	10.9773	10.9572	11.0816	10.8971	11.132	10.9673	10.9893	-0.164732	0.502648	0.892094	0.314305
P30084	Enoyl-CoA hydratase, mitochondrial OS=Homo sapiens OX=9606 GN=ECHS1 PE=1 SV=4	7	7	14.545	14.5185	14.6183	14.4942	14.5675	14.539	14.5317	14.5563	14.5532	0.0245361	0.132956	1.01715	0.736281
P49721	Proteasome subunit beta type-2 OS=Homo sapiens OX=9606 GN=PSMB2 PE=1 SV=1	9	12	14.0479	13.9424	13.9326	14.0104	14.0609	13.8303	13.9952	13.9715	13.9456	-0.0236168	0.123118	0.983763	0.753151
Q9NYL9	Tropomodulin-3 OS=Homo sapiens OX=9606 GN=TMOD3 PE=1 SV=1	2	4	11.3533	11.544	11.4284	11.5849	11.6965	11.5473	11.4487	11.5067	11.6219	0.0579772	0.164564	1.04101	0.684599
Q14558	Phosphoribosyl pyrophosphate synthase-associated protein 1 OS=Homo sapiens OX=9606 GN=PRPSAP1 PE=1 SV=2	4	9	10.8171	10.7578	10.8814	10.8461	10.9114	11.0183	10.7874	10.8637	10.9649	0.0762897	0.802857	1.0543	0.15745
B7Z836	cDNA FLJ51162, highly similar to Abl interactor 2 OS=Homo sapiens OX=9606 GN=ABI2 PE=1 SV=1	2	4	9.97187	9.29737	9.23599	9.16757	9.48532	8.68588	9.63462	9.20178	9.0856	-0.432841	0.481681	0.740802	0.329852
Q9Y6M1	Insulin-like growth factor 2 mRNA-binding protein 2 OS=Homo sapiens OX=9606 GN=IGF2BP2 PE=1 SV=2	3	7	10.41	10.6101	10.5557	10.5498	10.8011	10.7085	10.51	10.5528	10.7548	0.0427113	0.147987	1.03005	0.711235
P12814	Alpha-actinin-1 OS=Homo sapiens OX=9606 GN=ACTN1 PE=1 SV=2	16	35	14.1044	14.1249	14.0974	14.1426	14.0204	14.0529	14.1146	14.12	14.0366	0.0053587	0.0710352	1.00372	0.849112
P08579	U2 small nuclear ribonucleoprotein B'' OS=Homo sapiens OX=9606 GN=SNRPB2 PE=1 SV=1	2	4	11.3937	11.551	11.4322	11.5039	11.2787	11.6504	11.4724	11.468	11.4646	-0.00431585	0.0155975	0.997013	0.964723
Q13596	Sorting nexin-1 OS=Homo sapiens OX=9606 GN=SNX1 PE=1 SV=3	4	4	10.9019	10.9907	10.847	11.08	11.0569	10.9803	10.9463	10.9635	11.0186	0.0172195	0.0444114	1.01201	0.902794
Q7Z5K2	Wings apart-like protein homolog OS=Homo sapiens OX=9606 GN=WAPL PE=1 SV=1	2	5	9.67055	11.0137	9.8671	9.32826	9.41249	9.95192	10.3421	9.59768	9.68221	-0.744431	0.385394	0.596903	0.411724
Q13427	Peptidyl-prolyl cis-trans isomerase G OS=Homo sapiens OX=9606 GN=PPIG PE=1 SV=2	3	3	9.72912	10.0173	9.84371	9.58409	9.72269	9.78201	9.87319	9.7139	9.75235	-0.159284	0.302975	0.895469	0.497766
Q06210	Glutamine--fructose-6-phosphate aminotransferase [isomerizing] 1 OS=Homo sapiens OX=9606 GN=GFPT1 PE=1 SV=3	6	13	10.7075	10.7256	10.9461	10.8141	10.7809	10.7961	10.7166	10.8801	10.7885	0.163528	0.874351	1.12002	0.133552
P43686	26S proteasome regulatory subunit 6B OS=Homo sapiens OX=9606 GN=PSMC4 PE=1 SV=2	16	20	14.2431	14.1722	14.2518	14.183	14.254	14.2331	14.2077	14.2174	14.2435	0.00973749	0.0644657	1.00677	0.862054
Q8IUG5	Unconventional myosin-XVIIIb OS=Homo sapiens OX=9606 GN=MYO18B PE=1 SV=2	2	5	9.91054	9.65526	9.44799	9.69523	9.73238	9.50115	9.7829	9.57161	9.61676	-0.211291	0.448019	0.863764	0.356436
Q9GZZ1	N-alpha-acetyltransferase 50 OS=Homo sapiens OX=9606 GN=NAA50 PE=1 SV=1	3	4	10.1025	9.99097	10.0599	9.98864	9.86394	10.0887	10.0468	10.0243	9.9763	-0.0224857	0.115521	0.984535	0.766441
Q9C0C9	(E3-independent) E2 ubiquitin-conjugating enzyme OS=Homo sapiens OX=9606 GN=UBE2O PE=1 SV=3	4	8	10.3989	10.5996	10.8307	10.5077	10.5557	10.2549	10.4992	10.6692	10.4053	0.169929	0.331772	1.125	0.46583
Q12849	G-rich sequence factor 1 OS=Homo sapiens OX=9606 GN=GRSF1 PE=1 SV=3	5	8	11.348	10.7394	10.8962	10.6119	10.8225	10.8977	11.0437	10.754	10.8601	-0.289653	0.31933	0.818099	0.479369
P50995	Annexin A11 OS=Homo sapiens OX=9606 GN=ANXA11 PE=1 SV=1	2	3	9.5548	9.44213	9.67546	9.42315	9.49198	9.34915	9.49847	9.5493	9.42056	0.0508351	0.125977	1.03586	0.748209
Q9Y512	Sorting and assembly machinery component 50 homolog OS=Homo sapiens OX=9606 GN=SAMM50 PE=1 SV=3	2	3	10.0648	9.97857	10.1916	10.1635	9.98544	10.2731	10.0217	10.1776	10.1293	0.155861	1.12347	1.11409	0.0752544
P11498	Pyruvate carboxylase, mitochondrial OS=Homo sapiens OX=9606 GN=PC PE=1 SV=2	2	3	10.0468	9.50981	9.49647	9.55045	9.54693	9.1286	9.77831	9.52346	9.33777	-0.254846	0.351982	0.838077	0.44465
O00203	AP-3 complex subunit beta-1 OS=Homo sapiens OX=9606 GN=AP3B1 PE=1 SV=3	8	9	11.6489	11.7407	11.6589	11.6748	11.6691	11.8605	11.6948	11.6669	11.7648	-0.0279136	0.214605	0.980838	0.610091
Q15126	Phosphomevalonate kinase OS=Homo sapiens OX=9606 GN=PMVK PE=1 SV=3	2	5	8.92662	8.85807	8.6248	8.69044	8.88125	8.92513	8.89234	8.65762	8.90319	-0.234723	1.41423	0.849848	0.0385278
Q96I59	Probable asparagine--tRNA ligase, mitochondrial OS=Homo sapiens OX=9606 GN=NARS2 PE=1 SV=3	2	3	8.39175	8.66596	8.66888	8.55266	8.87787	8.21159	8.52886	8.61077	8.54473	0.0819178	0.195535	1.05842	0.637478
Q7L576	Cytoplasmic FMR1-interacting protein 1 OS=Homo sapiens OX=9606 GN=CYFIP1 PE=1 SV=1	9	24	11.5154	11.4875	11.3733	11.5296	11.5315	11.0744	11.5014	11.4515	11.3029	-0.0499654	0.226621	0.96596	0.593444
P27635	60S ribosomal protein L10 OS=Homo sapiens OX=9606 GN=RPL10 PE=1 SV=4	11	17	14.5178	14.2854	14.258	14.3784	14.5318	14.4966	14.4016	14.3182	14.5142	-0.0833635	0.229626	0.943855	0.589351
Q06265	Exosome complex component RRP45 OS=Homo sapiens OX=9606 GN=EXOSC9 PE=1 SV=3	3	5	10.8142	10.9181	10.8648	10.6893	10.8194	10.8508	10.8661	10.777	10.8351	-0.0891013	0.32387	0.940108	0.474384
P46734	Dual specificity mitogen-activated protein kinase kinase 3 OS=Homo sapiens OX=9606 GN=MAP2K3 PE=1 SV=2	2	3	9.40735	9.2446	9.56366	9.55544	9.41958	9.62694	9.32598	9.55955	9.52326	0.233573	0.986385	1.17574	0.103185
P11142	Heat shock cognate 71 kDa protein OS=Homo sapiens OX=9606 GN=HSPA8 PE=1 SV=1	39	57	19.1289	19.0021	19.0442	19.0207	19.1392	19.0975	19.0655	19.0324	19.1183	-0.0330658	0.181142	0.977341	0.658958
O00410	Importin-5 OS=Homo sapiens OX=9606 GN=IPO5 PE=1 SV=4	25	36	14.7141	14.6787	14.6904	14.6965	14.7611	14.7347	14.6964	14.6935	14.7479	-0.00296259	0.0533948	0.997949	0.884311
P06865	Beta-hexosaminidase subunit alpha OS=Homo sapiens OX=9606 GN=HEXA PE=1 SV=2	2	4	8.29031	8.3463	8.20048	8.23634	7.96399	8.43855	8.3183	8.21841	8.20127	-0.0998964	1.02131	0.9331	0.095212
Q5TFE4	5'-nucleotidase domain-containing protein 1 OS=Homo sapiens OX=9606 GN=NT5DC1 PE=1 SV=1	5	6	12.8717	13.3961	13.5017	13.1433	13.0115	12.6884	13.1339	13.3225	12.8499	0.188597	0.212658	1.13965	0.612833
A0A0J9YXF2	Paraoxonase 2, isoform CRA_a OS=Homo sapiens OX=9606 GN=PON2 PE=1 SV=1	8	10	12.3554	12.3841	12.3045	12.1539	12.3597	12.2515	12.3698	12.2292	12.3056	-0.140572	0.68185	0.907159	0.208042
Q15365	Poly(rC)-binding protein 1 OS=Homo sapiens OX=9606 GN=PCBP1 PE=1 SV=2	14	21	15.5064	15.4174	15.4455	15.4946	15.5323	15.494	15.4619	15.47	15.5131	0.00815725	0.0519769	1.00567	0.887203
Q9UN86	Ras GTPase-activating protein-binding protein 2 OS=Homo sapiens OX=9606 GN=G3BP2 PE=1 SV=2	3	6	9.87783	10.0057	9.74079	10.1562	9.94158	10.27	9.94178	9.94848	10.1058	0.00670576	0.00957849	1.00466	0.978186
Q9BVP2	Guanine nucleotide-binding protein-like 3 OS=Homo sapiens OX=9606 GN=GNL3 PE=1 SV=2	2	2	9.49534	9.79341	9.50411	9.66898	9.42849	9.33733	9.64438	9.58654	9.38291	-0.0578332	0.115473	0.960706	0.766526
Q16401	26S proteasome non-ATPase regulatory subunit 5 OS=Homo sapiens OX=9606 GN=PSMD5 PE=1 SV=3	10	13	13.3541	13.3359	13.5051	13.3428	13.2584	13.2719	13.345	13.4239	13.2652	0.0789208	0.360814	1.05623	0.435698
P38606	V-type proton ATPase catalytic subunit A OS=Homo sapiens OX=9606 GN=ATP6V1A PE=1 SV=2	13	14	12.5969	12.4693	12.5658	12.5777	12.5659	12.6319	12.5331	12.5718	12.5989	0.0386858	0.216465	1.02718	0.607484
Q9GZT8	NIF3-like protein 1 OS=Homo sapiens OX=9606 GN=NIF3L1 PE=1 SV=2	3	5	10.1177	10.028	9.97243	10.0242	10.2362	10.124	10.0728	9.9983	10.1801	-0.0745425	0.54306	0.949643	0.286378
Q99436	Proteasome subunit beta type-7 OS=Homo sapiens OX=9606 GN=PSMB7 PE=1 SV=1	7	11	12.6902	12.6346	12.6287	12.6884	12.7846	12.6319	12.6624	12.6585	12.7082	-0.00389004	0.0302549	0.997307	0.932707
P57053	Histone H2B type F-S OS=Homo sapiens OX=9606 GN=H2BFS PE=1 SV=2	3	8	12.458	12.9788	13.0327	12.6673	12.4138	12.4394	12.7184	12.85	12.4266	0.131577	0.143117	1.09549	0.719255
P48431	Transcription factor SOX-2 OS=Homo sapiens OX=9606 GN=SOX2 PE=1 SV=1	3	4	9.16736	9.65435	9.47993	9.76677	8.30928	9.83721	9.41085	9.62335	9.07325	0.212497	0.275292	1.15869	0.530528
P62266	40S ribosomal protein S23 OS=Homo sapiens OX=9606 GN=RPS23 PE=1 SV=3	3	7	13.7413	13.8839	13.7663	13.8175	14.0624	13.7555	13.8126	13.7919	13.909	-0.0206637	0.0911802	0.985779	0.810625
Q9NVE7	Pantothenate kinase 4 OS=Homo sapiens OX=9606 GN=PANK4 PE=1 SV=1	2	3	9.23195	9.1601	9.16463	9.25054	9.25077	9.28277	9.19602	9.20758	9.26677	0.0115614	0.0677633	1.00805	0.855533
Q9BXW7	Haloacid dehalogenase-like hydrolase domain-containing 5 OS=Homo sapiens OX=9606 GN=HDHD5 PE=1 SV=1	7	10	11.5267	11.5734	11.3606	11.6002	11.5721	11.4033	11.5501	11.4804	11.4877	-0.0696635	0.203522	0.95286	0.625862
P62993	Growth factor receptor-bound protein 2 OS=Homo sapiens OX=9606 GN=GRB2 PE=1 SV=1	4	5	12.0811	11.6726	11.7812	11.952	11.7097	11.5681	11.8769	11.8666	11.6389	-0.0102687	0.0144763	0.992908	0.967217
Q9H4M3	F-box only protein 44 OS=Homo sapiens OX=9606 GN=FBXO44 PE=1 SV=3	2	3	8.03857	8.32888	8.38348	8.4073	8.54773	8.18868	8.18373	8.39539	8.36821	0.211665	0.547724	1.15802	0.283319
Q2TAL8	Glutamine-rich protein 1 OS=Homo sapiens OX=9606 GN=QRICH1 PE=1 SV=1	3	3	10.2219	10.2362	10.3783	10.2258	10.2799	10.1122	10.229	10.3021	10.1961	0.0730553	0.355866	1.05194	0.440691
Q8N766	ER membrane protein complex subunit 1 OS=Homo sapiens OX=9606 GN=EMC1 PE=1 SV=1	4	8	10.0822	10.0423	10.0221	10.1535	10.198	10.1014	10.0623	10.0878	10.1497	0.0254774	0.127114	1.01782	0.746253
Q96AX1	Vacuolar protein sorting-associated protein 33A OS=Homo sapiens OX=9606 GN=VPS33A PE=1 SV=1	2	3	7.95348	8.21038	8.06667	7.79543	7.97067	7.99217	8.08193	7.93105	7.98142	-0.150885	0.297541	0.900698	0.504033
P49643	DNA primase large subunit OS=Homo sapiens OX=9606 GN=PRIM2 PE=1 SV=2	3	5	8.94794	9.3602	9.57357	9.41526	9.42181	9.1836	9.15407	9.49442	9.30271	0.340343	0.57979	1.26606	0.263154
P42574	Caspase-3 OS=Homo sapiens OX=9606 GN=CASP3 PE=1 SV=2	3	5	9.4259	9.37047	9.4648	9.32772	9.44653	9.16717	9.39819	9.39626	9.30685	-0.0019269	0.00807763	0.998665	0.981572
O95793	Double-stranded RNA-binding protein Staufen homolog 1 OS=Homo sapiens OX=9606 GN=STAU1 PE=1 SV=2	14	14	13.2006	13.1044	13.3149	13.2387	13.2398	13.3094	13.1525	13.2768	13.2746	0.124332	0.744524	1.09	0.180085
P61106	Ras-related protein Rab-14 OS=Homo sapiens OX=9606 GN=RAB14 PE=1 SV=4	7	12	13.1516	13.1204	13.1371	13.1553	13.0656	13.1487	13.136	13.1462	13.1072	0.0102329	0.201862	1.00712	0.628258
P04637	Cellular tumor antigen p53 OS=Homo sapiens OX=9606 GN=TP53 PE=1 SV=4	2	2	9.72578	9.88888	9.74204	9.72276	9.83504	9.49089	9.80733	9.7324	9.66297	-0.0749316	0.339281	0.949387	0.457846
P56537	Eukaryotic translation initiation factor 6 OS=Homo sapiens OX=9606 GN=EIF6 PE=1 SV=1	7	9	12.6328	12.517	12.5274	12.4407	12.5446	12.6664	12.5749	12.484	12.6055	-0.0908756	0.473848	0.938953	0.335855
Q9BUP0	EF-hand domain-containing protein D1 OS=Homo sapiens OX=9606 GN=EFHD1 PE=1 SV=1	2	2	10.4316	10.6904	10.5234	10.9881	10.6714	11.6624	10.561	10.7557	11.1669	0.194704	0.267388	1.14449	0.540272
P35527	Keratin, type I cytoskeletal 9 OS=Homo sapiens OX=9606 GN=KRT9 PE=1 SV=3	2	2	7.98004	7.38249	7.74067	8.91774	8.9735	5.99111	7.68126	8.3292	7.48231	0.647938	0.366768	1.56693	0.429766
Q16836	Hydroxyacyl-coenzyme A dehydrogenase, mitochondrial OS=Homo sapiens OX=9606 GN=HADH PE=1 SV=3	7	9	13.2407	13.1503	13.2669	13.1366	13.245	13.1153	13.1955	13.2017	13.1802	0.00620461	0.0246941	1.00431	0.944726
P14625	Endoplasmin OS=Homo sapiens OX=9606 GN=HSP90B1 PE=1 SV=1	39	55	16.8613	16.7784	16.8207	16.8103	16.8454	16.9381	16.8198	16.8155	16.8918	-0.0043211	0.0329085	0.997009	0.927025
P37837	Transaldolase OS=Homo sapiens OX=9606 GN=TALDO1 PE=1 SV=2	10	16	14.624	14.3635	14.4649	14.4249	14.4669	14.4513	14.4938	14.4449	14.4591	-0.0488567	0.12701	0.966702	0.746431
Q96A33	Coiled-coil domain-containing protein 47 OS=Homo sapiens OX=9606 GN=CCDC47 PE=1 SV=1	2	3	8.245	7.75687	7.92204	8.38025	7.91928	7.94476	8.00094	8.15114	7.93202	0.150204	0.15641	1.10973	0.697574
Q92905	COP9 signalosome complex subunit 5 OS=Homo sapiens OX=9606 GN=COPS5 PE=1 SV=4	4	8	11.1289	10.9782	10.9193	10.8609	10.9268	10.8419	11.0536	10.8901	10.8844	-0.163504	0.743936	0.892854	0.180328
Q96A26	Protein FAM162A OS=Homo sapiens OX=9606 GN=FAM162A PE=1 SV=2	2	4	10.5018	10.13	10.3067	10.7097	10.1931	10.2364	10.3159	10.5082	10.2148	0.192261	0.255147	1.14255	0.555716
Q9Y3F4	Serine-threonine kinase receptor-associated protein OS=Homo sapiens OX=9606 GN=STRAP PE=1 SV=1	9	10	13.9624	14.501	13.8759	14.0221	13.7891	14.0069	14.2317	13.949	13.898	-0.282686	0.379179	0.822059	0.417658
P62906	60S ribosomal protein L10a OS=Homo sapiens OX=9606 GN=RPL10A PE=1 SV=2	8	10	15.5769	15.555	15.6096	15.6037	15.6712	15.6329	15.5659	15.6066	15.652	0.0406861	1.15895	1.0286	0.0693507
Q9NRY5	Protein FAM114A2 OS=Homo sapiens OX=9606 GN=FAM114A2 PE=1 SV=4	5	6	9.63268	9.6855	9.71235	9.63243	9.9473	9.65257	9.65909	9.67239	9.79994	0.0133057	0.0929828	1.00927	0.807267
Q96HS1	Serine/threonine-protein phosphatase PGAM5, mitochondrial OS=Homo sapiens OX=9606 GN=PGAM5 PE=1 SV=2	5	12	11.1904	11.2504	11.2859	11.2718	11.1519	11.3254	11.2204	11.2789	11.2387	0.0584598	0.703432	1.04135	0.197956
Q99426	Tubulin-folding cofactor B OS=Homo sapiens OX=9606 GN=TBCB PE=1 SV=2	6	7	12.0214	12.0011	11.8113	12.0227	12.014	12.0529	12.0112	11.917	12.0335	-0.0942101	0.329242	0.936785	0.468552
Q502W6	von Willebrand factor A domain-containing protein 3B OS=Homo sapiens OX=9606 GN=VWA3B PE=1 SV=3	2	3	10.1752	10.3598	10.2981	10.2029	10.2337	10.2899	10.2675	10.2505	10.2618	-0.0169992	0.0530385	0.988286	0.885037
P20839	Inosine-5'-monophosphate dehydrogenase 1 OS=Homo sapiens OX=9606 GN=IMPDH1 PE=1 SV=2	4	7	9.52691	9.4636	9.53173	9.54103	9.71642	9.46516	9.49526	9.53638	9.59079	0.0411243	0.484909	1.02892	0.327409
Q9GZN8	UPF0687 protein C20orf27 OS=Homo sapiens OX=9606 GN=C20orf27 PE=1 SV=3	2	2	10.0745	10.1089	10.146	9.98448	10.3032	9.80611	10.0917	10.0653	10.0547	-0.0264363	0.108321	0.981843	0.779255
O94760	N(G),N(G)-dimethylarginine dimethylaminohydrolase 1 OS=Homo sapiens OX=9606 GN=DDAH1 PE=1 SV=3	3	5	9.47403	9.40362	9.72129	9.45436	9.52836	8.7103	9.43883	9.58783	9.11933	0.148999	0.405319	1.1088	0.393261
P09429	High mobility group protein B1 OS=Homo sapiens OX=9606 GN=HMGB1 PE=1 SV=3	7	11	15.345	14.6172	14.8817	14.8611	14.8135	14.8317	14.9811	14.8714	14.8226	-0.10973	0.101529	0.926761	0.791536
Q06787	Synaptic functional regulator FMR1 OS=Homo sapiens OX=9606 GN=FMR1 PE=1 SV=1	2	2	8.1509	7.95673	8.07738	8.29734	8.06325	8.0876	8.05382	8.18736	8.07543	0.133548	0.338444	1.09699	0.458729
P07741	Adenine phosphoribosyltransferase OS=Homo sapiens OX=9606 GN=APRT PE=1 SV=2	5	9	13.1841	13.1871	13.1627	13.102	13.1373	13.1443	13.1856	13.1324	13.1408	-0.0532274	0.653501	0.963778	0.222075
Q8WVM8	Sec1 family domain-containing protein 1 OS=Homo sapiens OX=9606 GN=SCFD1 PE=1 SV=4	4	4	10.5733	10.4855	10.6209	10.6105	10.7158	10.6662	10.5294	10.6157	10.691	0.0863271	0.72071	1.06166	0.190235
Q14145	Kelch-like ECH-associated protein 1 OS=Homo sapiens OX=9606 GN=KEAP1 PE=1 SV=2	2	2	10.694	10.5574	10.6853	10.6832	10.7238	10.7703	10.6257	10.6843	10.747	0.0585756	0.317276	1.04144	0.481641
P21964	Catechol O-methyltransferase OS=Homo sapiens OX=9606 GN=COMT PE=1 SV=2	5	5	11.878	11.9533	11.9518	11.8349	11.9382	11.8839	11.9156	11.8934	11.9111	-0.0222726	0.108409	0.98468	0.779097
Q9NX55	Huntingtin-interacting protein K OS=Homo sapiens OX=9606 GN=HYPK PE=1 SV=2	3	3	10.014	9.82317	9.92868	9.98003	10.0797	9.74457	9.91857	9.95435	9.91212	0.0357823	0.123838	1.02511	0.751903
P51148	Ras-related protein Rab-5C OS=Homo sapiens OX=9606 GN=RAB5C PE=1 SV=2	3	6	12.2408	12.2369	12.2844	12.2785	12.2636	12.309	12.2389	12.2814	12.2863	0.0425701	2.16468	1.02995	0.00684409
P10636	Microtubule-associated protein tau OS=Homo sapiens OX=9606 GN=MAPT PE=1 SV=5	2	3	8.97992	8.21133	8.76815	8.61488	8.83484	8.71846	8.59562	8.69151	8.77665	0.0958905	0.0811838	1.06872	0.8295
P31937	3-hydroxyisobutyrate dehydrogenase, mitochondrial OS=Homo sapiens OX=9606 GN=HIBADH PE=1 SV=2	2	3	11.3713	11.4764	11.1069	11.5558	11.6444	9.89785	11.4238	11.3313	10.7711	-0.0924768	0.138397	0.937911	0.727115
Q14011	Cold-inducible RNA-binding protein OS=Homo sapiens OX=9606 GN=CIRBP PE=1 SV=1	2	2	10.3566	10.3084	10.3521	10.2279	10.1832	10.2597	10.3325	10.29	10.2215	-0.0425258	0.230141	0.970954	0.588653
Q8WVV9	Heterogeneous nuclear ribonucleoprotein L-like OS=Homo sapiens OX=9606 GN=HNRNPLL PE=1 SV=1	2	6	8.89981	8.9927	8.818	9.0689	8.98384	8.98703	8.94625	8.94345	8.98544	-0.00280571	0.00648847	0.998057	0.985171
Q9Y3Z3	Deoxynucleoside triphosphate triphosphohydrolase SAMHD1 OS=Homo sapiens OX=9606 GN=SAMHD1 PE=1 SV=2	3	6	9.27273	9.18635	9.13092	9.16462	9.5512	9.09509	9.22954	9.14777	9.32315	-0.0817704	0.657944	0.944897	0.219814
P06132	Uroporphyrinogen decarboxylase OS=Homo sapiens OX=9606 GN=UROD PE=1 SV=2	4	5	10.115	10.3152	10.0786	10.4233	10.6794	9.95209	10.2151	10.2509	10.3158	0.0358787	0.0586188	1.02518	0.873738
P15170	Eukaryotic peptide chain release factor GTP-binding subunit ERF3A OS=Homo sapiens OX=9606 GN=GSPT1 PE=1 SV=1	5	12	12.0013	11.9927	11.9236	11.966	12.0262	11.9318	11.997	11.9448	11.979	-0.0522356	0.863717	0.964441	0.136862
Q96HE7	ERO1-like protein alpha OS=Homo sapiens OX=9606 GN=ERO1A PE=1 SV=2	7	8	12.0395	12.0792	12.1181	12.1156	12.1079	12.1123	12.0594	12.1168	12.1101	0.0574737	0.991386	1.04064	0.102003
P39748	Flap endonuclease 1 OS=Homo sapiens OX=9606 GN=FEN1 PE=1 SV=1	5	9	12.8905	12.7713	12.75	12.8553	12.7572	12.8944	12.8309	12.8026	12.8258	-0.028286	0.121483	0.980585	0.755992
Q16181	Septin-7 OS=Homo sapiens OX=9606 GN=SEPT7 PE=1 SV=2	7	10	13.0499	12.999	12.968	13.0085	12.985	13.0507	13.0244	12.9882	13.0178	-0.0362172	0.41877	0.975209	0.381268
Q15459	Splicing factor 3A subunit 1 OS=Homo sapiens OX=9606 GN=SF3A1 PE=1 SV=1	12	18	13.5647	13.6992	13.5722	13.5099	13.6394	13.5737	13.632	13.5411	13.6065	-0.0909276	0.462533	0.938919	0.34472
P60953	Cell division control protein 42 homolog OS=Homo sapiens OX=9606 GN=CDC42 PE=1 SV=2	5	6	12.076	12.1659	12.178	12.03	12.0153	12.1023	12.1209	12.104	12.0588	-0.0169344	0.0639904	0.988331	0.862998
Q6PJG6	BRCA1-associated ATM activator 1 OS=Homo sapiens OX=9606 GN=BRAT1 PE=1 SV=2	5	7	10.6426	10.6153	10.4367	10.4362	10.4401	10.5313	10.629	10.4364	10.4857	-0.192565	2.30179	0.875048	0.00499121
Q9Y281	Cofilin-2 OS=Homo sapiens OX=9606 GN=CFL2 PE=1 SV=1	7	11	13.3059	13.2993	13.336	13.2461	13.2517	13.2566	13.3026	13.291	13.2542	-0.0115457	0.0851816	0.992029	0.821899
O60701	UDP-glucose 6-dehydrogenase OS=Homo sapiens OX=9606 GN=UGDH PE=1 SV=1	9	11	12.454	12.3765	12.4893	12.4442	12.4084	12.4738	12.4153	12.4667	12.4411	0.0514817	0.432282	1.03633	0.369588
O43324	Eukaryotic translation elongation factor 1 epsilon-1 OS=Homo sapiens OX=9606 GN=EEF1E1 PE=1 SV=1	4	6	10.8506	10.6532	10.7865	10.7809	10.7531	10.7188	10.7519	10.7837	10.736	0.0318265	0.109126	1.02231	0.77781
P00374	Dihydrofolate reductase OS=Homo sapiens OX=9606 GN=DHFR PE=1 SV=2	2	5	10.0777	9.52091	9.86382	9.74869	9.75636	9.13607	9.79929	9.80625	9.44622	0.00696754	0.00759192	1.00484	0.982671
Q8IXH7	Negative elongation factor C/D OS=Homo sapiens OX=9606 GN=NELFCD PE=1 SV=2	5	11	10.5407	10.5724	10.332	10.3867	10.4702	10.3491	10.5565	10.3593	10.4097	-0.197189	1.6073	0.872248	0.0247003
Q9Y496	Kinesin-like protein KIF3A OS=Homo sapiens OX=9606 GN=KIF3A PE=1 SV=4	2	7	8.37828	7.86303	7.93989	7.9551	8.6301	7.63415	8.12065	7.9475	8.13213	-0.173157	0.243442	0.8869	0.570898
Q08J23	tRNA (cytosine(34)-C(5))-methyltransferase OS=Homo sapiens OX=9606 GN=NSUN2 PE=1 SV=2	11	14	13.4175	13.3237	13.3455	13.3741	13.4159	13.2794	13.3706	13.3598	13.3477	-0.0107851	0.0724342	0.992552	0.846381
Q16222	UDP-N-acetylhexosamine pyrophosphorylase OS=Homo sapiens OX=9606 GN=UAP1 PE=1 SV=3	2	4	9.44925	9.51791	9.64829	9.46983	9.53718	9.27651	9.48358	9.55906	9.40684	0.0754805	0.290264	1.05371	0.51255
P62750	60S ribosomal protein L23a OS=Homo sapiens OX=9606 GN=RPL23A PE=1 SV=1	8	9	14.5901	14.4503	14.484	14.5286	14.5768	14.622	14.5202	14.5063	14.5994	-0.0139017	0.0618706	0.99041	0.86722
P25787	Proteasome subunit alpha type-2 OS=Homo sapiens OX=9606 GN=PSMA2 PE=1 SV=2	10	11	14.5142	14.4229	14.6804	14.4697	14.4714	14.4344	14.4686	14.5751	14.4529	0.106493	0.345242	1.07661	0.451604
P31040	Succinate dehydrogenase [ubiquinone] flavoprotein subunit, mitochondrial OS=Homo sapiens OX=9606 GN=SDHA PE=1 SV=2	8	9	12.4312	12.3848	12.4868	12.4862	12.34	12.419	12.408	12.4865	12.3795	0.078464	1.11158	1.05589	0.077343
Q9HB07	UPF0160 protein MYG1, mitochondrial OS=Homo sapiens OX=9606 GN=C12orf10 PE=1 SV=2	2	3	9.41343	8.94545	9.03755	8.63165	9.27008	8.46033	9.17944	8.8346	8.86521	-0.344842	0.418573	0.787394	0.381441
Q00535	Cyclin-dependent-like kinase 5 OS=Homo sapiens OX=9606 GN=CDK5 PE=1 SV=3	2	5	10.0914	9.86985	10.0953	9.83817	10.1338	9.50318	9.98061	9.96672	9.81851	-0.013885	0.0258406	0.990422	0.942235
P25685	DnaJ homolog subfamily B member 1 OS=Homo sapiens OX=9606 GN=DNAJB1 PE=1 SV=4	6	10	13.5896	13.714	13.8195	13.6543	13.6255	13.6362	13.6518	13.7369	13.6309	0.0851202	0.303732	1.06078	0.496899
Q9Y2Q3	Glutathione S-transferase kappa 1 OS=Homo sapiens OX=9606 GN=GSTK1 PE=1 SV=3	3	4	10.8137	10.6701	10.5108	10.7099	10.7249	10.8181	10.7419	10.6103	10.7715	-0.131579	0.402377	0.912832	0.395934
Q7Z417	Nuclear fragile X mental retardation-interacting protein 2 OS=Homo sapiens OX=9606 GN=NUFIP2 PE=1 SV=1	3	4	10.6492	10.5194	10.5281	10.7045	10.6838	10.6262	10.5843	10.6163	10.655	0.0320325	0.0982885	1.02245	0.797465
A5YKK6	CCR4-NOT transcription complex subunit 1 OS=Homo sapiens OX=9606 GN=CNOT1 PE=1 SV=2	10	12	11.3823	11.2878	11.4413	11.3976	11.5327	11.3131	11.3351	11.4194	11.4229	0.0843768	0.607816	1.06023	0.246708
Q9Y5Q8	General transcription factor 3C polypeptide 5 OS=Homo sapiens OX=9606 GN=GTF3C5 PE=1 SV=2	2	4	8.7177	8.8506	8.64732	8.94955	8.61817	8.57646	8.78415	8.79844	8.59732	0.0142837	0.0273659	1.00995	0.938932
P16615	Sarcoplasmic/endoplasmic reticulum calcium ATPase 2 OS=Homo sapiens OX=9606 GN=ATP2A2 PE=1 SV=1	10	14	11.7275	11.8038	11.761	11.7132	11.6845	11.9056	11.7657	11.7371	11.795	-0.0285835	0.228906	0.980382	0.590329
Q96TA2	ATP-dependent zinc metalloprotease YME1L1 OS=Homo sapiens OX=9606 GN=YME1L1 PE=1 SV=2	5	9	12.4876	12.7687	12.8496	12.7296	12.039	12.3924	12.6281	12.7896	12.2157	0.16146	0.396366	1.11842	0.401452
Q9Y316	Protein MEMO1 OS=Homo sapiens OX=9606 GN=MEMO1 PE=1 SV=1	2	5	8.51568	8.48666	8.49461	8.5431	8.48797	6.75361	8.50117	8.51886	7.62079	0.0176868	0.225308	1.01234	0.595239
Q13308	Inactive tyrosine-protein kinase 7 OS=Homo sapiens OX=9606 GN=PTK7 PE=1 SV=2	2	5	9.09442	8.99776	7.88336	9.18229	8.62635	9.22623	9.04609	8.53282	8.92629	-0.513266	0.289709	0.700634	0.513205
O95671	N-acetylserotonin O-methyltransferase-like protein OS=Homo sapiens OX=9606 GN=ASMTL PE=1 SV=3	3	4	10.0502	10.0614	10.1657	9.95391	10.0849	10.2931	10.0558	10.0598	10.189	0.00397015	0.0116483	1.00276	0.973535
Q9UFN0	Protein NipSnap homolog 3A OS=Homo sapiens OX=9606 GN=NIPSNAP3A PE=1 SV=2	2	2	5.96084	6.63452	6.1006	6.33206	6.55442	6.49392	6.29768	6.21633	6.52417	-0.0813525	0.0754346	0.945171	0.840554
Q9UHB6	LIM domain and actin-binding protein 1 OS=Homo sapiens OX=9606 GN=LIMA1 PE=1 SV=1	2	3	8.83893	8.5148	8.91243	8.29273	8.10873	8.56818	8.67686	8.60258	8.33845	-0.0742803	0.0698375	0.949816	0.851457
P25398	40S ribosomal protein S12 OS=Homo sapiens OX=9606 GN=RPS12 PE=1 SV=3	5	7	14.9457	14.8079	14.9559	14.8631	14.9512	14.92	14.8768	14.9095	14.9356	0.0327363	0.135736	1.02295	0.731584
Q7Z4W1	L-xylulose reductase OS=Homo sapiens OX=9606 GN=DCXR PE=1 SV=2	2	3	8.19773	8.39846	7.79217	7.84265	8.21059	8.35882	8.2981	7.81741	8.2847	-0.480683	1.36291	0.716638	0.0433597
P55010	Eukaryotic translation initiation factor 5 OS=Homo sapiens OX=9606 GN=EIF5 PE=1 SV=2	7	9	12.62	12.8429	12.716	12.6859	12.6692	12.9047	12.7314	12.7009	12.787	-0.0305076	0.0906618	0.979076	0.811593
A0AVT1	Ubiquitin-like modifier-activating enzyme 6 OS=Homo sapiens OX=9606 GN=UBA6 PE=1 SV=1	9	12	12.5387	12.398	12.5198	12.4176	12.3263	12.4011	12.4684	12.4687	12.3637	0.000316143	0.00111805	1.00022	0.997429
Q9Y696	Chloride intracellular channel protein 4 OS=Homo sapiens OX=9606 GN=CLIC4 PE=1 SV=4	10	14	13.5923	13.5243	13.5602	13.4857	13.5778	13.6461	13.5583	13.523	13.612	-0.0353079	0.2545	0.975823	0.556544
P62277	40S ribosomal protein S13 OS=Homo sapiens OX=9606 GN=RPS13 PE=1 SV=2	8	11	15.0932	15.2039	15.1728	15.1308	15.1504	15.188	15.1485	15.1518	15.1692	0.00331831	0.0175465	1.0023	0.960403
P11177	Pyruvate dehydrogenase E1 component subunit beta, mitochondrial OS=Homo sapiens OX=9606 GN=PDHB PE=1 SV=3	7	12	12.9631	12.9021	12.8422	13.0047	13.0438	13.0807	12.9326	12.9234	13.0623	-0.00916195	0.0335965	0.99367	0.925558
Q13283	Ras GTPase-activating protein-binding protein 1 OS=Homo sapiens OX=9606 GN=G3BP1 PE=1 SV=1	14	19	14.8541	14.8124	14.8454	14.8433	14.9279	14.8944	14.8332	14.8443	14.9112	0.0111122	0.188668	1.00773	0.647638
Q01518	Adenylyl cyclase-associated protein 1 OS=Homo sapiens OX=9606 GN=CAP1 PE=1 SV=5	11	16	13.9908	13.8975	13.913	13.9384	13.9111	13.9674	13.9441	13.9257	13.9392	-0.0184078	0.13071	0.987322	0.7401
P29084	Transcription initiation factor IIE subunit beta OS=Homo sapiens OX=9606 GN=GTF2E2 PE=1 SV=1	3	5	10.0234	10.5522	10.3094	10.1579	10.203	10.1464	10.2878	10.2337	10.1747	-0.054132	0.0644096	0.963174	0.862165
P48507	Glutamate--cysteine ligase regulatory subunit OS=Homo sapiens OX=9606 GN=GCLM PE=1 SV=1	2	2	9.37388	9.01347	8.92253	9.12985	9.29104	9.14365	9.19367	9.02619	9.21734	-0.167482	0.296693	0.890395	0.505019
P26583	High mobility group protein B2 OS=Homo sapiens OX=9606 GN=HMGB2 PE=1 SV=2	3	5	10.5224	10.0414	10.0112	10.0369	9.61597	10.0119	10.2819	10.0241	9.81395	-0.257829	0.40184	0.836345	0.396424
P54619	5'-AMP-activated protein kinase subunit gamma-1 OS=Homo sapiens OX=9606 GN=PRKAG1 PE=1 SV=1	2	3	8.67302	8.81376	8.87206	8.22797	8.63428	7.76839	8.74339	8.55002	8.20134	-0.193371	0.209816	0.87456	0.616856
Q9NSE4	Isoleucine--tRNA ligase, mitochondrial OS=Homo sapiens OX=9606 GN=IARS2 PE=1 SV=2	14	18	13.7118	13.5239	13.6038	13.5624	13.5655	13.4249	13.6178	13.5831	13.4952	-0.0347347	0.12346	0.976211	0.752559
Q6P2E9	Enhancer of mRNA-decapping protein 4 OS=Homo sapiens OX=9606 GN=EDC4 PE=1 SV=1	13	20	12.9891	13.0927	13.1562	13.0348	13.1077	13.0703	13.0409	13.0955	13.089	0.0546331	0.24856	1.03859	0.564209
P09525	Annexin A4 OS=Homo sapiens OX=9606 GN=ANXA4 PE=1 SV=4	6	12	12.2002	12.3974	12.1739	12.0678	12.1761	12.1575	12.2988	12.1208	12.1668	-0.177936	0.596815	0.883967	0.253038
Q16539	Mitogen-activated protein kinase 14 OS=Homo sapiens OX=9606 GN=MAPK14 PE=1 SV=3	4	7	9.43493	9.39317	9.27258	9.23019	9.34224	9.57917	9.41405	9.25139	9.46071	-0.162664	1.49654	0.893374	0.0318756
Q9NVT9	Armadillo repeat-containing protein 1 OS=Homo sapiens OX=9606 GN=ARMC1 PE=1 SV=1	2	2	10.1461	10.3515	10.3144	10.1612	10.3416	10.3953	10.2488	10.2378	10.3685	-0.0110245	0.0272095	0.992388	0.93927
Q96G03	Phosphoglucomutase-2 OS=Homo sapiens OX=9606 GN=PGM2 PE=1 SV=4	6	9	11.5194	11.5661	11.533	11.4194	11.6899	11.5166	11.5427	11.4762	11.6033	-0.066556	0.407025	0.954915	0.391719
Q5T6V5	Queuosine salvage protein OS=Homo sapiens OX=9606 GN=C9orf64 PE=1 SV=1	3	3	13.7634	13.7314	13.7932	13.6633	13.6811	13.5667	13.7474	13.7282	13.6239	-0.0191474	0.0960072	0.986816	0.801665
Q9Y2T2	AP-3 complex subunit mu-1 OS=Homo sapiens OX=9606 GN=AP3M1 PE=1 SV=1	3	6	9.9035	10.2248	10.0781	10.1474	10.3317	9.81401	10.0641	10.1127	10.0728	0.0485878	0.0994349	1.03425	0.795362
Q9NRN7	L-aminoadipate-semialdehyde dehydrogenase-phosphopantetheinyl transferase OS=Homo sapiens OX=9606 GN=AASDHPPT PE=1 SV=2	6	7	13.5667	13.9864	14.152	13.6652	13.716	13.4653	13.7765	13.9086	13.5907	0.132052	0.142066	1.09585	0.720997
A0A1C7CYX9	Dihydropyrimidinase-related protein 2 OS=Homo sapiens OX=9606 GN=DPYSL2 PE=1 SV=1	15	23	14.0787	14.019	14.0132	13.8983	14.0315	14.1167	14.0489	13.9558	14.0741	-0.0930977	0.542016	0.937508	0.287068
F6WQW2	Ran-specific GTPase-activating protein OS=Homo sapiens OX=9606 GN=RANBP1 PE=1 SV=1	6	8	14.662	14.3609	14.5296	14.3836	14.6099	14.5291	14.5114	14.4566	14.5695	-0.0548062	0.11105	0.962724	0.774372
Q9Y266	Nuclear migration protein nudC OS=Homo sapiens OX=9606 GN=NUDC PE=1 SV=1	14	19	14.2268	14.1404	14.149	14.1657	14.1984	14.3616	14.1836	14.1573	14.28	-0.0262346	0.213637	0.98198	0.611452
P15880	40S ribosomal protein S2 OS=Homo sapiens OX=9606 GN=RPS2 PE=1 SV=2	13	16	16.0872	15.902	15.9308	15.897	15.9491	15.8261	15.9946	15.9139	15.8876	-0.0807085	0.31731	0.945593	0.481604
Q9BQE3	Tubulin alpha-1C chain OS=Homo sapiens OX=9606 GN=TUBA1C PE=1 SV=1	3	47	13.925	13.8539	13.8649	13.9775	14.0079	13.9318	13.8894	13.9212	13.9699	0.0317478	0.1672	1.02225	0.680456
F8VVM2	Phosphate carrier protein, mitochondrial OS=Homo sapiens OX=9606 GN=SLC25A3 PE=1 SV=1	11	12	14.7176	14.4754	14.6527	14.7697	14.5383	14.6393	14.5965	14.7112	14.5888	0.114728	0.315645	1.08277	0.483454
Q9BV57	1,2-dihydroxy-3-keto-5-methylthiopentene dioxygenase OS=Homo sapiens OX=9606 GN=ADI1 PE=1 SV=1	2	2	9.91491	10.0739	10.0504	10.1063	9.96016	10.4604	9.99441	10.0784	10.2103	0.0839505	0.3725	1.05992	0.424131
Q8TF05	Serine/threonine-protein phosphatase 4 regulatory subunit 1 OS=Homo sapiens OX=9606 GN=PPP4R1 PE=1 SV=1	3	8	9.82253	10.2129	10.078	10.0658	9.79084	9.92905	10.0177	10.0719	9.85994	0.0542045	0.0929145	1.03829	0.807394
P61247	40S ribosomal protein S3a OS=Homo sapiens OX=9606 GN=RPS3A PE=1 SV=2	12	19	15.8152	15.7956	15.794	15.8824	15.8409	15.9519	15.8054	15.8382	15.8964	0.0328593	0.264878	1.02304	0.543403
P39023	60S ribosomal protein L3 OS=Homo sapiens OX=9606 GN=RPL3 PE=1 SV=2	15	20	15.6828	15.6916	15.6852	15.7117	15.7192	15.6925	15.6872	15.6985	15.7058	0.0112572	0.297288	1.00783	0.504327
P68402	Platelet-activating factor acetylhydrolase IB subunit beta OS=Homo sapiens OX=9606 GN=PAFAH1B2 PE=1 SV=1	4	5	13.4456	13.3133	13.391	13.3295	13.4843	13.3466	13.3795	13.3602	13.4154	-0.0192723	0.0881112	0.98673	0.816373
P82933	28S ribosomal protein S9, mitochondrial OS=Homo sapiens OX=9606 GN=MRPS9 PE=1 SV=2	3	5	10.2649	10.2015	10.2018	10.3717	10.2035	10.3031	10.2332	10.2868	10.2533	0.0535645	0.211419	1.03783	0.614584
Q6NUM9	All-trans-retinol 13,14-reductase OS=Homo sapiens OX=9606 GN=RETSAT PE=1 SV=2	2	3	7.88779	7.49413	8.23076	7.93133	8.2961	7.27558	7.69096	8.08105	7.78584	0.390084	0.592725	1.31047	0.255432
Q12931	Heat shock protein 75 kDa, mitochondrial OS=Homo sapiens OX=9606 GN=TRAP1 PE=1 SV=3	17	24	15.1596	15.1041	15.1617	15.1188	15.1499	15.1179	15.1318	15.1402	15.1339	0.00839281	0.0793597	1.00583	0.832991
Q9BR76	Coronin-1B OS=Homo sapiens OX=9606 GN=CORO1B PE=1 SV=1	4	4	10.5227	10.4361	10.7744	10.4746	10.6464	10.2992	10.4794	10.6245	10.4728	0.14509	0.346206	1.1058	0.450603
P60981	Destrin OS=Homo sapiens OX=9606 GN=DSTN PE=1 SV=3	4	6	12.3364	12.2388	12.3373	12.2503	12.4176	12.3821	12.2876	12.2938	12.3998	0.00616837	0.0299271	1.00428	0.933411
P24534	Elongation factor 1-beta OS=Homo sapiens OX=9606 GN=EEF1B2 PE=1 SV=3	3	5	13.8881	13.6939	13.8672	13.77	14.0326	13.785	13.791	13.8186	13.9088	0.0276175	0.0845852	1.01933	0.823028
Q9P2J5	Leucine--tRNA ligase, cytoplasmic OS=Homo sapiens OX=9606 GN=LARS PE=1 SV=2	24	31	14.7241	14.6345	14.6889	14.6154	14.6458	14.6315	14.6793	14.6522	14.6387	-0.0271382	0.1639	0.981365	0.685646
O15067	Phosphoribosylformylglycinamidine synthase OS=Homo sapiens OX=9606 GN=PFAS PE=1 SV=4	14	20	13.262	13.1773	13.281	13.1367	13.1886	13.2829	13.2196	13.2088	13.2358	-0.0107841	0.041305	0.992553	0.909275
P49005	DNA polymerase delta subunit 2 OS=Homo sapiens OX=9606 GN=POLD2 PE=1 SV=1	2	5	10.2339	10.103	10.444	10.112	9.91162	10.195	10.1684	10.278	10.0533	0.109617	0.220706	1.07894	0.601581
P67812	Signal peptidase complex catalytic subunit SEC11A OS=Homo sapiens OX=9606 GN=SEC11A PE=1 SV=1	2	3	7.65705	7.15639	7.58194	7.38444	7.99213	7.62656	7.40672	7.48319	7.80934	0.0764716	0.0952862	1.05444	0.802997
Q15149	Plectin OS=Homo sapiens OX=9606 GN=PLEC PE=1 SV=3	9	32	12.5937	12.3939	12.3369	12.4796	12.3014	12.2014	12.4938	12.4082	12.2514	-0.085587	0.253513	0.942401	0.557811
Q6IA86	Elongator complex protein 2 OS=Homo sapiens OX=9606 GN=ELP2 PE=1 SV=2	3	5	9.8658	10.0987	10.145	10.0093	9.87973	9.78854	9.98225	10.0771	9.83414	0.0948787	0.256165	1.06798	0.554415
Q8TC07	TBC1 domain family member 15 OS=Homo sapiens OX=9606 GN=TBC1D15 PE=1 SV=2	2	3	6.79818	7.56375	7.31588	7.51889	7.36493	8.03355	7.18096	7.41738	7.69924	0.23642	0.213894	1.17807	0.61109
P09543	2',3'-cyclic-nucleotide 3'-phosphodiesterase OS=Homo sapiens OX=9606 GN=CNP PE=1 SV=2	9	11	12.4981	12.4741	12.6138	12.5499	12.5982	12.7335	12.4861	12.5819	12.6659	0.095746	0.96968	1.06862	0.107231
P19388	DNA-directed RNA polymerases I, II, and III subunit RPABC1 OS=Homo sapiens OX=9606 GN=POLR2E PE=1 SV=4	4	6	10.6593	10.7179	10.4664	10.47	10.4291	10.4252	10.6886	10.4682	10.4272	-0.220437	1.76339	0.858306	0.017243
P62873	Guanine nucleotide-binding protein G(I)/G(S)/G(T) subunit beta-1 OS=Homo sapiens OX=9606 GN=GNB1 PE=1 SV=3	3	7	11.1137	10.534	10.8307	10.8195	10.6289	10.7435	10.8239	10.8251	10.6862	0.00124454	0.00132024	1.00086	0.996965
Q9H1P3	Oxysterol-binding protein-related protein 2 OS=Homo sapiens OX=9606 GN=OSBPL2 PE=1 SV=1	2	2	10.5889	11.4038	11.5626	11.2205	10.5923	10.8113	10.9964	11.3915	10.7018	0.395166	0.332056	1.31509	0.465526
Q8NFF5	FAD synthase OS=Homo sapiens OX=9606 GN=FLAD1 PE=1 SV=1	3	7	10.1304	9.995	10.0507	9.96127	10.0817	9.70329	10.0627	10.006	9.89252	-0.0567479	0.254413	0.961429	0.556656
P06748	Nucleophosmin OS=Homo sapiens OX=9606 GN=NPM1 PE=1 SV=2	10	14	16.299	15.9008	16.087	16.0133	16.2445	16.0636	16.0999	16.0502	16.1541	-0.0497298	0.0814861	0.966117	0.828922
Q5VYK3	Proteasome adapter and scaffold protein ECM29 OS=Homo sapiens OX=9606 GN=ECPAS PE=1 SV=2	9	18	12.2513	12.1827	12.2006	12.1142	12.1853	12.0827	12.217	12.1574	12.134	-0.0596342	0.406053	0.959507	0.392597
Q15233	Non-POU domain-containing octamer-binding protein OS=Homo sapiens OX=9606 GN=NONO PE=1 SV=4	9	15	13.1123	13.1655	13.092	13.2943	13.2042	13.2799	13.1389	13.1931	13.242	0.0542521	0.183319	1.03832	0.655663
P62269	40S ribosomal protein S18 OS=Homo sapiens OX=9606 GN=RPS18 PE=1 SV=3	8	12	13.3972	13.4598	13.3308	13.4914	13.4834	13.3491	13.4285	13.4111	13.4162	-0.0173655	0.0660426	0.988035	0.858929
P11216	Glycogen phosphorylase, brain form OS=Homo sapiens OX=9606 GN=PYGB PE=1 SV=5	14	26	13.5031	13.3941	13.452	13.4413	13.5506	13.5696	13.4486	13.4466	13.5601	-0.00198078	0.0112506	0.998628	0.974427
P20700	Lamin-B1 OS=Homo sapiens OX=9606 GN=LMNB1 PE=1 SV=2	2	2	9.06746	9.2928	9.09167	9.25762	8.91682	8.82262	9.18013	9.17464	8.86972	-0.00548792	0.0122096	0.996203	0.972278
P62826	GTP-binding nuclear protein Ran OS=Homo sapiens OX=9606 GN=RAN PE=1 SV=3	2	10	14.8516	14.8735	14.8423	14.8068	14.8783	14.6719	14.8625	14.8246	14.7751	-0.0379643	0.677854	0.974028	0.209964
Q99829	Copine-1 OS=Homo sapiens OX=9606 GN=CPNE1 PE=1 SV=1	3	3	10.5088	10.5666	10.4541	10.4694	10.463	10.4122	10.5377	10.4618	10.4376	-0.0759387	0.898202	0.948725	0.126415
P24941	Cyclin-dependent kinase 2 OS=Homo sapiens OX=9606 GN=CDK2 PE=1 SV=2	9	12	12.0629	11.9882	12.0517	12.1576	12.0798	11.9163	12.0256	12.1046	11.998	0.0790381	0.459886	1.05631	0.346828
Q14103	Heterogeneous nuclear ribonucleoprotein D0 OS=Homo sapiens OX=9606 GN=HNRNPD PE=1 SV=1	9	14	14.3877	14.3724	14.5509	14.4912	14.5531	14.4926	14.3801	14.5211	14.5229	0.141002	1.35075	1.10267	0.0445915
Q9NUQ3	Gamma-taxilin OS=Homo sapiens OX=9606 GN=TXLNG PE=1 SV=2	2	6	8.73044	8.65451	8.82109	8.7548	8.72637	8.65418	8.69247	8.78795	8.69027	0.0954709	0.701847	1.06841	0.19868
Q9HAV4	Exportin-5 OS=Homo sapiens OX=9606 GN=XPO5 PE=1 SV=1	18	21	13.3572	13.5427	13.5449	13.4659	13.4004	13.2764	13.4499	13.5054	13.3384	0.0554729	0.195685	1.0392	0.637258
Q14677	Clathrin interactor 1 OS=Homo sapiens OX=9606 GN=CLINT1 PE=1 SV=1	4	5	9.96145	9.37212	9.65158	9.59268	9.62252	9.5658	9.66679	9.62213	9.59416	-0.0446553	0.0486763	0.969521	0.893972
Q9H9B4	Sideroflexin-1 OS=Homo sapiens OX=9606 GN=SFXN1 PE=1 SV=4	10	11	12.9681	12.907	13.1396	13.218	12.9399	13.0922	12.9375	13.1788	13.016	0.241256	1.39852	1.18202	0.0399462
P49406	39S ribosomal protein L19, mitochondrial OS=Homo sapiens OX=9606 GN=MRPL19 PE=1 SV=2	3	4	10.3677	10.8477	10.8941	10.6129	10.5167	9.51624	10.6077	10.7535	10.0165	0.145823	0.185469	1.10636	0.652425
Q14CX7	N-alpha-acetyltransferase 25, NatB auxiliary subunit OS=Homo sapiens OX=9606 GN=NAA25 PE=1 SV=1	5	6	10.4524	10.523	10.514	10.5256	10.7234	10.1498	10.4877	10.5198	10.4366	0.0321045	0.333245	1.0225	0.464254
P56192	Methionine--tRNA ligase, cytoplasmic OS=Homo sapiens OX=9606 GN=MARS PE=1 SV=2	17	23	14.041	14.0898	14.0878	14.0847	14.0632	14.0953	14.0654	14.0862	14.0793	0.0208688	0.315981	1.01457	0.48308
Q9H2J4	Phosducin-like protein 3 OS=Homo sapiens OX=9606 GN=PDCL3 PE=1 SV=1	2	5	10.5295	10.5406	10.5642	10.6659	10.803	9.63661	10.5351	10.615	10.2198	0.0799932	0.588221	1.05701	0.258095
Q13423	NAD(P) transhydrogenase, mitochondrial OS=Homo sapiens OX=9606 GN=NNT PE=1 SV=3	2	3	10.3118	9.21441	9.95227	9.27211	8.66626	10.6285	9.76309	9.61219	9.64738	-0.150891	0.0773126	0.900694	0.836927
Q9UKM9	RNA-binding protein Raly OS=Homo sapiens OX=9606 GN=RALY PE=1 SV=1	2	2	7.23878	7.52339	6.63112	8.07315	8.09257	6.23499	7.38108	7.35214	7.16378	-0.0289483	0.0122631	0.980135	0.972158
P12235	ADP/ATP translocase 1 OS=Homo sapiens OX=9606 GN=SLC25A4 PE=1 SV=4	4	13	11.0253	10.9074	11.1028	11.1588	11.1644	11.4315	10.9664	11.1308	11.2979	0.164398	0.892586	1.1207	0.12806
Q8WVC0	RNA polymerase-associated protein LEO1 OS=Homo sapiens OX=9606 GN=LEO1 PE=1 SV=1	3	4	9.75965	9.78267	9.43551	10.0974	10.249	9.4282	9.77116	9.76646	9.83861	-0.00469828	0.00437871	0.996749	0.989968
P50851	Lipopolysaccharide-responsive and beige-like anchor protein OS=Homo sapiens OX=9606 GN=LRBA PE=1 SV=4	5	12	10.5549	10.3676	10.3021	10.1819	10.0793	10.1978	10.4613	10.242	10.1385	-0.219272	0.727025	0.858999	0.187489
Q96RS6	NudC domain-containing protein 1 OS=Homo sapiens OX=9606 GN=NUDCD1 PE=1 SV=2	3	6	11.0848	11.0335	11.1012	11.0881	11.1799	11.0764	11.0591	11.0946	11.1282	0.0355296	0.506147	1.02493	0.311784
Q13084	39S ribosomal protein L28, mitochondrial OS=Homo sapiens OX=9606 GN=MRPL28 PE=1 SV=4	5	6	10.4603	10.5188	10.5035	10.4736	10.7166	10.3478	10.4895	10.4886	10.5322	-0.00097847	0.00923435	0.999322	0.978962
P35221	Catenin alpha-1 OS=Homo sapiens OX=9606 GN=CTNNA1 PE=1 SV=1	3	6	11.9431	12.0393	11.8389	11.934	11.9726	11.7978	11.9912	11.8865	11.8852	-0.104686	0.582211	0.930007	0.261691
Q9BTE3	Mini-chromosome maintenance complex-binding protein OS=Homo sapiens OX=9606 GN=MCMBP PE=1 SV=2	6	8	12.0994	11.8944	12.0436	11.8808	12.1292	11.9972	11.9969	11.9622	12.0632	-0.0347157	0.088511	0.976224	0.815622
O75475	PC4 and SFRS1-interacting protein OS=Homo sapiens OX=9606 GN=PSIP1 PE=1 SV=1	2	5	9.60128	9.46537	9.83369	9.92078	9.70339	9.68364	9.53333	9.87724	9.69352	0.34391	1.29324	1.26919	0.0509054
O43615	Mitochondrial import inner membrane translocase subunit TIM44 OS=Homo sapiens OX=9606 GN=TIMM44 PE=1 SV=2	6	9	11.0707	11.3055	11.2629	11.4491	11.5747	11.288	11.1881	11.356	11.4314	0.167905	0.421407	1.12343	0.37896
Q14444	Caprin-1 OS=Homo sapiens OX=9606 GN=CAPRIN1 PE=1 SV=2	11	12	14.0324	13.795	13.9484	13.8319	13.8279	13.7968	13.9137	13.8902	13.8124	-0.0235167	0.0578798	0.983832	0.875226
P43246	DNA mismatch repair protein Msh2 OS=Homo sapiens OX=9606 GN=MSH2 PE=1 SV=1	2	5	8.06343	7.96617	8.03201	8.15984	8.06379	8.00283	8.0148	8.09593	8.03331	0.0811291	0.378059	1.05785	0.418737
O76041	Nebulette OS=Homo sapiens OX=9606 GN=NEBL PE=1 SV=1	2	4	8.64059	8.5811	8.56246	8.64983	8.95937	8.26207	8.61085	8.60614	8.61072	-0.00470448	0.0281765	0.996744	0.937181
P61966	AP-1 complex subunit sigma-1A OS=Homo sapiens OX=9606 GN=AP1S1 PE=1 SV=1	2	3	6.89312	7.62363	7.48767	7.54638	7.90417	6.0221	7.25837	7.51703	6.96314	0.258656	0.256953	1.19636	0.553411
P00505	Aspartate aminotransferase, mitochondrial OS=Homo sapiens OX=9606 GN=GOT2 PE=1 SV=3	18	20	15.2042	15.2284	15.2075	15.3171	15.2555	15.2221	15.2163	15.2623	15.2388	0.0459933	0.302067	1.03239	0.498808
Q9UMX0	Ubiquilin-1 OS=Homo sapiens OX=9606 GN=UBQLN1 PE=1 SV=2	3	4	11.3984	10.9464	11.0298	11.1452	11.2661	11.3691	11.1724	11.0875	11.3176	-0.0848732	0.12447	0.942867	0.75081
Q9UHX1	Poly(U)-binding-splicing factor PUF60 OS=Homo sapiens OX=9606 GN=PUF60 PE=1 SV=1	7	10	12.5026	12.3496	12.5361	12.5558	12.3812	12.4945	12.4261	12.5459	12.4379	0.119822	0.58428	1.0866	0.260447
P60891	Ribose-phosphate pyrophosphokinase 1 OS=Homo sapiens OX=9606 GN=PRPS1 PE=1 SV=2	3	11	10.123	10.2373	9.98848	10.1695	9.97464	10.3972	10.1801	10.079	10.1859	-0.101148	0.352142	0.932291	0.444486
Q9H974	Queuine tRNA-ribosyltransferase accessory subunit 2 OS=Homo sapiens OX=9606 GN=QTRT2 PE=1 SV=1	3	4	11.1945	11.1305	11.3031	11.2555	11.2383	11.1238	11.1625	11.2793	11.181	0.116798	1.00177	1.08433	0.0995923
O75083	WD repeat-containing protein 1 OS=Homo sapiens OX=9606 GN=WDR1 PE=1 SV=4	19	22	15.2501	15.1987	15.2351	15.1681	15.1587	15.2265	15.2244	15.2016	15.1926	-0.0228167	0.191976	0.984309	0.642723
Q69YQ0	Cytospin-A OS=Homo sapiens OX=9606 GN=SPECC1L PE=1 SV=2	2	4	10.4117	10.804	10.6046	10.5098	10.3475	10.3687	10.6078	10.5572	10.3581	-0.0506644	0.0834498	0.965492	0.825183
P62910	60S ribosomal protein L32 OS=Homo sapiens OX=9606 GN=RPL32 PE=1 SV=2	4	10	10.2446	10.8979	10.6375	10.668	11.1656	10.9918	10.5712	10.6527	11.0787	0.0815148	0.0828017	1.05813	0.826415
Q00341	Vigilin OS=Homo sapiens OX=9606 GN=HDLBP PE=1 SV=2	12	19	13.469	13.4556	13.4297	13.4978	13.4155	13.3669	13.4623	13.4637	13.3912	0.00145626	0.013073	1.00101	0.970347
Q13509	Tubulin beta-3 chain OS=Homo sapiens OX=9606 GN=TUBB3 PE=1 SV=2	7	42	14.6324	14.563	14.5183	14.5882	14.5425	14.5743	14.5977	14.5532	14.5584	-0.0444746	0.335343	0.969643	0.462016
Q9P2R7	Succinate--CoA ligase [ADP-forming] subunit beta, mitochondrial OS=Homo sapiens OX=9606 GN=SUCLA2 PE=1 SV=3	2	4	9.97496	10.059	10.0791	10.0325	9.90326	9.65768	10.017	10.0558	9.78047	0.0388417	0.29773	1.02729	0.503813
Q9UPU5	Ubiquitin carboxyl-terminal hydrolase 24 OS=Homo sapiens OX=9606 GN=USP24 PE=1 SV=3	2	7	8.62625	9.29605	8.20657	9.12584	8.99795	8.84826	8.96115	8.6662	8.92311	-0.294946	0.183297	0.815103	0.655697
Q9UHB9	Signal recognition particle subunit SRP68 OS=Homo sapiens OX=9606 GN=SRP68 PE=1 SV=2	8	15	12.0025	11.8219	11.9407	11.6971	11.9294	11.7022	11.9122	11.8189	11.8158	-0.0932994	0.221164	0.937377	0.600947
Q9P0J7	E3 ubiquitin-protein ligase KCMF1 OS=Homo sapiens OX=9606 GN=KCMF1 PE=1 SV=2	2	2	7.93206	7.74694	7.70697	7.71795	7.71701	7.23326	7.8395	7.71246	7.47514	-0.127041	0.516871	0.915707	0.304179
Q99598	Translin-associated protein X OS=Homo sapiens OX=9606 GN=TSNAX PE=1 SV=1	2	8	9.78178	9.50047	9.61508	9.80993	9.81255	9.73906	9.64112	9.71251	9.7758	0.071382	0.14445	1.05072	0.717051
Q9Y2R5	28S ribosomal protein S17, mitochondrial OS=Homo sapiens OX=9606 GN=MRPS17 PE=1 SV=1	2	2	9.50971	9.31713	9.42252	9.44717	9.51	9.43225	9.41342	9.43485	9.47113	0.0214267	0.0727333	1.01496	0.845798
P62249	40S ribosomal protein S16 OS=Homo sapiens OX=9606 GN=RPS16 PE=1 SV=2	7	11	15.4601	15.4026	15.4408	15.3259	15.4531	15.3866	15.4314	15.3834	15.4199	-0.048008	0.273376	0.967271	0.532874
P61160	Actin-related protein 2 OS=Homo sapiens OX=9606 GN=ACTR2 PE=1 SV=1	8	14	12.6905	12.4813	12.5335	12.5181	12.609	12.8466	12.5859	12.5258	12.7278	-0.0601478	0.204631	0.959166	0.624265
Q9UQ35	Serine/arginine repetitive matrix protein 2 OS=Homo sapiens OX=9606 GN=SRRM2 PE=1 SV=2	15	18	13.4782	13.4546	13.335	13.2592	13.469	13.2758	13.4664	13.2971	13.3724	-0.169329	1.29421	0.889256	0.0507911
O60502	Protein O-GlcNAcase OS=Homo sapiens OX=9606 GN=MGEA5 PE=1 SV=2	5	9	11.3748	11.3031	11.2463	11.2366	11.228	11.4261	11.339	11.2415	11.3271	-0.0974665	0.940674	0.934673	0.114637
Q9Y4P1	Cysteine protease ATG4B OS=Homo sapiens OX=9606 GN=ATG4B PE=1 SV=2	6	7	10.5142	10.7947	10.591	10.7804	10.8491	10.5964	10.6545	10.6857	10.7228	0.0312467	0.0602141	1.02189	0.870534
Q96K17	Transcription factor BTF3 homolog 4 OS=Homo sapiens OX=9606 GN=BTF3L4 PE=1 SV=1	2	4	10.294	9.76734	9.9394	9.87571	10.0992	9.7839	10.0307	9.90756	9.94156	-0.123115	0.162309	0.918203	0.688162
P50613	Cyclin-dependent kinase 7 OS=Homo sapiens OX=9606 GN=CDK7 PE=1 SV=1	2	2	8.65541	9.2764	9.4571	8.9598	8.91423	8.75145	8.96591	9.20845	8.83284	0.242548	0.218908	1.18308	0.604077
Q8NEZ5	F-box only protein 22 OS=Homo sapiens OX=9606 GN=FBXO22 PE=1 SV=1	2	3	9.83773	9.36397	10.0346	8.98477	8.17521	9.97883	9.60085	9.50968	9.07702	-0.0911765	0.0512244	0.938757	0.888742
P51572	B-cell receptor-associated protein 31 OS=Homo sapiens OX=9606 GN=BCAP31 PE=1 SV=3	3	6	10.9761	10.5301	10.663	10.8372	11.0572	10.9455	10.7531	10.7501	11.0014	-0.00307798	0.00396633	0.997869	0.990909
Q9UBE0	SUMO-activating enzyme subunit 1 OS=Homo sapiens OX=9606 GN=SAE1 PE=1 SV=1	11	15	13.3146	13.2447	13.3686	13.2395	13.3358	13.2997	13.2796	13.304	13.3177	0.0243602	0.112633	1.01703	0.771555
O15260	Surfeit locus protein 4 OS=Homo sapiens OX=9606 GN=SURF4 PE=1 SV=3	3	4	11.5114	11.4293	11.7492	11.6068	11.6614	11.7778	11.4703	11.678	11.7196	0.207654	0.89472	1.15481	0.127432
P55072	Transitional endoplasmic reticulum ATPase OS=Homo sapiens OX=9606 GN=VCP PE=1 SV=4	38	48	17.1797	17.1589	17.2054	17.1548	17.192	17.2336	17.1693	17.1801	17.2128	0.0108213	0.136424	1.00753	0.730425
Q15366	Poly(rC)-binding protein 2 OS=Homo sapiens OX=9606 GN=PCBP2 PE=1 SV=1	2	16	8.53931	8.75357	8.88966	8.57392	8.67529	8.57442	8.64644	8.73179	8.62486	0.0853477	0.15589	1.06094	0.698409
G3V5R9	Kinesin light chain 1 OS=Homo sapiens OX=9606 GN=KLC1 PE=1 SV=1	4	8	10.9338	11.2242	11.044	11.1749	11.187	11.3917	11.079	11.1095	11.2893	0.0304608	0.062498	1.02134	0.865968
Q8IWX8	Calcium homeostasis endoplasmic reticulum protein OS=Homo sapiens OX=9606 GN=CHERP PE=1 SV=3	2	2	10.3673	10.6266	10.4505	10.5899	10.4646	10.6749	10.497	10.5202	10.5697	0.0232692	0.0511504	1.01626	0.888893
O96000	NADH dehydrogenase [ubiquinone] 1 beta subcomplex subunit 10 OS=Homo sapiens OX=9606 GN=NDUFB10 PE=1 SV=3	2	3	10.2485	10.301	10.2976	10.3443	10.0671	10.3792	10.2748	10.3209	10.2232	0.0461898	0.495881	1.03253	0.319241
Q9UG63	ATP-binding cassette sub-family F member 2 OS=Homo sapiens OX=9606 GN=ABCF2 PE=1 SV=2	6	12	12.2665	12.2383	12.323	12.3312	12.3482	12.173	12.2524	12.3271	12.2606	0.0747366	1.43577	1.05317	0.0366633
Q96EY7	Pentatricopeptide repeat domain-containing protein 3, mitochondrial OS=Homo sapiens OX=9606 GN=PTCD3 PE=1 SV=3	6	10	11.0267	11.0106	11.1659	11.0434	11.1553	11.1149	11.0187	11.1046	11.1351	0.0859942	0.524966	1.06142	0.298562
P39019	40S ribosomal protein S19 OS=Homo sapiens OX=9606 GN=RPS19 PE=1 SV=2	5	7	14.062	13.8098	13.755	13.8021	13.9815	13.6652	13.9359	13.7785	13.8234	-0.157368	0.462372	0.89666	0.344848
O75396	Vesicle-trafficking protein SEC22b OS=Homo sapiens OX=9606 GN=SEC22B PE=1 SV=4	4	5	11.2271	10.9682	11.2593	11.1756	11.2763	11.1025	11.0976	11.2175	11.1894	0.119821	0.32662	1.0866	0.471389
Q9NS69	Mitochondrial import receptor subunit TOM22 homolog OS=Homo sapiens OX=9606 GN=TOMM22 PE=1 SV=3	2	2	10.5819	10.3537	10.4315	10.7064	10.5197	10.7107	10.4678	10.569	10.6152	0.101193	0.201894	1.07266	0.628212
Q9UKX7	Nuclear pore complex protein Nup50 OS=Homo sapiens OX=9606 GN=NUP50 PE=1 SV=2	2	5	9.47753	8.83369	8.95573	9.22283	9.06118	8.79665	9.15561	9.08928	8.92891	-0.0663271	0.0621648	0.955066	0.866633
P23528	Cofilin-1 OS=Homo sapiens OX=9606 GN=CFL1 PE=1 SV=3	9	13	16.7622	16.6674	16.7822	16.5974	16.6791	16.6827	16.7148	16.6898	16.6809	-0.0249796	0.0796958	0.982835	0.832347
H3BNC9	Uncharacterized protein OS=Homo sapiens OX=9606 PE=4 SV=2	8	10	14.7795	14.6979	14.7276	14.7642	14.9236	14.7428	14.7387	14.7459	14.8332	0.00713634	0.0516475	1.00496	0.887876
P61978	Heterogeneous nuclear ribonucleoprotein K OS=Homo sapiens OX=9606 GN=HNRNPK PE=1 SV=1	5	27	15.0476	14.9258	15.0329	14.8756	14.9314	14.8195	14.9867	14.9542	14.8755	-0.0324907	0.110735	0.977731	0.774934
O15372	Eukaryotic translation initiation factor 3 subunit H OS=Homo sapiens OX=9606 GN=EIF3H PE=1 SV=1	9	13	13.1552	13.1933	13.1091	13.236	13.2877	13.1453	13.1742	13.1726	13.2165	-0.00168085	0.00785669	0.998836	0.982072
Q4V328	GRIP1-associated protein 1 OS=Homo sapiens OX=9606 GN=GRIPAP1 PE=1 SV=1	3	6	11.5134	11.5241	11.41	11.6482	11.3348	11.5687	11.5188	11.5291	11.4517	0.0103559	0.0274859	1.0072	0.938673
Q08257	Quinone oxidoreductase OS=Homo sapiens OX=9606 GN=CRYZ PE=1 SV=1	8	10	12.4024	12.4952	12.425	12.4554	12.3903	12.6024	12.4488	12.4402	12.4963	-0.00865602	0.0576734	0.994018	0.875642
Q9Y2X3	Nucleolar protein 58 OS=Homo sapiens OX=9606 GN=NOP58 PE=1 SV=1	2	3	8.86252	8.75079	9.09535	9.05556	8.94912	7.93859	8.80665	9.07545	8.44385	0.268804	1.34312	1.20481	0.0453814
Q13619	Cullin-4A OS=Homo sapiens OX=9606 GN=CUL4A PE=1 SV=3	2	10	8.82275	9.06944	9.18998	9.11166	9.15623	8.94116	8.94609	9.15082	9.0487	0.204729	0.594382	1.15247	0.254459
O75821	Eukaryotic translation initiation factor 3 subunit G OS=Homo sapiens OX=9606 GN=EIF3G PE=1 SV=2	8	9	13.4656	13.5813	13.4856	13.3904	13.5484	13.6587	13.5234	13.438	13.6036	-0.0854197	0.429121	0.94251	0.372288
P54577	Tyrosine--tRNA ligase, cytoplasmic OS=Homo sapiens OX=9606 GN=YARS PE=1 SV=4	9	18	12.71	12.8256	12.8409	12.8338	12.7857	13.0022	12.7678	12.8373	12.8939	0.0695438	0.452727	1.04938	0.352593
P55084	Trifunctional enzyme subunit beta, mitochondrial OS=Homo sapiens OX=9606 GN=HADHB PE=1 SV=3	12	16	13.5738	13.2947	13.426	13.4077	13.3077	13.3135	13.4342	13.4169	13.3106	-0.0173683	0.0397476	0.988033	0.912541
Q6YN16	Hydroxysteroid dehydrogenase-like protein 2 OS=Homo sapiens OX=9606 GN=HSDL2 PE=1 SV=1	2	2	10.6756	11.0003	10.9624	10.7634	10.7912	10.6756	10.8379	10.8629	10.7334	0.0249858	0.0420988	1.01747	0.907614
P46063	ATP-dependent DNA helicase Q1 OS=Homo sapiens OX=9606 GN=RECQL PE=1 SV=3	10	14	12.7535	12.65	12.6505	12.6365	12.8032	12.4686	12.7018	12.6435	12.6359	-0.0582514	0.419346	0.960428	0.380763
Q15637	Splicing factor 1 OS=Homo sapiens OX=9606 GN=SF1 PE=1 SV=4	6	8	12.0821	11.9664	11.9276	12.0488	11.9938	12.0148	12.0242	11.9882	12.0043	-0.0360193	0.149273	0.975342	0.709132
Q02978	Mitochondrial 2-oxoglutarate/malate carrier protein OS=Homo sapiens OX=9606 GN=SLC25A11 PE=1 SV=3	5	5	10.6368	10.8528	10.6085	10.9219	10.7076	10.987	10.7448	10.7652	10.8473	0.0203862	0.0341017	1.01423	0.924482
P17812	CTP synthase 1 OS=Homo sapiens OX=9606 GN=CTPS1 PE=1 SV=2	10	13	13.6338	13.6491	13.6461	13.5845	13.6189	13.4884	13.6414	13.6153	13.5537	-0.0261526	0.30399	0.982036	0.496604
Q9NV70	Exocyst complex component 1 OS=Homo sapiens OX=9606 GN=EXOC1 PE=1 SV=4	2	3	7.71075	7.94158	7.88681	7.79441	7.65099	7.78416	7.82617	7.84061	7.71757	0.0144391	0.0370874	1.01006	0.918148
Q9BUF5	Tubulin beta-6 chain OS=Homo sapiens OX=9606 GN=TUBB6 PE=1 SV=1	8	34	13.659	13.4861	13.5539	13.5416	13.6688	13.6246	13.5725	13.5477	13.6467	-0.0247931	0.0959686	0.982962	0.801736
P41240	Tyrosine-protein kinase CSK OS=Homo sapiens OX=9606 GN=CSK PE=1 SV=1	5	6	10.5183	10.036	10.1456	10.0248	10.2228	9.72136	10.2772	10.0852	9.97206	-0.191963	0.28338	0.875414	0.520738
P06396	Gelsolin OS=Homo sapiens OX=9606 GN=GSN PE=1 SV=1	8	10	11.1097	11.1061	10.9127	10.9534	10.7331	10.7852	11.1079	10.9331	10.7591	-0.174834	1.87471	0.885869	0.0133442
P53618	Coatomer subunit beta OS=Homo sapiens OX=9606 GN=COPB1 PE=1 SV=3	15	19	13.3868	13.346	13.4069	13.3804	13.5316	13.4005	13.3664	13.3936	13.4661	0.027215	0.42035	1.01904	0.379883
P61956	Small ubiquitin-related modifier 2 OS=Homo sapiens OX=9606 GN=SUMO2 PE=1 SV=3	2	2	11.8568	11.4412	11.6468	11.8779	11.9488	11.6684	11.649	11.7624	11.8086	0.113415	0.167223	1.08179	0.68042
Q96KB5	Lymphokine-activated killer T-cell-originated protein kinase OS=Homo sapiens OX=9606 GN=PBK PE=1 SV=3	3	3	10.3093	10.3963	10.4051	10.4761	10.5245	10.3487	10.3528	10.4406	10.4366	0.08777	0.587759	1.06273	0.25837
Q15436	Protein transport protein Sec23A OS=Homo sapiens OX=9606 GN=SEC23A PE=1 SV=2	6	11	12.063	12.008	12.1059	12.0999	12.2268	11.8445	12.0355	12.1029	12.0357	0.0673871	0.869061	1.04782	0.135188
P63010	AP-2 complex subunit beta OS=Homo sapiens OX=9606 GN=AP2B1 PE=1 SV=1	15	29	13.9664	13.8431	13.9113	13.8198	13.8675	13.8376	13.9047	13.8656	13.8526	-0.0391407	0.179905	0.973234	0.660838
O60763	General vesicular transport factor p115 OS=Homo sapiens OX=9606 GN=USO1 PE=1 SV=2	11	16	12.2627	12.0527	12.175	12.1138	12.0376	12.3039	12.1577	12.1444	12.1707	-0.0132294	0.0386877	0.990872	0.914771
O60664	Perilipin-3 OS=Homo sapiens OX=9606 GN=PLIN3 PE=1 SV=3	4	4	10.7942	10.6112	10.8071	10.6454	10.7331	10.8067	10.7027	10.7262	10.7699	0.0235319	0.0629915	1.01644	0.864985
Q9H6S0	3'-5' RNA helicase YTHDC2 OS=Homo sapiens OX=9606 GN=YTHDC2 PE=1 SV=2	2	5	10.2394	10.2998	10.9071	10.9148	11.1762	10.5235	10.2696	10.9109	10.8499	0.641304	2.64908	1.55974	0.00224346
Q9NVA2	Septin-11 OS=Homo sapiens OX=9606 GN=SEPT11 PE=1 SV=3	3	9	9.30034	9.18746	8.84531	9.34988	8.61795	9.87435	9.2439	9.0976	9.24615	-0.146303	0.201712	0.903563	0.628475
P27695	DNA-(apurinic or apyrimidinic site) lyase OS=Homo sapiens OX=9606 GN=APEX1 PE=1 SV=2	13	15	14.3803	14.2332	14.3001	14.1157	14.1274	14.2812	14.3067	14.2079	14.2043	-0.098803	0.309556	0.933807	0.49028
P17980	26S proteasome regulatory subunit 6A OS=Homo sapiens OX=9606 GN=PSMC3 PE=1 SV=3	11	17	14.2208	14.215	14.234	14.2165	14.2226	14.2073	14.2179	14.2253	14.215	0.00738001	0.294643	1.00513	0.507408
P36639	7,8-dihydro-8-oxoguanine triphosphatase OS=Homo sapiens OX=9606 GN=NUDT1 PE=1 SV=3	3	4	10.8702	11.0056	11.0066	10.9199	11.0384	11.0148	10.9379	10.9632	11.0266	0.025352	0.106607	1.01773	0.782336
P62241	40S ribosomal protein S8 OS=Homo sapiens OX=9606 GN=RPS8 PE=1 SV=2	11	12	16.2305	16.2165	16.2652	16.1665	16.2769	16.2572	16.2235	16.2159	16.2671	-0.00765419	0.0496459	0.994709	0.891978
P43034	Platelet-activating factor acetylhydrolase IB subunit alpha OS=Homo sapiens OX=9606 GN=PAFAH1B1 PE=1 SV=2	6	11	11.9347	11.7796	11.8032	11.8177	11.8598	11.7701	11.8572	11.8104	11.815	-0.0467477	0.215145	0.968116	0.609334
P08397	Porphobilinogen deaminase OS=Homo sapiens OX=9606 GN=HMBS PE=1 SV=2	5	7	12.0222	11.9746	12.17	12.0328	12.1291	11.9705	11.9984	12.1014	12.0498	0.102951	0.534804	1.07397	0.291875
P30086	Phosphatidylethanolamine-binding protein 1 OS=Homo sapiens OX=9606 GN=PEBP1 PE=1 SV=3	12	12	16.0334	16.0342	16.0202	15.9495	16.0551	15.9736	16.0338	15.9848	16.0144	-0.0490088	0.52302	0.9666	0.299903
P51665	26S proteasome non-ATPase regulatory subunit 7 OS=Homo sapiens OX=9606 GN=PSMD7 PE=1 SV=2	9	10	13.9414	13.901	13.9497	13.854	13.7896	13.8555	13.9212	13.9018	13.8225	-0.0193996	0.127987	0.986643	0.744754
Q9BT73	Proteasome assembly chaperone 3 OS=Homo sapiens OX=9606 GN=PSMG3 PE=1 SV=1	2	2	10.5133	10.7313	10.3961	10.5959	10.8251	10.3397	10.6223	10.496	10.5824	-0.126299	0.316054	0.916179	0.482998
P62847	40S ribosomal protein S24 OS=Homo sapiens OX=9606 GN=RPS24 PE=1 SV=1	6	6	14.4634	14.568	14.5152	14.5196	14.6351	14.5671	14.5157	14.5174	14.6011	0.00170374	0.0101088	1.00118	0.976992
P62081	40S ribosomal protein S7 OS=Homo sapiens OX=9606 GN=RPS7 PE=1 SV=1	11	15	14.8927	14.8663	14.8671	14.9214	15.0112	14.957	14.8795	14.8943	14.9841	0.0147834	0.172375	1.0103	0.672395
Q02543	60S ribosomal protein L18a OS=Homo sapiens OX=9606 GN=RPL18A PE=1 SV=2	7	11	14.8781	14.893	14.9774	14.871	14.8643	14.8065	14.8855	14.9242	14.8354	0.0386662	0.262257	1.02716	0.546692
P60842	Eukaryotic initiation factor 4A-I OS=Homo sapiens OX=9606 GN=EIF4A1 PE=1 SV=1	10	37	15.1502	15.0128	15.0647	15.0631	15.2016	15.1318	15.0815	15.0639	15.1667	-0.0176196	0.0853515	0.987861	0.821577
Q92552	28S ribosomal protein S27, mitochondrial OS=Homo sapiens OX=9606 GN=MRPS27 PE=1 SV=3	6	7	10.3789	10.2878	10.3607	10.2061	10.3677	10.5134	10.3333	10.2834	10.4406	-0.0498991	0.197885	0.966004	0.634037
Q9NUJ1	Mycophenolic acid acyl-glucuronide esterase, mitochondrial OS=Homo sapiens OX=9606 GN=ABHD10 PE=1 SV=1	2	2	9.21344	9.11977	9.37024	9.21603	9.13045	8.94063	9.1666	9.29313	9.03554	0.126533	0.528987	1.09167	0.29581
O75323	Protein NipSnap homolog 2 OS=Homo sapiens OX=9606 GN=NIPSNAP2 PE=1 SV=1	4	6	12.0879	12.0745	12.0245	12.038	12.0726	12.0344	12.0812	12.0312	12.0535	-0.049984	1.46485	0.965947	0.0342886
P50914	60S ribosomal protein L14 OS=Homo sapiens OX=9606 GN=RPL14 PE=1 SV=4	6	8	14.9132	14.7059	14.56	14.7587	14.7927	14.6042	14.8095	14.6594	14.6985	-0.150172	0.392158	0.901143	0.405361
P57678	Gem-associated protein 4 OS=Homo sapiens OX=9606 GN=GEMIN4 PE=1 SV=2	2	10	8.20404	8.01417	8.35529	8.19209	8.24044	8.01794	8.1091	8.27369	8.12919	0.164584	0.496045	1.12084	0.31912
P12277	Creatine kinase B-type OS=Homo sapiens OX=9606 GN=CKB PE=1 SV=1	9	13	14.7158	14.8614	14.7822	14.7609	14.7143	14.6297	14.7886	14.7715	14.672	-0.0170684	0.0766604	0.988239	0.838184
P61201	COP9 signalosome complex subunit 2 OS=Homo sapiens OX=9606 GN=COPS2 PE=1 SV=1	6	9	11.4229	11.3332	11.3224	11.4886	11.4003	11.3323	11.3781	11.4055	11.3663	0.0273952	0.0974547	1.01917	0.798997
Q16850	Lanosterol 14-alpha demethylase OS=Homo sapiens OX=9606 GN=CYP51A1 PE=1 SV=3	3	6	9.56203	9.55697	9.74368	9.61384	9.74781	9.37756	9.5595	9.67876	9.56269	0.119258	0.682295	1.08618	0.207829
Q13868	Exosome complex component RRP4 OS=Homo sapiens OX=9606 GN=EXOSC2 PE=1 SV=2	3	4	10.0718	10.2136	10.1705	10.2493	10.3248	10.175	10.1427	10.2099	10.2499	0.0672293	0.305859	1.0477	0.494472
P43897	Elongation factor Ts, mitochondrial OS=Homo sapiens OX=9606 GN=TSFM PE=1 SV=2	5	5	10.7152	10.4501	10.594	10.5365	10.4851	10.4272	10.5826	10.5653	10.4561	-0.0173597	0.0410315	0.988039	0.909847
Q6P587	Acylpyruvase FAHD1, mitochondrial OS=Homo sapiens OX=9606 GN=FAHD1 PE=1 SV=2	2	2	8.09888	8.28252	7.35647	8.44991	8.25342	8.14225	8.1907	7.90319	8.19783	-0.287505	0.18329	0.819318	0.655707
Q9UBQ5	Eukaryotic translation initiation factor 3 subunit K OS=Homo sapiens OX=9606 GN=EIF3K PE=1 SV=1	5	6	12.7682	12.6177	12.8356	12.5674	12.7489	12.3796	12.6929	12.7015	12.5643	0.0085454	0.017398	1.00594	0.960732
P09417	Dihydropteridine reductase OS=Homo sapiens OX=9606 GN=QDPR PE=1 SV=2	2	2	6.82091	8.61341	6.77998	8.68345	8.97264	7.49924	7.71716	7.73171	8.23594	0.0145493	0.00343109	1.01014	0.992131
Q2T9J0	Peroxisomal leader peptide-processing protease OS=Homo sapiens OX=9606 GN=TYSND1 PE=1 SV=3	2	3	11.5103	11.729	11.5805	11.5271	11.5048	11.6754	11.6197	11.5538	11.5901	-0.0658689	0.20928	0.95537	0.617618
Q9NUU7	ATP-dependent RNA helicase DDX19A OS=Homo sapiens OX=9606 GN=DDX19A PE=1 SV=1	2	12	8.89591	9.26826	7.80817	9.1671	9.08733	8.8674	9.08209	8.48763	8.97736	-0.594453	0.311914	0.662296	0.487625
Q15334	Lethal(2) giant larvae protein homolog 1 OS=Homo sapiens OX=9606 GN=LLGL1 PE=1 SV=3	2	2	9.70016	10.4163	10.5007	9.83524	9.92809	10.0414	10.0582	10.168	9.98477	0.109758	0.0740741	1.07905	0.843191
P18206	Vinculin OS=Homo sapiens OX=9606 GN=VCL PE=1 SV=4	25	36	14.98	14.8611	14.9377	14.9354	14.9454	14.9491	14.9206	14.9366	14.9473	0.015976	0.0897184	1.01114	0.813358
P13861	cAMP-dependent protein kinase type II-alpha regulatory subunit OS=Homo sapiens OX=9606 GN=PRKAR2A PE=1 SV=2	6	8	11.0745	10.9716	11.073	11.0831	11.168	11.0994	11.0231	11.078	11.1337	0.054987	0.39916	1.03885	0.398878
P21399	Cytoplasmic aconitate hydratase OS=Homo sapiens OX=9606 GN=ACO1 PE=1 SV=3	5	5	9.07352	8.80203	9.41154	8.82856	9.11151	9.123	8.93777	9.12005	9.11725	0.182279	0.202086	1.13467	0.627934
Q68E01	Integrator complex subunit 3 OS=Homo sapiens OX=9606 GN=INTS3 PE=1 SV=1	4	7	9.03237	9.16977	9.27511	9.19965	9.34984	8.79396	9.10107	9.23738	9.0719	0.136305	0.649459	1.09909	0.224151
O95373	Importin-7 OS=Homo sapiens OX=9606 GN=IPO7 PE=1 SV=1	29	33	15.3956	15.3841	15.4165	15.3636	15.427	15.363	15.3899	15.39	15.395	0.000135422	0.00153877	1.00009	0.996463
P13693	Translationally-controlled tumor protein OS=Homo sapiens OX=9606 GN=TPT1 PE=1 SV=1	5	6	14.1182	13.9452	14.0186	14.0097	14.1301	13.9559	14.0317	14.0141	14.043	-0.0175638	0.0664469	0.987899	0.85813
P51812	Ribosomal protein S6 kinase alpha-3 OS=Homo sapiens OX=9606 GN=RPS6KA3 PE=1 SV=1	2	6	9.37848	9.52975	9.24375	9.38494	9.54767	9.81112	9.45411	9.31434	9.6794	-0.139773	0.509702	0.907662	0.309241
Q08211	ATP-dependent RNA helicase A OS=Homo sapiens OX=9606 GN=DHX9 PE=1 SV=4	28	36	15.2133	15.1801	15.1874	15.2645	15.2436	15.1624	15.1967	15.226	15.203	0.0292711	0.253829	1.0205	0.557405
P54819	Adenylate kinase 2, mitochondrial OS=Homo sapiens OX=9606 GN=AK2 PE=1 SV=2	11	11	14.2608	14.0524	14.1065	14.0968	14.1689	14.0987	14.1566	14.1017	14.1338	-0.0549655	0.186519	0.962617	0.65085
A0A0A0MTS7	Titin OS=Homo sapiens OX=9606 GN=TTN PE=1 SV=1	10	53	13.3728	13.293	13.2137	13.157	12.9242	13.1333	13.3329	13.1853	13.0288	-0.147584	1.02389	0.902761	0.0946477
P50454	Serpin H1 OS=Homo sapiens OX=9606 GN=SERPINH1 PE=1 SV=2	13	13	13.5746	13.5868	13.4476	13.5766	13.703	13.4355	13.5807	13.5121	13.5692	-0.0685816	0.397153	0.953575	0.400725
P09874	Poly [ADP-ribose] polymerase 1 OS=Homo sapiens OX=9606 GN=PARP1 PE=1 SV=4	27	31	15.1076	14.9778	15.0973	15.1348	15.2222	15.002	15.0427	15.116	15.1121	0.0733366	0.407918	1.05215	0.390915
P25789	Proteasome subunit alpha type-4 OS=Homo sapiens OX=9606 GN=PSMA4 PE=1 SV=1	11	13	14.3852	14.431	14.4353	14.3921	14.4482	14.4625	14.4081	14.4137	14.4554	0.00558281	0.0576388	1.00388	0.875712
Q92900	Regulator of nonsense transcripts 1 OS=Homo sapiens OX=9606 GN=UPF1 PE=1 SV=2	16	22	13.5251	13.8956	13.7478	13.9076	13.9376	13.5991	13.7104	13.8277	13.7684	0.117327	0.207809	1.08472	0.619713
P61289	Proteasome activator complex subunit 3 OS=Homo sapiens OX=9606 GN=PSME3 PE=1 SV=1	5	9	12.8219	12.8447	12.9036	12.748	12.8721	12.8567	12.8333	12.8258	12.8644	-0.00748444	0.0301818	0.994826	0.932864
P04179	Superoxide dismutase [Mn], mitochondrial OS=Homo sapiens OX=9606 GN=SOD2 PE=1 SV=3	2	3	11.6278	11.5731	11.6684	11.6078	11.619	11.4791	11.6005	11.6381	11.549	0.0375991	0.342768	1.0264	0.454184
Q9NX63	MICOS complex subunit MIC19 OS=Homo sapiens OX=9606 GN=CHCHD3 PE=1 SV=1	2	2	9.86333	9.832	9.66296	9.89803	9.70091	9.8379	9.84766	9.7805	9.76941	-0.0671668	0.201922	0.954511	0.628171
Q8NC51	Plasminogen activator inhibitor 1 RNA-binding protein OS=Homo sapiens OX=9606 GN=SERBP1 PE=1 SV=2	6	11	13.558	13.3608	13.6952	13.3823	13.6329	13.5147	13.4594	13.5387	13.5738	0.07933	0.148927	1.05653	0.709698
Q9BYD3	39S ribosomal protein L4, mitochondrial OS=Homo sapiens OX=9606 GN=MRPL4 PE=1 SV=1	2	4	9.29451	9.30477	9.20355	9.47008	9.42742	9.30434	9.29964	9.33681	9.36588	0.0371723	0.0933262	1.0261	0.806629
Q9UI30	Multifunctional methyltransferase subunit TRM112-like protein OS=Homo sapiens OX=9606 GN=TRMT112 PE=1 SV=1	4	4	11.7909	11.5053	11.7856	11.6662	11.6907	11.8143	11.6481	11.7259	11.7525	0.0778208	0.177161	1.05542	0.665026
Q14997	Proteasome activator complex subunit 4 OS=Homo sapiens OX=9606 GN=PSME4 PE=1 SV=2	2	5	13.2539	13.4379	13.4849	13.3995	12.8266	12.9419	13.3459	13.4422	12.8842	0.0963125	0.353888	1.06904	0.442702
P49321	Nuclear autoantigenic sperm protein OS=Homo sapiens OX=9606 GN=NASP PE=1 SV=2	10	15	14.7662	14.5543	14.7119	14.632	14.7063	14.6369	14.6603	14.6719	14.6716	0.0116758	0.0327987	1.00813	0.92726
B4DLN1	cDNA FLJ60124, highly similar to Mitochondrial dicarboxylate carrier OS=Homo sapiens OX=9606 PE=2 SV=1	4	6	9.9675	9.86604	10.1834	9.89313	10.1471	9.99216	9.91677	10.0382	10.0696	0.121465	0.290521	1.08784	0.512247
Q9NR28	Diablo homolog, mitochondrial OS=Homo sapiens OX=9606 GN=DIABLO PE=1 SV=1	3	4	11.3326	10.279	10.642	10.5488	10.6523	10.4104	10.8058	10.5954	10.5313	-0.210402	0.13715	0.864296	0.729206
Q02750	Dual specificity mitogen-activated protein kinase kinase 1 OS=Homo sapiens OX=9606 GN=MAP2K1 PE=1 SV=2	3	9	10.6052	10.5853	10.7783	10.6914	10.6636	10.6128	10.5953	10.7348	10.6382	0.139566	1.05188	1.10157	0.0887394
Q86U44	N6-adenosine-methyltransferase catalytic subunit OS=Homo sapiens OX=9606 GN=METTL3 PE=1 SV=2	2	3	8.7671	8.38608	9.04366	8.34982	8.47091	8.64731	8.57659	8.69674	8.55911	0.120152	0.102307	1.08685	0.79012
Q6NUK1	Calcium-binding mitochondrial carrier protein SCaMC-1 OS=Homo sapiens OX=9606 GN=SLC25A24 PE=1 SV=2	5	8	10.6611	10.4839	10.7376	10.6785	10.7444	10.7159	10.5725	10.708	10.7301	0.135503	0.546868	1.09848	0.283878
Q9UBC2	Epidermal growth factor receptor substrate 15-like 1 OS=Homo sapiens OX=9606 GN=EPS15L1 PE=1 SV=1	4	4	9.85075	9.75431	9.87795	9.85751	10.0876	9.56011	9.80253	9.86773	9.82385	0.0652003	0.499065	1.04623	0.31691
O43813	LanC-like protein 1 OS=Homo sapiens OX=9606 GN=LANCL1 PE=1 SV=1	3	3	10.3534	10.585	10.6077	10.6299	10.6456	10.3673	10.4692	10.6188	10.5064	0.149594	0.485139	1.10926	0.327236
P78346	Ribonuclease P protein subunit p30 OS=Homo sapiens OX=9606 GN=RPP30 PE=1 SV=1	3	6	9.54541	10.0512	9.70838	9.71951	9.62955	9.89982	9.7983	9.71395	9.76469	-0.084353	0.11323	0.943207	0.770495
Q9UNZ2	NSFL1 cofactor p47 OS=Homo sapiens OX=9606 GN=NSFL1C PE=1 SV=2	5	6	11.2426	11.1804	11.134	11.2732	11.4804	11.0974	11.2115	11.2036	11.2889	-0.00788784	0.0329087	0.994547	0.927025
P61769	Beta-2-microglobulin OS=Homo sapiens OX=9606 GN=B2M PE=1 SV=1	2	3	7.46959	8.38243	7.76299	8.15162	7.67161	8.43956	7.92601	7.95731	8.05559	0.0312951	0.0197989	1.02193	0.955435
Q15942	Zyxin OS=Homo sapiens OX=9606 GN=ZYX PE=1 SV=1	5	5	11.2729	10.9467	11.1526	11.1158	11.201	11.1281	11.1098	11.1342	11.1646	0.0243511	0.0478595	1.01702	0.895654
P50213	Isocitrate dehydrogenase [NAD] subunit alpha, mitochondrial OS=Homo sapiens OX=9606 GN=IDH3A PE=1 SV=1	5	6	10.9282	11.1364	10.981	10.9132	10.9353	11.1438	11.0323	10.9471	11.0396	-0.085175	0.285734	0.94267	0.517924
P30042	ES1 protein homolog, mitochondrial OS=Homo sapiens OX=9606 GN=C21orf33 PE=1 SV=3	4	6	12.4229	12.3746	12.4352	12.3565	12.4113	12.2829	12.3988	12.3958	12.3471	-0.00294924	0.0200487	0.997958	0.954885
Q05639	Elongation factor 1-alpha 2 OS=Homo sapiens OX=9606 GN=EEF1A2 PE=1 SV=1	16	29	16.3888	16.4674	16.4683	16.2443	16.4162	16.2697	16.4281	16.3563	16.3429	-0.0718088	0.217053	0.951444	0.606663
Q9BY44	Eukaryotic translation initiation factor 2A OS=Homo sapiens OX=9606 GN=EIF2A PE=1 SV=3	5	7	10.5663	10.5008	10.5519	10.5789	10.4485	10.5221	10.5336	10.5654	10.4853	0.031836	0.3337	1.02231	0.463768
A0A087WZ13	Ribonucleoprotein PTB-binding 1 OS=Homo sapiens OX=9606 GN=RAVER1 PE=1 SV=1	3	3	8.87049	9.06623	9.16544	9.17788	9.34927	9.33929	8.96836	9.17166	9.34428	0.203295	0.759649	1.15133	0.173921
O00139	Kinesin-like protein KIF2A OS=Homo sapiens OX=9606 GN=KIF2A PE=1 SV=3	2	6	8.372	8.4616	8.45215	8.37397	8.50512	8.86488	8.4168	8.41306	8.685	-0.00374651	0.0197754	0.997406	0.955487
Q9NTJ3	Structural maintenance of chromosomes protein 4 OS=Homo sapiens OX=9606 GN=SMC4 PE=1 SV=2	9	18	11.3069	11.152	11.0585	11.1643	11.1768	11.2227	11.2295	11.1114	11.1997	-0.118097	0.474855	0.921402	0.335077
Q9BRP1	Programmed cell death protein 2-like OS=Homo sapiens OX=9606 GN=PDCD2L PE=1 SV=1	2	2	9.50905	9.36995	9.52012	9.69164	9.40011	9.45686	9.4395	9.60588	9.42848	0.166375	0.567279	1.12223	0.270845
P30519	Heme oxygenase 2 OS=Homo sapiens OX=9606 GN=HMOX2 PE=1 SV=2	5	8	11.377	11.607	11.6046	11.3884	11.3755	11.4194	11.492	11.4965	11.3975	0.00451422	0.00887254	1.00313	0.979777
Q9Y4R8	Telomere length regulation protein TEL2 homolog OS=Homo sapiens OX=9606 GN=TELO2 PE=1 SV=2	2	5	6.46138	7.26876	7.29796	7.34381	7.41598	6.98696	6.86507	7.32089	7.20147	0.455817	0.424031	1.37156	0.376677
P53621	Coatomer subunit alpha OS=Homo sapiens OX=9606 GN=COPA PE=1 SV=2	24	38	14.3916	14.1556	14.3449	14.2097	14.2327	14.4286	14.2736	14.2773	14.3307	0.00368977	0.00841394	1.00256	0.980813
P10809	60 kDa heat shock protein, mitochondrial OS=Homo sapiens OX=9606 GN=HSPD1 PE=1 SV=2	58	72	18.6664	18.6071	18.7061	18.6504	18.752	18.7001	18.6367	18.6782	18.7261	0.0414906	0.382076	1.02918	0.414881
P27707	Deoxycytidine kinase OS=Homo sapiens OX=9606 GN=DCK PE=1 SV=1	3	4	10.339	10.6125	10.4728	10.4643	10.6381	10.5594	10.4757	10.4685	10.5988	-0.00721693	0.0164976	0.99501	0.962725
Q9Y5Q9	General transcription factor 3C polypeptide 3 OS=Homo sapiens OX=9606 GN=GTF3C3 PE=1 SV=1	3	4	8.60498	8.20757	8.85907	8.74091	8.64141	8.89194	8.40628	8.79999	8.76667	0.393711	0.703479	1.31377	0.197934
Q96EK6	Glucosamine 6-phosphate N-acetyltransferase OS=Homo sapiens OX=9606 GN=GNPNAT1 PE=1 SV=1	4	4	10.8684	11.1461	11.0939	10.9526	11.0069	11.3648	11.0072	11.0232	11.1858	0.0160003	0.0326565	1.01115	0.927563
Q9UHY7	Enolase-phosphatase E1 OS=Homo sapiens OX=9606 GN=ENOPH1 PE=1 SV=1	2	2	9.99707	10.0563	9.99474	10.0261	10.1759	9.76586	10.0267	10.0104	9.97088	-0.0162778	0.170592	0.988781	0.675163
P24539	ATP synthase F(0) complex subunit B1, mitochondrial OS=Homo sapiens OX=9606 GN=ATP5F1 PE=1 SV=2	8	10	11.9918	11.9747	11.9266	12.1449	12.0187	12.0728	11.9833	12.0358	12.0458	0.0524821	0.168101	1.03705	0.679046
P30520	Adenylosuccinate synthetase isozyme 2 OS=Homo sapiens OX=9606 GN=ADSS PE=1 SV=3	5	8	11.6763	11.5673	11.6815	11.4974	11.825	11.3884	11.6218	11.5894	11.6067	-0.0323882	0.102014	0.9778	0.790652
Q9H773	dCTP pyrophosphatase 1 OS=Homo sapiens OX=9606 GN=DCTPP1 PE=1 SV=1	3	3	10.1882	9.87124	10.3045	9.94594	9.89104	10.0289	10.0297	10.1252	9.95997	0.0955386	0.137694	1.06846	0.728293
O94915	Protein furry homolog-like OS=Homo sapiens OX=9606 GN=FRYL PE=1 SV=2	3	14	11.1006	11.1442	11.1558	11.1415	10.9397	11.2229	11.1224	11.1486	11.0813	0.0262818	0.431132	1.01838	0.370568
Q96DV4	39S ribosomal protein L38, mitochondrial OS=Homo sapiens OX=9606 GN=MRPL38 PE=1 SV=2	3	5	9.23086	8.97789	9.3385	9.25211	9.33265	9.61769	9.10437	9.2953	9.47517	0.19093	0.538562	1.1415	0.289359
Q96HC4	PDZ and LIM domain protein 5 OS=Homo sapiens OX=9606 GN=PDLIM5 PE=1 SV=5	2	2	8.20035	8.16585	8.03096	8.21157	8.51926	7.8966	8.1831	8.12127	8.20793	-0.061832	0.243719	0.958047	0.570533
Q8N142	Adenylosuccinate synthetase isozyme 1 OS=Homo sapiens OX=9606 GN=ADSSL1 PE=1 SV=1	2	3	9.67348	9.95967	10.0514	9.94439	9.97892	9.99821	9.81657	9.99788	9.98857	0.181309	0.44713	1.13391	0.357166
P49903	Selenide, water dikinase 1 OS=Homo sapiens OX=9606 GN=SEPHS1 PE=1 SV=2	7	7	11.728	11.6651	11.808	11.706	11.734	11.7461	11.6965	11.757	11.7401	0.0605011	0.377718	1.04283	0.419066
P08238	Heat shock protein HSP 90-beta OS=Homo sapiens OX=9606 GN=HSP90AB1 PE=1 SV=4	18	74	18.1709	18.1461	18.1298	18.1099	18.2169	18.1652	18.1585	18.1198	18.1911	-0.0386515	0.868282	0.973565	0.135431
Q9BV20	Methylthioribose-1-phosphate isomerase OS=Homo sapiens OX=9606 GN=MRI1 PE=1 SV=1	2	2	8.55599	8.44101	8.45697	8.27248	8.47238	8.41516	8.4985	8.36472	8.44377	-0.133778	0.464073	0.911442	0.343501
Q8WX92	Negative elongation factor B OS=Homo sapiens OX=9606 GN=NELFB PE=1 SV=1	2	5	8.79862	8.92517	9.09026	9.06923	9.13625	8.62929	8.8619	9.07975	8.88277	0.217849	1.11443	1.163	0.0768368
Q9NTK5	Obg-like ATPase 1 OS=Homo sapiens OX=9606 GN=OLA1 PE=1 SV=2	14	15	14.3168	14.2326	14.2501	14.2471	14.307	14.1318	14.2747	14.2486	14.2194	-0.0261378	0.22317	0.982046	0.598177
P09960	Leukotriene A-4 hydrolase OS=Homo sapiens OX=9606 GN=LTA4H PE=1 SV=2	23	28	15.3952	15.2381	15.3462	15.2505	15.2265	15.2808	15.3167	15.2984	15.2536	-0.0183029	0.065152	0.987394	0.860693
P10515	Dihydrolipoyllysine-residue acetyltransferase component of pyruvate dehydrogenase complex, mitochondrial OS=Homo sapiens OX=9606 GN=DLAT PE=1 SV=3	5	11	11.9724	12.0928	11.9696	12.0557	12.0873	12.0504	12.0326	12.0127	12.0688	-0.0199447	0.0899573	0.986271	0.81291
P12956	X-ray repair cross-complementing protein 6 OS=Homo sapiens OX=9606 GN=XRCC6 PE=1 SV=2	33	38	16.7658	16.6473	16.7908	16.7166	16.782	16.7909	16.7065	16.7537	16.7864	0.0471563	0.244486	1.03323	0.569527
Q53T59	HCLS1-binding protein 3 OS=Homo sapiens OX=9606 GN=HS1BP3 PE=1 SV=1	2	2	8.08068	8.45949	7.93613	8.36143	8.05675	8.28572	8.27009	8.14878	8.17124	-0.121306	0.14777	0.919355	0.71159
O00487	26S proteasome non-ATPase regulatory subunit 14 OS=Homo sapiens OX=9606 GN=PSMD14 PE=1 SV=1	4	7	11.8367	11.7246	11.6538	11.7145	11.7506	11.6134	11.7806	11.6842	11.682	-0.0964432	0.569801	0.935336	0.269277
P35573	Glycogen debranching enzyme OS=Homo sapiens OX=9606 GN=AGL PE=1 SV=3	2	4	9.91865	9.80752	10.0609	9.74443	9.712	9.69599	9.86308	9.90267	9.704	0.039587	0.0781207	1.02782	0.835371
Q99805	Transmembrane 9 superfamily member 2 OS=Homo sapiens OX=9606 GN=TM9SF2 PE=1 SV=1	2	3	10.7321	10.6042	10.7107	10.6964	10.7813	10.1607	10.6682	10.7035	10.471	0.035336	0.195116	1.0248	0.638093
Q07065	Cytoskeleton-associated protein 4 OS=Homo sapiens OX=9606 GN=CKAP4 PE=1 SV=2	13	20	12.6691	12.471	12.5713	12.6528	12.4865	12.6428	12.5701	12.6121	12.5647	0.0420108	0.135038	1.02955	0.73276
Q9P289	Serine/threonine-protein kinase 26 OS=Homo sapiens OX=9606 GN=STK26 PE=1 SV=2	3	6	9.66575	9.75526	9.58796	9.65148	9.73978	9.45429	9.71051	9.61972	9.59703	-0.0907865	0.619966	0.939011	0.239902
P35237	Serpin B6 OS=Homo sapiens OX=9606 GN=SERPINB6 PE=1 SV=3	3	5	9.80931	9.48112	9.50404	9.61257	9.44687	9.72273	9.64521	9.5583	9.5848	-0.0869093	0.17719	0.941538	0.664982
P51114	Fragile X mental retardation syndrome-related protein 1 OS=Homo sapiens OX=9606 GN=FXR1 PE=1 SV=3	7	14	12.0832	12.0471	12.034	11.9497	12.0401	11.9844	12.0652	11.9918	12.0123	-0.073308	0.60033	0.950456	0.250998
Q9NZT2	Opioid growth factor receptor OS=Homo sapiens OX=9606 GN=OGFR PE=1 SV=3	3	4	10.389	10.0692	10.0391	10.1702	10.3118	9.60057	10.2291	10.1046	9.95616	-0.124462	0.262679	0.917346	0.546162
P60866	40S ribosomal protein S20 OS=Homo sapiens OX=9606 GN=RPS20 PE=1 SV=1	4	6	14.7678	14.4473	14.4734	14.4981	14.5554	14.4559	14.6075	14.4857	14.5056	-0.121806	0.277684	0.919036	0.527613
O95782	AP-2 complex subunit alpha-1 OS=Homo sapiens OX=9606 GN=AP2A1 PE=1 SV=3	10	22	12.2144	12.193	12.3389	12.2404	12.138	12.2855	12.2037	12.2897	12.2117	0.0859375	0.637902	1.06138	0.230196
P07686	Beta-hexosaminidase subunit beta OS=Homo sapiens OX=9606 GN=HEXB PE=1 SV=3	3	4	11.2814	11.232	11.3541	11.2353	11.2586	11.4017	11.2567	11.2947	11.3301	0.0380416	0.211603	1.02672	0.614323
A0A0A6YYL6	Protein RPL17-C18orf32 OS=Homo sapiens OX=9606 GN=RPL17-C18orf32 PE=3 SV=1	11	15	14.8202	14.6101	14.6644	14.7438	14.7124	14.7308	14.7152	14.7041	14.7216	-0.0110812	0.0313245	0.992349	0.930413
Q6NXE6	Armadillo repeat-containing protein 6 OS=Homo sapiens OX=9606 GN=ARMC6 PE=1 SV=2	3	4	10.461	10.2612	10.472	10.4563	10.5958	10.5471	10.3611	10.4642	10.5714	0.103061	0.38524	1.07405	0.41187
P41250	Glycine--tRNA ligase OS=Homo sapiens OX=9606 GN=GARS PE=1 SV=3	17	24	14.3082	14.1784	14.2581	14.2147	14.2739	14.2002	14.2433	14.2364	14.237	-0.00692749	0.0321528	0.99521	0.92864
Q15417	Calponin-3 OS=Homo sapiens OX=9606 GN=CNN3 PE=1 SV=1	8	9	13.5773	13.4618	13.5785	13.4907	13.6292	13.5869	13.5196	13.5346	13.608	0.0150418	0.0680888	1.01048	0.854892
P50402	Emerin OS=Homo sapiens OX=9606 GN=EMD PE=1 SV=1	3	3	10.6452	10.6934	10.7014	10.7446	10.6962	10.6392	10.6693	10.723	10.6677	0.0537119	0.622179	1.03793	0.238683
Q6DD88	Atlastin-3 OS=Homo sapiens OX=9606 GN=ATL3 PE=1 SV=1	6	9	11.3052	11.3242	11.4364	11.3498	11.3796	11.4249	11.3147	11.3931	11.4023	0.0783987	0.659687	1.05585	0.218934
Q13363	C-terminal-binding protein 1 OS=Homo sapiens OX=9606 GN=CTBP1 PE=1 SV=2	4	8	10.132	10.1051	10.2301	10.1307	10.2692	9.85007	10.1185	10.1804	10.0596	0.0619164	0.453363	1.04385	0.352076
Q86UP2	Kinectin OS=Homo sapiens OX=9606 GN=KTN1 PE=1 SV=1	12	21	12.7438	12.6388	12.6106	12.6493	12.6166	12.665	12.6913	12.63	12.6408	-0.0612984	0.411695	0.958401	0.38753
Q1KMD3	Heterogeneous nuclear ribonucleoprotein U-like protein 2 OS=Homo sapiens OX=9606 GN=HNRNPUL2 PE=1 SV=1	5	7	13.7864	13.4462	13.6446	13.7243	13.6183	13.7183	13.6163	13.6845	13.6683	0.0681334	0.134195	1.04836	0.734185
Q9NXV2	BTB/POZ domain-containing protein KCTD5 OS=Homo sapiens OX=9606 GN=KCTD5 PE=1 SV=1	2	2	8.62067	8.26522	8.88153	8.08169	7.48026	9.25528	8.44295	8.48161	8.36777	0.0386643	0.0279596	1.02716	0.937649
Q8WUX9	Charged multivesicular body protein 7 OS=Homo sapiens OX=9606 GN=CHMP7 PE=1 SV=1	2	5	11.4806	10.408	10.579	11.1226	11.6741	10.4156	10.9443	10.8508	11.0449	-0.093451	0.0502421	0.937278	0.890754
Q13492	Phosphatidylinositol-binding clathrin assembly protein OS=Homo sapiens OX=9606 GN=PICALM PE=1 SV=2	3	7	9.22004	9.45301	9.42554	9.49736	9.56808	9.267	9.33653	9.46145	9.41754	0.124928	0.383848	1.09045	0.413192
Q9HDC9	Adipocyte plasma membrane-associated protein OS=Homo sapiens OX=9606 GN=APMAP PE=1 SV=2	6	10	12.3934	12.2823	12.3949	12.1899	12.1383	12.3037	12.3379	12.2924	12.221	-0.0455055	0.134358	0.96895	0.733908
P23258	Tubulin gamma-1 chain OS=Homo sapiens OX=9606 GN=TUBG1 PE=1 SV=2	5	7	11.5494	11.5328	11.4586	11.558	11.6265	11.2792	11.5411	11.5083	11.4529	-0.0328321	0.235494	0.977499	0.581441
Q15369	Elongin-C OS=Homo sapiens OX=9606 GN=ELOC PE=1 SV=1	2	3	9.88009	9.52563	9.85788	9.724	9.87351	9.80265	9.70286	9.79094	9.83808	0.0880799	0.1626	1.06295	0.687701
Q9Y6A4	Cilia- and flagella-associated protein 20 OS=Homo sapiens OX=9606 GN=CFAP20 PE=1 SV=1	2	2	9.05344	8.70544	9.12117	8.62072	8.71322	8.57976	8.87944	8.87095	8.64649	-0.00849342	0.00864169	0.99413	0.980298
P54727	UV excision repair protein RAD23 homolog B OS=Homo sapiens OX=9606 GN=RAD23B PE=1 SV=1	8	11	13.5068	13.3437	13.4822	13.4812	13.5185	13.5347	13.4253	13.4817	13.5266	0.0564423	0.251488	1.0399	0.560418
P26599	Polypyrimidine tract-binding protein 1 OS=Homo sapiens OX=9606 GN=PTBP1 PE=1 SV=1	16	19	15.561	15.6284	15.6594	15.5734	15.6473	15.5882	15.5947	15.6164	15.6177	0.0216765	0.136812	1.01514	0.729774
O95394	Phosphoacetylglucosamine mutase OS=Homo sapiens OX=9606 GN=PGM3 PE=1 SV=1	2	3	9.42093	9.13768	9.24845	9.08715	9.16981	8.73338	9.2793	9.1678	8.95159	-0.111506	0.248338	0.925621	0.564497
J3QLR8	28S ribosomal protein S23, mitochondrial OS=Homo sapiens OX=9606 GN=MRPS23 PE=1 SV=1	3	5	9.96952	9.71897	9.86402	9.96082	9.88615	9.63427	9.84424	9.91242	9.76021	0.0681744	0.179035	1.04839	0.662163
Q9UMS4	Pre-mRNA-processing factor 19 OS=Homo sapiens OX=9606 GN=PRPF19 PE=1 SV=1	9	12	13.4575	13.5233	13.4134	13.6213	13.529	13.4227	13.4904	13.5174	13.4759	0.0269608	0.0821052	1.01886	0.827742
P11310	Medium-chain specific acyl-CoA dehydrogenase, mitochondrial OS=Homo sapiens OX=9606 GN=ACADM PE=1 SV=1	9	11	12.6821	12.499	12.5734	12.659	12.6203	12.4333	12.5906	12.6162	12.5268	0.0256267	0.0843196	1.01792	0.823532
Q9NVH6	Trimethyllysine dioxygenase, mitochondrial OS=Homo sapiens OX=9606 GN=TMLHE PE=1 SV=1	2	4	9.5647	9.69708	9.50936	9.60659	9.67153	9.52861	9.63089	9.55797	9.60007	-0.072916	0.329478	0.950714	0.468298
P18124	60S ribosomal protein L7 OS=Homo sapiens OX=9606 GN=RPL7 PE=1 SV=1	14	19	15.5762	15.5256	15.573	15.5382	15.5799	15.581	15.5509	15.5556	15.5805	0.00471449	0.0495818	1.00327	0.892109
Q9UKN8	General transcription factor 3C polypeptide 4 OS=Homo sapiens OX=9606 GN=GTF3C4 PE=1 SV=2	2	6	8.26121	8.44966	8.21231	8.43549	8.50118	7.60416	8.35543	8.3239	8.05267	-0.0315332	0.0710519	0.97838	0.849079
Q99439	Calponin-2 OS=Homo sapiens OX=9606 GN=CNN2 PE=1 SV=4	11	14	13.8916	13.6911	13.8326	13.9124	14.0268	14.0293	13.7913	13.8725	14.028	0.0811782	0.275488	1.05788	0.530289
P36871	Phosphoglucomutase-1 OS=Homo sapiens OX=9606 GN=PGM1 PE=1 SV=3	12	16	12.8734	12.8869	12.889	12.9472	12.9531	12.9963	12.8801	12.9181	12.9747	0.037961	0.479483	1.02666	0.331526
P49840	Glycogen synthase kinase-3 alpha OS=Homo sapiens OX=9606 GN=GSK3A PE=1 SV=2	4	5	10.8124	11.0208	10.7509	11.0575	11.1726	10.6982	10.9166	10.9042	10.9354	-0.0124006	0.0210211	0.991441	0.95275
Q9Y224	RNA transcription, translation and transport factor protein OS=Homo sapiens OX=9606 GN=RTRAF PE=1 SV=1	9	10	13.2203	13.1519	13.2898	13.183	13.2439	13.0547	13.1861	13.2364	13.1493	0.0502725	0.291655	1.03546	0.510911
P04083	Annexin A1 OS=Homo sapiens OX=9606 GN=ANXA1 PE=1 SV=2	13	16	14.4508	14.4118	14.5684	14.474	14.5547	14.2796	14.4313	14.5212	14.4171	0.0898552	0.656553	1.06426	0.220519
Q53GS9	U4/U6.U5 tri-snRNP-associated protein 2 OS=Homo sapiens OX=9606 GN=USP39 PE=1 SV=2	3	4	9.90477	10.094	10.1773	9.9791	9.96577	10.0182	9.9994	10.0782	9.99196	0.0787969	0.205275	1.05614	0.62334
P53041	Serine/threonine-protein phosphatase 5 OS=Homo sapiens OX=9606 GN=PPP5C PE=1 SV=1	5	6	11.0966	11.0438	11.1575	11.0378	11.2161	11.1589	11.0702	11.0977	11.1875	0.0274534	0.145433	1.01921	0.715431
P19174	1-phosphatidylinositol 4,5-bisphosphate phosphodiesterase gamma-1 OS=Homo sapiens OX=9606 GN=PLCG1 PE=1 SV=1	6	9	11.3719	11.3689	11.3075	11.3454	11.3083	11.4523	11.3704	11.3265	11.3803	-0.0439434	0.833032	0.97	0.146882
O95747	Serine/threonine-protein kinase OSR1 OS=Homo sapiens OX=9606 GN=OXSR1 PE=1 SV=1	2	5	8.9723	9.11758	9.01393	8.96171	8.95035	9.08717	9.04494	8.98782	9.01876	-0.0571232	0.270549	0.961179	0.536353
Q15427	Splicing factor 3B subunit 4 OS=Homo sapiens OX=9606 GN=SF3B4 PE=1 SV=1	2	3	10.2498	10.035	10.2548	10.2849	10.3085	10.2573	10.1424	10.2698	10.2829	0.127421	0.442659	1.09234	0.360862
P06576	ATP synthase subunit beta, mitochondrial OS=Homo sapiens OX=9606 GN=ATP5F1B PE=1 SV=3	27	32	17.2385	17.2001	17.2367	17.2624	17.2215	17.3384	17.2193	17.2496	17.28	0.0302382	0.494185	1.02118	0.32049
Q32Q12	Nucleoside diphosphate kinase OS=Homo sapiens OX=9606 GN=NME1-NME2 PE=1 SV=1	7	24	15.0388	14.973	15.1728	15.0748	15.1684	15.1241	15.0059	15.1238	15.1463	0.117915	0.735818	1.08517	0.183731
Q9H0H5	Rac GTPase-activating protein 1 OS=Homo sapiens OX=9606 GN=RACGAP1 PE=1 SV=1	2	4	11.1082	11.0652	11.0447	11.0085	11.1245	11.1154	11.0867	11.0266	11.12	-0.0600934	0.779296	0.959202	0.166228
O14562	Ubiquitin domain-containing protein UBFD1 OS=Homo sapiens OX=9606 GN=UBFD1 PE=1 SV=2	2	3	10.0279	10.2205	10.2089	9.90641	9.85994	10.2528	10.1242	10.0576	10.0564	-0.0665803	0.127264	0.954899	0.745996
Q6UB35	Monofunctional C1-tetrahydrofolate synthase, mitochondrial OS=Homo sapiens OX=9606 GN=MTHFD1L PE=1 SV=1	4	6	10.0114	10.229	10.0598	10.1429	10.5517	9.81038	10.1202	10.1014	10.181	-0.0188246	0.0523437	0.987037	0.886454
P62937	Peptidyl-prolyl cis-trans isomerase A OS=Homo sapiens OX=9606 GN=PPIA PE=1 SV=2	17	19	18.2153	18.0973	18.2177	18.2145	18.3045	18.2706	18.1563	18.2161	18.2876	0.0597992	0.378976	1.04232	0.417853
Q96CN7	Isochorismatase domain-containing protein 1 OS=Homo sapiens OX=9606 GN=ISOC1 PE=1 SV=3	3	3	9.93342	9.85075	9.81179	9.73477	9.41999	10.5386	9.89209	9.77328	9.97928	-0.118806	0.769084	0.92095	0.170183
Q01844	RNA-binding protein EWS OS=Homo sapiens OX=9606 GN=EWSR1 PE=1 SV=1	4	6	12.7249	12.5867	12.6155	12.7702	12.8144	12.6402	12.6558	12.6928	12.7273	0.0370188	0.1219	1.02599	0.755266
Q16891	MICOS complex subunit MIC60 OS=Homo sapiens OX=9606 GN=IMMT PE=1 SV=1	16	22	13.1138	13.1691	13.0245	13.3158	13.0765	13.4241	13.1415	13.1701	13.2503	0.0286708	0.0632448	1.02007	0.86448
P67809	Nuclease-sensitive element-binding protein 1 OS=Homo sapiens OX=9606 GN=YBX1 PE=1 SV=3	6	12	13.274	12.9884	13.1658	13.3457	13.3077	13.3161	13.1312	13.2558	13.3119	0.124543	0.269705	1.09016	0.537397
O15355	Protein phosphatase 1G OS=Homo sapiens OX=9606 GN=PPM1G PE=1 SV=1	10	12	12.3851	11.9943	12.1879	12.3276	12.1481	12.4396	12.1897	12.2577	12.2939	0.0680304	0.111161	1.04828	0.774174
Q8NFH4	Nucleoporin Nup37 OS=Homo sapiens OX=9606 GN=NUP37 PE=1 SV=1	2	4	8.00695	8.01257	7.80221	7.75648	7.90438	7.63844	8.00976	7.77934	7.77141	-0.230416	2.00669	0.852389	0.00984707
P07437	Tubulin beta chain OS=Homo sapiens OX=9606 GN=TUBB PE=1 SV=2	7	53	17.8958	17.8166	17.8837	17.8063	17.9202	17.8048	17.8562	17.845	17.8625	-0.0111589	0.0660526	0.992295	0.858909
Q99797	Mitochondrial intermediate peptidase OS=Homo sapiens OX=9606 GN=MIPEP PE=1 SV=2	2	5	6.68922	8.13047	7.17864	7.28819	6.98424	7.52982	7.40984	7.23341	7.25703	-0.176427	0.0809761	0.884892	0.829897
Q9BVK6	Transmembrane emp24 domain-containing protein 9 OS=Homo sapiens OX=9606 GN=TMED9 PE=1 SV=2	2	4	10.1887	10.0437	10.409	10.3249	10.4556	10.4046	10.1162	10.367	10.4301	0.250758	1.01817	1.18983	0.0959016
Q9Y5S9	RNA-binding protein 8A OS=Homo sapiens OX=9606 GN=RBM8A PE=1 SV=1	2	2	11.4412	11.5617	11.6685	11.7326	11.712	11.7145	11.5014	11.7005	11.7132	0.199064	0.999158	1.14795	0.100194
O43148	mRNA cap guanine-N7 methyltransferase OS=Homo sapiens OX=9606 GN=RNMT PE=1 SV=1	3	3	9.8081	9.81777	9.88599	10.1433	9.9415	9.44052	9.81293	10.0146	9.69101	0.201714	0.58889	1.15006	0.257697
Q96KP1	Exocyst complex component 2 OS=Homo sapiens OX=9606 GN=EXOC2 PE=1 SV=1	2	4	9.55806	9.79559	9.59712	9.79618	9.35945	9.94432	9.67683	9.69665	9.65189	0.019825	0.0410067	1.01384	0.909899
Q9Y305	Acyl-coenzyme A thioesterase 9, mitochondrial OS=Homo sapiens OX=9606 GN=ACOT9 PE=1 SV=2	3	5	10.229	10.394	10.3003	10.3036	10.3617	10.4139	10.3115	10.302	10.3878	-0.00953197	0.0368738	0.993415	0.918599
Q9UGV2	Protein NDRG3 OS=Homo sapiens OX=9606 GN=NDRG3 PE=1 SV=2	2	4	11.0351	11.0292	11.0487	10.9562	11.1295	10.7657	11.0322	11.0025	10.9476	-0.0297065	0.231361	0.97962	0.587002
P30050	60S ribosomal protein L12 OS=Homo sapiens OX=9606 GN=RPL12 PE=1 SV=1	7	8	15.7835	15.6058	15.7208	15.6778	15.6873	15.7469	15.6946	15.6993	15.7171	0.00468636	0.0160219	1.00325	0.96378
P13798	Acylamino-acid-releasing enzyme OS=Homo sapiens OX=9606 GN=APEH PE=1 SV=4	3	7	11.6224	11.9615	11.5711	11.7741	11.4214	11.7133	11.7919	11.6726	11.5673	-0.119327	0.216611	0.920617	0.60728
Q9Y3B3	Transmembrane emp24 domain-containing protein 7 OS=Homo sapiens OX=9606 GN=TMED7 PE=1 SV=2	2	2	9.71197	9.75544	9.85442	9.88308	9.85113	10.0339	9.7337	9.86875	9.94252	0.135049	1.4533	1.09813	0.0352126
P38919	Eukaryotic initiation factor 4A-III OS=Homo sapiens OX=9606 GN=EIF4A3 PE=1 SV=4	10	20	13.7555	13.6644	13.7771	13.76	13.7852	13.7891	13.71	13.7685	13.7872	0.058578	0.476472	1.04144	0.333832
P06454	Prothymosin alpha OS=Homo sapiens OX=9606 GN=PTMA PE=1 SV=2	2	2	9.92175	10.0578	9.99667	10.0912	9.871	9.86271	9.98976	10.0439	9.86686	0.0541782	0.236417	1.03827	0.580208
P07099	Epoxide hydrolase 1 OS=Homo sapiens OX=9606 GN=EPHX1 PE=1 SV=1	5	5	11.3716	11.4265	11.4368	11.3618	11.4728	11.2094	11.399	11.3993	11.3411	0.000266075	0.00176198	1.00018	0.995951
P08559	Pyruvate dehydrogenase E1 component subunit alpha, somatic form, mitochondrial OS=Homo sapiens OX=9606 GN=PDHA1 PE=1 SV=3	7	10	11.8193	11.972	11.8717	11.8987	11.9285	11.8156	11.8956	11.8852	11.8721	-0.0103855	0.0430143	0.992827	0.905703
Q13263	Transcription intermediary factor 1-beta OS=Homo sapiens OX=9606 GN=TRIM28 PE=1 SV=5	20	25	16.113	15.945	16.1507	16.1602	16.1642	16.0753	16.029	16.1555	16.1198	0.126476	0.565955	1.09162	0.271672
P12081	Histidine--tRNA ligase, cytoplasmic OS=Homo sapiens OX=9606 GN=HARS PE=1 SV=2	12	21	13.8885	13.866	13.8783	13.818	13.9398	13.7245	13.8773	13.8482	13.8321	-0.0290976	0.336327	0.980033	0.46097
Q02878	60S ribosomal protein L6 OS=Homo sapiens OX=9606 GN=RPL6 PE=1 SV=3	13	17	15.1409	15.1525	15.0086	15.1088	15.2675	14.996	15.1467	15.0587	15.1317	-0.087985	0.651388	0.940836	0.223158
P61011	Signal recognition particle 54 kDa protein OS=Homo sapiens OX=9606 GN=SRP54 PE=1 SV=1	2	7	9.34153	9.68565	9.6071	9.47323	9.34666	9.59272	9.51359	9.54016	9.46969	0.0265741	0.0463646	1.01859	0.898743
P14314	Glucosidase 2 subunit beta OS=Homo sapiens OX=9606 GN=PRKCSH PE=1 SV=2	8	11	14.2752	14.1161	14.2033	14.2607	14.2798	14.3017	14.1956	14.232	14.2908	0.0363641	0.149272	1.02553	0.709133
Q96CW1	AP-2 complex subunit mu OS=Homo sapiens OX=9606 GN=AP2M1 PE=1 SV=2	7	12	12.0735	12.0674	12.0491	12.0679	12.0235	11.8567	12.0704	12.0585	11.9401	-0.0118923	0.454094	0.991791	0.351485
O43172	U4/U6 small nuclear ribonucleoprotein Prp4 OS=Homo sapiens OX=9606 GN=PRPF4 PE=1 SV=2	4	5	10.8212	10.9929	10.6998	10.9704	10.8948	10.7482	10.9071	10.8351	10.8215	-0.0719705	0.156606	0.951338	0.697258
O75347	Tubulin-specific chaperone A OS=Homo sapiens OX=9606 GN=TBCA PE=1 SV=3	4	7	13.9606	13.6587	13.8717	13.8207	13.8336	13.6601	13.8097	13.8462	13.7469	0.0365233	0.0790066	1.02564	0.833668
P09104	Gamma-enolase OS=Homo sapiens OX=9606 GN=ENO2 PE=1 SV=3	2	7	9.01453	9.41274	8.98747	8.87284	8.71337	9.04031	9.21363	8.93015	8.87684	-0.283482	0.516152	0.821606	0.304683
P52597	Heterogeneous nuclear ribonucleoprotein F OS=Homo sapiens OX=9606 GN=HNRNPF PE=1 SV=3	11	20	14.321	14.247	14.3619	14.3756	14.3798	14.2677	14.284	14.3688	14.3237	0.0847678	0.815783	1.06052	0.152833
Q9BTW9	Tubulin-specific chaperone D OS=Homo sapiens OX=9606 GN=TBCD PE=1 SV=2	7	11	11.8212	11.7901	11.7512	11.766	11.8529	11.5763	11.8057	11.7586	11.7146	-0.0470643	0.950298	0.967904	0.112125
P42766	60S ribosomal protein L35 OS=Homo sapiens OX=9606 GN=RPL35 PE=1 SV=2	4	5	12.4479	11.9829	12.0359	12.0098	12.2747	12.1483	12.2154	12.0229	12.2115	-0.192509	0.305078	0.875082	0.495361
Q9GZS3	WD repeat-containing protein 61 OS=Homo sapiens OX=9606 GN=WDR61 PE=1 SV=1	3	4	11.0706	10.9418	10.9767	10.9902	11.0618	10.7725	11.0062	10.9834	10.9172	-0.0227356	0.119702	0.984364	0.759098
P00568	Adenylate kinase isoenzyme 1 OS=Homo sapiens OX=9606 GN=AK1 PE=1 SV=3	5	7	11.7355	11.6809	11.6705	11.6921	11.702	11.4633	11.7082	11.6813	11.5826	-0.0268922	0.3406	0.981532	0.456457
Q13867	Bleomycin hydrolase OS=Homo sapiens OX=9606 GN=BLMH PE=1 SV=1	7	8	12.1127	12.0112	12.0215	12.2584	12.1297	12.1457	12.062	12.1399	12.1377	0.0779481	0.217024	1.05552	0.606703
Q9BPX3	Condensin complex subunit 3 OS=Homo sapiens OX=9606 GN=NCAPG PE=1 SV=1	4	7	10.5574	10.7259	10.5188	10.6648	10.6752	10.4192	10.6417	10.5918	10.5472	-0.0498509	0.15578	0.966036	0.698586
Q9BVA1	Tubulin beta-2B chain OS=Homo sapiens OX=9606 GN=TUBB2B PE=1 SV=1	2	50	8.56756	8.62997	8.53336	8.91159	8.71823	9.00112	8.59876	8.72247	8.85968	0.123707	0.232976	1.08953	0.584822
P30101	Protein disulfide-isomerase A3 OS=Homo sapiens OX=9606 GN=PDIA3 PE=1 SV=4	22	30	16.2247	16.08	16.1381	16.1155	16.2048	16.162	16.1524	16.1268	16.1834	-0.0255804	0.119142	0.982425	0.760078
P68036	Ubiquitin-conjugating enzyme E2 L3 OS=Homo sapiens OX=9606 GN=UBE2L3 PE=1 SV=1	4	4	13.37	13.1879	13.3529	13.2095	13.3728	13.1349	13.279	13.2812	13.2539	0.00223589	0.00596515	1.00155	0.986359
Q9ULC4	Malignant T-cell-amplified sequence 1 OS=Homo sapiens OX=9606 GN=MCTS1 PE=1 SV=1	3	3	11.3094	11.3877	11.5952	11.351	11.401	11.4292	11.3486	11.4731	11.4151	0.124495	0.362474	1.09013	0.434036
P10599	Thioredoxin OS=Homo sapiens OX=9606 GN=TXN PE=1 SV=3	6	6	14.5762	14.4416	14.6412	14.5322	14.6186	14.5614	14.5089	14.5867	14.59	0.0777712	0.333672	1.05539	0.463797
Q15181	Inorganic pyrophosphatase OS=Homo sapiens OX=9606 GN=PPA1 PE=1 SV=2	14	18	15.8884	15.8329	15.8147	15.7863	15.9053	15.7731	15.8606	15.8005	15.8392	-0.0601463	0.713213	0.959167	0.193547
P63220	40S ribosomal protein S21 OS=Homo sapiens OX=9606 GN=RPS21 PE=1 SV=1	3	3	12.7685	12.5111	12.6861	12.7914	12.841	12.7601	12.6398	12.7388	12.8005	0.0989571	0.259316	1.071	0.550408
O43432	Eukaryotic translation initiation factor 4 gamma 3 OS=Homo sapiens OX=9606 GN=EIF4G3 PE=1 SV=2	2	12	8.54884	8.88972	8.55762	8.45557	8.44205	8.57119	8.71928	8.50659	8.50662	-0.212686	0.450472	0.862929	0.354428
P26639	Threonine--tRNA ligase, cytoplasmic OS=Homo sapiens OX=9606 GN=TARS PE=1 SV=3	19	25	14.5064	14.6087	14.5385	14.5616	14.5975	14.4353	14.5576	14.5501	14.5164	-0.00751591	0.0461846	0.994804	0.899115
P49756	RNA-binding protein 25 OS=Homo sapiens OX=9606 GN=RBM25 PE=1 SV=3	4	5	11.3718	11.5105	11.3628	11.5533	11.462	11.5315	11.4411	11.458	11.4968	0.0169039	0.0462013	1.01179	0.899081
Q15382	GTP-binding protein Rheb OS=Homo sapiens OX=9606 GN=RHEB PE=1 SV=1	2	7	9.22829	9.62801	9.1887	9.92084	10.1735	9.02092	9.42815	9.55477	9.59723	0.126618	0.10231	1.09173	0.790115
Q01581	Hydroxymethylglutaryl-CoA synthase, cytoplasmic OS=Homo sapiens OX=9606 GN=HMGCS1 PE=1 SV=2	6	7	10.8791	10.8633	10.9429	10.9538	10.9417	10.7223	10.8712	10.9483	10.832	0.0771379	1.82098	1.05492	0.0151014
P67775	Serine/threonine-protein phosphatase 2A catalytic subunit alpha isoform OS=Homo sapiens OX=9606 GN=PPP2CA PE=1 SV=1	10	15	13.8734	13.8649	13.8106	13.8656	13.8745	13.7601	13.8691	13.8381	13.8173	-0.0310397	0.419979	0.978715	0.380208
P49773	Histidine triad nucleotide-binding protein 1 OS=Homo sapiens OX=9606 GN=HINT1 PE=1 SV=2	6	6	14.2403	14.0465	14.1389	14.2057	14.2509	14.1481	14.1434	14.1723	14.1995	0.0289249	0.0945643	1.02025	0.804333
P99999	Cytochrome c OS=Homo sapiens OX=9606 GN=CYCS PE=1 SV=2	6	6	13.2334	13.0287	13.1861	13.1809	13.1427	13.0407	13.131	13.1835	13.0917	0.0525155	0.181083	1.03707	0.659048
P35606	Coatomer subunit beta' OS=Homo sapiens OX=9606 GN=COPB2 PE=1 SV=2	18	24	14.1369	14.2773	14.0256	14.1845	13.992	14.2726	14.2071	14.1051	14.1323	-0.102025	0.35911	0.931725	0.437411
P52272	Heterogeneous nuclear ribonucleoprotein M OS=Homo sapiens OX=9606 GN=HNRNPM PE=1 SV=3	18	26	14.573	14.4869	14.6771	14.7338	14.7042	14.5844	14.53	14.7055	14.6443	0.175528	1.11707	1.12938	0.0763705
Q9Y277	Voltage-dependent anion-selective channel protein 3 OS=Homo sapiens OX=9606 GN=VDAC3 PE=1 SV=1	7	8	13.0669	13.0762	13.1534	13.0851	12.8348	13.1708	13.0716	13.1192	13.0028	0.0476656	0.521811	1.03359	0.300738
P52888	Thimet oligopeptidase OS=Homo sapiens OX=9606 GN=THOP1 PE=1 SV=2	4	6	10.6869	10.6198	10.7128	10.4765	10.5682	9.9086	10.6533	10.5947	10.2384	-0.0586829	0.167484	0.96014	0.680011
P47813	Eukaryotic translation initiation factor 1A, X-chromosomal OS=Homo sapiens OX=9606 GN=EIF1AX PE=1 SV=2	5	5	12.4618	12.4422	12.5243	12.5149	12.5335	12.4689	12.452	12.5196	12.5012	0.0675898	1.6057	1.04796	0.0247911
Q6L8Q7	2',5'-phosphodiesterase 12 OS=Homo sapiens OX=9606 GN=PDE12 PE=1 SV=2	4	7	9.39089	9.6548	9.70991	9.34612	9.56044	9.31395	9.52284	9.52802	9.4372	0.00517321	0.00712673	1.00359	0.983724
O43237	Cytoplasmic dynein 1 light intermediate chain 2 OS=Homo sapiens OX=9606 GN=DYNC1LI2 PE=1 SV=1	2	3	10.0351	10.1123	10.1451	10.1363	10.1938	10.1086	10.0737	10.1407	10.1512	0.0670524	0.644283	1.04757	0.226839
P61764	Syntaxin-binding protein 1 OS=Homo sapiens OX=9606 GN=STXBP1 PE=1 SV=1	3	4	12.9432	12.996	13.0202	12.9611	13.042	12.9734	12.9696	12.9907	13.0077	0.0210776	0.188504	1.01472	0.647882
P48047	ATP synthase subunit O, mitochondrial OS=Homo sapiens OX=9606 GN=ATP5O PE=1 SV=1	7	9	13.8052	13.7206	13.7436	13.823	13.7494	13.8417	13.7629	13.7833	13.7956	0.0203776	0.119803	1.01422	0.758921
O60256	Phosphoribosyl pyrophosphate synthase-associated protein 2 OS=Homo sapiens OX=9606 GN=PRPSAP2 PE=1 SV=1	4	9	11.8965	11.939	12.0159	12.038	12.0375	11.9115	11.9177	12.0269	11.9745	0.109198	1.34804	1.07863	0.0448708
Q8TBC4	NEDD8-activating enzyme E1 catalytic subunit OS=Homo sapiens OX=9606 GN=UBA3 PE=1 SV=2	4	5	10.9923	11.0851	11.1397	11.0131	11.0492	10.9434	11.0387	11.0764	10.9963	0.0376511	0.168305	1.02644	0.678726
Q9BYK8	Helicase with zinc finger domain 2 OS=Homo sapiens OX=9606 GN=HELZ2 PE=1 SV=6	2	3	10.7421	10.6323	10.4017	10.0202	10.1466	9.9213	10.6872	10.211	10.034	-0.476237	0.858455	0.71885	0.13853
P18887	DNA repair protein XRCC1 OS=Homo sapiens OX=9606 GN=XRCC1 PE=1 SV=2	2	2	6.45512	7.00838	6.53327	6.81349	6.53984	6.89724	6.73175	6.67338	6.71854	-0.0583684	0.0614485	0.96035	0.868064
P55209	Nucleosome assembly protein 1-like 1 OS=Homo sapiens OX=9606 GN=NAP1L1 PE=1 SV=1	12	16	15.7029	15.6409	15.7675	15.6483	15.7793	15.6957	15.6719	15.7079	15.7375	0.035944	0.189686	1.02523	0.646122
O95232	Luc7-like protein 3 OS=Homo sapiens OX=9606 GN=LUC7L3 PE=1 SV=2	2	3	8.51263	8.30326	8.73734	8.8838	8.736	8.80364	8.40795	8.81057	8.76982	0.402626	1.05726	1.32191	0.0876472
Q13505	Metaxin-1 OS=Homo sapiens OX=9606 GN=MTX1 PE=1 SV=3	2	6	9.0247	9.39705	8.70305	9.54735	9.4419	8.85931	9.21087	9.1252	9.1506	-0.0856776	0.0605758	0.942342	0.86981
Q13362	Serine/threonine-protein phosphatase 2A 56 kDa regulatory subunit gamma isoform OS=Homo sapiens OX=9606 GN=PPP2R5C PE=1 SV=3	2	8	9.16743	9.51933	9.48448	9.41747	9.42336	9.49642	9.34338	9.45098	9.45989	0.107596	0.215355	1.07743	0.609039
P46109	Crk-like protein OS=Homo sapiens OX=9606 GN=CRKL PE=1 SV=1	4	5	12.0273	12.041	11.9748	11.9805	12.1097	11.9269	12.0342	11.9777	12.0183	-0.0564847	1.77512	0.961604	0.0167835
O00629	Importin subunit alpha-3 OS=Homo sapiens OX=9606 GN=KPNA4 PE=1 SV=1	4	7	11.7089	11.6132	11.7301	11.6276	11.6712	11.5522	11.6611	11.6789	11.6117	0.0178237	0.0845897	1.01243	0.82302
O75489	NADH dehydrogenase [ubiquinone] iron-sulfur protein 3, mitochondrial OS=Homo sapiens OX=9606 GN=NDUFS3 PE=1 SV=1	4	7	11.1363	11.1624	11.1861	11.0708	11.0395	11.348	11.1494	11.1285	11.1938	-0.0208993	0.120683	0.985618	0.757385
P63244	Receptor of activated protein C kinase 1 OS=Homo sapiens OX=9606 GN=RACK1 PE=1 SV=3	17	23	17.1269	17.0594	17.0967	17.0809	17.0895	17.0681	17.0932	17.0888	17.0788	-0.00436497	0.0403135	0.996979	0.911353
O15397	Importin-8 OS=Homo sapiens OX=9606 GN=IPO8 PE=1 SV=2	3	5	8.96567	9.01123	8.96332	8.88834	8.92701	8.85595	8.98845	8.92583	8.89148	-0.0626206	0.538182	0.957523	0.289613
Q9BUQ8	Probable ATP-dependent RNA helicase DDX23 OS=Homo sapiens OX=9606 GN=DDX23 PE=1 SV=3	2	4	10.8785	10.6235	10.6838	10.5657	10.5949	10.4014	10.751	10.6247	10.4981	-0.126267	0.333755	0.916199	0.463709
Q6P5R6	60S ribosomal protein L22-like 1 OS=Homo sapiens OX=9606 GN=RPL22L1 PE=1 SV=2	5	5	13.7998	13.5503	13.6346	13.5737	13.7301	13.6637	13.675	13.6041	13.6969	-0.0709114	0.196349	0.952036	0.636283
Q9Y399	28S ribosomal protein S2, mitochondrial OS=Homo sapiens OX=9606 GN=MRPS2 PE=1 SV=1	3	5	9.64601	9.51384	9.44623	9.39848	9.46473	9.36904	9.57992	9.42236	9.41689	-0.157567	0.812023	0.896536	0.154162
P35637	RNA-binding protein FUS OS=Homo sapiens OX=9606 GN=FUS PE=1 SV=1	7	10	12.3042	11.8889	12.2403	12.4409	12.1787	12.3241	12.0965	12.3406	12.2514	0.244118	0.397111	1.18437	0.400764
P39687	Acidic leucine-rich nuclear phosphoprotein 32 family member A OS=Homo sapiens OX=9606 GN=ANP32A PE=1 SV=1	4	11	12.901	12.6294	12.775	12.7981	13.0092	12.517	12.7652	12.7865	12.7631	0.0212946	0.05052	1.01487	0.890184
Q9NP72	Ras-related protein Rab-18 OS=Homo sapiens OX=9606 GN=RAB18 PE=1 SV=1	2	3	9.9694	10.188	10.0025	10.2056	10.1972	10.1727	10.0787	10.104	10.1849	0.0253148	0.0550809	1.0177	0.880885
P16401	Histone H1.5 OS=Homo sapiens OX=9606 GN=HIST1H1B PE=1 SV=3	2	3	11.2283	10.4863	10.6909	10.5914	10.8156	10.4155	10.8573	10.6411	10.6155	-0.216175	0.206265	0.860845	0.621921
Q9NY33	Dipeptidyl peptidase 3 OS=Homo sapiens OX=9606 GN=DPP3 PE=1 SV=2	15	18	13.1913	12.9991	13.0802	13.0207	13.0836	12.8842	13.0952	13.0504	12.9839	-0.0447626	0.155046	0.969449	0.699768
P60228	Eukaryotic translation initiation factor 3 subunit E OS=Homo sapiens OX=9606 GN=EIF3E PE=1 SV=1	13	16	14.5015	14.5301	14.5411	14.5565	14.5568	14.5795	14.5158	14.5488	14.5682	0.0329585	0.746199	1.02311	0.179391
Q92499	ATP-dependent RNA helicase DDX1 OS=Homo sapiens OX=9606 GN=DDX1 PE=1 SV=2	16	23	13.7253	13.6679	13.6688	13.5847	13.7101	13.6192	13.6966	13.6268	13.6647	-0.0698576	0.517452	0.952732	0.303772
Q96C36	Pyrroline-5-carboxylate reductase 2 OS=Homo sapiens OX=9606 GN=PYCR2 PE=1 SV=1	3	6	10.5488	10.56	10.6536	10.604	10.5836	10.5813	10.5544	10.6288	10.5824	0.0744352	1.00167	1.05295	0.0996164
O43617	Trafficking protein particle complex subunit 3 OS=Homo sapiens OX=9606 GN=TRAPPC3 PE=1 SV=1	2	2	10.0446	9.91069	9.88341	9.88862	9.80417	9.76425	9.97765	9.88602	9.78421	-0.0916371	0.515896	0.938457	0.304863
O76031	ATP-dependent Clp protease ATP-binding subunit clpX-like, mitochondrial OS=Homo sapiens OX=9606 GN=CLPX PE=1 SV=2	6	7	11.9007	11.8907	11.976	11.9616	12.0214	11.6749	11.8957	11.9688	11.8481	0.0730724	1.84679	1.05195	0.01423
O15145	Actin-related protein 2/3 complex subunit 3 OS=Homo sapiens OX=9606 GN=ARPC3 PE=1 SV=3	5	6	12.0013	12.0212	12.0568	12.1386	11.986	12.3616	12.0112	12.0977	12.1738	0.0864978	0.754107	1.06179	0.176154
Q9UKY7	Protein CDV3 homolog OS=Homo sapiens OX=9606 GN=CDV3 PE=1 SV=1	2	2	10.9553	10.5475	10.9598	10.9857	10.9572	10.776	10.7514	10.9727	10.8666	0.221368	0.406923	1.16584	0.391811
Q15287	RNA-binding protein with serine-rich domain 1 OS=Homo sapiens OX=9606 GN=RNPS1 PE=1 SV=1	3	3	9.96173	9.86239	10.1916	10.2738	10.2663	10.1964	9.91206	10.2327	10.2314	0.320654	1.41867	1.2489	0.038136
Q14181	DNA polymerase alpha subunit B OS=Homo sapiens OX=9606 GN=POLA2 PE=1 SV=2	2	3	8.64471	8.35015	8.68349	8.40839	8.75326	8.11182	8.49743	8.54594	8.43254	0.0485139	0.0797784	1.0342	0.832188
Q92820	Gamma-glutamyl hydrolase OS=Homo sapiens OX=9606 GN=GGH PE=1 SV=2	3	5	9.48612	9.16585	9.43863	9.23236	9.30899	8.95873	9.32599	9.33549	9.13386	0.00950718	0.015595	1.00661	0.964728
Q8NB37	Glutamine amidotransferase-like class 1 domain-containing protein 1 OS=Homo sapiens OX=9606 GN=GATD1 PE=1 SV=1	2	2	9.01154	8.46778	8.80283	8.48493	8.15179	9.06284	8.73966	8.64388	8.60732	-0.0957742	0.102499	0.93577	0.78977
O60341	Lysine-specific histone demethylase 1A OS=Homo sapiens OX=9606 GN=KDM1A PE=1 SV=2	4	8	12.7169	13.173	12.9978	12.9644	12.5579	12.2883	12.9449	12.9811	12.4231	0.0361323	0.0511248	1.02536	0.888946
Q9NRL2	Bromodomain adjacent to zinc finger domain protein 1A OS=Homo sapiens OX=9606 GN=BAZ1A PE=1 SV=2	2	4	7.74578	7.82486	7.11703	8.23165	7.50447	8.03074	7.78532	7.67434	7.7676	-0.11098	0.0650427	0.925959	0.860909
Q9BRX2	Protein pelota homolog OS=Homo sapiens OX=9606 GN=PELO PE=1 SV=2	2	3	9.75581	9.64335	9.86337	9.51737	9.54796	9.86357	9.69958	9.69037	9.70576	-0.00921583	0.015833	0.993632	0.9642
P61586	Transforming protein RhoA OS=Homo sapiens OX=9606 GN=RHOA PE=1 SV=1	8	8	13.3483	13.2441	13.2819	13.2806	13.2407	13.3498	13.2962	13.2812	13.2952	-0.0149865	0.0965341	0.989666	0.800693
Q13838	Spliceosome RNA helicase DDX39B OS=Homo sapiens OX=9606 GN=DDX39B PE=1 SV=1	10	18	14.3336	14.2407	14.3169	14.4637	14.4298	14.3844	14.2872	14.3903	14.4071	0.103091	0.447171	1.07407	0.357133
Q96SB4	SRSF protein kinase 1 OS=Homo sapiens OX=9606 GN=SRPK1 PE=1 SV=2	2	6	10.074	10.3912	10.2233	10.2871	10.5004	9.65324	10.2326	10.2552	10.0768	0.0226283	0.0449898	1.01581	0.901592
Q6NZY4	Zinc finger CCHC domain-containing protein 8 OS=Homo sapiens OX=9606 GN=ZCCHC8 PE=1 SV=2	2	2	6.25439	7.16866	7.63148	7.34498	6.94267	6.74186	6.71152	7.48823	6.84226	0.776706	0.608361	1.71321	0.246399
Q96JJ7	Protein disulfide-isomerase TMX3 OS=Homo sapiens OX=9606 GN=TMX3 PE=1 SV=2	2	5	10.4229	10.4697	10.4864	10.5371	10.4979	10.5468	10.4463	10.5117	10.5224	0.0654235	0.702724	1.04639	0.198279
Q9H0C8	Integrin-linked kinase-associated serine/threonine phosphatase 2C OS=Homo sapiens OX=9606 GN=ILKAP PE=1 SV=1	5	7	11.8957	11.7806	11.8856	11.9276	11.8908	11.8681	11.8382	11.9066	11.8794	0.0683842	0.419726	1.04854	0.380429
Q09028	Histone-binding protein RBBP4 OS=Homo sapiens OX=9606 GN=RBBP4 PE=1 SV=3	9	17	14.2074	14.2477	14.2094	14.1097	14.2264	14.132	14.2276	14.1596	14.1792	-0.0679927	0.476842	0.953964	0.333548
Q9UJA5	tRNA (adenine(58)-N(1))-methyltransferase non-catalytic subunit TRM6 OS=Homo sapiens OX=9606 GN=TRMT6 PE=1 SV=1	2	2	9.67595	9.95999	9.97069	9.88758	9.72089	10.1579	9.81797	9.92914	9.93941	0.111166	0.275014	1.0801	0.530867
O95248	Myotubularin-related protein 5 OS=Homo sapiens OX=9606 GN=SBF1 PE=1 SV=4	2	6	8.64996	8.82017	8.64218	8.87651	8.90281	7.8796	8.73506	8.75935	8.39121	0.0242853	0.0544123	1.01698	0.882242
O60488	Long-chain-fatty-acid--CoA ligase 4 OS=Homo sapiens OX=9606 GN=ACSL4 PE=1 SV=2	2	7	10.3585	10.0873	9.9129	10.1482	10.4212	9.6227	10.2229	10.0305	10.022	-0.192356	0.402157	0.875176	0.396134
O60493	Sorting nexin-3 OS=Homo sapiens OX=9606 GN=SNX3 PE=1 SV=3	6	8	13.9036	13.6879	13.7059	13.7811	13.7658	13.6599	13.7958	13.7435	13.7128	-0.0522656	0.159823	0.964421	0.692113
Q6P2Q9	Pre-mRNA-processing-splicing factor 8 OS=Homo sapiens OX=9606 GN=PRPF8 PE=1 SV=2	22	38	13.1244	13.0598	13.1141	13.2198	13.0725	13.1018	13.0921	13.167	13.0872	0.0748649	0.455542	1.05326	0.350315
Q9BRA2	Thioredoxin domain-containing protein 17 OS=Homo sapiens OX=9606 GN=TXNDC17 PE=1 SV=1	3	4	13.1618	13.0109	13.1339	13.0152	13.0836	12.9436	13.0863	13.0746	13.0136	-0.0117702	0.0392282	0.991875	0.913633
Q14738	Serine/threonine-protein phosphatase 2A 56 kDa regulatory subunit delta isoform OS=Homo sapiens OX=9606 GN=PPP2R5D PE=1 SV=1	4	9	11.1152	11.0964	11.1147	11.1939	11.2594	11.3149	11.1058	11.1543	11.2872	0.0484824	0.448984	1.03418	0.355644
Q9UMY4	Sorting nexin-12 OS=Homo sapiens OX=9606 GN=SNX12 PE=1 SV=3	4	5	10.2906	10.1311	10.27	10.2293	10.2712	10.0673	10.2109	10.2497	10.1693	0.0387902	0.165018	1.02725	0.683884
P55795	Heterogeneous nuclear ribonucleoprotein H2 OS=Homo sapiens OX=9606 GN=HNRNPH2 PE=1 SV=1	4	12	11.1739	11.0801	11.3467	11.5363	11.3418	11.4508	11.127	11.4415	11.3963	0.314426	1.01336	1.24352	0.0969696
Q15785	Mitochondrial import receptor subunit TOM34 OS=Homo sapiens OX=9606 GN=TOMM34 PE=1 SV=2	10	12	12.9046	13.145	12.9326	13.0921	13.0026	12.9552	13.0248	13.0124	12.9789	-0.0124016	0.0271896	0.991441	0.939313
P22695	Cytochrome b-c1 complex subunit 2, mitochondrial OS=Homo sapiens OX=9606 GN=UQCRC2 PE=1 SV=3	7	10	12.556	12.4011	12.5191	12.4787	12.4675	12.503	12.4785	12.4989	12.4853	0.020381	0.084744	1.01423	0.822727
Q7L014	Probable ATP-dependent RNA helicase DDX46 OS=Homo sapiens OX=9606 GN=DDX46 PE=1 SV=2	9	18	13.0493	12.9036	13.014	12.9546	12.9012	13.0887	12.9764	12.9843	12.995	0.00785732	0.0317075	1.00546	0.929592
Q9BZE9	Tether containing UBX domain for GLUT4 OS=Homo sapiens OX=9606 GN=ASPSCR1 PE=1 SV=1	2	2	9.96211	10.0991	9.45612	9.48932	9.52134	9.77856	10.0306	9.47272	9.64995	-0.557885	1.80724	0.679297	0.015587
Q9Y3C8	Ubiquitin-fold modifier-conjugating enzyme 1 OS=Homo sapiens OX=9606 GN=UFC1 PE=1 SV=3	4	4	10.6392	10.7001	10.7992	10.8871	11.1563	10.2525	10.6696	10.8432	10.7044	0.173535	1.07927	1.12782	0.0833171
P48556	26S proteasome non-ATPase regulatory subunit 8 OS=Homo sapiens OX=9606 GN=PSMD8 PE=1 SV=2	7	8	12.8008	12.7749	12.75	12.6362	12.797	12.663	12.7879	12.6931	12.73	-0.0947914	0.609065	0.936408	0.246
Q92769	Histone deacetylase 2 OS=Homo sapiens OX=9606 GN=HDAC2 PE=1 SV=2	3	9	10.5329	10.3952	10.7271	10.6912	10.7098	10.824	10.4641	10.7091	10.7669	0.245071	1.12503	1.18515	0.0749838
P82673	28S ribosomal protein S35, mitochondrial OS=Homo sapiens OX=9606 GN=MRPS35 PE=1 SV=1	3	5	9.89643	9.9775	9.99952	10.0032	9.91741	9.94532	9.93696	10.0014	9.93137	0.0644016	0.596201	1.04565	0.253395
O75663	TIP41-like protein OS=Homo sapiens OX=9606 GN=TIPRL PE=1 SV=2	5	6	10.1903	10.1847	10.0457	10.0846	10.1335	10.6584	10.1875	10.0651	10.3959	-0.122395	1.60473	0.918662	0.0248468
Q13435	Splicing factor 3B subunit 2 OS=Homo sapiens OX=9606 GN=SF3B2 PE=1 SV=2	10	17	12.8214	12.5489	12.7387	12.8865	12.8305	12.8568	12.6852	12.8126	12.8436	0.12738	0.303143	1.09231	0.497573
Q9BPU6	Dihydropyrimidinase-related protein 5 OS=Homo sapiens OX=9606 GN=DPYSL5 PE=1 SV=1	2	9	10.4849	10.4833	10.5642	10.4915	10.5934	10.5567	10.4841	10.5278	10.575	0.0437517	0.453836	1.03079	0.351693
Q7L0Y3	tRNA methyltransferase 10 homolog C OS=Homo sapiens OX=9606 GN=TRMT10C PE=1 SV=2	3	4	9.92558	9.86694	10.0833	10.0671	10.0991	10.1586	9.89626	10.0752	10.1289	0.178942	1.55719	1.13205	0.0277212
P10606	Cytochrome c oxidase subunit 5B, mitochondrial OS=Homo sapiens OX=9606 GN=COX5B PE=1 SV=2	2	4	11.0401	10.5123	10.812	10.7356	10.7083	10.7509	10.7762	10.7738	10.7296	-0.00239134	0.00276281	0.998344	0.993659
P05556	Integrin beta-1 OS=Homo sapiens OX=9606 GN=ITGB1 PE=1 SV=2	5	6	12.7979	12.5117	12.5175	12.8656	12.7628	12.5114	12.6548	12.6916	12.6371	0.0367785	0.0528881	1.02582	0.885344
Q9UK45	U6 snRNA-associated Sm-like protein LSm7 OS=Homo sapiens OX=9606 GN=LSM7 PE=1 SV=1	2	3	9.57231	9.24894	9.36474	9.23403	9.51287	9.31435	9.41063	9.29938	9.41361	-0.111241	0.229997	0.925791	0.588847
Q9NTX5	Ethylmalonyl-CoA decarboxylase OS=Homo sapiens OX=9606 GN=ECHDC1 PE=1 SV=2	2	3	10.3303	10.5134	10.4402	10.4232	10.4259	10.3772	10.4219	10.4317	10.4015	0.00987244	0.0341781	1.00687	0.924319
O00231	26S proteasome non-ATPase regulatory subunit 11 OS=Homo sapiens OX=9606 GN=PSMD11 PE=1 SV=3	12	19	14.2927	14.3325	14.2802	14.3263	14.3414	14.3704	14.3126	14.3032	14.3559	-0.00933027	0.103215	0.993554	0.788469
O94925	Glutaminase kidney isoform, mitochondrial OS=Homo sapiens OX=9606 GN=GLS PE=1 SV=1	5	6	11.9626	11.6468	11.8855	11.6389	11.7173	11.7524	11.8047	11.7622	11.7349	-0.0425229	0.0697729	0.970956	0.851583

## Sheet: Differential proteins_C33A_cyt
Accession	Description	-Log10 p-value anti877-NC	Log2 FoldChange anti877-NC
P32119	Peroxiredoxin-2 OS=Homo sapiens OX=9606 GN=PRDX2 PE=1 SV=5	1.82092	-0.463951
P83436	Conserved oligomeric Golgi complex subunit 7 OS=Homo sapiens OX=9606 GN=COG7 PE=1 SV=1	1.56443	0.822213
P11387	DNA topoisomerase 1 OS=Homo sapiens OX=9606 GN=TOP1 PE=1 SV=2	1.89708	0.940258
P84103	Serine/arginine-rich splicing factor 3 OS=Homo sapiens OX=9606 GN=SRSF3 PE=1 SV=1	1.97444	0.385633
P67936	Tropomyosin alpha-4 chain OS=Homo sapiens OX=9606 GN=TPM4 PE=1 SV=3	1.714	0.868813
Q9BTT6	Leucine-rich repeat-containing protein 1 OS=Homo sapiens OX=9606 GN=LRRC1 PE=1 SV=1	1.38087	0.987908
Q8WYA6	Beta-catenin-like protein 1 OS=Homo sapiens OX=9606 GN=CTNNBL1 PE=1 SV=1	1.61209	0.508621
O75452	Retinol dehydrogenase 16 OS=Homo sapiens OX=9606 GN=RDH16 PE=1 SV=2	2.36015	-0.395027
O95025	Semaphorin-3D OS=Homo sapiens OX=9606 GN=SEMA3D PE=2 SV=2	1.5525	-1.45533
O43719	HIV Tat-specific factor 1 OS=Homo sapiens OX=9606 GN=HTATSF1 PE=1 SV=1	3.24281	-0.543578
P53985	Monocarboxylate transporter 1 OS=Homo sapiens OX=9606 GN=SLC16A1 PE=1 SV=3	1.48543	0.404749
Q8IZL8	Proline-, glutamic acid- and leucine-rich protein 1 OS=Homo sapiens OX=9606 GN=PELP1 PE=1 SV=2	2.0423	0.754807
O76021	Ribosomal L1 domain-containing protein 1 OS=Homo sapiens OX=9606 GN=RSL1D1 PE=1 SV=3	1.53063	1.07462
Q7Z4W1	L-xylulose reductase OS=Homo sapiens OX=9606 GN=DCXR PE=1 SV=2	1.36291	-0.480683
Q9H6S0	3'-5' RNA helicase YTHDC2 OS=Homo sapiens OX=9606 GN=YTHDC2 PE=1 SV=2	2.64908	0.641304
Q9BZE9	Tether containing UBX domain for GLUT4 OS=Homo sapiens OX=9606 GN=ASPSCR1 PE=1 SV=1	1.80724	-0.557885

## Sheet: Quantified proteins_C33A_nuc
Accession	Protein name	Unique peptides	Peptide count	NC-R1	NC-R2	anti877-R1	anti877-R2	anti877-R3	MOCK-R1	MOCK-R2	MOCK-R3	Mean NC	Mean anti877	Mean Mock	Log2 FoldChange anti877-NC	-Log10 p-value anti877-NC	FoldChange anti877-NC	p-value anti877-NC
P07437	Tubulin beta chain OS=Homo sapiens OX=9606 GN=TUBB PE=1 SV=2	5	37	14.5621	14.5676	15.4082	15.3951	15.382	14.5859	14.533	14.5373	14.5649	15.3951	14.5521	0.83024	5.41897	1.77798	3.81095e-06
P27708	CAD protein OS=Homo sapiens OX=9606 GN=CAD PE=1 SV=3	6	8	10.7955	10.7606	11.2646	11.2813	11.3808	11.1118	11.1303	11.111	10.778	11.3089	11.1177	0.530872	2.78431	1.4448	0.0016432
Q8N7H5	RNA polymerase II-associated factor 1 homolog OS=Homo sapiens OX=9606 GN=PAF1 PE=1 SV=2	7	7	10.7102	10.5549	10.0867	10.0692	10.0126	10.6947	10.6353	10.6207	10.6325	10.0562	10.6502	-0.576352	2.52535	0.670657	0.00298301
P49411	Elongation factor Tu, mitochondrial OS=Homo sapiens OX=9606 GN=TUFM PE=1 SV=2	9	10	12.1921	12.0168	13.0881	13.002	12.9575	12.0907	12.1804	12.2447	12.1044	13.0159	12.1719	0.911448	2.80757	1.88093	0.0015575
Q9P1Y6	PHD and RING finger domain-containing protein 1 OS=Homo sapiens OX=9606 GN=PHRF1 PE=1 SV=3	3	8	8.7276	8.84178	7.87275	7.62435	7.81855	9.68348	9.29922	9.33569	8.78469	7.77188	9.43947	-1.01281	2.61114	0.495579	0.0024483
Q13111	Chromatin assembly factor 1 subunit A OS=Homo sapiens OX=9606 GN=CHAF1A PE=1 SV=3	8	9	11.1089	11.1691	10.4847	10.4229	10.6958	11.3932	11.4912	11.6068	11.139	10.5345	11.4971	-0.604565	1.93758	0.65767	0.0115456
Q9BQE3	Tubulin alpha-1C chain OS=Homo sapiens OX=9606 GN=TUBA1C PE=1 SV=1	2	23	9.75747	9.54418	11.454	11.1619	11.039	9.83428	9.36936	9.58153	9.65082	11.2183	9.59506	1.56749	2.51299	2.96389	0.00306907
P13489	Ribonuclease inhibitor OS=Homo sapiens OX=9606 GN=RNH1 PE=1 SV=2	2	4	7.41101	7.59254	8.51728	8.5752	8.60348	7.51939	7.46131	7.68555	7.50177	8.56532	7.55542	1.06355	3.11652	2.09006	0.000764677
P11387	DNA topoisomerase 1 OS=Homo sapiens OX=9606 GN=TOP1 PE=1 SV=2	23	31	15.6816	15.8419	13.7645	13.8512	13.7795	14.7745	15.3044	15.122	15.7617	13.7984	15.0669	-1.96334	4.02077	0.256434	9.53294e-05
O95232	Luc7-like protein 3 OS=Homo sapiens OX=9606 GN=LUC7L3 PE=1 SV=2	5	6	10.9329	10.8702	10.4186	10.3685	10.4629	11.4807	11.3776	11.1995	10.9015	10.4167	11.3526	-0.484866	2.8469	0.714563	0.00142266
G5EA30	CUG triplet repeat, RNA binding protein 1, isoform CRA_c OS=Homo sapiens OX=9606 GN=CELF1 PE=1 SV=1	5	7	11.9114	11.942	11.6596	11.6231	11.611	11.8875	11.7832	11.8345	11.9267	11.6312	11.8351	-0.295503	3.04559	0.814788	0.000900354
P68371	Tubulin beta-4B chain OS=Homo sapiens OX=9606 GN=TUBB4B PE=1 SV=1	3	35	12.1526	12.241	12.9632	12.9494	12.9417	12.3903	12.2321	12.4183	12.1968	12.9514	12.3469	0.754628	3.70088	1.6872	0.000199124
Q9NQZ2	Something about silencing protein 10 OS=Homo sapiens OX=9606 GN=UTP3 PE=1 SV=1	8	13	13.3081	13.2353	13.7001	13.6756	13.6465	13.179	13.2761	13.3179	13.2717	13.6741	13.2577	0.402378	2.89788	1.32168	0.0012651
P13639	Elongation factor 2 OS=Homo sapiens OX=9606 GN=EEF2 PE=1 SV=4	19	25	13.448	13.2163	14.0163	13.958	13.9933	13.4282	13.2611	13.4056	13.3322	13.9892	13.3649	0.656996	2.28796	1.5768	0.00515271
O94813	Slit homolog 2 protein OS=Homo sapiens OX=9606 GN=SLIT2 PE=1 SV=1	9	18	11.886	11.7838	11.2079	11.054	11.1224	11.8775	11.9217	11.6766	11.8349	11.1281	11.8253	-0.706818	2.70368	0.61267	0.00197843
P69905	Hemoglobin subunit alpha OS=Homo sapiens OX=9606 GN=HBA1 PE=1 SV=2	6	7	14.7202	14.7311	15.3098	15.3506	15.3413	14.5626	14.6086	14.8625	14.7257	15.3339	14.6779	0.608221	4.36097	1.52438	4.35541e-05
P22234	Multifunctional protein ADE2 OS=Homo sapiens OX=9606 GN=PAICS PE=1 SV=3	4	5	9.87466	9.74011	10.8877	10.7744	10.5696	9.98367	9.7004	9.67212	9.80739	10.7439	9.7854	0.936515	2.25647	1.9139	0.00554029
Q15185	Prostaglandin E synthase 3 OS=Homo sapiens OX=9606 GN=PTGES3 PE=1 SV=1	2	3	10.5292	10.1857	11.7005	11.5186	11.2469	10.4594	10.4144	10.5016	10.3574	11.4887	10.4585	1.13124	1.88517	2.19047	0.0130266
P09234	U1 small nuclear ribonucleoprotein C OS=Homo sapiens OX=9606 GN=SNRPC PE=1 SV=1	2	2	10.8329	10.8459	10.4749	10.3054	10.172	11.0733	10.982	11.1902	10.8394	10.3175	11.0818	-0.521915	1.71624	0.696447	0.0192203
P50402	Emerin OS=Homo sapiens OX=9606 GN=EMD PE=1 SV=1	6	8	11.8463	11.9409	11.5045	11.6694	11.6068	12.0617	11.9825	12.0712	11.8936	11.5936	12.0385	-0.299993	1.60974	0.812256	0.024562
P23284	Peptidyl-prolyl cis-trans isomerase B OS=Homo sapiens OX=9606 GN=PPIB PE=1 SV=2	12	15	14.8554	14.7634	14.4543	14.3732	14.1859	14.953	14.8918	14.9413	14.8094	14.3378	14.9287	-0.471585	1.65132	0.721172	0.0223195
P08621	U1 small nuclear ribonucleoprotein 70 kDa OS=Homo sapiens OX=9606 GN=SNRNP70 PE=1 SV=2	10	14	13.3466	13.3125	13.0879	13.0121	12.955	13.5562	13.4027	13.5183	13.3296	13.0184	13.4924	-0.311197	2.04709	0.805973	0.00897253
P49591	Serine--tRNA ligase, cytoplasmic OS=Homo sapiens OX=9606 GN=SARS PE=1 SV=3	3	4	8.18715	7.68442	9.22029	9.14404	9.11057	7.24785	7.72049	7.74832	7.93578	9.1583	7.57222	1.22252	2.10575	2.33353	0.00783875
P60842	Eukaryotic initiation factor 4A-I OS=Homo sapiens OX=9606 GN=EIF4A1 PE=1 SV=1	10	16	13.1855	13.0268	13.9945	13.8843	13.7928	13.088	12.9821	13.1946	13.1062	13.8906	13.0883	0.784401	2.41951	1.72238	0.00380622
P49419	Alpha-aminoadipic semialdehyde dehydrogenase OS=Homo sapiens OX=9606 GN=ALDH7A1 PE=1 SV=5	8	12	11.6157	11.3931	12.2892	12.3126	12.1876	11.2518	11.258	11.3974	11.5044	12.2632	11.3024	0.758788	2.36649	1.69207	0.0043004
Q8TEX9	Importin-4 OS=Homo sapiens OX=9606 GN=IPO4 PE=1 SV=2	2	4	7.06608	6.94356	8.46146	8.2037	8.35433	7.09446	6.66494	6.51954	7.00482	8.33983	6.75965	1.33501	2.9575	2.52277	0.0011028
Q13112	Chromatin assembly factor 1 subunit B OS=Homo sapiens OX=9606 GN=CHAF1B PE=1 SV=1	4	6	10.4529	10.6466	9.71515	9.85707	9.92006	10.5811	10.7812	10.4956	10.5498	9.83076	10.6193	-0.719011	2.17854	0.607514	0.00662925
O43175	D-3-phosphoglycerate dehydrogenase OS=Homo sapiens OX=9606 GN=PHGDH PE=1 SV=4	3	4	10.1041	10.0194	10.6648	10.9061	10.7851	9.9033	9.85666	9.65176	10.0617	10.7853	9.80391	0.723611	2.32381	1.65131	0.00474446
O43776	Asparagine--tRNA ligase, cytoplasmic OS=Homo sapiens OX=9606 GN=NARS PE=1 SV=1	7	7	11.6558	11.4617	12.0614	11.9622	12.0235	11.5805	11.6255	11.6996	11.5588	12.0157	11.6352	0.456934	1.95167	1.37262	0.011177
P07814	Bifunctional glutamate/proline--tRNA ligase OS=Homo sapiens OX=9606 GN=EPRS PE=1 SV=5	9	13	10.4355	10.3771	10.9614	10.9511	10.8669	10.5102	10.455	10.2475	10.4063	10.9265	10.4042	0.520199	2.87564	1.43415	0.00133155
P04181	Ornithine aminotransferase, mitochondrial OS=Homo sapiens OX=9606 GN=OAT PE=1 SV=1	3	4	9.72686	9.307	10.3414	10.2826	10.2614	8.7617	8.85072	9.17988	9.51693	10.2952	8.93077	0.778238	1.78371	1.71503	0.0164549
Q06830	Peroxiredoxin-1 OS=Homo sapiens OX=9606 GN=PRDX1 PE=1 SV=1	4	8	11.379	11.428	11.8868	11.7498	12.0164	11.4067	11.4289	11.4886	11.4035	11.8843	11.4414	0.480805	1.75435	1.39552	0.0176054
Q13200	26S proteasome non-ATPase regulatory subunit 2 OS=Homo sapiens OX=9606 GN=PSMD2 PE=1 SV=3	6	7	9.23201	8.83073	10.6035	9.93785	10.4796	9.01328	8.87462	8.70145	9.03137	10.3403	8.86312	1.30892	1.6399	2.47755	0.022914
P08238	Heat shock protein HSP 90-beta OS=Homo sapiens OX=9606 GN=HSP90AB1 PE=1 SV=4	18	34	13.8311	13.7235	14.8145	14.616	14.4611	13.9053	13.7084	13.7769	13.7773	14.6305	13.7969	0.853248	2.06948	1.80656	0.00852152
Q9NU22	Midasin OS=Homo sapiens OX=9606 GN=MDN1 PE=1 SV=2	23	38	12.499	12.4433	11.5949	11.8766	11.7782	11.8456	11.7062	11.8531	12.4711	11.7499	11.8016	-0.721204	2.15793	0.606591	0.00695138
Q9UNP9	Peptidyl-prolyl cis-trans isomerase E OS=Homo sapiens OX=9606 GN=PPIE PE=1 SV=1	5	5	10.8518	10.8804	10.8526	10.9037	10.7207	11.2072	11.2132	11.2404	10.8661	10.8257	11.2203	-0.0404353	0.214856	0.972362	0.60974
P04406	Glyceraldehyde-3-phosphate dehydrogenase OS=Homo sapiens OX=9606 GN=GAPDH PE=1 SV=3	15	21	14.777	14.6838	15.318	15.1282	15.2482	14.6552	14.6398	14.6989	14.7304	15.2315	14.6647	0.501064	2.09283	1.41526	0.00807542
A0A0J9YVP6	Poly(U)-binding-splicing factor PUF60 (Fragment) OS=Homo sapiens OX=9606 GN=PUF60 PE=1 SV=1	15	18	13.2818	13.2775	12.9407	12.867	12.7777	13.9801	13.6965	13.5853	13.2796	12.8618	13.754	-0.417846	2.19904	0.748541	0.00632359
Q86WB0	Nuclear-interacting partner of ALK OS=Homo sapiens OX=9606 GN=ZC3HC1 PE=1 SV=1	4	5	10.3322	10.3314	10.6059	10.7687	10.6394	10.1846	10.3063	10.1649	10.3318	10.6714	10.2186	0.339554	1.88197	1.26536	0.013123
P23526	Adenosylhomocysteinase OS=Homo sapiens OX=9606 GN=AHCY PE=1 SV=4	3	5	9.36879	9.25714	9.96368	10.3394	10.1565	9.61107	9.33858	9.37895	9.31296	10.1532	9.44287	0.840227	1.98118	1.79033	0.010443
P30084	Enoyl-CoA hydratase, mitochondrial OS=Homo sapiens OX=9606 GN=ECHS1 PE=1 SV=4	3	4	9.85041	9.50566	10.4369	10.3384	10.3716	9.64983	9.72251	9.78103	9.67803	10.3823	9.71779	0.704249	1.87408	1.6293	0.0133635
O00232	26S proteasome non-ATPase regulatory subunit 12 OS=Homo sapiens OX=9606 GN=PSMD12 PE=1 SV=3	3	7	8.3487	8.21386	9.39347	9.48659	9.02119	8.10155	7.91814	8.05052	8.28128	9.30042	8.0234	1.01914	1.89486	2.02671	0.0127392
P05388	60S acidic ribosomal protein P0 OS=Homo sapiens OX=9606 GN=RPLP0 PE=1 SV=1	8	12	12.7655	12.6206	12.7818	12.876	12.7964	13.0911	13.2093	13.1019	12.693	12.8181	13.1341	0.125022	0.812197	1.09052	0.1541
P35579	Myosin-9 OS=Homo sapiens OX=9606 GN=MYH9 PE=1 SV=4	5	12	9.95926	9.70007	10.5754	10.671	10.7756	9.90272	9.91043	9.97559	9.82967	10.674	9.92958	0.844319	2.208	1.79542	0.00619443
P08243	Asparagine synthetase [glutamine-hydrolyzing] OS=Homo sapiens OX=9606 GN=ASNS PE=1 SV=4	2	2	8.33728	8.14269	8.62386	8.89541	8.89181	8.08254	8.03971	7.8843	8.23998	8.80369	8.00218	0.563707	1.58598	1.47806	0.0259431
Q07955	Serine/arginine-rich splicing factor 1 OS=Homo sapiens OX=9606 GN=SRSF1 PE=1 SV=2	13	18	15.4723	15.4547	15.3183	15.1932	15.3832	15.789	15.7377	15.803	15.4635	15.2982	15.7766	-0.165313	0.973823	0.891735	0.106213
Q9NXF1	Testis-expressed protein 10 OS=Homo sapiens OX=9606 GN=TEX10 PE=1 SV=2	19	23	13.4424	13.4998	13.2119	13.228	13.2285	13.4368	13.3289	13.33	13.4711	13.2228	13.3652	-0.248293	2.79743	0.841892	0.0015943
Q13363	C-terminal-binding protein 1 OS=Homo sapiens OX=9606 GN=CTBP1 PE=1 SV=2	3	7	9.46264	9.38984	9.69336	9.83606	9.56313	8.94428	9.19006	9.00991	9.42624	9.69752	9.04808	0.27128	1.0859	1.20688	0.0820546
Q86XP3	ATP-dependent RNA helicase DDX42 OS=Homo sapiens OX=9606 GN=DDX42 PE=1 SV=1	20	24	14.1168	14.0359	13.7609	13.4437	13.6232	14.3922	14.2359	14.2589	14.0763	13.6093	14.2957	-0.46708	1.50035	0.723427	0.0315976
Q99460	26S proteasome non-ATPase regulatory subunit 1 OS=Homo sapiens OX=9606 GN=PSMD1 PE=1 SV=2	2	4	7.91666	7.51921	8.44534	8.57168	8.71492	7.42723	7.00816	7.30118	7.71794	8.57731	7.24552	0.859377	1.76442	1.81425	0.017202
P22314	Ubiquitin-like modifier-activating enzyme 1 OS=Homo sapiens OX=9606 GN=UBA1 PE=1 SV=3	12	15	12.4063	12.232	12.8222	12.8661	12.8532	12.501	12.2084	12.3554	12.3191	12.8472	12.3549	0.528025	2.36919	1.44195	0.00427373
P12268	Inosine-5'-monophosphate dehydrogenase 2 OS=Homo sapiens OX=9606 GN=IMPDH2 PE=1 SV=2	6	7	11.2701	11.2451	12.0566	12.0798	11.9405	11.3106	10.9759	11.3766	11.2576	12.0256	11.221	0.768023	3.06709	1.70293	0.000856855
O60231	Pre-mRNA-splicing factor ATP-dependent RNA helicase DHX16 OS=Homo sapiens OX=9606 GN=DHX16 PE=1 SV=2	3	6	9.4825	9.20838	9.26326	8.94166	9.03509	9.99171	9.84228	9.76314	9.34544	9.08	9.86571	-0.265439	0.707815	0.831945	0.195968
P12004	Proliferating cell nuclear antigen OS=Homo sapiens OX=9606 GN=PCNA PE=1 SV=1	10	12	13.207	13.0783	13.4037	13.412	13.4105	13.5985	13.5179	13.5741	13.1427	13.4087	13.5635	0.266085	1.93447	1.20254	0.0116287
P55060	Exportin-2 OS=Homo sapiens OX=9606 GN=CSE1L PE=1 SV=3	7	12	9.83157	9.70702	10.2826	10.5669	10.6832	9.62288	9.71021	9.94782	9.76929	10.5109	9.7603	0.741604	1.71949	1.67203	0.0190769
O75643	U5 small nuclear ribonucleoprotein 200 kDa helicase OS=Homo sapiens OX=9606 GN=SNRNP200 PE=1 SV=2	81	103	16.9938	16.9579	16.8958	16.8638	16.8662	17.1987	17.107	17.1902	16.9759	16.8752	17.1653	-0.100619	1.89001	0.932633	0.0128823
P30049	ATP synthase subunit delta, mitochondrial OS=Homo sapiens OX=9606 GN=ATP5F1D PE=1 SV=2	3	3	10.4789	10.3419	9.69627	9.26429	9.75572	10.208	10.234	10.1668	10.4104	9.5721	10.2029	-0.838292	1.57044	0.559305	0.026888
J3QR07	YTH domain-containing protein 1 OS=Homo sapiens OX=9606 GN=YTHDC1 PE=1 SV=1	8	12	11.4287	11.4923	11.349	11.4152	11.4158	11.294	11.238	11.2022	11.4605	11.3934	11.2447	-0.0671461	0.773231	0.954524	0.168566
P07900	Heat shock protein HSP 90-alpha OS=Homo sapiens OX=9606 GN=HSP90AA1 PE=1 SV=5	16	32	12.9546	12.8229	13.3186	13.325	13.3554	13.1042	12.9745	13.071	12.8888	13.333	13.0499	0.444211	2.49139	1.36057	0.00322561
Q00535	Cyclin-dependent-like kinase 5 OS=Homo sapiens OX=9606 GN=CDK5 PE=1 SV=3	2	3	6.40551	6.06864	7.07968	7.34044	7.03373	5.7956	5.22983	5.72356	6.23708	7.15128	5.58299	0.914207	1.8585	1.88453	0.0138515
O00410	Importin-5 OS=Homo sapiens OX=9606 GN=IPO5 PE=1 SV=4	2	5	8.96034	8.70998	9.33659	9.30584	9.26106	8.92381	8.79726	8.79436	8.83516	9.30116	8.83848	0.466004	1.7592	1.38128	0.0174101
P49327	Fatty acid synthase OS=Homo sapiens OX=9606 GN=FASN PE=1 SV=3	21	31	12.1441	11.9037	12.7283	12.7004	12.6525	12.2972	12.0782	12.1104	12.0239	12.6937	12.1619	0.669819	2.24409	1.59087	0.00570046
Q96P16	Regulation of nuclear pre-mRNA domain-containing protein 1A OS=Homo sapiens OX=9606 GN=RPRD1A PE=1 SV=1	7	9	12.4228	12.4471	12.2742	12.1911	12.1283	12.3588	12.3552	12.2999	12.4349	12.1978	12.338	-0.237102	1.63246	0.848448	0.0233101
Q12830	Nucleosome-remodeling factor subunit BPTF OS=Homo sapiens OX=9606 GN=BPTF PE=1 SV=3	5	9	9.68481	9.57115	9.12111	9.09916	9.21437	9.42309	9.62415	9.43654	9.62798	9.14488	9.4946	-0.483099	2.35185	0.715439	0.00444785
P31939	Bifunctional purine biosynthesis protein PURH OS=Homo sapiens OX=9606 GN=ATIC PE=1 SV=3	6	6	10.4112	10.2122	11.0334	11.0902	10.9542	10.5159	10.1257	10.0463	10.3117	11.026	10.2293	0.714232	2.3806	1.64061	0.00416297
Q13283	Ras GTPase-activating protein-binding protein 1 OS=Homo sapiens OX=9606 GN=G3BP1 PE=1 SV=1	5	6	11.4219	11.3207	11.0157	11.2233	11.1367	11.6828	11.6078	11.7115	11.3713	11.1253	11.6673	-0.246055	1.18574	0.843199	0.0652024
P43358	Melanoma-associated antigen 4 OS=Homo sapiens OX=9606 GN=MAGEA4 PE=1 SV=2	5	7	11.8187	11.4669	12.2708	12.3036	12.251	11.6818	11.7926	11.797	11.6428	12.2751	11.7572	0.632315	1.75664	1.55005	0.0175131
Q69YN4	Protein virilizer homolog OS=Homo sapiens OX=9606 GN=VIRMA PE=1 SV=2	7	12	10.498	10.3925	10.1741	10.0723	10.0914	10.7605	10.4533	10.6097	10.4453	10.1126	10.6078	-0.332683	2.01343	0.794058	0.0096954
P63244	Receptor of activated protein C kinase 1 OS=Homo sapiens OX=9606 GN=RACK1 PE=1 SV=3	13	15	13.2578	13.0095	13.7524	13.7415	13.5394	13.2653	13.2053	13.3819	13.1336	13.6778	13.2842	0.544163	1.61638	1.45817	0.0241889
O95816	BAG family molecular chaperone regulator 2 OS=Homo sapiens OX=9606 GN=BAG2 PE=1 SV=1	2	3	9.0578	8.87589	9.51697	9.57076	9.50818	9.53153	9.18686	9.28394	8.96685	9.53197	9.33411	0.565126	2.35987	1.47952	0.00436648
O43663	Protein regulator of cytokinesis 1 OS=Homo sapiens OX=9606 GN=PRC1 PE=1 SV=2	4	5	8.73744	8.78895	9.28367	9.4477	9.47981	9.36507	9.21407	9.46322	8.7632	9.40373	9.34745	0.640529	2.3793	1.5589	0.00417542
Q13185	Chromobox protein homolog 3 OS=Homo sapiens OX=9606 GN=CBX3 PE=1 SV=4	6	11	15.0472	15.0931	14.9467	15.0051	14.8529	15.2619	15.2466	15.2445	15.0701	14.9349	15.251	-0.135243	0.964542	0.910516	0.108507
Q9UNM6	26S proteasome non-ATPase regulatory subunit 13 OS=Homo sapiens OX=9606 GN=PSMD13 PE=1 SV=2	2	4	7.77927	7.87196	8.71648	8.96487	8.98605	7.55248	7.68012	7.61463	7.82562	8.88913	7.61574	1.06352	2.55141	2.09002	0.00280927
Q13595	Transformer-2 protein homolog alpha OS=Homo sapiens OX=9606 GN=TRA2A PE=1 SV=1	6	9	13.7263	13.7496	13.6117	13.6418	13.6185	13.9509	13.9113	13.9403	13.7379	13.624	13.9342	-0.113924	2.35523	0.924071	0.00441334
O43396	Thioredoxin-like protein 1 OS=Homo sapiens OX=9606 GN=TXNL1 PE=1 SV=3	2	2	8.21869	7.3693	9.18456	9.19033	8.95201	8.06878	8.36751	7.999	7.794	9.10897	8.14509	1.31497	1.54024	2.48797	0.0288247
O75937	DnaJ homolog subfamily C member 8 OS=Homo sapiens OX=9606 GN=DNAJC8 PE=1 SV=2	2	3	9.07782	8.85997	8.73726	8.98723	8.8023	9.51352	9.53682	9.47641	8.9689	8.84226	9.50892	-0.126636	0.409277	0.915965	0.389694
P14618	Pyruvate kinase PKM OS=Homo sapiens OX=9606 GN=PKM PE=1 SV=4	12	15	13.2078	12.9378	13.7214	13.6693	13.4975	13.0961	12.8316	12.9402	13.0728	13.6294	12.956	0.556604	1.60238	1.4708	0.0249816
Q8WUA2	Peptidyl-prolyl cis-trans isomerase-like 4 OS=Homo sapiens OX=9606 GN=PPIL4 PE=1 SV=1	2	2	9.39495	9.43653	9.21178	9.35724	9.4027	9.76349	9.84866	9.88172	9.41574	9.32391	9.83129	-0.0918333	0.504305	0.93833	0.313109
P31948	Stress-induced-phosphoprotein 1 OS=Homo sapiens OX=9606 GN=STIP1 PE=1 SV=1	3	5	8.71924	8.26321	9.4495	9.66449	9.40384	9.09639	8.55595	8.6883	8.49123	9.50594	8.78021	1.01471	1.83539	2.0205	0.0146088
P24752	Acetyl-CoA acetyltransferase, mitochondrial OS=Homo sapiens OX=9606 GN=ACAT1 PE=1 SV=1	4	5	10.0432	9.56164	10.4076	10.3718	10.3482	9.72092	9.6146	9.43168	9.80241	10.3759	9.58907	0.573444	1.29719	1.48807	0.0504439
P49368	T-complex protein 1 subunit gamma OS=Homo sapiens OX=9606 GN=CCT3 PE=1 SV=4	12	17	12.2126	12.0916	12.7823	12.6946	12.5467	12.1488	12.0686	12.0393	12.1521	12.6745	12.0855	0.522469	1.8705	1.43641	0.0134741
Q6PD62	RNA polymerase-associated protein CTR9 homolog OS=Homo sapiens OX=9606 GN=CTR9 PE=1 SV=1	16	17	12.5945	12.5314	12.4442	12.225	12.2732	12.6899	12.6271	12.7348	12.563	12.3141	12.6839	-0.248853	1.16672	0.841565	0.0681207
P26641	Elongation factor 1-gamma OS=Homo sapiens OX=9606 GN=EEF1G PE=1 SV=3	7	9	12.056	11.8043	12.6726	12.6392	12.5538	12.1422	11.8482	11.9912	11.9301	12.6219	11.9938	0.691778	2.15553	1.61527	0.00698986
Q07021	Complement component 1 Q subcomponent-binding protein, mitochondrial OS=Homo sapiens OX=9606 GN=C1QBP PE=1 SV=1	9	10	14.6984	14.775	14.5217	14.6151	14.6378	14.8305	14.9651	14.8405	14.7367	14.5915	14.8787	-0.145207	1.12727	0.90425	0.0745977
P21127	Cyclin-dependent kinase 11B OS=Homo sapiens OX=9606 GN=CDK11B PE=1 SV=4	3	6	8.82996	8.82643	8.41036	7.94809	8.77218	9.81792	9.56099	9.49518	8.8282	8.37688	9.6247	-0.451319	0.621724	0.731374	0.238933
C9J384	Protein CMSS1 (Fragment) OS=Homo sapiens OX=9606 GN=CMSS1 PE=1 SV=1	5	7	10.724	10.8778	10.929	10.8887	10.9301	10.4011	10.655	10.5275	10.8009	10.9159	10.5278	0.115044	0.821678	1.08301	0.150772
Q99714	3-hydroxyacyl-CoA dehydrogenase type-2 OS=Homo sapiens OX=9606 GN=HSD17B10 PE=1 SV=3	4	4	9.85282	9.58904	10.1316	10.1452	10.1845	9.36566	9.29954	9.12844	9.72093	10.1538	9.26455	0.432855	1.6385	1.3499	0.0229879
P48643	T-complex protein 1 subunit epsilon OS=Homo sapiens OX=9606 GN=CCT5 PE=1 SV=1	5	9	8.66661	8.75106	10.207	9.75209	9.41446	9.09817	8.98157	8.82373	8.70884	9.7912	8.96782	1.08236	1.44396	2.1175	0.0359779
O95373	Importin-7 OS=Homo sapiens OX=9606 GN=IPO7 PE=1 SV=1	7	8	10.8384	10.4522	11.4109	11.2298	11.2349	10.7858	10.481	10.4732	10.6453	11.2919	10.58	0.646601	1.54228	1.56548	0.0286893
P01023	Alpha-2-macroglobulin OS=Homo sapiens OX=9606 GN=A2M PE=1 SV=3	2	4	8.95837	8.76622	9.06434	9.18375	9.26065	8.53537	8.55115	8.55153	8.86229	9.16958	8.54602	0.30729	1.2355	1.23738	0.0581431
P17987	T-complex protein 1 subunit alpha OS=Homo sapiens OX=9606 GN=TCP1 PE=1 SV=1	8	10	11.5959	11.276	12.242	12.2003	11.9716	11.6945	11.4383	11.3508	11.436	12.138	11.4945	0.70203	1.6505	1.62679	0.0223615
Q9H582	Zinc finger protein 644 OS=Homo sapiens OX=9606 GN=ZNF644 PE=1 SV=2	5	9	10.3144	10.4145	10.5413	10.4575	10.5292	10.1037	10.2839	10.236	10.3644	10.5093	10.2079	0.144862	1.19666	1.10563	0.0635835
P42771	Cyclin-dependent kinase inhibitor 2A OS=Homo sapiens OX=9606 GN=CDKN2A PE=1 SV=2	2	2	8.31849	8.00243	9.27611	8.76727	8.66344	7.90796	7.84541	7.81548	8.16046	8.90227	7.85628	0.741813	1.14461	1.67228	0.0716789
P78371	T-complex protein 1 subunit beta OS=Homo sapiens OX=9606 GN=CCT2 PE=1 SV=4	8	11	11.8365	11.6937	12.3878	12.2386	12.2047	11.8834	11.5399	11.6175	11.7651	12.277	11.6803	0.511931	1.96748	1.42596	0.0107776
P98175	RNA-binding protein 10 OS=Homo sapiens OX=9606 GN=RBM10 PE=1 SV=3	7	11	11.2497	11.1577	11.2377	11.2781	11.1612	11.6891	11.4737	11.6455	11.2037	11.2257	11.6028	0.022013	0.142397	1.01538	0.720448
O15446	DNA-directed RNA polymerase I subunit RPA34 OS=Homo sapiens OX=9606 GN=CD3EAP PE=1 SV=1	8	9	11.9902	12.1136	12.0906	12.16	12.037	11.596	11.8229	11.7897	12.0519	12.0959	11.7362	0.043951	0.261765	1.03093	0.547312
P50991	T-complex protein 1 subunit delta OS=Homo sapiens OX=9606 GN=CCT4 PE=1 SV=4	11	14	11.8394	11.6288	12.1315	12.216	12.2977	11.7567	11.6583	11.8065	11.7341	12.215	11.7405	0.480955	1.76674	1.39567	0.0171104
O00231	26S proteasome non-ATPase regulatory subunit 11 OS=Homo sapiens OX=9606 GN=PSMD11 PE=1 SV=3	2	2	8.0928	7.35174	9.07729	8.73876	8.84525	8.07144	7.51848	7.60162	7.72227	8.8871	7.73051	1.16483	1.50106	2.24207	0.0315457
Q13427	Peptidyl-prolyl cis-trans isomerase G OS=Homo sapiens OX=9606 GN=PPIG PE=1 SV=2	2	7	10.6064	10.5669	10.5684	10.5012	10.5538	10.7906	10.7978	10.8124	10.5866	10.5411	10.8003	-0.0455513	0.641495	0.968919	0.2283
Q8IX12	Cell division cycle and apoptosis regulator protein 1 OS=Homo sapiens OX=9606 GN=CCAR1 PE=1 SV=2	5	7	10.6782	10.4769	10.0263	9.89972	9.72709	11.2943	10.8792	10.558	10.5775	9.88439	10.9105	-0.693146	1.84625	0.618504	0.0142478
Q9NW13	RNA-binding protein 28 OS=Homo sapiens OX=9606 GN=RBM28 PE=1 SV=3	16	24	14.3152	14.3547	14.147	14.3299	14.4272	13.7115	13.7692	13.4782	14.3349	14.3014	13.653	-0.0335657	0.111034	0.977003	0.7744
P32969	60S ribosomal protein L9 OS=Homo sapiens OX=9606 GN=RPL9 PE=1 SV=1	8	11	13.428	13.3913	13.8549	13.7397	13.8596	13.5547	13.675	13.6403	13.4096	13.8181	13.6234	0.408411	2.3568	1.32722	0.00439741
P08865	40S ribosomal protein SA OS=Homo sapiens OX=9606 GN=RPSA PE=1 SV=4	6	6	11.9038	11.6783	12.1286	12.3646	12.2571	11.9852	12.1236	12.1825	11.7911	12.2501	12.0971	0.459044	1.48635	1.37463	0.0326328
Q16630	Cleavage and polyadenylation specificity factor subunit 6 OS=Homo sapiens OX=9606 GN=CPSF6 PE=1 SV=2	4	5	10.7989	10.5846	10.3384	10.1035	10.547	11.451	11.0804	11.1747	10.6918	10.3297	11.2353	-0.362107	0.843847	0.778027	0.143269
P68104	Elongation factor 1-alpha 1 OS=Homo sapiens OX=9606 GN=EEF1A1 PE=1 SV=1	13	25	15.8137	15.5338	16.5059	16.13	16.3515	15.3901	15.6397	15.7878	15.6737	16.3291	15.6059	0.655415	1.47699	1.57507	0.0333437
Q8IWS0	PHD finger protein 6 OS=Homo sapiens OX=9606 GN=PHF6 PE=1 SV=1	3	3	10.4995	10.7549	10.6524	10.7412	10.6796	10.3127	10.3479	10.349	10.6272	10.691	10.3366	0.063842	0.242344	1.04525	0.572343
Q9Y5B6	PAX3- and PAX7-binding protein 1 OS=Homo sapiens OX=9606 GN=PAXBP1 PE=1 SV=2	3	6	9.34948	9.17072	8.92351	8.59258	9.00388	9.63916	9.68799	9.65719	9.2601	8.83999	9.66145	-0.42011	1.01528	0.747368	0.0965436
Q96PU8	Protein quaking OS=Homo sapiens OX=9606 GN=QKI PE=1 SV=1	3	4	11.0748	10.8981	11.4485	11.3724	11.3203	11.0832	11.0975	11.2477	10.9865	11.3804	11.1428	0.393963	1.77213	1.314	0.0168995
P09211	Glutathione S-transferase P OS=Homo sapiens OX=9606 GN=GSTP1 PE=1 SV=2	4	4	11.3991	11.0874	11.729	11.6727	11.7404	11.4414	11.2226	11.3393	11.2432	11.7141	11.3344	0.470841	1.53779	1.38592	0.0289871
Q5C9Z4	Nucleolar MIF4G domain-containing protein 1 OS=Homo sapiens OX=9606 GN=NOM1 PE=1 SV=1	8	8	10.3159	10.5412	9.87768	10.0419	9.8606	10.3688	10.3283	10.5527	10.4286	9.92672	10.4166	-0.501831	1.68028	0.70621	0.0208796
Q9UQ35	Serine/arginine repetitive matrix protein 2 OS=Homo sapiens OX=9606 GN=SRRM2 PE=1 SV=2	17	24	13.5244	13.4887	13.0521	13.2734	13.0449	13.491	13.3644	13.4497	13.5066	13.1234	13.435	-0.383125	1.52999	0.766775	0.0295124
Q5VTL8	Pre-mRNA-splicing factor 38B OS=Homo sapiens OX=9606 GN=PRPF38B PE=1 SV=1	3	3	8.82648	8.83032	7.42412	8.23154	7.46627	9.33743	8.6947	8.81507	8.8284	7.70731	8.94907	-1.12109	1.34283	0.459747	0.0454116
P56545	C-terminal-binding protein 2 OS=Homo sapiens OX=9606 GN=CTBP2 PE=1 SV=1	2	6	9.82709	9.84052	10.1068	10.0499	9.91549	9.63889	9.50074	9.72561	9.8338	10.0241	9.62175	0.190265	1.09199	1.14097	0.0809121
Q13509	Tubulin beta-3 chain OS=Homo sapiens OX=9606 GN=TUBB3 PE=1 SV=2	3	26	9.25031	8.97301	10.3595	9.89573	9.93017	9.52282	9.03666	9.50472	9.11166	10.0618	9.35473	0.950148	1.64824	1.93207	0.0224781
P61247	40S ribosomal protein S3a OS=Homo sapiens OX=9606 GN=RPS3A PE=1 SV=2	14	15	15.1075	15.1652	15.3124	15.2921	15.2046	14.8069	14.8603	14.8416	15.1363	15.2697	14.8363	0.133343	1.16462	1.09683	0.0684503
P05198	Eukaryotic translation initiation factor 2 subunit 1 OS=Homo sapiens OX=9606 GN=EIF2S1 PE=1 SV=3	7	12	11.0382	11.0599	11.0081	11.188	11.0058	11.4346	11.2859	11.3654	11.0491	11.0673	11.362	0.0182276	0.0804241	1.01271	0.830952
Q9H4G4	Golgi-associated plant pathogenesis-related protein 1 OS=Homo sapiens OX=9606 GN=GLIPR2 PE=1 SV=3	2	3	6.99345	7.27867	6.53383	6.96368	6.97346	8.20211	8.05009	7.71211	7.13606	6.82366	7.9881	-0.312401	0.615268	0.8053	0.242511
P31483	Nucleolysin TIA-1 isoform p40 OS=Homo sapiens OX=9606 GN=TIA1 PE=1 SV=3	8	16	13.363	13.274	13.2127	12.9305	13.1114	13.5289	13.4655	13.5154	13.3185	13.0849	13.5033	-0.233571	0.894718	0.850527	0.127433
Q92499	ATP-dependent RNA helicase DDX1 OS=Homo sapiens OX=9606 GN=DDX1 PE=1 SV=2	12	19	12.2369	12.1848	12.2	11.9102	12.1132	12.4132	12.4735	12.4399	12.2108	12.0745	12.4422	-0.136338	0.505189	0.909826	0.312472
Q12800	Alpha-globin transcription factor CP2 OS=Homo sapiens OX=9606 GN=TFCP2 PE=1 SV=2	8	9	12.2483	12.421	11.9819	11.9738	11.9376	12.7412	12.6012	12.3055	12.3347	11.9644	12.5493	-0.370256	1.9377	0.773645	0.0115426
P52597	Heterogeneous nuclear ribonucleoprotein F OS=Homo sapiens OX=9606 GN=HNRNPF PE=1 SV=3	13	21	15.307	15.3247	15.3039	15.2476	15.1919	15.4355	15.471	15.5876	15.3158	15.2478	15.498	-0.0680286	0.686831	0.953941	0.205669
P52292	Importin subunit alpha-1 OS=Homo sapiens OX=9606 GN=KPNA2 PE=1 SV=1	21	22	15.5465	15.6017	15.5852	15.531	15.5014	15.7526	15.6771	15.7095	15.5741	15.5392	15.7131	-0.0349107	0.373244	0.976092	0.423405
P12259	Coagulation factor V OS=Homo sapiens OX=9606 GN=F5 PE=1 SV=4	2	8	9.43814	9.13132	9.7528	9.92359	10.0081	8.8949	9.25204	9.30522	9.28473	9.89483	9.15072	0.610101	1.57243	1.52637	0.0267653
Q9NS15	Latent-transforming growth factor beta-binding protein 3 OS=Homo sapiens OX=9606 GN=LTBP3 PE=1 SV=4	2	3	10.4279	10.3734	10.9186	10.8502	10.6664	10.5735	10.2904	10.3394	10.4006	10.8118	10.4011	0.411119	1.59199	1.32972	0.0255863
Q96T23	Remodeling and spacing factor 1 OS=Homo sapiens OX=9606 GN=RSF1 PE=1 SV=2	14	17	12.1399	12.0764	11.8775	11.9383	11.9434	12.0794	12.2465	12.277	12.1082	11.9197	12.201	-0.188451	1.86265	0.877547	0.0137198
O75531	Barrier-to-autointegration factor OS=Homo sapiens OX=9606 GN=BANF1 PE=1 SV=1	6	8	13.3722	13.6891	13.1172	13.0988	13.2299	13.8403	13.6272	13.8557	13.5306	13.1486	13.7744	-0.382039	1.22223	0.767352	0.0599474
Q99575	Ribonucleases P/MRP protein subunit POP1 OS=Homo sapiens OX=9606 GN=POP1 PE=1 SV=2	6	10	11.5825	11.6079	11.7131	11.4296	11.5412	10.5125	10.8911	10.3381	11.5952	11.5613	10.5806	-0.0338971	0.112454	0.976778	0.771873
Q8TDN6	Ribosome biogenesis protein BRX1 homolog OS=Homo sapiens OX=9606 GN=BRIX1 PE=1 SV=2	13	16	15.3136	15.4067	15.2922	15.2208	15.2725	15.0642	14.9573	14.8356	15.3602	15.2618	14.9524	-0.0983424	0.947609	0.934106	0.112821
P78310	Coxsackievirus and adenovirus receptor OS=Homo sapiens OX=9606 GN=CXADR PE=1 SV=1	2	3	8.99189	8.81165	7.34228	8.00215	7.74502	8.65915	8.22896	8.32356	8.90177	7.69648	8.40389	-1.20528	1.73759	0.433684	0.0182983
Q86VM9	Zinc finger CCCH domain-containing protein 18 OS=Homo sapiens OX=9606 GN=ZC3H18 PE=1 SV=2	3	3	9.7379	9.875	9.465	9.70963	9.37986	9.96052	10.041	10.2243	9.80645	9.51816	10.0753	-0.288282	0.896612	0.818877	0.126879
Q7Z4V5	Hepatoma-derived growth factor-related protein 2 OS=Homo sapiens OX=9606 GN=HDGFL2 PE=1 SV=1	3	5	10.2696	10.2109	9.68827	10.0086	9.92975	10.2138	10.2787	10.2814	10.2403	9.87554	10.258	-0.364706	1.19958	0.776627	0.0631561
Q5SSJ5	Heterochromatin protein 1-binding protein 3 OS=Homo sapiens OX=9606 GN=HP1BP3 PE=1 SV=1	20	25	16.269	16.3734	15.9006	16.2874	16.3403	15.388	15.3918	15.1784	16.3212	16.1761	15.3194	-0.145096	0.313346	0.904319	0.48602
P35052	Glypican-1 OS=Homo sapiens OX=9606 GN=GPC1 PE=1 SV=2	3	5	9.86406	9.72474	9.13713	9.20508	8.93999	10.3247	10.0021	9.73169	9.7944	9.09407	10.0195	-0.700329	2.05078	0.615432	0.00889654
P82930	28S ribosomal protein S34, mitochondrial OS=Homo sapiens OX=9606 GN=MRPS34 PE=1 SV=2	4	6	10.3032	10.4219	10.0975	9.77374	9.88664	9.49472	8.93669	9.18376	10.3625	9.91928	9.20506	-0.443251	1.37331	0.735475	0.0423344
P11586	C-1-tetrahydrofolate synthase, cytoplasmic OS=Homo sapiens OX=9606 GN=MTHFD1 PE=1 SV=3	5	9	9.25598	8.78571	9.86557	9.47465	9.69747	8.6949	8.84733	8.9321	9.02084	9.67923	8.82478	0.658382	1.1988	1.57831	0.0632697
P63241	Eukaryotic translation initiation factor 5A-1 OS=Homo sapiens OX=9606 GN=EIF5A PE=1 SV=2	9	10	12.6049	12.2874	12.9075	12.8593	12.8145	12.7149	12.5402	12.5765	12.4462	12.8604	12.6105	0.414257	1.35913	1.33261	0.0437394
Q13601	KRR1 small subunit processome component homolog OS=Homo sapiens OX=9606 GN=KRR1 PE=1 SV=4	5	8	12.0329	12.1051	12.0747	12.1165	12.1833	11.8892	11.8226	11.7031	12.069	12.1248	11.8049	0.0558484	0.473616	1.03947	0.336035
P62873	Guanine nucleotide-binding protein G(I)/G(S)/G(T) subunit beta-1 OS=Homo sapiens OX=9606 GN=GNB1 PE=1 SV=3	3	10	11.1389	11.232	11.0066	10.8557	11.0533	11.5143	11.3095	11.4551	11.1855	10.9719	11.4263	-0.21357	1.0681	0.862401	0.0854877
Q14444	Caprin-1 OS=Homo sapiens OX=9606 GN=CAPRIN1 PE=1 SV=2	3	5	9.90528	9.65885	9.91623	9.80094	9.62124	10.4973	10.2852	10.1209	9.78207	9.77947	10.3011	-0.00259701	0.00579905	0.998202	0.986736
Q9Y2X3	Nucleolar protein 58 OS=Homo sapiens OX=9606 GN=NOP58 PE=1 SV=1	23	26	16.6231	16.8582	16.7127	16.6708	16.66	16.4042	16.451	16.3209	16.7407	16.6811	16.392	-0.059543	0.255157	0.959568	0.555703
Q9NX58	Cell growth-regulating nucleolar protein OS=Homo sapiens OX=9606 GN=LYAR PE=1 SV=2	14	16	13.0829	13.1485	12.6868	13.0636	13.2716	12.5649	12.2385	12.0685	13.1157	13.0074	12.2906	-0.108348	0.180846	0.92765	0.659407
Q9UBB9	Tuftelin-interacting protein 11 OS=Homo sapiens OX=9606 GN=TFIP11 PE=1 SV=1	4	6	9.57677	9.57405	9.36365	9.28246	9.18949	9.87557	9.77211	9.52222	9.57541	9.27854	9.7233	-0.296878	1.70651	0.814012	0.0196558
Q9ULU4	Protein kinase C-binding protein 1 OS=Homo sapiens OX=9606 GN=ZMYND8 PE=1 SV=2	2	3	8.22311	8.0427	7.39148	7.62625	7.52815	8.6458	7.97319	8.64374	8.13291	7.51529	8.42091	-0.617616	1.94481	0.651747	0.0113552
Q8IYB3	Serine/arginine repetitive matrix protein 1 OS=Homo sapiens OX=9606 GN=SRRM1 PE=1 SV=2	7	8	13.8306	13.8647	13.674	13.6693	13.5017	14.268	13.9573	13.9685	13.8476	13.615	14.0646	-0.232668	1.28468	0.85106	0.0519182
P04114	Apolipoprotein B-100 OS=Homo sapiens OX=9606 GN=APOB PE=1 SV=2	4	14	11.7749	11.7921	11.7645	11.8121	11.7495	11.6778	11.5525	11.4849	11.7835	11.7754	11.5717	-0.00817124	0.115158	0.994352	0.767083
Q9H4L4	Sentrin-specific protease 3 OS=Homo sapiens OX=9606 GN=SENP3 PE=1 SV=2	7	8	11.8531	11.7971	11.4471	11.4165	11.7004	11.7964	11.8436	11.902	11.8251	11.5213	11.8473	-0.303789	1.08518	0.810122	0.0821893
P38646	Stress-70 protein, mitochondrial OS=Homo sapiens OX=9606 GN=HSPA9 PE=1 SV=2	19	20	14.3795	13.9682	14.6123	14.5959	14.5029	13.763	13.6828	13.8777	14.1738	14.5704	13.7745	0.396516	1.05187	1.31633	0.0887423
P22102	Trifunctional purine biosynthetic protein adenosine-3 OS=Homo sapiens OX=9606 GN=GART PE=1 SV=1	4	6	10.6894	10.7471	11.0865	11.0484	11.1153	10.9247	10.7048	10.6423	10.7183	11.0834	10.7573	0.365132	2.80239	1.288	0.00157621
O15042	U2 snRNP-associated SURP motif-containing protein OS=Homo sapiens OX=9606 GN=U2SURP PE=1 SV=2	18	23	13.4139	13.4006	13.4429	13.0993	13.3084	13.6798	13.7487	13.7402	13.4072	13.2835	13.7229	-0.123723	0.388503	0.917816	0.408787
Q14562	ATP-dependent RNA helicase DHX8 OS=Homo sapiens OX=9606 GN=DHX8 PE=1 SV=1	4	8	9.49184	9.35502	8.96876	9.04546	9.03421	9.27683	9.49308	9.72725	9.42343	9.01614	9.49905	-0.407286	2.19291	0.75404	0.00641341
P41091	Eukaryotic translation initiation factor 2 subunit 3 OS=Homo sapiens OX=9606 GN=EIF2S3 PE=1 SV=3	8	11	11.9997	11.8956	12.178	12.1745	12.1508	12.0957	12.2932	12.3222	11.9476	12.1678	12.237	0.220144	1.91797	1.16485	0.0120789
P07237	Protein disulfide-isomerase OS=Homo sapiens OX=9606 GN=P4HB PE=1 SV=3	4	6	8.68437	8.41578	9.0215	9.24149	9.05735	8.97415	9.18329	8.82924	8.55008	9.10678	8.99556	0.556703	1.6023	1.4709	0.0249859
P09012	U1 small nuclear ribonucleoprotein A OS=Homo sapiens OX=9606 GN=SNRPA PE=1 SV=3	4	5	11.0725	11.3292	11.0532	10.4852	10.5354	11.6765	11.402	11.6054	11.2009	10.6913	11.5613	-0.509586	0.861374	0.702424	0.137602
O94842	TOX high mobility group box family member 4 OS=Homo sapiens OX=9606 GN=TOX4 PE=1 SV=1	5	5	10.1103	10.1672	9.95363	9.88068	10.002	10.0025	9.79247	9.89068	10.1388	9.94543	9.89522	-0.19333	1.50966	0.874584	0.0309272
P09661	U2 small nuclear ribonucleoprotein A' OS=Homo sapiens OX=9606 GN=SNRPA1 PE=1 SV=2	11	14	14.2081	14.1672	14.2802	14.1653	14.2384	14.398	14.3118	14.4213	14.1876	14.228	14.377	0.0403682	0.352147	1.02838	0.444481
Q9Y2K7	Lysine-specific demethylase 2A OS=Homo sapiens OX=9606 GN=KDM2A PE=1 SV=3	19	26	13.2345	13.3363	13.1815	13.3456	13.227	13.426	13.5129	13.5215	13.2854	13.2514	13.4868	-0.0340115	0.170326	0.976701	0.675575
P36776	Lon protease homolog, mitochondrial OS=Homo sapiens OX=9606 GN=LONP1 PE=1 SV=2	5	7	10.5375	10.1326	9.94192	10.1489	10.0513	8.56658	8.85086	9.0349	10.335	10.0474	8.81745	-0.287659	0.725299	0.81923	0.188235
Q9UKF6	Cleavage and polyadenylation specificity factor subunit 3 OS=Homo sapiens OX=9606 GN=CPSF3 PE=1 SV=1	11	14	13.021	13.0371	12.8743	12.9864	12.8833	13.1733	13.0598	13.0866	13.029	12.9146	13.1066	-0.114402	1.03477	0.923765	0.0923071
Q9HCG8	Pre-mRNA-splicing factor CWC22 homolog OS=Homo sapiens OX=9606 GN=CWC22 PE=1 SV=3	2	5	10.4465	10.4142	10.3341	10.1934	10.2563	10.7441	10.4695	10.5671	10.4304	10.2613	10.5936	-0.16912	1.28682	0.889385	0.0516632
P45973	Chromobox protein homolog 5 OS=Homo sapiens OX=9606 GN=CBX5 PE=1 SV=1	13	15	14.576	14.7435	14.6708	14.4849	14.488	14.8437	14.8687	14.9926	14.6598	14.5479	14.9017	-0.111879	0.457563	0.925382	0.348688
P60660	Myosin light polypeptide 6 OS=Homo sapiens OX=9606 GN=MYL6 PE=1 SV=2	2	2	8.61484	8.27545	9.38578	9.1248	8.94887	8.82174	8.38467	8.68994	8.44514	9.15315	8.63212	0.708006	1.37853	1.63354	0.0418281
Q4VC44	FLYWCH-type zinc finger-containing protein 1 OS=Homo sapiens OX=9606 GN=FLYWCH1 PE=1 SV=2	2	3	8.20178	8.45164	8.35685	7.55036	8.22654	7.46546	7.29039	7.45326	8.32671	8.04458	7.40304	-0.282128	0.334821	0.822377	0.462572
P62316	Small nuclear ribonucleoprotein Sm D2 OS=Homo sapiens OX=9606 GN=SNRPD2 PE=1 SV=1	7	10	14.1928	14.1771	14.0513	14.0451	14.109	14.2173	14.3053	14.1671	14.185	14.0684	14.2299	-0.116527	1.64277	0.922405	0.022763
Q9NVP1	ATP-dependent RNA helicase DDX18 OS=Homo sapiens OX=9606 GN=DDX18 PE=1 SV=2	23	30	15.5754	15.5879	15.5376	15.4429	15.6157	15.0919	15.2618	14.9739	15.5817	15.5321	15.1092	-0.0495931	0.301908	0.966209	0.49899
Q8N684	Cleavage and polyadenylation specificity factor subunit 7 OS=Homo sapiens OX=9606 GN=CPSF7 PE=1 SV=1	5	6	11.8657	11.7468	11.7194	11.6382	11.571	11.9519	11.8324	11.9246	11.8062	11.6429	11.9029	-0.163367	0.980349	0.892939	0.104629
P41250	Glycine--tRNA ligase OS=Homo sapiens OX=9606 GN=GARS PE=1 SV=3	3	6	9.1882	8.95479	9.51983	9.59675	9.75754	8.99582	9.27156	8.91206	9.0715	9.6247	9.05981	0.553206	1.66475	1.46734	0.0216395
Q92841	Probable ATP-dependent RNA helicase DDX17 OS=Homo sapiens OX=9606 GN=DDX17 PE=1 SV=2	20	37	14.7146	14.7166	14.6699	14.4684	14.441	14.791	14.8516	14.7593	14.7156	14.5264	14.8006	-0.189154	0.86844	0.87712	0.135382
P84103	Serine/arginine-rich splicing factor 3 OS=Homo sapiens OX=9606 GN=SRSF3 PE=1 SV=1	12	19	15.9144	16.0155	15.9306	15.8724	15.8134	16.1598	16.0759	16.0869	15.965	15.8721	16.1075	-0.0928119	0.685977	0.937693	0.206074
Q8WTT2	Nucleolar complex protein 3 homolog OS=Homo sapiens OX=9606 GN=NOC3L PE=1 SV=1	25	29	14.969	15.14	14.9744	14.9864	14.9557	14.6785	14.8678	14.7165	15.0545	14.9722	14.7543	-0.0823115	0.53281	0.944543	0.293218
Q9Y3B3	Transmembrane emp24 domain-containing protein 7 OS=Homo sapiens OX=9606 GN=TMED7 PE=1 SV=2	3	3	10.3188	10.3604	9.94677	10.5349	10.3909	10.8752	10.873	10.8583	10.3396	10.2909	10.8688	-0.048742	0.0730917	0.966779	0.8451
Q14684	Ribosomal RNA processing protein 1 homolog B OS=Homo sapiens OX=9606 GN=RRP1B PE=1 SV=3	29	38	14.9837	15.1783	15.1492	15.1079	14.921	14.7855	14.7521	14.8269	15.081	15.0594	14.7882	-0.021612	0.0634121	0.985131	0.864147
Q9Y657	Spindlin-1 OS=Homo sapiens OX=9606 GN=SPIN1 PE=1 SV=3	2	3	7.95292	8.15205	7.96005	8.02126	7.93118	8.23236	8.35465	8.22294	8.05249	7.97083	8.26999	-0.0816554	0.4073	0.944973	0.391471
Q9BUQ8	Probable ATP-dependent RNA helicase DDX23 OS=Homo sapiens OX=9606 GN=DDX23 PE=1 SV=3	22	27	13.9633	14.006	13.8156	13.8819	13.7961	13.9013	13.9488	14.0027	13.9847	13.8312	13.9509	-0.153474	1.59125	0.899083	0.0256302
P21964	Catechol O-methyltransferase OS=Homo sapiens OX=9606 GN=COMT PE=1 SV=2	2	4	7.95674	7.03579	8.12173	8.3272	8.46144	7.22311	7.3449	7.02535	7.49626	8.30346	7.19779	0.807194	0.940509	1.7498	0.114681
P42166	Lamina-associated polypeptide 2, isoform alpha OS=Homo sapiens OX=9606 GN=TMPO PE=1 SV=2	9	25	11.2301	11.9283	11.2615	11.5057	11.3326	12.2978	12.2299	12.2944	11.5792	11.3666	12.2741	-0.212557	0.30272	0.863006	0.498058
P14625	Endoplasmin OS=Homo sapiens OX=9606 GN=HSP90B1 PE=1 SV=1	7	9	11.105	10.934	11.3976	11.6216	11.3462	11.2162	11.0679	10.934	11.0195	11.4551	11.0727	0.435641	1.38687	1.35251	0.0410327
Q5T200	Zinc finger CCCH domain-containing protein 13 OS=Homo sapiens OX=9606 GN=ZC3H13 PE=1 SV=1	2	4	8.65487	8.76802	8.47945	8.60942	8.87725	9.13462	9.06456	9.17967	8.71145	8.65537	9.12628	-0.0560732	0.128097	0.961879	0.744565
O15392	Baculoviral IAP repeat-containing protein 5 OS=Homo sapiens OX=9606 GN=BIRC5 PE=1 SV=3	2	2	8.21119	8.33442	8.99073	8.85575	8.94906	8.60975	8.52529	8.86809	8.2728	8.93185	8.66771	0.659044	2.61334	1.57904	0.00243592
Q14669	E3 ubiquitin-protein ligase TRIP12 OS=Homo sapiens OX=9606 GN=TRIP12 PE=1 SV=1	26	34	13.8835	13.8299	13.8265	13.9555	13.7271	13.4822	13.5882	13.6699	13.8567	13.8364	13.5801	-0.0203438	0.0801949	0.985998	0.831391
Q92973	Transportin-1 OS=Homo sapiens OX=9606 GN=TNPO1 PE=1 SV=2	2	9	8.65597	8.29989	9.0559	9.20506	8.99844	8.68534	8.68329	9.03172	8.47793	9.08646	8.80012	0.608535	1.5338	1.52471	0.0292547
P55081	Microfibrillar-associated protein 1 OS=Homo sapiens OX=9606 GN=MFAP1 PE=1 SV=2	4	5	11.3043	11.3084	11.1924	11.3617	11.1454	11.4649	11.5176	11.4628	11.3064	11.2332	11.4818	-0.0732196	0.34531	0.950514	0.451533
Q15785	Mitochondrial import receptor subunit TOM34 OS=Homo sapiens OX=9606 GN=TOMM34 PE=1 SV=2	3	6	9.76116	9.68666	10.2757	10.2772	10.2402	9.56084	9.71648	10.1226	9.72391	10.2644	9.79998	0.54045	3.35074	1.45443	0.000445919
P14868	Aspartate--tRNA ligase, cytoplasmic OS=Homo sapiens OX=9606 GN=DARS PE=1 SV=2	3	7	9.62764	9.45005	10.6127	10.2372	10.4434	9.90133	9.7569	9.34284	9.53885	10.4311	9.66702	0.892248	1.98216	1.85607	0.0104194
Q10570	Cleavage and polyadenylation specificity factor subunit 1 OS=Homo sapiens OX=9606 GN=CPSF1 PE=1 SV=2	22	29	12.969	12.9606	12.8243	12.6979	12.84	13.1172	13.0252	13.2218	12.9648	12.7874	13.1214	-0.177429	1.2563	0.884277	0.0554241
Q9BZZ5	Apoptosis inhibitor 5 OS=Homo sapiens OX=9606 GN=API5 PE=1 SV=3	11	18	13.4146	13.3225	13.142	13.1334	13.095	13.4177	13.2141	13.2159	13.3685	13.1235	13.2826	-0.245058	2.08727	0.843782	0.00817962
Q96AE4	Far upstream element-binding protein 1 OS=Homo sapiens OX=9606 GN=FUBP1 PE=1 SV=3	8	14	12.2103	12.0231	12.0139	11.8338	11.7226	12.4958	12.2245	12.31	12.1167	11.8568	12.3434	-0.259928	0.856301	0.835129	0.139219
Q6DKI1	60S ribosomal protein L7-like 1 OS=Homo sapiens OX=9606 GN=RPL7L1 PE=1 SV=1	6	11	13.2347	13.2604	13.0868	13.0405	13.2117	12.7	12.5757	12.3336	13.2476	13.113	12.5364	-0.134588	0.863703	0.91093	0.136866
P35249	Replication factor C subunit 4 OS=Homo sapiens OX=9606 GN=RFC4 PE=1 SV=2	6	8	11.6157	11.5162	12.036	12.0286	11.7594	11.4124	11.6672	11.6096	11.5659	11.9413	11.5631	0.375398	1.25558	1.2972	0.0555157
P78332	RNA-binding protein 6 OS=Homo sapiens OX=9606 GN=RBM6 PE=1 SV=5	4	8	10.9982	10.9057	10.5865	10.7084	10.3916	11.0776	10.7892	10.9619	10.9519	10.5621	10.9429	-0.389786	1.28801	0.763243	0.0515214
Q8NDD1	Uncharacterized protein C1orf131 OS=Homo sapiens OX=9606 GN=C1orf131 PE=1 SV=4	3	5	9.74907	10.0295	9.90611	10.0106	10.1578	9.45678	9.57257	9.67036	9.8893	10.0249	9.56657	0.135563	0.390919	1.09852	0.40652
Q6P2Q9	Pre-mRNA-processing-splicing factor 8 OS=Homo sapiens OX=9606 GN=PRPF8 PE=1 SV=2	94	117	16.849	16.9473	16.8651	16.678	16.7441	17.063	17.0245	16.9883	16.8982	16.7624	17.0253	-0.135758	0.728572	0.910191	0.186822
Q96PV6	Leukocyte receptor cluster member 8 OS=Homo sapiens OX=9606 GN=LENG8 PE=1 SV=3	7	8	11.1379	11.2305	11.098	11.0001	10.9422	10.9589	11.0555	11.0242	11.1842	11.0134	11.0129	-0.170763	1.0601	0.888373	0.0870768
P40227	T-complex protein 1 subunit zeta OS=Homo sapiens OX=9606 GN=CCT6A PE=1 SV=3	8	11	11.8404	11.7249	12.3092	12.1877	12.0304	11.8759	11.59	11.7877	11.7826	12.1758	11.7512	0.393118	1.39945	1.31323	0.0398609
P46087	Probable 28S rRNA (cytosine(4447)-C(5))-methyltransferase OS=Homo sapiens OX=9606 GN=NOP2 PE=1 SV=2	23	30	16.0625	16.1762	15.9449	16.0933	16.1113	15.5331	15.7684	15.4734	16.1193	16.0498	15.5916	-0.0695009	0.346947	0.952968	0.449835
P41252	Isoleucine--tRNA ligase, cytoplasmic OS=Homo sapiens OX=9606 GN=IARS PE=1 SV=2	6	8	11.216	11.1927	11.6084	11.4814	11.4228	11.352	11.1945	11.0737	11.2044	11.5042	11.2067	0.299829	1.6104	1.231	0.0245245
Q05639	Elongation factor 1-alpha 2 OS=Homo sapiens OX=9606 GN=EEF1A2 PE=1 SV=1	3	14	11.5962	11.0332	11.9376	12.3576	12.3184	11.1537	11.7725	11.2629	11.3147	12.2045	11.3964	0.889885	1.33095	1.85303	0.0466712
Q14197	Peptidyl-tRNA hydrolase ICT1, mitochondrial OS=Homo sapiens OX=9606 GN=MRPL58 PE=1 SV=1	3	3	10.3818	10.3096	9.78364	9.90046	10.0171	9.64648	9.20441	9.16899	10.3457	9.90039	9.33996	-0.445317	1.78631	0.734423	0.0163567
Q9Y399	28S ribosomal protein S2, mitochondrial OS=Homo sapiens OX=9606 GN=MRPS2 PE=1 SV=1	2	5	8.77607	8.62281	8.08943	8.20661	7.83766	7.78576	7.63851	7.38141	8.69944	8.04457	7.60189	-0.654872	1.6403	0.635132	0.0228929
Q9BYG3	MKI67 FHA domain-interacting nucleolar phosphoprotein OS=Homo sapiens OX=9606 GN=NIFK PE=1 SV=1	14	15	14.038	14.2738	13.8711	14.1568	14.1809	13.7328	13.6322	13.5204	14.1559	14.0696	13.6285	-0.0862767	0.209001	0.941951	0.618016
Q14697	Neutral alpha-glucosidase AB OS=Homo sapiens OX=9606 GN=GANAB PE=1 SV=3	7	9	10.6532	10.3505	11.0845	11.0187	10.9169	10.4031	10.6677	10.7361	10.5018	11.0067	10.6023	0.50489	1.52643	1.41902	0.0297559
O95478	Ribosome biogenesis protein NSA2 homolog OS=Homo sapiens OX=9606 GN=NSA2 PE=1 SV=1	11	12	13.5511	13.6024	13.4715	13.7321	13.6746	13.3119	13.2335	13.1044	13.5767	13.6261	13.2166	0.0493536	0.175826	1.0348	0.667073
P82673	28S ribosomal protein S35, mitochondrial OS=Homo sapiens OX=9606 GN=MRPS35 PE=1 SV=1	2	3	10.1701	9.81106	9.31698	9.37341	9.12033	8.68161	8.39693	8.69611	9.99058	9.27024	8.59155	-0.720349	1.64294	0.606951	0.0227539
Q9NTK5	Obg-like ATPase 1 OS=Homo sapiens OX=9606 GN=OLA1 PE=1 SV=2	2	2	9.30943	8.89718	9.2549	9.27861	9.20881	8.83982	8.5897	8.76031	9.1033	9.24744	8.72994	0.144136	0.373265	1.10507	0.423385
O60508	Pre-mRNA-processing factor 17 OS=Homo sapiens OX=9606 GN=CDC40 PE=1 SV=1	8	11	11.1993	11.3213	11.2225	11.2476	11.1348	11.3474	11.3841	11.4712	11.2603	11.2016	11.4009	-0.0587015	0.374109	0.960128	0.422563
Q15149	Plectin OS=Homo sapiens OX=9606 GN=PLEC PE=1 SV=3	40	78	14.0671	14.1086	13.9148	14.0693	13.8167	14.2096	14.1575	14.2791	14.0878	13.9336	14.2154	-0.154258	0.684129	0.898594	0.206953
O96028	Histone-lysine N-methyltransferase NSD2 OS=Homo sapiens OX=9606 GN=NSD2 PE=1 SV=1	7	10	10.8211	10.8436	10.8864	10.9311	10.7271	10.1748	10.5062	10.5385	10.8323	10.8482	10.4065	0.0159129	0.0676805	1.01109	0.855696
Q6PK04	Coiled-coil domain-containing protein 137 OS=Homo sapiens OX=9606 GN=CCDC137 PE=1 SV=1	3	3	11.75	11.7736	11.0246	11.5906	11.3829	10.6893	10.4289	10.6038	11.7618	11.3327	10.574	-0.429142	0.859851	0.742703	0.138086
Q12996	Cleavage stimulation factor subunit 3 OS=Homo sapiens OX=9606 GN=CSTF3 PE=1 SV=1	18	19	13.0795	12.98	12.8983	12.798	12.9108	13.3095	13.2506	13.4668	13.0298	12.869	13.3423	-0.160737	1.13823	0.894568	0.0727388
P62979	Ubiquitin-40S ribosomal protein S27a OS=Homo sapiens OX=9606 GN=RPS27A PE=1 SV=2	10	11	18.3172	18.3945	18.3583	18.421	18.4459	18.0666	18.193	18.153	18.3558	18.4084	18.1375	0.0525633	0.493337	1.03711	0.321117
Q14241	Elongin-A OS=Homo sapiens OX=9606 GN=ELOA PE=1 SV=2	2	5	9.38586	9.51403	9.23691	9.42256	9.62642	8.17361	8.8648	8.46374	9.44994	9.42863	8.50071	-0.0213141	0.0467503	0.985335	0.897945
Q96ME7	Zinc finger protein 512 OS=Homo sapiens OX=9606 GN=ZNF512 PE=1 SV=2	10	10	11.9739	12.0561	10.228	11.756	12.0344	9.84228	9.05644	9.27419	12.015	11.3395	9.39097	-0.675535	0.37622	0.6261	0.420514
Q9HB71	Calcyclin-binding protein OS=Homo sapiens OX=9606 GN=CACYBP PE=1 SV=2	3	3	9.04772	8.66475	9.81748	9.39725	9.20064	8.75746	8.48178	8.09055	8.85624	9.47179	8.44326	0.615556	0.95473	1.53215	0.110987
O76021	Ribosomal L1 domain-containing protein 1 OS=Homo sapiens OX=9606 GN=RSL1D1 PE=1 SV=3	28	31	16.7494	16.8728	16.3884	16.6555	16.8253	16.1024	16.0549	15.7614	16.8111	16.6231	15.9729	-0.18807	0.455276	0.877779	0.350529
Q2TAY7	WD40 repeat-containing protein SMU1 OS=Homo sapiens OX=9606 GN=SMU1 PE=1 SV=2	14	19	14.3011	14.2847	14.322	14.1955	14.1587	14.5272	14.4194	14.5729	14.2929	14.2254	14.5065	-0.0675082	0.432093	0.954285	0.369749
P35580	Myosin-10 OS=Homo sapiens OX=9606 GN=MYH10 PE=1 SV=3	8	24	12.4069	12.3759	12.579	12.5681	12.6611	12.4042	12.3001	12.4497	12.3914	12.6027	12.3847	0.211284	1.89002	1.15772	0.0128818
P62308	Small nuclear ribonucleoprotein G OS=Homo sapiens OX=9606 GN=SNRPG PE=1 SV=1	2	4	12.382	12.1548	12.2442	11.9333	12.2033	12.5943	12.503	12.6565	12.2684	12.1269	12.5846	-0.141474	0.376705	0.906592	0.420044
O60832	H/ACA ribonucleoprotein complex subunit DKC1 OS=Homo sapiens OX=9606 GN=DKC1 PE=1 SV=3	22	25	15.1271	15.3027	15.1672	15.1307	15.3371	14.681	14.9086	14.6801	15.2149	15.2117	14.7566	-0.00324297	0.0099766	0.997755	0.97729
Q9GZS3	WD repeat-containing protein 61 OS=Homo sapiens OX=9606 GN=WDR61 PE=1 SV=1	4	5	10.5878	10.6013	10.5175	10.5823	10.5738	10.9778	10.992	10.8263	10.5945	10.5579	10.932	-0.0366634	0.579138	0.974907	0.263549
P30044	Peroxiredoxin-5, mitochondrial OS=Homo sapiens OX=9606 GN=PRDX5 PE=1 SV=4	2	3	8.64863	8.38879	8.9489	9.00251	9.07652	8.46513	8.72568	8.92024	8.51871	9.00931	8.70368	0.490601	1.6997	1.40503	0.0199665
Q9UKX7	Nuclear pore complex protein Nup50 OS=Homo sapiens OX=9606 GN=NUP50 PE=1 SV=2	11	14	12.2617	12.3693	12.4556	12.4597	12.4827	12.6803	12.6554	12.8795	12.3155	12.466	12.7384	0.150518	1.44099	1.10997	0.0362251
O75534	Cold shock domain-containing protein E1 OS=Homo sapiens OX=9606 GN=CSDE1 PE=1 SV=2	9	11	11.5902	11.5204	11.7872	11.7706	11.6474	11.564	11.5535	11.5467	11.5553	11.7351	11.5547	0.179761	1.19425	1.1327	0.0639373
P06733	Alpha-enolase OS=Homo sapiens OX=9606 GN=ENO1 PE=1 SV=2	9	18	11.9314	11.6313	11.8667	11.962	12.1307	12.3552	12.0872	12.2276	11.7814	11.9865	12.2234	0.205085	0.577568	1.15275	0.264504
P40938	Replication factor C subunit 3 OS=Homo sapiens OX=9606 GN=RFC3 PE=1 SV=2	5	7	10.8025	10.7232	11.1051	11.1296	10.8619	10.242	10.4615	10.6904	10.7629	11.0322	10.4646	0.269374	1.00198	1.20528	0.0995455
P50990	T-complex protein 1 subunit theta OS=Homo sapiens OX=9606 GN=CCT8 PE=1 SV=4	8	9	11.8273	11.6982	12.1645	12.219	12.0998	11.7921	11.6869	11.3859	11.7627	12.1611	11.6216	0.398349	2.0489	1.318	0.00893519
O60684	Importin subunit alpha-7 OS=Homo sapiens OX=9606 GN=KPNA6 PE=1 SV=1	4	13	10.8066	10.9155	10.8498	10.791	10.7734	10.9795	10.932	11.1027	10.861	10.8047	11.0047	-0.0563151	0.462301	0.961717	0.344904
Q9H0L4	Cleavage stimulation factor subunit 2 tau variant OS=Homo sapiens OX=9606 GN=CSTF2T PE=1 SV=1	2	11	8.35528	8.79315	8.26407	8.37438	8.14626	8.77863	8.78827	8.69633	8.57421	8.26157	8.75441	-0.312641	0.726126	0.805167	0.187877
Q8IY37	Probable ATP-dependent RNA helicase DHX37 OS=Homo sapiens OX=9606 GN=DHX37 PE=1 SV=1	6	8	10.9885	11.103	10.9755	11.0781	10.8866	10.3213	10.7809	10.4658	11.0457	10.9801	10.5227	-0.0656848	0.312127	0.955492	0.487386
P10589	COUP transcription factor 1 OS=Homo sapiens OX=9606 GN=NR2F1 PE=1 SV=1	3	12	10.3442	10.1539	10.0377	9.92566	10.1806	10.2836	10.4235	10.4433	10.2491	10.048	10.3835	-0.201081	0.723564	0.869898	0.188989
Q86UY6	N-alpha-acetyltransferase 40 OS=Homo sapiens OX=9606 GN=NAA40 PE=1 SV=1	3	3	12.9541	12.851	12.67	12.5447	12.3481	13.1742	13.0068	12.8524	12.9026	12.5209	13.0111	-0.381612	1.24174	0.767579	0.0573135
O00629	Importin subunit alpha-3 OS=Homo sapiens OX=9606 GN=KPNA4 PE=1 SV=1	10	16	12.6124	12.6434	12.6287	12.6306	12.6897	12.8217	12.8295	12.9245	12.6279	12.6496	12.8586	0.0217411	0.302143	1.01518	0.49872
Q9P0M6	Core histone macro-H2A.2 OS=Homo sapiens OX=9606 GN=H2AFY2 PE=1 SV=3	12	19	14.9957	15.1698	15.1574	15.1975	15.1229	14.9413	14.9981	14.9074	15.0827	15.1593	14.9489	0.0765435	0.446739	1.05449	0.357488
Q13310	Polyadenylate-binding protein 4 OS=Homo sapiens OX=9606 GN=PABPC4 PE=1 SV=1	2	12	11.0551	10.997	10.9758	11.0618	10.8439	10.7757	10.4826	10.4085	11.026	10.9605	10.5556	-0.0655478	0.305398	0.955582	0.494997
P12814	Alpha-actinin-1 OS=Homo sapiens OX=9606 GN=ACTN1 PE=1 SV=2	8	25	11.0578	10.4228	9.63881	10.25	9.90695	12.3775	11.422	10.8575	10.7403	9.93193	11.5524	-0.808345	1.04084	0.571036	0.0910239
P49915	GMP synthase [glutamine-hydrolyzing] OS=Homo sapiens OX=9606 GN=GMPS PE=1 SV=1	2	2	7.56616	6.81442	8.14296	8.13667	7.95883	7.5133	7.29717	6.68768	7.19029	8.07949	7.16605	0.889198	1.25897	1.85215	0.0550847
P62312	U6 snRNA-associated Sm-like protein LSm6 OS=Homo sapiens OX=9606 GN=LSM6 PE=1 SV=1	2	2	9.89686	9.84231	9.69984	9.96739	9.69573	10.1414	10.107	10.1974	9.86959	9.78765	10.1486	-0.0819379	0.270243	0.944788	0.536732
Q8WXH0	Nesprin-2 OS=Homo sapiens OX=9606 GN=SYNE2 PE=1 SV=3	10	27	11.6002	11.7841	11.7016	11.7762	11.6588	11.5557	11.3528	11.2911	11.6921	11.7122	11.3999	0.0200788	0.0853751	1.01401	0.821533
P33991	DNA replication licensing factor MCM4 OS=Homo sapiens OX=9606 GN=MCM4 PE=1 SV=5	4	8	9.85118	9.4993	9.99977	10.043	10.1984	9.71702	9.69381	9.92035	9.67524	10.0804	9.77706	0.405158	1.11605	1.32423	0.0765514
Q96ST2	Protein IWS1 homolog OS=Homo sapiens OX=9606 GN=IWS1 PE=1 SV=2	6	9	11.1821	11.3232	11.1584	11.2243	11.2121	11.3985	11.4309	11.3758	11.2527	11.1983	11.4017	-0.0544078	0.374129	0.96299	0.422543
Q8N3U4	Cohesin subunit SA-2 OS=Homo sapiens OX=9606 GN=STAG2 PE=1 SV=3	8	14	11.1905	11.1478	10.8863	10.9934	11.0919	11.4585	11.2494	11.2194	11.1692	10.9905	11.3091	-0.178625	0.971758	0.883545	0.106719
[truncated: 1,130 more rows]

## Sheet: Differential proteins_C33A_nuc
Accession	Description	-Log10 p-value anti877-NC	Log2 FoldChange anti877-NC
P07437	Tubulin beta chain OS=Homo sapiens OX=9606 GN=TUBB PE=1 SV=2	5.41897	0.83024
P27708	CAD protein OS=Homo sapiens OX=9606 GN=CAD PE=1 SV=3	2.78431	0.530872
[truncated: 165 more rows]
