# Supplementary material for: Understanding the Molecular Mechanism of miR-877-3p Could Provide Potential Biomarkers and Therapeutic Targets in Squamous Cell Carcinoma of the Cervix
Source: Cancers (Basel). 2021 Apr 6;13(7):1739. doi: 10.3390/cancers13071739 (PMC8038805; doi:10.3390/cancers13071739)
Supplement: Supplementary file 1 [file cancers-13-01739-s001.zip › Supplementary Table S3.xls]

## Sheet: Quantified proteins_SiHa_cyt
Accession	Protein name	Unique peptides	Peptide count	Confidence score	NC-R2	NC-R3	anti877-R1	anti877-R2	anti877-R3	MOCK-R1	MOCK-R2	MOCK-R3	Mean NC	Mean anti877	Mean Mock	Log2 FoldChange anti877-NC	-Log10 p-value anti877-NC	FoldChange anti877-NC	p-value anti877-NC
O75874	Isocitrate dehydrogenase [NADP] cytoplasmic OS=Homo sapiens OX=9606 GN=IDH1 PE=1 SV=2	14	21	505	16.0168	16.1134	15.6282	15.6765	15.6576	16.0006	15.9456	16.0312	16.0651	15.6541	15.9925	-0.411021	2.69627	0.752091	0.00201249
P50995	Annexin A11 OS=Homo sapiens OX=9606 GN=ANXA11 PE=1 SV=1	12	14	291	14.1676	14.1877	13.986	14.0193	14.0401	14.3055	14.313	14.3453	14.1777	14.0151	14.3213	-0.162548	2.30837	0.893445	0.00491616
P78371	T-complex protein 1 subunit beta OS=Homo sapiens OX=9606 GN=CCT2 PE=1 SV=4	16	29	741	15.3375	15.3851	15.5362	15.5476	15.5209	15.3129	15.304	15.3115	15.3613	15.5349	15.3095	0.173587	2.47032	1.12786	0.00338593
P50990	T-complex protein 1 subunit theta OS=Homo sapiens OX=9606 GN=CCT8 PE=1 SV=4	26	35	750	16.113	16.1512	16.3096	16.3084	16.3231	16.1265	16.1379	16.139	16.1321	16.3137	16.1345	0.181562	2.87561	1.13411	0.00133166
P47895	Aldehyde dehydrogenase family 1 member A3 OS=Homo sapiens OX=9606 GN=ALDH1A3 PE=1 SV=2	10	11	202	13.2753	13.4685	12.9474	12.8412	12.915	13.4815	13.4531	13.5666	13.3719	12.9012	13.5004	-0.470658	1.96932	0.721635	0.0107319
P11142	Heat shock cognate 71 kDa protein OS=Homo sapiens OX=9606 GN=HSPA8 PE=1 SV=1	33	47	1170	18.2776	18.3018	18.562	18.5542	18.5358	18.29	18.2717	18.2772	18.2897	18.5507	18.2796	0.260973	3.51858	1.19829	0.000302986
P04818	Thymidylate synthase OS=Homo sapiens OX=9606 GN=TYMS PE=1 SV=3	3	3	54	10.6511	10.8326	11.2491	11.014	11.2087	10.1827	10.28	10.1231	10.7418	11.1573	10.1953	0.415452	1.43308	1.33372	0.0368913
Q03169	Tumor necrosis factor alpha-induced protein 2 OS=Homo sapiens OX=9606 GN=TNFAIP2 PE=2 SV=2	2	6	73	8.74301	9.08368	8.16093	7.78599	8.05447	9.46896	9.20613	9.42708	8.91335	8.00046	9.36739	-0.912884	1.75313	0.531122	0.0176552
P32119	Peroxiredoxin-2 OS=Homo sapiens OX=9606 GN=PRDX2 PE=1 SV=5	8	11	276	14.9792	14.9803	14.3369	14.563	14.5069	15.1393	15.0555	14.9811	14.9797	14.4689	15.0586	-0.510795	1.99582	0.701836	0.0100967
P17858	ATP-dependent 6-phosphofructokinase, liver type OS=Homo sapiens OX=9606 GN=PFKL PE=1 SV=6	17	26	666	15.1141	15.1872	14.8988	14.9302	14.8889	15.1571	15.1292	15.2082	15.1507	14.906	15.1648	-0.244666	2.34823	0.844011	0.00448508
Q5VT79	Annexin A8-like protein 1 OS=Homo sapiens OX=9606 GN=ANXA8L1 PE=2 SV=2	7	11	167	12.971	12.7759	12.3588	12.3719	12.5013	13.0226	13.0448	12.9231	12.8734	12.4107	12.9968	-0.462766	1.80103	0.725594	0.0158114
P11413	Glucose-6-phosphate 1-dehydrogenase OS=Homo sapiens OX=9606 GN=G6PD PE=1 SV=4	20	29	506	15.9098	15.9237	15.6883	15.7241	15.7339	15.9123	15.8487	15.8636	15.9168	15.7154	15.8749	-0.201331	2.76864	0.869748	0.00170358
P09601	Heme oxygenase 1 OS=Homo sapiens OX=9606 GN=HMOX1 PE=1 SV=1	2	3	50	7.80552	7.87261	9.57573	9.70917	9.61357	7.83459	8.2749	8.30601	7.83906	9.63282	8.1385	1.79376	4.15103	3.46717	7.06261e-05
P23229	Integrin alpha-6 OS=Homo sapiens OX=9606 GN=ITGA6 PE=1 SV=5	12	14	272	13.0436	13.0882	12.6282	12.4951	12.5567	13.3164	13.097	13.2783	13.0659	12.56	13.2306	-0.505929	2.62824	0.704207	0.00235374
P30043	Flavin reductase (NADPH) OS=Homo sapiens OX=9606 GN=BLVRB PE=1 SV=3	6	7	174	13.9329	13.9333	13.5654	13.5279	13.5375	13.9411	13.8106	13.7572	13.9331	13.5436	13.8363	-0.389493	3.94541	0.763398	0.000113394
P31937	3-hydroxyisobutyrate dehydrogenase, mitochondrial OS=Homo sapiens OX=9606 GN=HIBADH PE=1 SV=2	9	11	251	13.7556	13.6831	13.1861	13.1692	13.1607	13.7674	13.6573	13.5057	13.7194	13.172	13.6434	-0.547392	3.50309	0.684256	0.000313984
P05187	Alkaline phosphatase, placental type OS=Homo sapiens OX=9606 GN=ALPP PE=1 SV=2	16	23	628	15.8401	15.8558	15.5105	15.5705	15.3461	15.9581	16.035	15.9333	15.8479	15.4757	15.9754	-0.372232	1.63263	0.772586	0.023301
P24534	Elongation factor 1-beta OS=Homo sapiens OX=9606 GN=EEF1B2 PE=1 SV=3	4	9	244	12.9891	13.1024	13.3556	13.4017	13.4213	13.0255	12.9872	12.9026	13.0457	13.3929	12.9718	0.347139	2.23399	1.27204	0.00583453
Q14134	Tripartite motif-containing protein 29 OS=Homo sapiens OX=9606 GN=TRIM29 PE=1 SV=2	13	20	400	14.3428	14.2988	14.1817	14.0139	13.9943	14.4964	14.5507	14.5472	14.3208	14.0633	14.5314	-0.257475	1.33276	0.836551	0.0464772
Q9UHD1	Cysteine and histidine-rich domain-containing protein 1 OS=Homo sapiens OX=9606 GN=CHORDC1 PE=1 SV=2	6	9	158	11.2162	11.402	11.9275	11.866	11.7678	11.1022	11.2302	11.335	11.3091	11.8537	11.2225	0.544659	2.02132	1.45868	0.00952101
Q02790	Peptidyl-prolyl cis-trans isomerase FKBP4 OS=Homo sapiens OX=9606 GN=FKBP4 PE=1 SV=3	15	22	436	13.7242	13.7852	14.4584	14.2054	14.2707	13.7603	13.514	13.5942	13.7547	14.3115	13.6229	0.556747	1.93566	1.47095	0.0115969
P07900	Heat shock protein HSP 90-alpha OS=Homo sapiens OX=9606 GN=HSP90AA1 PE=1 SV=5	25	58	1391	17.46	17.5121	17.7	17.6351	17.662	17.3818	17.4084	17.4432	17.4861	17.6657	17.4111	0.17959	1.9854	1.13256	0.0103419
P55290	Cadherin-13 OS=Homo sapiens OX=9606 GN=CDH13 PE=1 SV=1	2	2	41	8.8883	9.06808	7.88365	8.16559	8.42379	9.62738	9.70463	9.70577	8.97819	8.15768	9.67926	-0.820511	1.51425	0.566242	0.0306021
B5ME19	Eukaryotic translation initiation factor 3 subunit C-like protein OS=Homo sapiens OX=9606 GN=EIF3CL PE=3 SV=1	12	14	264	12.8947	12.9515	13.2121	13.1598	13.1748	12.7869	12.7996	12.7423	12.9231	13.1823	12.7763	0.259167	2.52156	1.19679	0.00300909
P11498	Pyruvate carboxylase, mitochondrial OS=Homo sapiens OX=9606 GN=PC PE=1 SV=2	17	21	413	13.4956	13.4732	13.2192	13.0976	13.1261	13.5295	13.4288	13.576	13.4844	13.1476	13.5114	-0.336764	2.2226	0.791815	0.00598967
P00966	Argininosuccinate synthase OS=Homo sapiens OX=9606 GN=ASS1 PE=1 SV=2	11	17	371	14.7261	14.7676	14.4539	14.4224	14.3988	14.894	14.7941	14.746	14.7469	14.425	14.8114	-0.321861	2.95597	0.800037	0.0011067
P67809	Nuclease-sensitive element-binding protein 1 OS=Homo sapiens OX=9606 GN=YBX1 PE=1 SV=3	7	11	366	13.0635	13.1726	13.6297	13.3607	13.5203	12.8531	12.9274	12.9801	13.118	13.5036	12.9202	0.385525	1.41788	1.30633	0.0382047
P60228	Eukaryotic translation initiation factor 3 subunit E OS=Homo sapiens OX=9606 GN=EIF3E PE=1 SV=1	10	12	177	12.6998	12.6483	12.8892	12.8381	12.8966	12.6006	12.4346	12.4811	12.6741	12.8746	12.5054	0.200554	2.14413	1.14914	0.00717586
Q9NZN4	EH domain-containing protein 2 OS=Homo sapiens OX=9606 GN=EHD2 PE=1 SV=2	12	20	437	13.799	13.899	13.5278	13.5278	13.5603	13.8777	13.8598	13.7979	13.849	13.5386	13.8451	-0.310401	2.35699	0.806418	0.00439552
P51648	Fatty aldehyde dehydrogenase OS=Homo sapiens OX=9606 GN=ALDH3A2 PE=1 SV=1	8	9	172	13.1249	13.1131	12.5404	12.3874	12.4989	13.1676	12.9667	13.0528	13.119	12.4756	13.0623	-0.643486	2.77926	0.640164	0.00166243
P31948	Stress-induced-phosphoprotein 1 OS=Homo sapiens OX=9606 GN=STIP1 PE=1 SV=1	16	21	405	15.1738	15.1735	15.4128	15.3234	15.3573	15.1959	15.1372	15.1555	15.1737	15.3645	15.1629	0.190808	1.96332	1.1414	0.0108814
P40261	Nicotinamide N-methyltransferase OS=Homo sapiens OX=9606 GN=NNMT PE=1 SV=1	6	11	230	14.041	14.0228	13.7517	13.6047	13.8026	14.0928	14.0786	14.1001	14.0319	13.7197	14.0905	-0.312281	1.56989	0.805367	0.0269225
O00764	Pyridoxal kinase OS=Homo sapiens OX=9606 GN=PDXK PE=1 SV=1	3	7	141	12.928	12.9129	12.7274	12.6766	12.7044	12.8995	12.8275	12.7837	12.9205	12.7028	12.8369	-0.217686	2.79391	0.859943	0.00160729
Q14974	Importin subunit beta-1 OS=Homo sapiens OX=9606 GN=KPNB1 PE=1 SV=2	15	18	505	14.7586	14.8607	15.0544	15.055	15.0742	14.7218	14.7385	14.8571	14.8097	15.0612	14.7725	0.251529	2.12245	1.19047	0.00754312
P23528	Cofilin-1 OS=Homo sapiens OX=9606 GN=CFL1 PE=1 SV=3	7	15	420	16.3422	16.3674	16.5734	16.5274	16.5656	16.4328	16.345	16.3433	16.3548	16.5555	16.3737	0.200651	2.63802	1.14922	0.00230133
Q92598	Heat shock protein 105 kDa OS=Homo sapiens OX=9606 GN=HSPH1 PE=1 SV=1	19	23	529	14.1073	14.1417	14.6405	14.5095	14.5879	14.011	14.0244	14.1201	14.1245	14.5793	14.0518	0.454755	2.53175	1.37055	0.00293934
Q9Y5A7	NEDD8 ultimate buster 1 OS=Homo sapiens OX=9606 GN=NUB1 PE=1 SV=2	4	6	123	11.5037	11.6551	11.5887	11.4862	11.5017	11.8628	11.8495	11.8113	11.5794	11.5255	11.8412	-0.0538904	0.303966	0.963335	0.496631
P05091	Aldehyde dehydrogenase, mitochondrial OS=Homo sapiens OX=9606 GN=ALDH2 PE=1 SV=2	10	15	359	13.5119	13.5928	13.3223	13.1829	13.314	13.578	13.525	13.5883	13.5524	13.273	13.5638	-0.279331	1.62367	0.823973	0.0237867
P05783	Keratin, type I cytoskeletal 18 OS=Homo sapiens OX=9606 GN=KRT18 PE=1 SV=2	20	29	687	16.3871	16.3665	15.6698	16.1234	15.8432	16.8815	16.8806	16.8281	16.3768	15.8788	16.8634	-0.498028	1.21002	0.708074	0.0616571
Q96EK6	Glucosamine 6-phosphate N-acetyltransferase OS=Homo sapiens OX=9606 GN=GNPNAT1 PE=1 SV=1	2	2	35	9.43832	9.47255	10.1249	9.98413	10.0578	9.37502	9.37706	9.67654	9.45543	10.0556	9.47621	0.600187	2.80608	1.51591	0.00156286
P36952	Serpin B5 OS=Homo sapiens OX=9606 GN=SERPINB5 PE=1 SV=2	11	12	282	14.1085	14.1238	13.9872	13.8512	13.9184	14.338	14.2436	14.2701	14.1162	13.9189	14.2839	-0.19724	1.51515	0.872218	0.030539
P30405	Peptidyl-prolyl cis-trans isomerase F, mitochondrial OS=Homo sapiens OX=9606 GN=PPIF PE=1 SV=1	2	3	50	12.0547	12.0469	12.4699	12.2962	12.3662	12.0167	11.8146	11.966	12.0508	12.3775	11.9324	0.326655	1.8149	1.2541	0.0153143
Q96RQ3	Methylcrotonoyl-CoA carboxylase subunit alpha, mitochondrial OS=Homo sapiens OX=9606 GN=MCCC1 PE=1 SV=3	5	9	149	12.4084	12.3803	12.2054	11.9936	12.007	12.5008	12.4314	12.4422	12.3943	12.0686	12.4581	-0.325684	1.45255	0.79792	0.0352734
P29692	Elongation factor 1-delta OS=Homo sapiens OX=9606 GN=EEF1D PE=1 SV=5	12	21	433	15.2619	15.2544	15.4798	15.4563	15.4341	15.2518	15.2462	15.2431	15.2581	15.4567	15.247	0.198601	2.85131	1.14759	0.00140828
Q16881	Thioredoxin reductase 1, cytoplasmic OS=Homo sapiens OX=9606 GN=TXNRD1 PE=1 SV=3	11	18	462	14.4544	14.524	14.7259	14.5904	14.6401	14.3433	14.2893	14.3761	14.4892	14.6521	14.3362	0.162888	1.18365	1.11953	0.0655167
O14744	Protein arginine N-methyltransferase 5 OS=Homo sapiens OX=9606 GN=PRMT5 PE=1 SV=4	6	12	174	14.2864	14.2528	14.6165	14.7447	14.6404	14.6381	14.5875	14.5295	14.2696	14.6672	14.585	0.397633	2.32563	1.31734	0.00472463
P31327	Carbamoyl-phosphate synthase [ammonia], mitochondrial OS=Homo sapiens OX=9606 GN=CPS1 PE=1 SV=2	31	49	1009	15.8047	15.8694	15.5595	15.5403	15.5077	15.8923	15.8269	15.8891	15.8371	15.5358	15.8694	-0.301251	2.63477	0.811548	0.00231864
P08238	Heat shock protein HSP 90-beta OS=Homo sapiens OX=9606 GN=HSP90AB1 PE=1 SV=4	20	54	1391	17.0911	17.1917	17.3651	17.2524	17.3011	17.0006	17.0077	17.0829	17.1414	17.3062	17.0304	0.164829	1.21224	1.12103	0.0613416
P13693	Translationally-controlled tumor protein OS=Homo sapiens OX=9606 GN=TPT1 PE=1 SV=1	4	4	156	13.4607	13.5323	13.8316	14.059	14.125	13.4789	13.4575	13.3249	13.4965	14.0052	13.4204	0.508736	1.64095	1.4228	0.0228587
P12814	Alpha-actinin-1 OS=Homo sapiens OX=9606 GN=ACTN1 PE=1 SV=2	33	60	1664	16.7193	16.6955	16.8059	16.8529	16.8478	16.6753	16.542	16.5498	16.7074	16.8355	16.5891	0.128125	2.0423	1.09287	0.00907193
P60842	Eukaryotic initiation factor 4A-I OS=Homo sapiens OX=9606 GN=EIF4A1 PE=1 SV=1	12	26	653	15.1579	15.2118	15.6853	15.7051	15.6385	15.2357	15.0865	14.9573	15.1849	15.6763	15.0932	0.491456	3.20329	1.40586	0.000626194
P06396	Gelsolin OS=Homo sapiens OX=9606 GN=GSN PE=1 SV=1	10	15	303	13.4947	13.4422	13.1871	12.978	12.9924	13.4802	13.69	13.4709	13.4685	13.0525	13.547	-0.415952	1.73003	0.749525	0.0186198
Q01581	Hydroxymethylglutaryl-CoA synthase, cytoplasmic OS=Homo sapiens OX=9606 GN=HMGCS1 PE=1 SV=2	6	8	165	11.6655	11.8111	11.9283	11.9447	11.9802	11.5752	11.5216	11.6042	11.7383	11.9511	11.567	0.212754	1.46012	1.1589	0.0346643
Q8WXI9	Transcriptional repressor p66-beta OS=Homo sapiens OX=9606 GN=GATAD2B PE=1 SV=1	2	3	26	11.2527	11.2861	11.5093	11.5496	11.5741	11.4288	11.4961	11.6008	11.2694	11.5443	11.5086	0.274968	2.67667	1.20997	0.00210538
P07195	L-lactate dehydrogenase B chain OS=Homo sapiens OX=9606 GN=LDHB PE=1 SV=2	12	17	363	14.8866	14.9667	15.1871	15.0721	15.11	14.8927	14.8216	14.7831	14.9267	15.1231	14.8325	0.19636	1.46838	1.1458	0.0340108
Q6NZI2	Caveolae-associated protein 1 OS=Homo sapiens OX=9606 GN=CAVIN1 PE=1 SV=1	6	11	261	13.6068	13.6046	13.3614	13.2034	13.2429	13.8699	13.7359	13.7535	13.6057	13.2692	13.7864	-0.336491	1.9248	0.791965	0.0118905
P13995	Bifunctional methylenetetrahydrofolate dehydrogenase/cyclohydrolase, mitochondrial OS=Homo sapiens OX=9606 GN=MTHFD2 PE=1 SV=2	2	2	43	9.09665	9.0919	9.61431	9.58509	9.62963	8.9933	8.55901	9.0163	9.09428	9.60968	8.8562	0.515399	4.10649	1.42939	7.82552e-05
P20591	Interferon-induced GTP-binding protein Mx1 OS=Homo sapiens OX=9606 GN=MX1 PE=1 SV=4	17	26	521	14.7735	14.946	15.0516	14.813	14.887	14.015	14.2541	14.4405	14.8598	14.9172	14.2366	0.0574457	0.192651	1.04062	0.641725
P49915	GMP synthase [glutamine-hydrolyzing] OS=Homo sapiens OX=9606 GN=GMPS PE=1 SV=1	12	15	367	13.5447	13.6531	13.8529	13.8008	13.8184	13.4266	13.4647	13.6085	13.5989	13.8241	13.4999	0.225146	1.81431	1.1689	0.0153352
Q15758	Neutral amino acid transporter B(0) OS=Homo sapiens OX=9606 GN=SLC1A5 PE=1 SV=2	4	5	114	10.129	10.1344	11.7469	11.1096	11.2005	9.77002	9.63184	10.0529	10.1317	11.3523	9.81824	1.22065	1.75204	2.33052	0.0176996
P51991	Heterogeneous nuclear ribonucleoprotein A3 OS=Homo sapiens OX=9606 GN=HNRNPA3 PE=1 SV=2	9	18	370	14.3896	14.5015	14.2119	14.324	14.2771	14.5218	14.6051	14.5057	14.4455	14.271	14.5442	-0.174513	1.22168	0.886066	0.0600229
Q9Y266	Nuclear migration protein nudC OS=Homo sapiens OX=9606 GN=NUDC PE=1 SV=1	8	11	157	13.2951	13.3227	13.7662	13.6997	13.674	13.3108	13.0054	12.9919	13.3089	13.7133	13.1027	0.404412	2.78785	1.32355	0.00162988
Q13011	Delta(3,5)-Delta(2,4)-dienoyl-CoA isomerase, mitochondrial OS=Homo sapiens OX=9606 GN=ECH1 PE=1 SV=2	7	12	268	13.953	14.0858	13.5809	13.6546	13.6365	14.1767	13.9609	14.008	14.0194	13.624	14.0485	-0.395387	2.20715	0.760285	0.00620653
P52292	Importin subunit alpha-1 OS=Homo sapiens OX=9606 GN=KPNA2 PE=1 SV=1	5	8	118	11.6968	11.7869	12.2975	11.9071	12.1446	11.5535	11.4345	11.5225	11.7419	12.1164	11.5035	0.374509	1.05307	1.2964	0.0884968
P17987	T-complex protein 1 subunit alpha OS=Homo sapiens OX=9606 GN=TCP1 PE=1 SV=1	18	24	619	15.3161	15.3293	15.5974	15.5011	15.4896	15.3125	15.2656	15.3441	15.3227	15.5293	15.3074	0.206619	1.72799	1.15398	0.0187071
P05787	Keratin, type II cytoskeletal 8 OS=Homo sapiens OX=9606 GN=KRT8 PE=1 SV=7	28	48	1102	17.6802	17.6744	16.515	17.3778	16.9376	18.2277	18.1898	18.1498	17.6773	16.9435	18.1891	-0.733829	0.971748	0.601306	0.106721
P50454	Serpin H1 OS=Homo sapiens OX=9606 GN=SERPINH1 PE=1 SV=2	18	19	491	16.0211	16.0039	16.2449	16.2311	16.2265	16.0472	15.904	15.9494	16.0125	16.2341	15.9669	0.221627	3.75327	1.16605	0.000176495
F8VVM2	Phosphate carrier protein, mitochondrial OS=Homo sapiens OX=9606 GN=SLC25A3 PE=1 SV=1	10	11	226	15.0288	15.0521	14.9302	14.911	14.9527	14.9558	14.8633	14.9133	15.0405	14.9313	14.9108	-0.109179	2.06065	0.927116	0.00869652
P28838	Cytosol aminopeptidase OS=Homo sapiens OX=9606 GN=LAP3 PE=1 SV=3	15	18	364	14.4711	14.5865	14.6557	14.6232	14.5949	14.4052	14.3353	14.3542	14.5288	14.6246	14.3649	0.0957673	0.843002	1.06863	0.143548
Q96HE7	ERO1-like protein alpha OS=Homo sapiens OX=9606 GN=ERO1A PE=1 SV=2	4	5	73	11.9189	11.8509	11.8157	11.7945	11.7274	11.5078	11.685	11.5972	11.8849	11.7792	11.5966	-0.105694	1.0477	0.929358	0.0895983
P62263	40S ribosomal protein S14 OS=Homo sapiens OX=9606 GN=RPS14 PE=1 SV=3	6	7	173	13.3988	13.3929	13.5811	13.6858	13.5994	13.4929	13.3605	13.4644	13.3959	13.6221	13.4393	0.226225	1.90937	1.16977	0.0123205
Q15046	Lysine--tRNA ligase OS=Homo sapiens OX=9606 GN=KARS PE=1 SV=3	18	21	480	15.2174	15.2683	15.3946	15.3391	15.373	15.1884	15.0757	15.1358	15.2428	15.3689	15.1333	0.126061	1.68139	1.09131	0.0208264
Q96AC1	Fermitin family homolog 2 OS=Homo sapiens OX=9606 GN=FERMT2 PE=1 SV=1	8	12	215	12.128	12.2912	12.3887	12.342	12.4231	12.1325	12.1522	12.1381	12.2096	12.3846	12.1409	0.174982	1.08522	1.12895	0.0821823
P13804	Electron transfer flavoprotein subunit alpha, mitochondrial OS=Homo sapiens OX=9606 GN=ETFA PE=1 SV=1	11	13	365	14.4626	14.5009	14.234	14.1674	14.1815	14.7022	14.4851	14.6358	14.4817	14.1943	14.6077	-0.28744	2.62604	0.819355	0.00236571
P26641	Elongation factor 1-gamma OS=Homo sapiens OX=9606 GN=EEF1G PE=1 SV=3	17	22	505	15.8673	15.9623	16.2283	16.1762	16.2143	15.931	15.8683	15.9811	15.9148	16.2063	15.9268	0.291502	2.2508	1.22391	0.00561302
P36578	60S ribosomal protein L4 OS=Homo sapiens OX=9606 GN=RPL4 PE=1 SV=5	14	18	433	15.3404	15.4378	15.279	15.2565	15.2897	15.2032	15.2496	15.2519	15.3891	15.2751	15.2349	-0.114057	1.22692	0.923986	0.0593038
O95081	Arf-GAP domain and FG repeat-containing protein 2 OS=Homo sapiens OX=9606 GN=AGFG2 PE=1 SV=2	3	4	90	10.8783	11.1888	10.7882	10.8714	10.894	11.2781	11.3198	11.3309	11.0336	10.8512	11.3096	-0.182352	0.629529	0.881265	0.234677
P06737	Glycogen phosphorylase, liver form OS=Homo sapiens OX=9606 GN=PYGL PE=1 SV=4	11	20	291	12.7179	12.8315	12.3766	12.4008	12.5115	12.8162	12.7257	12.8314	12.7747	12.4296	12.7911	-0.345076	1.82502	0.787267	0.0149617
P25786	Proteasome subunit alpha type-1 OS=Homo sapiens OX=9606 GN=PSMA1 PE=1 SV=1	10	11	209	14.1897	14.2629	14.3141	14.2895	14.3404	14.1274	14.1727	14.1859	14.2263	14.3147	14.162	0.0883727	1.11709	1.06317	0.0763679
P11216	Glycogen phosphorylase, brain form OS=Homo sapiens OX=9606 GN=PYGB PE=1 SV=5	9	17	303	12.5511	12.5707	12.4759	12.5077	12.3957	12.6463	12.6655	12.6086	12.5609	12.4598	12.6402	-0.101134	0.985901	0.9323	0.1033
P00403	Cytochrome c oxidase subunit 2 OS=Homo sapiens OX=9606 GN=MT-CO2 PE=1 SV=1	3	3	65	12.2482	12.2519	12.366	12.2076	12.4337	12.5744	12.5319	12.5827	12.25	12.3358	12.563	0.0857479	0.403634	1.06124	0.39479
Q04695	Keratin, type I cytoskeletal 17 OS=Homo sapiens OX=9606 GN=KRT17 PE=1 SV=2	21	49	1169	17.446	17.4135	16.1575	17.0156	16.5227	17.8813	17.8002	17.7047	17.4297	16.5653	17.7954	-0.864483	1.1288	0.549243	0.0743366
Q14240	Eukaryotic initiation factor 4A-II OS=Homo sapiens OX=9606 GN=EIF4A2 PE=1 SV=2	3	19	401	12.0404	12.3601	11.4535	11.5757	11.5926	12.1721	12.1444	12.115	12.2002	11.5406	12.1438	-0.65965	1.81288	0.633032	0.015386
P02545	Prelamin-A/C OS=Homo sapiens OX=9606 GN=LMNA PE=1 SV=1	3	34	826	11.8687	11.978	11.0621	11.4898	11.0413	12.064	12.1368	12.2628	11.9234	11.1977	12.1545	-0.725638	1.48268	0.604729	0.0329093
P48507	Glutamate--cysteine ligase regulatory subunit OS=Homo sapiens OX=9606 GN=GCLM PE=1 SV=1	6	6	144	13.2456	13.2298	13.2994	13.3923	13.4779	13.0119	13.0789	12.8866	13.2377	13.3899	12.9925	0.152147	0.970237	1.11122	0.107094
Q9Y3F4	Serine-threonine kinase receptor-associated protein OS=Homo sapiens OX=9606 GN=STRAP PE=1 SV=1	7	8	165	12.8726	12.8337	13.1477	13.0397	13.253	12.8697	12.9105	12.9564	12.8532	13.1468	12.9122	0.293633	1.44518	1.22572	0.0358777
P17931	Galectin-3 OS=Homo sapiens OX=9606 GN=LGALS3 PE=1 SV=5	5	8	187	14.4746	14.657	14.3549	14.5035	14.5504	14.9715	14.8586	14.868	14.5658	14.4696	14.8994	-0.0961658	0.381507	0.935516	0.415426
P62249	40S ribosomal protein S16 OS=Homo sapiens OX=9606 GN=RPS16 PE=1 SV=2	6	9	154	14.9057	14.9021	14.9377	15.0227	15.0587	14.844	14.8093	14.8501	14.9039	15.0064	14.8345	0.102505	0.943388	1.07364	0.113923
P19784	Casein kinase II subunit alpha' OS=Homo sapiens OX=9606 GN=CSNK2A2 PE=1 SV=1	7	13	185	12.7584	12.7101	12.8538	12.8438	12.9175	12.6923	12.6131	12.6824	12.7342	12.8717	12.6626	0.137509	1.53832	1.1	0.0289522
O00148	ATP-dependent RNA helicase DDX39A OS=Homo sapiens OX=9606 GN=DDX39A PE=1 SV=2	2	13	256	8.92349	9.1374	9.84573	9.62728	9.63688	8.94607	8.44103	8.82165	9.03044	9.7033	8.73625	0.672854	1.93294	1.59422	0.0116697
Q6PIU2	Neutral cholesterol ester hydrolase 1 OS=Homo sapiens OX=9606 GN=NCEH1 PE=1 SV=3	6	7	128	11.0748	11.0622	10.7356	10.7742	10.7236	11.1433	11.1738	11.2872	11.0685	10.7445	11.2014	-0.323999	3.27357	0.798853	0.000532636
Q2TAY7	WD40 repeat-containing protein SMU1 OS=Homo sapiens OX=9606 GN=SMU1 PE=1 SV=2	5	8	128	10.6886	10.516	10.9096	10.9855	10.9941	10.4877	10.4139	10.1858	10.6023	10.9631	10.3625	0.360798	1.79791	1.28414	0.0159252
P55010	Eukaryotic translation initiation factor 5 OS=Homo sapiens OX=9606 GN=EIF5 PE=1 SV=2	10	11	149	13.322	13.3926	13.5271	13.5147	13.5117	13.1833	13.2052	13.3417	13.3573	13.5178	13.2434	0.160572	2.02214	1.11773	0.00950291
P27105	Erythrocyte band 7 integral membrane protein OS=Homo sapiens OX=9606 GN=STOM PE=1 SV=3	7	8	177	12.0201	11.9509	11.4822	11.3596	11.3308	12.2922	11.8414	11.9503	11.9855	11.3908	12.028	-0.594696	2.55406	0.662184	0.00279214
P07339	Cathepsin D OS=Homo sapiens OX=9606 GN=CTSD PE=1 SV=1	6	9	227	13.7275	13.7481	13.294	13.394	13.6253	13.9043	13.8876	13.9341	13.7378	13.4378	13.9086	-0.300085	1.00459	0.812205	0.0989491
Q15208	Serine/threonine-protein kinase 38 OS=Homo sapiens OX=9606 GN=STK38 PE=1 SV=1	2	2	30	8.79513	8.86971	8.08576	8.24201	8.52584	8.87041	8.92018	9.23256	8.83242	8.28453	9.00772	-0.547884	1.3233	0.684023	0.0475006
O15427	Monocarboxylate transporter 4 OS=Homo sapiens OX=9606 GN=SLC16A3 PE=1 SV=1	4	6	93	12.0606	12.1347	12.7387	12.1958	12.4262	11.5485	11.7836	11.7859	12.0976	12.4536	11.706	0.355936	0.742547	1.27982	0.180906
P17844	Probable ATP-dependent RNA helicase DDX5 OS=Homo sapiens OX=9606 GN=DDX5 PE=1 SV=1	11	22	400	13.597	13.6739	14.021	13.8964	13.8886	13.4571	13.5063	13.574	13.6354	13.9353	13.5125	0.299929	1.76651	1.23108	0.0171195
Q9Y6C9	Mitochondrial carrier homolog 2 OS=Homo sapiens OX=9606 GN=MTCH2 PE=1 SV=1	3	4	78	12.2939	12.2346	12.1146	11.9348	12.0086	12.1937	12.2278	12.1535	12.2642	12.0193	12.1917	-0.244902	1.38963	0.843873	0.0407724
P42166	Lamina-associated polypeptide 2, isoform alpha OS=Homo sapiens OX=9606 GN=TMPO PE=1 SV=2	11	19	400	13.2016	13.3791	13.4814	13.4736	13.5582	13.1959	13.1611	13.2944	13.2903	13.5044	13.2171	0.21409	1.19092	1.15997	0.0644281
Q9NZL4	Hsp70-binding protein 1 OS=Homo sapiens OX=9606 GN=HSPBP1 PE=1 SV=1	3	4	75	11.4766	11.3	11.6651	11.5264	11.3723	11.0119	11.0824	10.7892	11.3883	11.5213	10.9612	0.132966	0.427618	1.09655	0.373579
P15559	NAD(P)H dehydrogenase [quinone] 1 OS=Homo sapiens OX=9606 GN=NQO1 PE=1 SV=1	14	18	596	18.1821	18.2086	17.9909	17.9007	17.8501	18.1134	17.98	17.9059	18.1954	17.9139	17.9998	-0.281482	1.86113	0.822745	0.013768
P19338	Nucleolin OS=Homo sapiens OX=9606 GN=NCL PE=1 SV=3	13	18	356	15.6098	15.5797	15.8359	15.8053	15.7954	15.5111	15.6395	15.6278	15.5948	15.8122	15.5928	0.21746	2.82135	1.16268	0.00150886
P07437	Tubulin beta chain OS=Homo sapiens OX=9606 GN=TUBB PE=1 SV=2	6	47	1410	17.1531	17.235	17.3251	17.2547	17.3591	17.1599	17.1195	17.1541	17.194	17.313	17.1445	0.118924	1.0093	1.08592	0.0978808
Q9BZZ5	Apoptosis inhibitor 5 OS=Homo sapiens OX=9606 GN=API5 PE=1 SV=3	8	10	191	13.4445	13.4762	13.6358	13.538	13.517	13.4152	13.2916	13.3095	13.4603	13.5636	13.3388	0.103249	0.905862	1.07419	0.124205
P08729	Keratin, type II cytoskeletal 7 OS=Homo sapiens OX=9606 GN=KRT7 PE=1 SV=5	20	32	702	18.2487	18.2165	17.3613	17.9596	17.5647	18.5095	18.4299	18.4122	18.2326	17.6285	18.4505	-0.604084	1.11748	0.657889	0.0762988
P32320	Cytidine deaminase OS=Homo sapiens OX=9606 GN=CDA PE=1 SV=2	3	3	121	11.6658	11.8127	11.3766	11.4319	11.4497	11.6435	11.7597	11.6632	11.7392	11.4194	11.6888	-0.319853	1.85653	0.801152	0.0139146
Q13185	Chromobox protein homolog 3 OS=Homo sapiens OX=9606 GN=CBX3 PE=1 SV=4	3	9	215	12.532	12.6232	12.8332	12.7267	12.8233	12.5494	12.4239	12.4221	12.5776	12.7944	12.4651	0.216813	1.52555	1.16216	0.0298157
Q15075	Early endosome antigen 1 OS=Homo sapiens OX=9606 GN=EEA1 PE=1 SV=2	3	16	143	9.51558	9.72846	8.72443	8.9923	9.04116	9.80825	9.42156	10.0034	9.62202	8.9193	9.74441	-0.702724	1.737	0.614411	0.018323
O60701	UDP-glucose 6-dehydrogenase OS=Homo sapiens OX=9606 GN=UGDH PE=1 SV=1	14	21	471	14.793	14.8443	14.6308	14.6528	14.6586	14.6567	14.7082	14.7984	14.8187	14.6474	14.7211	-0.171287	2.35453	0.88805	0.00442053
P42285	Exosome RNA helicase MTR4 OS=Homo sapiens OX=9606 GN=MTREX PE=1 SV=3	2	6	59	7.61327	7.74886	8.72259	8.49597	8.67417	6.605	6.89756	7.29054	7.68107	8.63091	6.93103	0.949845	2.57766	1.93166	0.00264446
P04075	Fructose-bisphosphate aldolase A OS=Homo sapiens OX=9606 GN=ALDOA PE=1 SV=2	16	30	871	17.3638	17.4167	17.4545	17.3546	17.3844	17.2881	17.2462	17.2716	17.3902	17.3978	17.2686	0.00761191	0.0600822	1.00529	0.870799
P62633	Cellular nucleic acid-binding protein OS=Homo sapiens OX=9606 GN=CNBP PE=1 SV=1	5	5	115	11.5741	11.6677	12.0657	11.7209	11.991	11.287	11.3249	11.3294	11.6209	11.9258	11.3138	0.304964	0.932304	1.23539	0.116868
P25398	40S ribosomal protein S12 OS=Homo sapiens OX=9606 GN=RPS12 PE=1 SV=3	6	8	174	14.4646	14.5251	14.5766	14.5799	14.7242	14.3911	14.4491	14.3582	14.4948	14.6269	14.3995	0.132071	0.846992	1.09587	0.142236
P31040	Succinate dehydrogenase [ubiquinone] flavoprotein subunit, mitochondrial OS=Homo sapiens OX=9606 GN=SDHA PE=1 SV=2	17	21	451	14.6209	14.786	14.5091	14.2952	14.4256	14.5253	14.5247	14.523	14.7035	14.41	14.5244	-0.293481	1.20405	0.815931	0.0625103
P29144	Tripeptidyl-peptidase 2 OS=Homo sapiens OX=9606 GN=TPP2 PE=1 SV=4	2	8	99	14.1581	14.1154	14.3087	14.4845	14.3558	14.4299	14.456	14.2807	14.1367	14.383	14.3889	0.24623	1.41441	1.1861	0.0385112
Q92905	COP9 signalosome complex subunit 5 OS=Homo sapiens OX=9606 GN=COPS5 PE=1 SV=4	2	2	25	8.77733	9.05772	7.7144	8.31759	8.37143	8.88448	8.9024	8.9122	8.91752	8.13447	8.8997	-0.78305	1.1277	0.581137	0.0745252
P19525	Interferon-induced, double-stranded RNA-activated protein kinase OS=Homo sapiens OX=9606 GN=EIF2AK2 PE=1 SV=2	9	11	159	12.534	12.7055	12.8811	12.7803	12.7218	12.4667	12.3838	12.5019	12.6197	12.7944	12.4508	0.174637	0.852329	1.12868	0.140498
Q9Y2Q3	Glutathione S-transferase kappa 1 OS=Homo sapiens OX=9606 GN=GSTK1 PE=1 SV=3	5	7	112	12.2864	12.2844	12.0159	12.0976	11.9166	12.4529	12.2327	12.2699	12.2854	12.01	12.3185	-0.275362	1.57379	0.826243	0.0266818
P07384	Calpain-1 catalytic subunit OS=Homo sapiens OX=9606 GN=CAPN1 PE=1 SV=1	14	21	357	13.4772	13.7149	13.4315	13.3385	13.3901	13.8016	13.6318	13.7838	13.5961	13.3867	13.7391	-0.209382	0.938662	0.864908	0.11517
P09525	Annexin A4 OS=Homo sapiens OX=9606 GN=ANXA4 PE=1 SV=4	11	13	287	14.9302	14.9825	14.6899	14.7969	14.6682	15.0757	15.0369	14.9105	14.9563	14.7183	15.0077	-0.237998	1.64395	0.847921	0.022701
O43813	LanC-like protein 1 OS=Homo sapiens OX=9606 GN=LANCL1 PE=1 SV=1	2	4	33	10.1326	10.3883	10.0203	9.96189	9.73981	10.6554	10.3739	10.4034	10.2604	9.90733	10.4776	-0.353111	1.02696	0.782894	0.0939811
O75534	Cold shock domain-containing protein E1 OS=Homo sapiens OX=9606 GN=CSDE1 PE=1 SV=2	11	16	229	12.1541	12.3865	12.5816	12.5444	12.7707	12.2034	12.2163	12.3718	12.2703	12.6322	12.2638	0.36195	1.20071	1.28516	0.0629932
P30626	Sorcin OS=Homo sapiens OX=9606 GN=SRI PE=1 SV=1	8	12	197	13.3485	13.3571	12.7401	12.96	12.8715	13.665	13.3533	13.1682	13.3528	12.8572	13.3955	-0.495617	2.03359	0.709258	0.00925575
Q14019	Coactosin-like protein OS=Homo sapiens OX=9606 GN=COTL1 PE=1 SV=3	6	11	222	14.012	13.9921	14.1405	14.3031	14.3335	14.0172	13.9748	13.8381	14.0021	14.259	13.9434	0.256974	1.34246	1.19497	0.0454509
A0A0A0MRF8	RPL17-C18orf32 readthrough OS=Homo sapiens OX=9606 GN=RPL17-C18orf32 PE=3 SV=1	5	8	184	14.079	14.1106	14.1364	14.2522	14.2447	14.0477	14.0472	13.9784	14.0948	14.2111	14.0244	0.116298	0.994314	1.08395	0.101318
P38646	Stress-70 protein, mitochondrial OS=Homo sapiens OX=9606 GN=HSPA9 PE=1 SV=2	24	31	818	16.3169	16.4064	16.6057	16.5057	16.5906	16.356	16.2496	16.3572	16.3616	16.5673	16.321	0.205705	1.53531	1.15325	0.0291536
O75153	Clustered mitochondria protein homolog OS=Homo sapiens OX=9606 GN=CLUH PE=1 SV=2	2	4	58	7.78691	8.18995	8.50214	8.3035	8.75428	7.95715	7.59718	7.76529	7.98843	8.51997	7.77321	0.531543	1.0009	1.44547	0.0997919
P16152	Carbonyl reductase [NADPH] 1 OS=Homo sapiens OX=9606 GN=CBR1 PE=1 SV=3	6	12	318	14.5123	14.6153	14.3881	14.4139	14.4191	14.4483	14.3417	14.341	14.5638	14.407	14.377	-0.156789	1.52093	0.897019	0.0301351
P27338	Amine oxidase [flavin-containing] B OS=Homo sapiens OX=9606 GN=MAOB PE=1 SV=3	3	7	111	9.68208	9.70928	7.91093	8.78713	8.81046	9.87904	9.48492	9.56834	9.69568	8.50284	9.6441	-1.19284	1.28011	0.437441	0.0524672
P04080	Cystatin-B OS=Homo sapiens OX=9606 GN=CSTB PE=1 SV=2	3	3	93	13.8499	13.9182	13.5509	13.5927	13.5264	14.0265	13.741	13.7621	13.8841	13.5567	13.8432	-0.32738	2.56382	0.796982	0.00273011
P20290	Transcription factor BTF3 OS=Homo sapiens OX=9606 GN=BTF3 PE=1 SV=1	3	6	128	10.0029	10.0603	10.6073	10.6438	10.9687	10.3095	9.66288	9.9031	10.0316	10.7399	9.95849	0.708359	1.74636	1.63394	0.0179323
Q7Z4H8	KDEL motif-containing protein 2 OS=Homo sapiens OX=9606 GN=KDELC2 PE=1 SV=2	5	8	143	11.2882	11.3546	11.4311	11.8016	11.5907	11.7363	11.776	11.6511	11.3214	11.6078	11.7211	0.286392	0.870851	1.21959	0.134632
P61353	60S ribosomal protein L27 OS=Homo sapiens OX=9606 GN=RPL27 PE=1 SV=2	4	7	131	13.7355	13.7553	13.8146	13.7597	13.8715	13.6225	13.5828	13.6136	13.7454	13.8153	13.6063	0.0699194	0.705749	1.04966	0.196902
P46779	60S ribosomal protein L28 OS=Homo sapiens OX=9606 GN=RPL28 PE=1 SV=3	2	4	53	11.2273	11.2993	11.2367	11.2523	11.3151	11.0119	10.9885	11.0731	11.2633	11.268	11.0245	0.00473547	0.038487	1.00329	0.915194
P35268	60S ribosomal protein L22 OS=Homo sapiens OX=9606 GN=RPL22 PE=1 SV=2	3	4	97	12.4084	12.4368	12.6121	12.8288	12.8371	12.5507	12.3045	12.3745	12.4226	12.7593	12.4099	0.336751	1.40992	1.26291	0.0389114
Q9BRA2	Thioredoxin domain-containing protein 17 OS=Homo sapiens OX=9606 GN=TXNDC17 PE=1 SV=1	3	4	69	11.8309	11.807	11.9996	12.0824	12.1657	11.8814	11.6236	11.6404	11.819	12.0826	11.7152	0.263583	1.61234	1.20046	0.024415
P29317	Ephrin type-A receptor 2 OS=Homo sapiens OX=9606 GN=EPHA2 PE=1 SV=2	5	10	122	10.4516	10.262	12.0664	11.3109	11.3572	10.6977	10.9994	10.4951	10.3568	11.5782	10.7307	1.22142	1.48779	2.33176	0.0325245
P40227	T-complex protein 1 subunit zeta OS=Homo sapiens OX=9606 GN=CCT6A PE=1 SV=3	12	23	497	15.1617	15.2458	15.3906	15.317	15.3467	15.1884	15.0476	15.1865	15.2037	15.3514	15.1408	0.147714	1.41487	1.10781	0.0384704
P39656	Dolichyl-diphosphooligosaccharide--protein glycosyltransferase 48 kDa subunit OS=Homo sapiens OX=9606 GN=DDOST PE=1 SV=4	6	11	239	13.7038	13.6981	13.5901	13.6523	13.5868	13.6525	13.6819	13.6562	13.701	13.6097	13.6636	-0.0912695	1.34308	0.938696	0.0453857
Q01469	Fatty acid-binding protein 5 OS=Homo sapiens OX=9606 GN=FABP5 PE=1 SV=3	4	4	70	10.6212	10.7025	11.0178	11.3505	11.4802	10.4223	10.0857	9.88377	10.6618	11.2829	10.1306	0.621032	1.38581	1.53798	0.0411331
Q07021	Complement component 1 Q subcomponent-binding protein, mitochondrial OS=Homo sapiens OX=9606 GN=C1QBP PE=1 SV=1	6	8	236	14.487	14.6332	14.9807	14.7397	14.8312	14.5657	14.3812	14.3162	14.5601	14.8505	14.421	0.290445	1.14881	1.22302	0.0709888
O43707	Alpha-actinin-4 OS=Homo sapiens OX=9606 GN=ACTN4 PE=1 SV=2	38	66	1885	17.8537	17.882	17.7723	17.7262	17.6647	17.8788	17.8758	17.959	17.8678	17.721	17.9045	-0.146802	1.41271	0.903251	0.0386629
P10809	60 kDa heat shock protein, mitochondrial OS=Homo sapiens OX=9606 GN=HSPD1 PE=1 SV=2	32	42	1159	17.6227	17.6905	17.9184	17.8623	17.8635	17.6559	17.5515	17.6369	17.6566	17.8814	17.6148	0.224808	2.12442	1.16862	0.007509
Q9H307	Pinin OS=Homo sapiens OX=9606 GN=PNN PE=1 SV=5	2	4	37	12.2103	12.189	11.4338	11.1599	11.1613	11.3825	11.419	12.1605	12.1996	11.2517	11.654	-0.947978	2.3967	0.518359	0.00401139
P31689	DnaJ homolog subfamily A member 1 OS=Homo sapiens OX=9606 GN=DNAJA1 PE=1 SV=2	7	11	200	12.7071	12.8751	13.2521	13.0886	13.1387	12.7454	12.6928	12.8564	12.7911	13.1598	12.7649	0.368716	1.60027	1.2912	0.0251034
O94874	E3 UFM1-protein ligase 1 OS=Homo sapiens OX=9606 GN=UFL1 PE=1 SV=2	3	3	22	11.083	11.0319	11.1976	11.2034	11.089	10.4142	10.74	10.8744	11.0575	11.1633	10.6762	0.105863	0.876722	1.07614	0.132825
Q9BTD8	RNA-binding protein 42 OS=Homo sapiens OX=9606 GN=RBM42 PE=1 SV=1	4	4	75	9.97174	10.1476	10.7577	10.4343	10.3587	9.91243	9.88107	10.178	10.0597	10.5169	9.9905	0.457213	1.1221	1.37289	0.0754913
P05387	60S acidic ribosomal protein P2 OS=Homo sapiens OX=9606 GN=RPLP2 PE=1 SV=1	4	6	194	13.652	13.5556	13.9747	14.0862	13.8945	13.7328	13.5675	13.7936	13.6038	13.9851	13.698	0.381341	1.75265	1.30255	0.0176745
Q9HAV4	Exportin-5 OS=Homo sapiens OX=9606 GN=XPO5 PE=1 SV=1	4	7	89	12.0337	11.9515	12.0857	11.9661	12.1201	11.8466	11.8537	11.8702	11.9926	12.0573	11.8569	0.0647047	0.388369	1.04587	0.408913
P31947	14-3-3 protein sigma OS=Homo sapiens OX=9606 GN=SFN PE=1 SV=1	13	18	416	15.2216	15.2721	14.9901	15.0161	15.0686	15.3771	15.2811	15.2338	15.2468	15.0249	15.2974	-0.221909	2.09276	0.85743	0.00807674
Q15424	Scaffold attachment factor B1 OS=Homo sapiens OX=9606 GN=SAFB PE=1 SV=4	2	6	60	10.3287	9.90244	9.78302	10.0369	9.92149	10.5108	10.4927	10.3465	10.1156	9.91381	10.45	-0.201754	0.449578	0.869493	0.355158
O00560	Syntenin-1 OS=Homo sapiens OX=9606 GN=SDCBP PE=1 SV=1	2	4	52	9.25127	9.1943	9.90418	9.61415	9.91264	9.16132	8.92458	9.18065	9.22278	9.81032	9.08885	0.587541	1.70767	1.50268	0.0196033
O60869	Endothelial differentiation-related factor 1 OS=Homo sapiens OX=9606 GN=EDF1 PE=1 SV=1	2	2	58	10.1706	10.1287	10.5713	10.6638	10.5675	10.36	10.3171	9.97832	10.1496	10.6009	10.2185	0.451224	2.71735	1.3672	0.0019171
P14550	Alcohol dehydrogenase [NADP(+)] OS=Homo sapiens OX=9606 GN=AKR1A1 PE=1 SV=3	7	10	155	11.8607	11.6484	11.493	11.373	11.0968	11.7998	11.9335	11.8919	11.7546	11.3209	11.8751	-0.433632	1.07149	0.740395	0.0848214
P39023	60S ribosomal protein L3 OS=Homo sapiens OX=9606 GN=RPL3 PE=1 SV=2	11	14	299	14.4897	14.6234	14.4874	14.592	14.4913	14.4254	14.3021	14.25	14.5566	14.5236	14.3258	-0.0329917	0.184196	0.977391	0.65434
Q9H4M9	EH domain-containing protein 1 OS=Homo sapiens OX=9606 GN=EHD1 PE=1 SV=2	12	21	390	13.3229	13.3416	13.1678	13.2124	13.2254	13.2155	13.2717	13.3383	13.3323	13.2019	13.2752	-0.130398	1.93532	0.913579	0.011606
P11802	Cyclin-dependent kinase 4 OS=Homo sapiens OX=9606 GN=CDK4 PE=1 SV=2	2	3	38	8.99983	8.85459	8.79599	9.12411	8.95891	8.46816	8.60234	8.13055	8.92721	8.95967	8.40035	0.0324618	0.0841516	1.02276	0.823851
P48735	Isocitrate dehydrogenase [NADP], mitochondrial OS=Homo sapiens OX=9606 GN=IDH2 PE=1 SV=2	9	16	285	13.2753	13.4032	13.1874	13.0749	13.0346	13.3106	13.229	13.1901	13.3393	13.099	13.2432	-0.240298	1.29617	0.846571	0.0505629
P04181	Ornithine aminotransferase, mitochondrial OS=Homo sapiens OX=9606 GN=OAT PE=1 SV=1	5	10	157	11.1055	10.9547	11.4746	11.0668	11.1974	10.5746	10.7079	10.8376	11.0301	11.2463	10.7067	0.216158	0.550279	1.16164	0.281657
Q9Y5S9	RNA-binding protein 8A OS=Homo sapiens OX=9606 GN=RBM8A PE=1 SV=1	3	3	53	11.4118	11.4461	11.8245	11.7961	11.7447	11.7061	11.4064	11.455	11.429	11.7884	11.5225	0.359468	2.79092	1.28295	0.00161838
P10599	Thioredoxin OS=Homo sapiens OX=9606 GN=TXN PE=1 SV=3	6	7	129	15.2056	15.0981	15.1453	15.3457	15.2398	15.0631	14.9783	14.93	15.1518	15.2436	14.9905	0.0917603	0.445659	1.06567	0.358378
P49748	Very long-chain specific acyl-CoA dehydrogenase, mitochondrial OS=Homo sapiens OX=9606 GN=ACADVL PE=1 SV=1	15	23	436	14.4335	14.4663	14.3503	14.2684	14.2879	14.4875	14.4205	14.4331	14.4499	14.3022	14.447	-0.147681	1.64269	0.9027	0.0227672
P63244	Receptor of activated protein C kinase 1 OS=Homo sapiens OX=9606 GN=RACK1 PE=1 SV=3	15	21	492	16.216	16.281	16.3136	16.2645	16.2588	16.2013	16.1383	16.0986	16.2485	16.279	16.1461	0.0304505	0.371704	1.02133	0.424909
Q08945	FACT complex subunit SSRP1 OS=Homo sapiens OX=9606 GN=SSRP1 PE=1 SV=1	11	16	285	13.4465	13.5183	13.7073	13.6443	13.5852	13.4987	13.4111	13.4258	13.4824	13.6456	13.4452	0.163256	1.27091	1.11981	0.0535902
P62917	60S ribosomal protein L8 OS=Homo sapiens OX=9606 GN=RPL8 PE=1 SV=2	3	7	166	13.6715	13.7921	13.6176	13.6782	13.7099	13.6019	13.5773	13.5261	13.7318	13.6686	13.5684	-0.0632405	0.458981	0.957112	0.347551
O95433	Activator of 90 kDa heat shock protein ATPase homolog 1 OS=Homo sapiens OX=9606 GN=AHSA1 PE=1 SV=1	4	6	136	12.7431	12.7802	12.9707	12.8783	12.9843	12.8145	12.5663	12.5792	12.7617	12.9444	12.6533	0.182754	1.56583	1.13505	0.0271749
P29401	Transketolase OS=Homo sapiens OX=9606 GN=TKT PE=1 SV=3	25	31	843	17.1991	17.258	17.1074	17.0667	17.0921	17.1816	17.1338	17.2666	17.2285	17.0887	17.194	-0.139807	1.86525	0.907641	0.0136379
Q92597	Protein NDRG1 OS=Homo sapiens OX=9606 GN=NDRG1 PE=1 SV=1	5	6	125	11.9447	12.0251	11.786	11.6999	11.8363	12.0507	12.063	12.2416	11.9849	11.7741	12.1184	-0.210855	1.4169	0.864025	0.0382914
P00338	L-lactate dehydrogenase A chain OS=Homo sapiens OX=9606 GN=LDHA PE=1 SV=2	30	38	992	17.6993	17.8043	17.6522	17.6105	17.6777	17.6587	17.6344	17.6621	17.7518	17.6468	17.6517	-0.105051	0.960748	0.929772	0.109459
Q12874	Splicing factor 3A subunit 3 OS=Homo sapiens OX=9606 GN=SF3A3 PE=1 SV=1	4	6	86	11.0487	10.9914	11.3732	11.378	11.3534	11.168	10.6772	10.8303	11.02	11.3682	10.8918	0.348172	3.17894	1.27295	0.000662303
Q9UHX1	Poly(U)-binding-splicing factor PUF60 OS=Homo sapiens OX=9606 GN=PUF60 PE=1 SV=1	10	13	230	12.7923	12.7791	12.9749	12.9472	13.0901	12.8081	12.7005	12.7842	12.7857	13.0041	12.7643	0.218387	1.50963	1.16343	0.0309292
P42766	60S ribosomal protein L35 OS=Homo sapiens OX=9606 GN=RPL35 PE=1 SV=2	3	3	42	11.9355	11.8812	12.0076	11.9445	11.9371	11.7007	11.7445	11.5888	11.9084	11.9631	11.678	0.0547085	0.660127	1.03865	0.218712
P05161	Ubiquitin-like protein ISG15 OS=Homo sapiens OX=9606 GN=ISG15 PE=1 SV=5	5	6	177	14.9579	15.118	15.1764	15.0649	14.9994	14.406	14.4975	14.6785	15.0379	15.0802	14.5273	0.0423082	0.174771	1.02976	0.668697
O95373	Importin-7 OS=Homo sapiens OX=9606 GN=IPO7 PE=1 SV=1	12	15	299	13.1718	13.1197	13.6171	13.2876	13.3833	12.7234	12.9412	13.0378	13.1458	13.4293	12.9008	0.283592	0.946166	1.21722	0.113197
Q9NR30	Nucleolar RNA helicase 2 OS=Homo sapiens OX=9606 GN=DDX21 PE=1 SV=5	7	14	231	11.9245	11.7759	12.3247	12.2126	12.2463	11.8191	11.6892	11.9735	11.8502	12.2612	11.8273	0.410937	2.00566	1.32955	0.00987049
O94776	Metastasis-associated protein MTA2 OS=Homo sapiens OX=9606 GN=MTA2 PE=1 SV=1	2	6	73	12.0355	12.0318	12.1463	12.3027	12.2731	12.1065	12.1544	12.2334	12.0336	12.2407	12.1648	0.207089	1.35387	1.15436	0.0442716
P33993	DNA replication licensing factor MCM7 OS=Homo sapiens OX=9606 GN=MCM7 PE=1 SV=4	17	21	420	14.6692	14.7217	14.6266	14.5308	14.5303	14.6704	14.5874	14.649	14.6955	14.5626	14.6356	-0.132912	1.20598	0.911989	0.0622326
P11387	DNA topoisomerase 1 OS=Homo sapiens OX=9606 GN=TOP1 PE=1 SV=2	11	18	230	12.1527	12.1581	12.5411	12.8781	12.721	12.4432	12.1218	12.5339	12.1554	12.7134	12.3663	0.558039	1.67278	1.47227	0.0212431
P61289	Proteasome activator complex subunit 3 OS=Homo sapiens OX=9606 GN=PSME3 PE=1 SV=1	5	9	162	11.6206	11.7903	12.1847	11.9212	12.1021	11.942	11.7504	11.8557	11.7055	12.0693	11.8494	0.363861	1.26165	1.28687	0.0547456
P40939	Trifunctional enzyme subunit alpha, mitochondrial OS=Homo sapiens OX=9606 GN=HADHA PE=1 SV=2	20	24	678	15.6756	15.7703	15.5762	15.4992	15.4909	15.7815	15.6473	15.8197	15.7229	15.5221	15.7495	-0.200852	1.56355	0.870036	0.0273182
Q9P265	Disco-interacting protein 2 homolog B OS=Homo sapiens OX=9606 GN=DIP2B PE=1 SV=3	2	5	45	9.40038	9.41171	8.63592	8.03387	8.07762	9.37035	8.68784	8.3932	9.40605	8.24914	8.81713	-1.15691	1.72009	0.448473	0.0190508
Q9Y617	Phosphoserine aminotransferase OS=Homo sapiens OX=9606 GN=PSAT1 PE=1 SV=2	10	13	202	12.9078	12.7623	13.3903	13.1674	13.094	13.0435	12.7292	12.8058	12.8351	13.2172	12.8595	0.382166	1.24077	1.3033	0.0574418
P51659	Peroxisomal multifunctional enzyme type 2 OS=Homo sapiens OX=9606 GN=HSD17B4 PE=1 SV=3	13	16	336	13.5189	13.4996	13.4053	13.0285	13.1079	13.6322	13.4973	13.4875	13.5093	13.1805	13.539	-0.328731	0.945897	0.796237	0.113267
Q14764	Major vault protein OS=Homo sapiens OX=9606 GN=MVP PE=1 SV=4	12	18	304	12.8364	12.7658	12.6402	12.4269	12.5659	12.9326	12.9369	13.0736	12.8011	12.5443	12.981	-0.256804	1.24789	0.83694	0.0565085
P04899	Guanine nucleotide-binding protein G(i) subunit alpha-2 OS=Homo sapiens OX=9606 GN=GNAI2 PE=1 SV=3	6	10	212	11.6269	11.7516	11.5465	11.2912	11.408	11.6338	11.5997	11.6314	11.6893	11.4152	11.6216	-0.27406	1.08954	0.826989	0.0813694
Q9Y6K5	2'-5'-oligoadenylate synthase 3 OS=Homo sapiens OX=9606 GN=OAS3 PE=1 SV=3	13	19	364	14.1343	14.072	14.3096	14.0612	13.9942	13.4362	13.7141	13.8452	14.1031	14.1217	13.6652	0.0185172	0.0494048	1.01292	0.892473
Q6YHK3	CD109 antigen OS=Homo sapiens OX=9606 GN=CD109 PE=1 SV=2	6	7	138	11.4095	11.459	10.6921	9.68538	9.0165	10.655	11.1426	10.4995	11.4343	9.79801	10.7657	-1.63625	1.09544	0.321691	0.0802708
P02786	Transferrin receptor protein 1 OS=Homo sapiens OX=9606 GN=TFRC PE=1 SV=2	18	26	532	14.8798	14.9313	15.096	15.0265	15.205	14.8888	14.7944	14.9582	14.9055	15.1092	14.8805	0.203623	1.21107	1.15159	0.0615071
Q13310	Polyadenylate-binding protein 4 OS=Homo sapiens OX=9606 GN=PABPC4 PE=1 SV=1	4	16	320	9.73487	9.66327	10.5164	9.92957	10.0995	9.48619	9.71462	9.45175	9.69907	10.1818	9.55086	0.482768	0.910109	1.39742	0.122996
P49959	Double-strand break repair protein MRE11 OS=Homo sapiens OX=9606 GN=MRE11 PE=1 SV=3	2	6	87	9.47475	9.46903	9.71225	9.61764	9.81004	9.71841	9.60868	9.63728	9.47189	9.71331	9.65479	0.24142	1.36087	1.18216	0.043564
Q15056	Eukaryotic translation initiation factor 4H OS=Homo sapiens OX=9606 GN=EIF4H PE=1 SV=5	6	6	113	13.8593	13.7955	13.9605	13.9232	14.0518	13.8091	13.8159	13.6446	13.8274	13.9785	13.7565	0.151126	1.15461	1.11044	0.0700475
P12268	Inosine-5'-monophosphate dehydrogenase 2 OS=Homo sapiens OX=9606 GN=IMPDH2 PE=1 SV=2	6	9	156	12.0435	12.1706	12.2397	12.1415	12.3468	11.9186	11.9925	12.0347	12.1071	12.2427	11.9819	0.135599	0.640245	1.09855	0.228958
Q92900	Regulator of nonsense transcripts 1 OS=Homo sapiens OX=9606 GN=UPF1 PE=1 SV=2	8	13	189	12.3502	12.4349	12.7837	12.5699	12.7223	12.3948	12.6218	12.6078	12.3925	12.692	12.5415	0.299439	1.37417	1.23067	0.0422508
O95340	Bifunctional 3'-phosphoadenosine 5'-phosphosulfate synthase 2 OS=Homo sapiens OX=9606 GN=PAPSS2 PE=1 SV=2	19	26	551	14.9716	14.969	14.7786	14.8883	14.8192	15.0098	15.1428	14.9455	14.9703	14.8287	15.0327	-0.141611	1.38069	0.906506	0.0416209
P48637	Glutathione synthetase OS=Homo sapiens OX=9606 GN=GSS PE=1 SV=1	7	11	150	12.5195	12.6397	12.4143	12.3245	12.3716	12.5245	12.4644	12.6613	12.5796	12.3701	12.55	-0.209472	1.47854	0.864853	0.0332249
P50991	T-complex protein 1 subunit delta OS=Homo sapiens OX=9606 GN=CCT4 PE=1 SV=4	15	24	512	15.334	15.423	15.5613	15.4169	15.4677	15.261	15.1947	15.2838	15.3785	15.4819	15.2465	0.103461	0.69075	1.07435	0.203822
Q9P289	Serine/threonine-protein kinase 26 OS=Homo sapiens OX=9606 GN=STK26 PE=1 SV=2	2	6	84	8.77521	8.84424	9.26223	8.78102	9.21078	7.86648	8.44426	6.98202	8.80972	9.08468	7.76425	0.274952	0.584589	1.20995	0.260262
Q01813	ATP-dependent 6-phosphofructokinase, platelet type OS=Homo sapiens OX=9606 GN=PFKP PE=1 SV=2	13	19	431	14.0793	13.8843	14.4913	14.2035	14.3649	14.0747	14.0343	14.0079	13.9818	14.3532	14.039	0.371403	1.19066	1.29361	0.0644678
O76031	ATP-dependent Clp protease ATP-binding subunit clpX-like, mitochondrial OS=Homo sapiens OX=9606 GN=CLPX PE=1 SV=2	4	5	77	10.3828	10.4034	10.3259	10.3105	10.2963	10.4847	10.4032	10.545	10.3931	10.3109	10.4776	-0.0821916	2.05745	0.944622	0.00876084
P30044	Peroxiredoxin-5, mitochondrial OS=Homo sapiens OX=9606 GN=PRDX5 PE=1 SV=4	7	9	230	14.7107	14.5877	14.5167	14.453	14.5982	14.816	14.7329	14.701	14.6492	14.5226	14.75	-0.126587	0.762548	0.915996	0.172764
Q10713	Mitochondrial-processing peptidase subunit alpha OS=Homo sapiens OX=9606 GN=PMPCA PE=1 SV=2	6	6	98	12.3534	12.3794	12.3158	12.1563	12.1494	12.1357	12.0822	12.1952	12.3664	12.2071	12.1377	-0.159266	0.95836	0.89548	0.110063
P17812	CTP synthase 1 OS=Homo sapiens OX=9606 GN=CTPS1 PE=1 SV=2	11	16	234	12.9866	13.1078	13.2563	13.187	13.1854	12.996	12.9293	13.0972	13.0472	13.2096	13.0075	0.162368	1.23539	1.11912	0.0581584
P09211	Glutathione S-transferase P OS=Homo sapiens OX=9606 GN=GSTP1 PE=1 SV=2	11	16	462	16.2229	16.2249	16.2154	16.2933	16.2434	16.1977	16.1541	16.139	16.2239	16.2507	16.1636	0.0267795	0.36638	1.01874	0.43015
Q9UHD8	Septin-9 OS=Homo sapiens OX=9606 GN=SEPT9 PE=1 SV=2	15	17	319	13.8006	13.8921	13.8732	13.8293	13.9061	13.9282	13.9536	13.9951	13.8463	13.8695	13.959	0.0232102	0.194737	1.01622	0.638651
Q9BY42	Protein RTF2 homolog OS=Homo sapiens OX=9606 GN=RTFDC1 PE=1 SV=3	3	4	55	9.46711	9.06974	10.3752	9.96979	9.66931	10.0185	10.1413	9.61336	9.26842	10.0048	9.92437	0.736335	1.0309	1.66594	0.0931323
P00451	Coagulation factor VIII OS=Homo sapiens OX=9606 GN=F8 PE=1 SV=1	2	4	30	8.76065	8.87896	8.52268	7.38383	8.8704	9.55561	9.8479	9.85517	8.81981	8.25897	9.7529	-0.560837	0.391712	0.677909	0.405778
P78344	Eukaryotic translation initiation factor 4 gamma 2 OS=Homo sapiens OX=9606 GN=EIF4G2 PE=1 SV=1	8	15	168	11.6177	11.64	12.0157	11.7753	11.8546	11.5529	11.49	11.7002	11.6289	11.8819	11.581	0.25297	1.15361	1.19166	0.0702086
Q52LJ0	Protein FAM98B OS=Homo sapiens OX=9606 GN=FAM98B PE=1 SV=1	5	7	137	11.9029	12.0609	11.7468	11.4719	11.746	11.9251	12.0155	11.998	11.9819	11.6549	11.9795	-0.326989	1.04821	0.797199	0.089493
Q32Q12	Nucleoside diphosphate kinase OS=Homo sapiens OX=9606 GN=NME1-NME2 PE=1 SV=1	5	13	321	14.1748	14.0768	14.3029	14.2523	14.317	14.0548	14.1729	14.206	14.1258	14.2907	14.1446	0.164888	1.46743	1.12108	0.0340852
Q15102	Platelet-activating factor acetylhydrolase IB subunit gamma OS=Homo sapiens OX=9606 GN=PAFAH1B3 PE=1 SV=1	3	4	62	10.9701	10.8684	10.7019	10.8684	10.4518	11.1817	11.2284	11.1566	10.9192	10.6741	11.1889	-0.245168	0.648235	0.843717	0.224784
Q6XQN6	Nicotinate phosphoribosyltransferase OS=Homo sapiens OX=9606 GN=NAPRT PE=1 SV=2	4	7	118	11.9587	12.0502	11.8379	11.7437	11.8216	11.9277	11.9995	12.1223	12.0044	11.801	12.0165	-0.203391	1.55545	0.868507	0.0278324
P35659	Protein DEK OS=Homo sapiens OX=9606 GN=DEK PE=1 SV=1	5	7	102	13.3557	13.394	13.4424	13.4557	13.4766	13.4902	13.4314	13.5659	13.3748	13.4583	13.4959	0.0834084	1.6476	1.05952	0.0225115
P60900	Proteasome subunit alpha type-6 OS=Homo sapiens OX=9606 GN=PSMA6 PE=1 SV=1	8	9	158	13.9867	14.0589	14.1783	14.0244	14.2007	13.9923	13.8642	13.8198	14.0228	14.1344	13.8921	0.11163	0.619291	1.08045	0.240275
O15372	Eukaryotic translation initiation factor 3 subunit H OS=Homo sapiens OX=9606 GN=EIF3H PE=1 SV=1	2	5	67	10.8913	10.7122	10.9176	11.218	11.2061	10.6727	10.7177	10.6665	10.8017	11.1139	10.6856	0.31217	0.929928	1.24157	0.117509
P35613	Basigin OS=Homo sapiens OX=9606 GN=BSG PE=1 SV=2	6	8	210	13.4456	13.4491	13.7262	13.6892	13.5927	13.5818	13.4121	13.3279	13.4473	13.6694	13.4406	0.222076	1.64152	1.16641	0.0228289
Q14566	DNA replication licensing factor MCM6 OS=Homo sapiens OX=9606 GN=MCM6 PE=1 SV=1	18	24	424	14.689	14.7062	14.5537	14.5763	14.5096	14.6911	14.7709	14.6254	14.6976	14.5465	14.6958	-0.151099	1.98976	0.900564	0.0102386
Q15008	26S proteasome non-ATPase regulatory subunit 6 OS=Homo sapiens OX=9606 GN=PSMD6 PE=1 SV=1	5	8	118	12.4324	12.4364	12.6128	12.4432	12.4726	12.3636	12.2701	12.3544	12.4344	12.5095	12.3294	0.0751095	0.459112	1.05344	0.347447
P41250	Glycine--tRNA ligase OS=Homo sapiens OX=9606 GN=GARS PE=1 SV=3	14	19	344	14.5193	14.6701	14.7849	14.8086	14.9129	14.6671	14.8341	14.8958	14.5947	14.8355	14.799	0.24077	1.30003	1.18162	0.0501153
P62241	40S ribosomal protein S8 OS=Homo sapiens OX=9606 GN=RPS8 PE=1 SV=2	8	10	259	15.1658	15.1995	15.1988	15.3313	15.3716	15.1424	15.1503	15.1239	15.1826	15.3006	15.1389	0.117964	0.735615	1.0852	0.183817
P16949	Stathmin OS=Homo sapiens OX=9606 GN=STMN1 PE=1 SV=3	5	7	143	12.9609	12.9572	13.2589	13.326	13.2404	13.254	12.9451	12.9011	12.9591	13.2751	13.0334	0.316083	2.59444	1.24495	0.00254428
O43396	Thioredoxin-like protein 1 OS=Homo sapiens OX=9606 GN=TXNL1 PE=1 SV=3	3	5	93	11.38	11.3857	11.7729	11.5107	11.6035	11.4338	11.3418	11.3364	11.3829	11.629	11.3707	0.246166	1.05063	1.18605	0.0889963
Q12765	Secernin-1 OS=Homo sapiens OX=9606 GN=SCRN1 PE=1 SV=2	8	12	181	12.4134	12.389	12.7159	12.5254	12.437	12.3473	12.2666	12.2683	12.4012	12.5594	12.2941	0.158238	0.630009	1.11592	0.234418
P55884	Eukaryotic translation initiation factor 3 subunit B OS=Homo sapiens OX=9606 GN=EIF3B PE=1 SV=3	10	14	264	12.9726	13.001	13.2025	13.1045	13.1707	13.0758	12.8568	12.9173	12.9868	13.1592	12.95	0.172478	1.67628	1.12699	0.0210729
P49721	Proteasome subunit beta type-2 OS=Homo sapiens OX=9606 GN=PSMB2 PE=1 SV=1	6	9	155	12.4864	12.3549	12.5579	12.5993	12.6224	12.4299	12.2356	12.3833	12.4207	12.5932	12.3496	0.172519	1.29082	1.12702	0.0511899
P33316	Deoxyuridine 5'-triphosphate nucleotidohydrolase, mitochondrial OS=Homo sapiens OX=9606 GN=DUT PE=1 SV=4	5	6	153	12.957	12.8902	13.0652	12.971	12.9935	12.7871	12.7111	12.8199	12.9236	13.0099	12.7727	0.086291	0.833417	1.06164	0.146752
O43175	D-3-phosphoglycerate dehydrogenase OS=Homo sapiens OX=9606 GN=PHGDH PE=1 SV=4	7	12	241	13.5181	13.5752	13.7575	13.7221	13.7114	13.5127	13.5565	13.6987	13.5467	13.7303	13.5893	0.183607	2.14828	1.13572	0.0071076
Q9UBE0	SUMO-activating enzyme subunit 1 OS=Homo sapiens OX=9606 GN=SAE1 PE=1 SV=1	5	11	186	11.9379	12.1879	12.3655	12.3912	12.3489	12.2078	12.1644	12.2945	12.0629	12.3685	12.2222	0.3056	1.31821	1.23593	0.0480611
P30838	Aldehyde dehydrogenase, dimeric NADP-preferring OS=Homo sapiens OX=9606 GN=ALDH3A1 PE=1 SV=3	3	7	123	10.975	10.8449	10.4941	9.39966	9.57685	11.2605	10.5536	10.4893	10.9099	9.82355	10.7678	-1.08639	1.04391	0.470937	0.0903829
Q6DD88	Atlastin-3 OS=Homo sapiens OX=9606 GN=ATL3 PE=1 SV=1	11	15	317	14.2538	14.3171	14.1941	14.1262	14.0904	14.3098	14.1733	14.259	14.2855	14.1369	14.2474	-0.148571	1.32142	0.902144	0.0477069
Q99832	T-complex protein 1 subunit eta OS=Homo sapiens OX=9606 GN=CCT7 PE=1 SV=2	21	32	631	15.4225	15.4962	15.6016	15.5398	15.6357	15.4032	15.325	15.4393	15.4593	15.5924	15.3892	0.133029	1.21286	1.09659	0.0612553
P62826	GTP-binding nuclear protein Ran OS=Homo sapiens OX=9606 GN=RAN PE=1 SV=3	6	10	304	15.9204	15.8849	16.0862	16.025	16.0394	15.9718	15.8276	15.8033	15.9027	16.0502	15.8675	0.147544	1.90681	1.10768	0.0123933
Q9Y265	RuvB-like 1 OS=Homo sapiens OX=9606 GN=RUVBL1 PE=1 SV=1	12	16	309	13.8018	13.7749	13.934	13.9251	13.9505	13.8906	13.7055	13.8125	13.7883	13.9365	13.8029	0.148189	2.75284	1.10818	0.00176668
Q9H0W9	Ester hydrolase C11orf54 OS=Homo sapiens OX=9606 GN=C11orf54 PE=1 SV=1	2	4	45	8.95723	8.73028	7.39152	7.80918	8.68891	9.10511	8.82766	9.35286	8.84375	7.9632	9.09521	-0.880554	0.752148	0.543159	0.176951
P08243	Asparagine synthetase [glutamine-hydrolyzing] OS=Homo sapiens OX=9606 GN=ASNS PE=1 SV=4	3	4	47	8.39842	8.65855	9.16441	8.85222	8.76446	8.16692	7.92999	8.48871	8.52848	8.92703	8.19521	0.398547	0.923628	1.31818	0.119226
O14929	Histone acetyltransferase type B catalytic subunit OS=Homo sapiens OX=9606 GN=HAT1 PE=1 SV=1	7	9	156	12.5739	12.6876	12.4849	12.4506	12.5504	12.5664	12.5433	12.5002	12.6307	12.4953	12.5367	-0.135429	1.01286	0.910399	0.0970826
Q15645	Pachytene checkpoint protein 2 homolog OS=Homo sapiens OX=9606 GN=TRIP13 PE=1 SV=2	2	2	35	12.1716	12.106	12.2544	12.2485	12.3793	12.1989	12.0127	12.1033	12.1388	12.2941	12.105	0.155302	1.08639	1.11365	0.0819613
C9JG87	39S ribosomal protein L39, mitochondrial (Fragment) OS=Homo sapiens OX=9606 GN=MRPL39 PE=1 SV=1	2	3	46	9.25243	9.13	9.48745	9.61745	9.33608	9.26895	8.72846	8.73909	9.19121	9.48033	8.91217	0.289113	1.06695	1.22189	0.0857143
Q15185	Prostaglandin E synthase 3 OS=Homo sapiens OX=9606 GN=PTGES3 PE=1 SV=1	4	5	118	14.7126	14.7636	14.6873	14.7159	14.8968	14.4146	14.6026	14.5815	14.7381	14.7667	14.5329	0.0285873	0.117222	1.02001	0.763445
P53602	Diphosphomevalonate decarboxylase OS=Homo sapiens OX=9606 GN=MVD PE=1 SV=1	4	5	73	10.869	11.0889	10.5213	10.5186	10.829	10.7381	10.5108	10.6713	10.979	10.623	10.6401	-0.35602	0.970341	0.781317	0.107068
P13639	Elongation factor 2 OS=Homo sapiens OX=9606 GN=EEF2 PE=1 SV=4	37	53	1218	17.3215	17.4562	17.6265	17.5112	17.5579	17.3548	17.3642	17.4429	17.3888	17.5652	17.3873	0.176368	1.11817	1.13004	0.0761774
Q8NC51	Plasminogen activator inhibitor 1 RNA-binding protein OS=Homo sapiens OX=9606 GN=SERBP1 PE=1 SV=2	8	10	213	13.4037	13.5848	13.7005	13.6547	13.6577	13.5484	13.3825	13.2932	13.4942	13.671	13.408	0.176733	1.06422	1.13032	0.0862544
Q7L2H7	Eukaryotic translation initiation factor 3 subunit M OS=Homo sapiens OX=9606 GN=EIF3M PE=1 SV=1	2	4	67	9.72387	9.8241	9.92964	10.2305	10.3344	9.77758	9.57899	9.72085	9.77398	10.1649	9.69247	0.39087	1.02862	1.31118	0.093622
O76003	Glutaredoxin-3 OS=Homo sapiens OX=9606 GN=GLRX3 PE=1 SV=2	9	11	190	12.8636	12.8343	13.3645	13.0206	13.0262	12.8765	12.5822	12.7482	12.849	13.1371	12.7356	0.288115	0.83783	1.22104	0.145268
P50895	Basal cell adhesion molecule OS=Homo sapiens OX=9606 GN=BCAM PE=1 SV=2	3	5	94	11.7762	11.7635	11.5275	11.7204	11.692	11.9046	11.9763	12.1983	11.7699	11.6466	12.0264	-0.123234	0.675336	0.918127	0.211185
Q00688	Peptidyl-prolyl cis-trans isomerase FKBP3 OS=Homo sapiens OX=9606 GN=FKBP3 PE=1 SV=1	4	7	150	12.5236	12.5393	12.7089	12.6984	12.7536	12.5772	12.6446	12.6534	12.5315	12.7203	12.625	0.188847	2.44452	1.13985	0.00359318
Q06830	Peroxiredoxin-1 OS=Homo sapiens OX=9606 GN=PRDX1 PE=1 SV=1	13	18	433	16.948	17.0526	16.8761	17.0253	17.0804	16.7728	16.8054	16.8149	17.0003	16.9939	16.7977	-0.00635338	0.0236797	0.995606	0.946935
Q96CW1	AP-2 complex subunit mu OS=Homo sapiens OX=9606 GN=AP2M1 PE=1 SV=2	8	11	191	12.6817	12.8174	12.3171	12.5577	12.5577	12.791	12.7217	12.8007	12.7495	12.4775	12.7711	-0.272007	1.00274	0.828166	0.0993718
P37837	Transaldolase OS=Homo sapiens OX=9606 GN=TALDO1 PE=1 SV=2	7	18	279	14.7063	14.7134	14.5959	14.5187	14.5343	14.6754	14.5869	14.4688	14.7098	14.5496	14.577	-0.1602	1.87103	0.894901	0.0134577
P61026	Ras-related protein Rab-10 OS=Homo sapiens OX=9606 GN=RAB10 PE=1 SV=1	4	7	126	12.3392	12.3124	12.5073	12.5177	12.5041	12.4545	12.2485	12.2016	12.3258	12.5097	12.3015	0.183909	3.29893	1.13596	0.000502419
P11940	Polyadenylate-binding protein 1 OS=Homo sapiens OX=9606 GN=PABPC1 PE=1 SV=2	11	24	535	14.5395	14.6594	14.839	14.6631	14.7946	14.6241	14.3638	14.4719	14.5995	14.7656	14.4866	0.166125	0.871882	1.12204	0.134313
P22059	Oxysterol-binding protein 1 OS=Homo sapiens OX=9606 GN=OSBP PE=1 SV=1	2	3	52	9.94324	10.0884	10.2254	10.3066	10.406	10.0647	10.4049	10.2549	10.0158	10.3126	10.2415	0.296841	1.38305	1.22845	0.0413954
P30050	60S ribosomal protein L12 OS=Homo sapiens OX=9606 GN=RPL12 PE=1 SV=1	6	6	236	14.6016	14.6129	14.6245	14.6567	14.751	14.5849	14.5537	14.4958	14.6073	14.6774	14.5448	0.070137	0.60358	1.04982	0.249126
P06744	Glucose-6-phosphate isomerase OS=Homo sapiens OX=9606 GN=GPI PE=1 SV=4	28	36	943	17.2533	17.3324	17.2103	17.1554	17.1426	17.2875	17.3209	17.2978	17.2928	17.1695	17.3021	-0.123386	1.27185	0.918031	0.0534752
Q9UFN0	Protein NipSnap homolog 3A OS=Homo sapiens OX=9606 GN=NIPSNAP3A PE=1 SV=2	2	2	39	9.09031	9.13508	8.44591	8.3195	7.87695	9.10924	9.08778	8.76927	9.11269	8.21412	8.98876	-0.898572	1.55949	0.536417	0.0275748
P40121	Macrophage-capping protein OS=Homo sapiens OX=9606 GN=CAPG PE=1 SV=2	9	12	260	13.7453	13.796	13.5787	13.4207	13.5258	14.0808	13.7547	13.7503	13.7706	13.5084	13.8619	-0.262246	1.6009	0.833789	0.0250669
P55786	Puromycin-sensitive aminopeptidase OS=Homo sapiens OX=9606 GN=NPEPPS PE=1 SV=2	18	22	463	14.038	14.13	14.0804	13.9706	14.0084	14.1688	14.1387	14.2362	14.084	14.0198	14.1812	-0.0642374	0.496456	0.956451	0.318819
Q13425	Beta-2-syntrophin OS=Homo sapiens OX=9606 GN=SNTB2 PE=1 SV=1	2	7	99	10.4873	10.3763	9.97193	10.2375	9.93942	10.9901	10.4912	10.535	10.4318	10.0496	10.6721	-0.382162	1.22828	0.767287	0.0591176
P15121	Aldose reductase OS=Homo sapiens OX=9606 GN=AKR1B1 PE=1 SV=3	18	31	901	18.6425	18.9375	18.7591	18.4138	18.6312	18.9174	19.0174	18.9923	18.79	18.6014	18.9757	-0.188614	0.45725	0.877448	0.34894
Q7L9L4	MOB kinase activator 1B OS=Homo sapiens OX=9606 GN=MOB1B PE=1 SV=3	3	3	46	11.3378	11.3602	11.5767	11.4384	11.4328	11.2695	11.1055	11.3527	11.349	11.4826	11.2426	0.133654	0.930181	1.09707	0.117441
Q9H2M9	Rab3 GTPase-activating protein non-catalytic subunit OS=Homo sapiens OX=9606 GN=RAB3GAP2 PE=1 SV=1	2	4	53	8.74783	9.08157	8.95241	8.83129	8.69203	8.68012	8.29602	8.50384	8.9147	8.82524	8.49333	-0.0894593	0.214367	0.939875	0.610426
Q9NTK5	Obg-like ATPase 1 OS=Homo sapiens OX=9606 GN=OLA1 PE=1 SV=2	8	11	226	13.3321	13.3542	13.2076	13.1821	13.2054	13.3147	13.19	13.2911	13.3431	13.1984	13.2652	-0.144778	2.77341	0.904518	0.00168498
Q99805	Transmembrane 9 superfamily member 2 OS=Homo sapiens OX=9606 GN=TM9SF2 PE=1 SV=1	2	4	36	11.05	11.0201	10.7644	11.0744	11.0929	10.8619	10.6508	10.4902	11.035	10.9772	10.6677	-0.0578152	0.152737	0.960718	0.703498
O60437	Periplakin OS=Homo sapiens OX=9606 GN=PPL PE=1 SV=4	3	12	117	10.7634	10.5066	10.0747	9.58897	9.60893	9.63834	10.4579	9.70452	10.635	9.75752	9.93358	-0.877495	1.51845	0.544312	0.0303075
P56192	Methionine--tRNA ligase, cytoplasmic OS=Homo sapiens OX=9606 GN=MARS PE=1 SV=2	9	11	206	12.167	12.2015	12.5813	12.2745	12.3913	12.2413	12.1587	12.2601	12.1842	12.4157	12.2201	0.231476	0.853143	1.17404	0.140235
P48739	Phosphatidylinositol transfer protein beta isoform OS=Homo sapiens OX=9606 GN=PITPNB PE=1 SV=2	3	7	104	12.0185	11.9289	12.15	12.1196	12.1793	12.1089	11.8857	12.0207	11.9737	12.1496	12.0051	0.175914	1.65806	1.12968	0.0219758
Q03135	Caveolin-1 OS=Homo sapiens OX=9606 GN=CAV1 PE=1 SV=4	2	2	49	11.7083	11.5814	11.1772	11.1324	10.5237	11.4202	11.6299	11.4137	11.6448	10.9444	11.4879	-0.7004	1.07075	0.615402	0.0849671
Q92945	Far upstream element-binding protein 2 OS=Homo sapiens OX=9606 GN=KHSRP PE=1 SV=4	9	13	265	13.8269	13.8508	14.0453	13.9668	13.9777	13.9042	13.8091	13.8741	13.8389	13.9966	13.8625	0.157709	1.762	1.11551	0.0172982
O14979	Heterogeneous nuclear ribonucleoprotein D-like OS=Homo sapiens OX=9606 GN=HNRNPDL PE=1 SV=3	3	8	118	11.4423	11.4625	11.7701	11.7382	11.582	11.3657	11.5765	11.6268	11.4524	11.6968	11.523	0.244408	1.32056	1.18461	0.0478016
P30520	Adenylosuccinate synthetase isozyme 2 OS=Homo sapiens OX=9606 GN=ADSS PE=1 SV=3	6	8	165	12.252	12.3651	12.4318	12.5269	12.5588	12.3804	12.2365	12.4235	12.3085	12.5058	12.3468	0.197288	1.25439	1.14654	0.0556691
P08865	40S ribosomal protein SA OS=Homo sapiens OX=9606 GN=RPSA PE=1 SV=4	9	10	351	15.5378	15.5233	15.5957	15.6403	15.6688	15.6262	15.4988	15.5541	15.5306	15.6349	15.5597	0.104352	1.47422	1.07501	0.033557
Q96HC4	PDZ and LIM domain protein 5 OS=Homo sapiens OX=9606 GN=PDLIM5 PE=1 SV=5	8	10	153	12.1445	12.1254	12.3321	12.246	12.2304	12.0186	11.8304	11.9675	12.1349	12.2695	11.9388	0.134545	1.32157	1.09775	0.0476904
P48643	T-complex protein 1 subunit epsilon OS=Homo sapiens OX=9606 GN=CCT5 PE=1 SV=1	17	26	554	15.1158	15.1362	15.2956	15.1771	15.2933	15.0595	14.985	15.1606	15.126	15.2553	15.0684	0.129366	1.06894	1.09381	0.0853219
Q13155	Aminoacyl tRNA synthase complex-interacting multifunctional protein 2 OS=Homo sapiens OX=9606 GN=AIMP2 PE=1 SV=2	4	4	87	11.6288	11.7371	11.9088	11.9395	11.9332	11.7297	11.6072	11.8199	11.6829	11.9272	11.7189	0.24423	1.99107	1.18446	0.0102077
Q16719	Kynureninase OS=Homo sapiens OX=9606 GN=KYNU PE=1 SV=1	8	9	132	11.8873	12.3262	12.2632	12.0654	12.5805	11.7628	11.6844	11.7269	12.1068	12.303	11.7247	0.196243	0.305143	1.14571	0.495287
Q9Y2W1	Thyroid hormone receptor-associated protein 3 OS=Homo sapiens OX=9606 GN=THRAP3 PE=1 SV=2	3	5	66	8.92966	9.11605	9.18388	9.4957	9.25649	9.41477	9.257	9.47791	9.02286	9.31202	9.38323	0.289166	0.88305	1.22193	0.130903
P38117	Electron transfer flavoprotein subunit beta OS=Homo sapiens OX=9606 GN=ETFB PE=1 SV=3	12	14	284	14.6487	14.578	14.3936	14.1933	14.2414	14.4226	14.6861	14.7283	14.6133	14.2761	14.6123	-0.337263	1.58058	0.791542	0.0262678
O94979	Protein transport protein Sec31A OS=Homo sapiens OX=9606 GN=SEC31A PE=1 SV=3	6	13	175	11.7992	11.7983	11.8657	12.0219	11.8274	12.0195	12.0028	11.9266	11.7987	11.905	11.983	0.106274	0.5844	1.07644	0.260375
P13073	Cytochrome c oxidase subunit 4 isoform 1, mitochondrial OS=Homo sapiens OX=9606 GN=COX4I1 PE=1 SV=1	5	5	84	13.3442	13.3329	13.0457	13.1848	13.1689	13.2266	13.2863	13.1291	13.3386	13.1331	13.214	-0.205417	1.43728	0.867288	0.0365361
P84098	60S ribosomal protein L19 OS=Homo sapiens OX=9606 GN=RPL19 PE=1 SV=1	2	6	108	12.5721	12.6079	12.7731	12.5036	12.6291	12.3042	12.5003	12.2147	12.59	12.6353	12.3397	0.0452936	0.164045	1.03189	0.685418
P31350	Ribonucleoside-diphosphate reductase subunit M2 OS=Homo sapiens OX=9606 GN=RRM2 PE=1 SV=1	4	5	93	11.1627	10.9294	11.4263	11.3427	11.0511	11.0411	10.6825	10.6122	11.0461	11.2733	10.7786	0.227295	0.560635	1.17064	0.27502
P21980	Protein-glutamine gamma-glutamyltransferase 2 OS=Homo sapiens OX=9606 GN=TGM2 PE=1 SV=2	13	18	392	14.411	14.5642	14.8131	14.6107	14.7936	14.4345	14.3681	14.579	14.4876	14.7391	14.4605	0.251486	1.05392	1.19043	0.0883242
P62280	40S ribosomal protein S11 OS=Homo sapiens OX=9606 GN=RPS11 PE=1 SV=3	9	11	176	14.7229	14.7966	14.5989	14.8773	14.9543	14.5539	14.5825	14.4058	14.7597	14.8102	14.5141	0.0504505	0.127286	1.03559	0.745957
P63241	Eukaryotic translation initiation factor 5A-1 OS=Homo sapiens OX=9606 GN=EIF5A PE=1 SV=2	7	10	216	14.598	14.5673	14.6547	14.881	14.8135	14.6582	14.6252	14.461	14.5826	14.7831	14.5815	0.200417	0.976757	1.14903	0.105498
Q12768	WASH complex subunit 5 OS=Homo sapiens OX=9606 GN=WASHC5 PE=1 SV=1	2	4	34	13.2151	13.3018	13.6232	13.3999	13.4799	13.2566	13.1638	13.3107	13.2584	13.501	13.2437	0.242601	1.12725	1.18312	0.0746018
P61619	Protein transport protein Sec61 subunit alpha isoform 1 OS=Homo sapiens OX=9606 GN=SEC61A1 PE=1 SV=2	2	3	40	10.5437	10.6369	10.7384	10.4718	10.6997	10.136	10.3284	10.4532	10.5903	10.6367	10.3059	0.0463589	0.149489	1.03266	0.708779
P09429	High mobility group protein B1 OS=Homo sapiens OX=9606 GN=HMGB1 PE=1 SV=3	7	10	415	14.6334	14.7638	14.9129	14.9351	14.8485	14.8261	14.7231	14.5975	14.6986	14.8989	14.7155	0.200244	1.3698	1.14889	0.0426772
Q06323	Proteasome activator complex subunit 1 OS=Homo sapiens OX=9606 GN=PSME1 PE=1 SV=1	12	12	336	14.7529	14.8431	14.8655	14.7648	14.9074	14.6688	14.5965	14.7362	14.798	14.8459	14.6672	0.0479374	0.293139	1.03379	0.509167
P24752	Acetyl-CoA acetyltransferase, mitochondrial OS=Homo sapiens OX=9606 GN=ACAT1 PE=1 SV=1	13	15	399	14.7252	14.8591	14.7027	14.6228	14.6589	14.7981	14.6915	14.7684	14.7922	14.6615	14.7527	-0.130685	0.958003	0.913398	0.110153
Q15631	Translin OS=Homo sapiens OX=9606 GN=TSN PE=1 SV=1	2	3	49	9.97696	9.87856	10.5262	10.3624	10.3698	10.4339	10.367	9.7993	9.92776	10.4195	10.2	0.491714	2.09179	1.40611	0.00809481
Q15019	Septin-2 OS=Homo sapiens OX=9606 GN=SEPT2 PE=1 SV=1	9	13	336	13.696	13.8237	13.6649	13.6298	13.7085	13.7831	13.7471	13.8091	13.7598	13.6677	13.7798	-0.092086	0.702722	0.938165	0.19828
Q13509	Tubulin beta-3 chain OS=Homo sapiens OX=9606 GN=TUBB3 PE=1 SV=2	6	35	905	15.6968	15.9666	15.356	15.68	15.4621	15.6694	15.6961	15.8253	15.8317	15.4994	15.7303	-0.332351	0.893855	0.794241	0.127687
P05534	HLA class I histocompatibility antigen, A-24 alpha chain OS=Homo sapiens OX=9606 GN=HLA-A PE=1 SV=2	7	15	384	13.9928	14.1857	13.9616	13.9359	13.8785	13.9403	14.0009	13.975	14.0893	13.9253	13.9721	-0.163938	0.892014	0.892585	0.128229
Q00341	Vigilin OS=Homo sapiens OX=9606 GN=HDLBP PE=1 SV=2	11	24	349	13.1718	13.2662	13.599	13.3157	13.4563	13.2426	13.1446	13.288	13.219	13.457	13.2251	0.238034	0.913742	1.17938	0.121971
Q9Y508	E3 ubiquitin-protein ligase RNF114 OS=Homo sapiens OX=9606 GN=RNF114 PE=1 SV=1	3	3	40	9.37861	9.47878	9.93986	9.33555	9.59506	8.80794	9.10023	8.76226	9.4287	9.62349	8.89014	0.194794	0.339588	1.14456	0.457522
P20618	Proteasome subunit beta type-1 OS=Homo sapiens OX=9606 GN=PSMB1 PE=1 SV=2	7	9	215	13.8349	13.7687	13.7818	13.6894	13.6977	13.1779	13.5215	13.6592	13.8018	13.723	13.4529	-0.0788525	0.742698	0.94681	0.180843
P19623	Spermidine synthase OS=Homo sapiens OX=9606 GN=SRM PE=1 SV=1	7	9	163	12.5582	12.6925	12.7406	12.7929	12.98	12.5736	12.6495	12.6714	12.6254	12.8378	12.6315	0.212458	0.855235	1.15866	0.139561
Q9H4G0	Band 4.1-like protein 1 OS=Homo sapiens OX=9606 GN=EPB41L1 PE=1 SV=2	4	7	90	10.8478	10.8663	10.686	10.5397	10.5751	10.8979	10.9103	11.0954	10.857	10.6003	10.9679	-0.256743	1.68341	0.836975	0.0207296
P46782	40S ribosomal protein S5 OS=Homo sapiens OX=9606 GN=RPS5 PE=1 SV=4	5	6	161	13.7623	13.7213	13.8773	13.7212	13.8466	13.5812	13.5967	13.726	13.7418	13.815	13.6346	0.0732195	0.478364	1.05206	0.332381
Q8TBC4	NEDD8-activating enzyme E1 catalytic subunit OS=Homo sapiens OX=9606 GN=UBA3 PE=1 SV=2	3	5	113	10.9112	10.792	10.7328	10.4911	10.5879	10.7005	10.9158	11.0085	10.8516	10.6039	10.8749	-0.247669	1.03879	0.842256	0.0914563
P63010	AP-2 complex subunit beta OS=Homo sapiens OX=9606 GN=AP2B1 PE=1 SV=1	11	26	519	13.4017	13.4589	13.289	13.2234	13.3092	13.3504	13.3624	13.525	13.4303	13.2738	13.4126	-0.156464	1.53719	0.897221	0.0290272
P04179	Superoxide dismutase [Mn], mitochondrial OS=Homo sapiens OX=9606 GN=SOD2 PE=1 SV=3	3	6	146	11.7641	11.7711	12.0842	12.0016	12.0551	11.6532	11.7225	11.5051	11.7676	12.047	11.6269	0.279413	2.52692	1.2137	0.00297223
Q15459	Splicing factor 3A subunit 1 OS=Homo sapiens OX=9606 GN=SF3A1 PE=1 SV=1	9	10	199	12.2532	12.392	12.5791	12.6124	12.5532	12.3742	12.3916	12.6402	12.3226	12.5816	12.4687	0.258953	1.71483	1.19661	0.0192827
P51114	Fragile X mental retardation syndrome-related protein 1 OS=Homo sapiens OX=9606 GN=FXR1 PE=1 SV=3	4	5	70	12.7358	12.6845	12.7959	12.772	12.7883	12.7476	12.7052	12.7473	12.7102	12.7854	12.7334	0.0752177	1.41997	1.05352	0.0380213
Q8IUG5	Unconventional myosin-XVIIIb OS=Homo sapiens OX=9606 GN=MYO18B PE=1 SV=2	2	4	29	10.7208	10.9162	11.133	11.2177	11.2806	10.7555	10.9531	11.148	10.8185	11.2104	10.9522	0.391974	1.63293	1.31219	0.0232847
Q9Y3I0	tRNA-splicing ligase RtcB homolog OS=Homo sapiens OX=9606 GN=RTCB PE=1 SV=1	14	17	286	13.9485	13.9191	13.8188	13.8777	13.8368	14.0042	13.9733	13.8757	13.9338	13.8445	13.951	-0.089314	1.42525	0.93997	0.0375619
P52597	Heterogeneous nuclear ribonucleoprotein F OS=Homo sapiens OX=9606 GN=HNRNPF PE=1 SV=3	9	16	345	13.6972	13.7543	13.7493	13.7435	13.7414	13.6824	13.6561	13.6736	13.7257	13.7447	13.6707	0.0190018	0.354949	1.01326	0.441622
P59998	Actin-related protein 2/3 complex subunit 4 OS=Homo sapiens OX=9606 GN=ARPC4 PE=1 SV=3	2	8	83	12.6705	12.4664	12.494	11.995	12.0887	12.7428	12.4898	12.6497	12.5684	12.1926	12.6274	-0.375897	0.759226	0.770626	0.17409
Q16555	Dihydropyrimidinase-related protein 2 OS=Homo sapiens OX=9606 GN=DPYSL2 PE=1 SV=1	22	23	586	15.0968	15.2732	15.1213	14.8495	14.9479	15.1966	15.1421	15.3271	15.185	14.9729	15.2219	-0.212116	0.744562	0.86327	0.180069
Q15392	Delta(24)-sterol reductase OS=Homo sapiens OX=9606 GN=DHCR24 PE=1 SV=2	3	4	64	9.92533	9.84694	9.24061	9.26361	9.39249	9.35919	9.33252	9.77303	9.88613	9.2989	9.48825	-0.58723	2.49257	0.66562	0.00321682
O95793	Double-stranded RNA-binding protein Staufen homolog 1 OS=Homo sapiens OX=9606 GN=STAU1 PE=1 SV=2	9	12	235	12.8695	12.9828	13.0658	13.128	13.1347	12.9742	13.1215	13.0202	12.9261	13.1095	13.0386	0.183376	1.43712	1.13554	0.0365496
Q9HB71	Calcyclin-binding protein OS=Homo sapiens OX=9606 GN=CACYBP PE=1 SV=2	5	6	129	12.3395	12.2419	12.4923	12.5476	12.6662	12.4366	12.2321	12.0659	12.2907	12.5687	12.2448	0.277978	1.4589	1.21249	0.034762
Q15029	116 kDa U5 small nuclear ribonucleoprotein component OS=Homo sapiens OX=9606 GN=EFTUD2 PE=1 SV=1	11	15	269	12.3074	12.1347	12.3289	12.2908	12.238	12.1893	12.0464	12.0247	12.2211	12.2859	12.0868	0.0648181	0.357562	1.04595	0.438973
P62266	40S ribosomal protein S23 OS=Homo sapiens OX=9606 GN=RPS23 PE=1 SV=3	3	3	75	12.6426	12.7564	12.5564	12.8676	12.8808	12.5368	12.3745	12.3628	12.6995	12.7683	12.4247	0.068754	0.177756	1.04881	0.664115
Q9UG63	ATP-binding cassette sub-family F member 2 OS=Homo sapiens OX=9606 GN=ABCF2 PE=1 SV=2	2	8	91	9.21498	9.20355	9.74786	9.64835	9.76713	8.94032	8.86666	8.99453	9.20927	9.72111	8.93383	0.511849	2.76168	1.42588	0.00173109
P12277	Creatine kinase B-type OS=Homo sapiens OX=9606 GN=CKB PE=1 SV=1	6	6	129	12.0541	11.9832	12.1553	12.082	12.0173	12.3318	12.2124	12.151	12.0187	12.0849	12.2317	0.0661891	0.474053	1.04695	0.335696
P62316	Small nuclear ribonucleoprotein Sm D2 OS=Homo sapiens OX=9606 GN=SNRPD2 PE=1 SV=1	2	6	111	11.604	11.4116	11.4361	11.3901	11.5777	11.3153	11.2381	11.2444	11.5078	11.468	11.266	-0.039821	0.140918	0.972776	0.722906
Q9GZS3	WD repeat-containing protein 61 OS=Homo sapiens OX=9606 GN=WDR61 PE=1 SV=1	4	5	148	11.4598	11.7761	11.2405	11.4792	11.6123	11.7412	11.8362	11.8923	11.6179	11.444	11.8232	-0.173927	0.384342	0.886426	0.412722
Q13435	Splicing factor 3B subunit 2 OS=Homo sapiens OX=9606 GN=SF3B2 PE=1 SV=2	7	12	174	13.1477	13.1839	13.3559	13.4406	13.4314	13.4299	13.1395	13.1891	13.1658	13.4093	13.2528	0.243524	2.14036	1.18388	0.00723839
Q5VTR2	E3 ubiquitin-protein ligase BRE1A OS=Homo sapiens OX=9606 GN=RNF20 PE=1 SV=2	3	6	51	12.8354	12.6248	12.5534	12.855	12.9059	13.0442	13.3123	12.9726	12.7301	12.7714	13.1097	0.0413302	0.0886112	1.02906	0.815434
P07686	Beta-hexosaminidase subunit beta OS=Homo sapiens OX=9606 GN=HEXB PE=1 SV=3	4	6	80	11.1286	11.0716	11.1692	11.34	11.2217	11.2037	11.1444	11.1019	11.1001	11.2436	11.15	0.14355	0.895018	1.10462	0.127345
P34896	Serine hydroxymethyltransferase, cytosolic OS=Homo sapiens OX=9606 GN=SHMT1 PE=1 SV=1	9	12	295	12.6834	12.6609	12.5384	12.3103	12.3934	12.769	12.451	12.6458	12.6721	12.4141	12.6219	-0.258057	1.23368	0.836214	0.0583873
Q15942	Zyxin OS=Homo sapiens OX=9606 GN=ZYX PE=1 SV=1	11	13	310	14.1335	14.2784	14.5195	14.3302	14.3353	14.2679	14.1491	14.022	14.206	14.395	14.1463	0.18904	0.83576	1.14	0.145962
Q14444	Caprin-1 OS=Homo sapiens OX=9606 GN=CAPRIN1 PE=1 SV=2	6	7	114	12.7183	12.709	13.0997	13.0254	12.9288	12.8088	12.6863	12.8693	12.7137	13.018	12.7881	0.304314	1.75403	1.23483	0.0176184
P13010	X-ray repair cross-complementing protein 5 OS=Homo sapiens OX=9606 GN=XRCC5 PE=1 SV=3	22	30	615	15.4434	15.5267	15.4244	15.395	15.3678	15.5299	15.4469	15.5288	15.485	15.3957	15.5019	-0.0893304	1.01061	0.939959	0.0975876
P62750	60S ribosomal protein L23a OS=Homo sapiens OX=9606 GN=RPL23A PE=1 SV=1	6	7	105	12.9582	12.9307	13.0022	13.024	13.0449	12.9268	12.7838	12.719	12.9444	13.0237	12.8099	0.0792255	1.60485	1.05645	0.0248399
Q8NHU6	Tudor domain-containing protein 7 OS=Homo sapiens OX=9606 GN=TDRD7 PE=1 SV=2	3	7	61	10.9429	10.6352	10.73	10.8237	10.8074	10.9861	11.4762	11.0249	10.7891	10.7871	11.1624	-0.0020078	0.00534845	0.998609	0.98776
A6NIH7	Protein unc-119 homolog B OS=Homo sapiens OX=9606 GN=UNC119B PE=1 SV=1	2	2	55	9.56022	9.4863	9.90557	9.84866	9.78395	9.59032	9.45518	8.92204	9.52326	9.84606	9.32252	0.322801	2.04964	1.25076	0.00891991
P02794	Ferritin heavy chain OS=Homo sapiens OX=9606 GN=FTH1 PE=1 SV=2	3	6	86	10.8456	10.6924	11.0862	11.0428	10.9992	10.8773	11.062	10.7329	10.769	11.0427	10.8908	0.273682	1.59991	1.20889	0.0251239
P50213	Isocitrate dehydrogenase [NAD] subunit alpha, mitochondrial OS=Homo sapiens OX=9606 GN=IDH3A PE=1 SV=1	8	11	177	13.2815	13.2795	13.409	13.3164	13.3125	13.2303	13.2748	13.2202	13.2805	13.346	13.2418	0.0654637	0.685055	1.04642	0.206512
O00231	26S proteasome non-ATPase regulatory subunit 11 OS=Homo sapiens OX=9606 GN=PSMD11 PE=1 SV=3	10	18	289	13.567	13.5823	13.7292	13.736	13.7399	13.6274	13.5355	13.5765	13.5746	13.735	13.5798	0.160418	3.74403	1.11761	0.00018029
P00387	NADH-cytochrome b5 reductase 3 OS=Homo sapiens OX=9606 GN=CYB5R3 PE=1 SV=3	5	7	145	12.8845	13.0085	12.3894	12.4263	12.6796	13.2527	12.6668	12.7393	12.9465	12.4984	12.8863	-0.448047	1.41652	0.733034	0.0383247
O00303	Eukaryotic translation initiation factor 3 subunit F OS=Homo sapiens OX=9606 GN=EIF3F PE=1 SV=1	6	9	175	11.926	11.9872	12.2748	12.4958	12.4133	12.0276	12.02	12.0906	11.9566	12.3946	12.0461	0.438029	1.83045	1.35475	0.0147757
Q9UK22	F-box only protein 2 OS=Homo sapiens OX=9606 GN=FBXO2 PE=1 SV=2	15	16	455	15.9746	16.0901	15.9928	15.8099	15.8863	16.0476	16.0315	16.0742	16.0323	15.8963	16.0511	-0.136012	0.718776	0.910031	0.191084
P15880	40S ribosomal protein S2 OS=Homo sapiens OX=9606 GN=RPS2 PE=1 SV=2	9	12	254	14.4062	14.4556	14.2761	14.4033	14.3986	14.3356	14.153	14.1881	14.4309	14.3594	14.2256	-0.0715852	0.527641	0.951592	0.296728
P16989	Y-box-binding protein 3 OS=Homo sapiens OX=9606 GN=YBX3 PE=1 SV=4	2	6	164	11.0066	10.7284	10.9211	11.0528	10.8275	10.7351	10.6142	10.6806	10.8675	10.9338	10.6766	0.0662804	0.184396	1.04701	0.654039
P15291	Beta-1,4-galactosyltransferase 1 OS=Homo sapiens OX=9606 GN=B4GALT1 PE=1 SV=5	3	3	38	9.33432	9.21338	9.03651	9.31116	9.25787	9.43802	9.60055	9.79618	9.27385	9.20185	9.61158	-0.0720003	0.233978	0.951318	0.583475
P40926	Malate dehydrogenase, mitochondrial OS=Homo sapiens OX=9606 GN=MDH2 PE=1 SV=3	11	14	385	15.7721	15.8469	15.8382	15.6941	15.7244	15.7039	15.7047	15.7051	15.8095	15.7523	15.7046	-0.0572162	0.365078	0.961117	0.431442
P09661	U2 small nuclear ribonucleoprotein A' OS=Homo sapiens OX=9606 GN=SNRPA1 PE=1 SV=2	5	6	104	13.0242	12.9519	13.2904	13.2057	13.2217	13.1334	13.3027	13.0453	12.988	13.2392	13.1605	0.25122	1.99912	1.19021	0.0100204
O43684	Mitotic checkpoint protein BUB3 OS=Homo sapiens OX=9606 GN=BUB3 PE=1 SV=1	8	8	124	12.851	12.8348	13.1401	13.0473	13.0495	12.7822	12.9712	12.7525	12.8429	13.0789	12.8353	0.236033	2.01495	1.17775	0.00966154
O43242	26S proteasome non-ATPase regulatory subunit 3 OS=Homo sapiens OX=9606 GN=PSMD3 PE=1 SV=2	12	15	255	13.8907	13.8329	13.8897	13.8763	13.8667	13.7667	13.8229	13.8241	13.8618	13.8776	13.8046	0.0157673	0.263386	1.01099	0.545273
P46940	Ras GTPase-activating-like protein IQGAP1 OS=Homo sapiens OX=9606 GN=IQGAP1 PE=1 SV=1	43	62	1311	16.5888	16.6152	16.0402	15.5324	14.3531	15.0352	16.0841	14.8274	16.602	15.3086	15.3156	-1.29341	0.857921	0.407987	0.138701
Q9Y2Y0	ADP-ribosylation factor-like protein 2-binding protein OS=Homo sapiens OX=9606 GN=ARL2BP PE=1 SV=1	3	6	136	10.649	10.5147	10.6212	10.7168	10.8814	10.5849	10.4962	10.3939	10.5819	10.7398	10.4917	0.157934	0.607293	1.11569	0.247006
P08195	4F2 cell-surface antigen heavy chain OS=Homo sapiens OX=9606 GN=SLC3A2 PE=1 SV=3	23	29	839	17.6174	17.6185	17.6022	17.3402	17.3672	17.611	17.5431	17.5868	17.6179	17.4365	17.5803	-0.181416	0.721689	0.881837	0.189806
P98175	RNA-binding protein 10 OS=Homo sapiens OX=9606 GN=RBM10 PE=1 SV=3	2	3	37	7.7934	7.69452	8.22805	8.3098	7.75571	8.52822	7.93396	8.61899	7.74396	8.09785	8.36039	0.353895	0.666954	1.27801	0.215301
Q16658	Fascin OS=Homo sapiens OX=9606 GN=FSCN1 PE=1 SV=3	13	16	422	15.0982	15.1698	15.3047	15.1528	15.2198	15.0992	15.0407	15.0708	15.134	15.2258	15.0702	0.0917964	0.621081	1.0657	0.239287
P38606	V-type proton ATPase catalytic subunit A OS=Homo sapiens OX=9606 GN=ATP6V1A PE=1 SV=2	6	10	185	11.2056	11.2402	10.9504	11.1081	11.1197	11.3145	11.2035	11.3276	11.2229	11.0594	11.2818	-0.163489	0.971691	0.892863	0.106736
P40925	Malate dehydrogenase, cytoplasmic OS=Homo sapiens OX=9606 GN=MDH1 PE=1 SV=4	11	15	361	14.348	14.4567	14.2163	14.1967	14.3196	14.3497	14.3484	14.398	14.4023	14.2442	14.3654	-0.158102	1.04928	0.896204	0.0892725
P62714	Serine/threonine-protein phosphatase 2A catalytic subunit beta isoform OS=Homo sapiens OX=9606 GN=PPP2CB PE=1 SV=1	8	11	256	13.0164	13.0688	13.1144	13.0001	12.9799	12.8821	12.9882	12.8341	13.0426	13.0315	12.9015	-0.0110989	0.0659271	0.992336	0.859158
Q92499	ATP-dependent RNA helicase DDX1 OS=Homo sapiens OX=9606 GN=DDX1 PE=1 SV=2	16	21	382	13.5983	13.5632	13.5211	13.5351	13.4052	13.7065	13.5733	13.7242	13.5807	13.4871	13.668	-0.0936133	0.731344	0.937173	0.185633
P63151	Serine/threonine-protein phosphatase 2A 55 kDa regulatory subunit B alpha isoform OS=Homo sapiens OX=9606 GN=PPP2R2A PE=1 SV=1	3	8	144	10.292	10.1665	10.4476	10.2975	10.2193	10.1175	10.1125	10.1079	10.2293	10.3214	10.1127	0.0921706	0.37913	1.06597	0.417705
Q9BPW8	Protein NipSnap homolog 1 OS=Homo sapiens OX=9606 GN=NIPSNAP1 PE=1 SV=1	2	4	57	9.89217	9.92912	9.7581	9.8469	9.72185	10.1646	10.0979	9.97174	9.91065	9.77562	10.0781	-0.135029	1.13432	0.910652	0.0733968
Q14103	Heterogeneous nuclear ribonucleoprotein D0 OS=Homo sapiens OX=9606 GN=HNRNPD PE=1 SV=1	8	11	224	14.1868	14.1851	14.4162	14.3844	14.3659	14.392	14.4083	14.2705	14.186	14.3889	14.3569	0.202867	2.75706	1.15098	0.0017496
P60866	40S ribosomal protein S20 OS=Homo sapiens OX=9606 GN=RPS20 PE=1 SV=1	2	3	89	13.9295	13.967	13.9827	14.084	13.9441	13.8919	13.8561	13.6717	13.9482	14.0036	13.8066	0.0553751	0.405439	1.03913	0.393152
P12004	Proliferating cell nuclear antigen OS=Homo sapiens OX=9606 GN=PCNA PE=1 SV=1	10	13	310	14.6559	14.6556	14.7474	14.6815	14.6571	14.5828	14.5611	14.6342	14.6557	14.6953	14.5927	0.0396047	0.471183	1.02783	0.337922
P09960	Leukotriene A-4 hydrolase OS=Homo sapiens OX=9606 GN=LTA4H PE=1 SV=2	18	20	388	14.7574	14.7776	14.7257	14.7711	14.7986	14.8214	14.8191	14.8935	14.7675	14.7651	14.8447	-0.00242805	0.0280854	0.998318	0.937378
Q06136	3-ketodihydrosphingosine reductase OS=Homo sapiens OX=9606 GN=KDSR PE=1 SV=1	2	2	22	11.7897	11.7508	11.4218	11.715	11.4458	11.8818	11.905	11.6212	11.7702	11.5275	11.8027	-0.242719	0.850162	0.845151	0.141201
Q9HA64	Ketosamine-3-kinase OS=Homo sapiens OX=9606 GN=FN3KRP PE=1 SV=2	3	3	42	10.3883	10.3112	10.2718	9.98582	10.013	10.4606	10.2071	10.2106	10.3498	10.0902	10.2927	-0.259588	0.915419	0.835326	0.121501
Q02218	2-oxoglutarate dehydrogenase, mitochondrial OS=Homo sapiens OX=9606 GN=OGDH PE=1 SV=3	16	19	359	13.9169	13.8721	13.8543	13.5591	13.3648	13.8255	13.7598	13.775	13.8945	13.5927	13.7868	-0.301772	0.698028	0.811255	0.200434
Q9H2U2	Inorganic pyrophosphatase 2, mitochondrial OS=Homo sapiens OX=9606 GN=PPA2 PE=1 SV=2	5	6	103	11.0866	11.1691	10.9792	10.7799	11.0075	11.3915	11.0882	11.2729	11.1279	10.9222	11.2509	-0.205675	0.902016	0.867133	0.12531
P49368	T-complex protein 1 subunit gamma OS=Homo sapiens OX=9606 GN=CCT3 PE=1 SV=4	21	32	667	15.7734	15.8596	15.9439	15.9421	15.9342	15.8264	15.8299	15.9664	15.8165	15.9401	15.8742	0.123569	1.50023	1.08943	0.0316062
O75347	Tubulin-specific chaperone A OS=Homo sapiens OX=9606 GN=TBCA PE=1 SV=3	2	5	72	9.92381	9.43581	9.99934	10.3427	9.9728	10.1379	9.81378	9.98929	9.67981	10.1049	9.98031	0.425137	0.763843	1.3427	0.172249
Q15293	Reticulocalbin-1 OS=Homo sapiens OX=9606 GN=RCN1 PE=1 SV=1	5	5	105	12.767	12.9468	13.2645	12.9282	13.0318	12.8607	12.7649	12.8838	12.8569	13.0748	12.8364	0.217914	0.639308	1.16305	0.229452
Q9C0B1	Alpha-ketoglutarate-dependent dioxygenase FTO OS=Homo sapiens OX=9606 GN=FTO PE=1 SV=3	3	5	91	10.3011	10.4353	10.1237	9.91618	9.78871	10.314	9.95187	10.4013	10.3682	9.94287	10.2224	-0.425314	1.2857	0.744677	0.0517966
P21291	Cysteine and glycine-rich protein 1 OS=Homo sapiens OX=9606 GN=CSRP1 PE=1 SV=3	7	7	161	12.7715	12.9526	12.9991	12.9813	13.1444	12.5318	12.7383	12.9241	12.8621	13.0416	12.7314	0.179535	0.80999	1.13252	0.154885
P21399	Cytoplasmic aconitate hydratase OS=Homo sapiens OX=9606 GN=ACO1 PE=1 SV=3	12	16	287	13.0501	12.9861	13.0861	12.9698	12.8665	13.215	13.1057	13.1067	13.0181	12.9742	13.1425	-0.0439043	0.192278	0.970026	0.642277
P61313	60S ribosomal protein L15 OS=Homo sapiens OX=9606 GN=RPL15 PE=1 SV=2	4	4	70	12.7449	12.7283	12.297	12.6363	12.6099	12.5907	12.3797	12.4326	12.7366	12.5144	12.4677	-0.222232	0.672482	0.857238	0.212578
O60645	Exocyst complex component 3 OS=Homo sapiens OX=9606 GN=EXOC3 PE=1 SV=2	2	6	73	12.0944	11.4746	11.7984	12.5642	11.9646	12.7446	13.0719	12.3003	11.7845	12.1091	12.7056	0.324581	0.342431	1.2523	0.454537
O14602	Eukaryotic translation initiation factor 1A, Y-chromosomal OS=Homo sapiens OX=9606 GN=EIF1AY PE=1 SV=4	3	4	77	12.3931	12.3188	12.7794	12.7216	12.6616	12.5854	12.4512	11.9671	12.3559	12.7209	12.3345	0.364909	2.2277	1.2878	0.0059197
P26639	Threonine--tRNA ligase, cytoplasmic OS=Homo sapiens OX=9606 GN=TARS PE=1 SV=3	19	32	673	15.1925	15.3589	15.4393	15.415	15.4738	15.2007	15.2395	15.3306	15.2757	15.4427	15.2569	0.166999	1.07135	1.12272	0.0848503
P68366	Tubulin alpha-4A chain OS=Homo sapiens OX=9606 GN=TUBA4A PE=1 SV=1	4	28	860	15.734	15.778	16.0564	15.7318	15.8852	15.5811	15.6349	15.7184	15.756	15.8911	15.6448	0.135155	0.456821	1.09821	0.349284
P28066	Proteasome subunit alpha type-5 OS=Homo sapiens OX=9606 GN=PSMA5 PE=1 SV=3	6	8	166	13.1323	13.0833	13.2141	13.1489	13.1655	13.1368	12.8279	12.8061	13.1078	13.1762	12.9236	0.0683967	0.936037	1.04855	0.115868
Q7Z7E8	Ubiquitin-conjugating enzyme E2 Q1 OS=Homo sapiens OX=9606 GN=UBE2Q1 PE=1 SV=1	2	3	25	10.4417	10.3688	10.5201	10.5659	10.6898	10.7156	10.5534	10.4979	10.4053	10.5919	10.589	0.18667	1.10788	1.13813	0.078005
O14617	AP-3 complex subunit delta-1 OS=Homo sapiens OX=9606 GN=AP3D1 PE=1 SV=1	5	6	84	13.0666	12.801	13.1523	13.2021	12.9653	13.282	13.5671	13.1784	12.9338	13.1065	13.3425	0.172747	0.532953	1.1272	0.293121
Q16836	Hydroxyacyl-coenzyme A dehydrogenase, mitochondrial OS=Homo sapiens OX=9606 GN=HADH PE=1 SV=3	5	8	189	11.4529	11.4231	11.3471	11.0832	11.1688	11.4353	11.2259	11.0767	11.438	11.1997	11.246	-0.238265	1.00252	0.847764	0.099421
Q06210	Glutamine--fructose-6-phosphate aminotransferase [isomerizing] 1 OS=Homo sapiens OX=9606 GN=GFPT1 PE=1 SV=3	11	20	289	13.4254	13.5005	13.59	13.6127	13.5148	13.4846	13.6245	13.5738	13.4629	13.5725	13.561	0.109549	0.984657	1.07889	0.103596
P00491	Purine nucleoside phosphorylase OS=Homo sapiens OX=9606 GN=PNP PE=1 SV=2	11	11	225	13.66	13.599	13.7136	13.8925	13.8088	13.688	13.5392	13.3583	13.6295	13.805	13.5285	0.175471	1.05319	1.12933	0.0884722
Q02878	60S ribosomal protein L6 OS=Homo sapiens OX=9606 GN=RPL6 PE=1 SV=3	12	13	265	14.5151	14.5957	14.4791	14.5046	14.4634	14.463	14.4667	14.3323	14.5554	14.4824	14.4207	-0.0729766	0.92181	0.950675	0.119726
P47985	Cytochrome b-c1 complex subunit Rieske, mitochondrial OS=Homo sapiens OX=9606 GN=UQCRFS1 PE=1 SV=2	4	5	84	12.3871	12.3793	12.259	12.3062	12.296	12.4394	12.4583	12.5075	12.3832	12.2871	12.4684	-0.0961177	1.84346	0.935547	0.0143396
P04183	Thymidine kinase, cytosolic OS=Homo sapiens OX=9606 GN=TK1 PE=1 SV=2	4	5	73	9.48198	9.59133	10.7618	10.0165	10.0045	9.4164	8.31436	9.6089	9.53666	10.2609	9.11322	0.724274	0.947761	1.65207	0.112782
P42126	Enoyl-CoA delta isomerase 1, mitochondrial OS=Homo sapiens OX=9606 GN=ECI1 PE=1 SV=1	6	8	144	13.0418	13.1303	12.7958	12.8195	12.9847	13.276	12.9681	13.0168	13.0861	12.8667	13.087	-0.219384	1.10481	0.858932	0.0785573
Q9NYL9	Tropomodulin-3 OS=Homo sapiens OX=9606 GN=TMOD3 PE=1 SV=1	5	9	194	12.0584	12.1086	11.9652	11.9779	11.9816	12.1263	12.0333	12.2301	12.0835	11.9749	12.1299	-0.10858	1.92558	0.9275	0.0118692
P67936	Tropomyosin alpha-4 chain OS=Homo sapiens OX=9606 GN=TPM4 PE=1 SV=3	4	14	263	11.79	11.7737	12.2674	12.0251	11.9311	11.8923	11.678	11.6242	11.7818	12.0745	11.7315	0.292677	0.963181	1.22491	0.108848
Q15370	Elongin-B OS=Homo sapiens OX=9606 GN=ELOB PE=1 SV=1	4	4	60	12.8978	12.8436	12.9405	13.0192	12.8353	12.8563	12.7672	12.7061	12.8707	12.9317	12.7765	0.0609241	0.339188	1.04313	0.457944
P25789	Proteasome subunit alpha type-4 OS=Homo sapiens OX=9606 GN=PSMA4 PE=1 SV=1	7	11	192	14.0348	14.1271	14.0349	14.027	14.0902	13.9726	13.9335	13.9356	14.0809	14.0507	13.9472	-0.0302491	0.274113	0.979251	0.53197
Q99873	Protein arginine N-methyltransferase 1 OS=Homo sapiens OX=9606 GN=PRMT1 PE=1 SV=3	11	13	326	14.5013	14.4937	14.7792	14.59	14.5893	14.4538	14.4333	14.4365	14.4975	14.6528	14.4412	0.155318	0.814993	1.11367	0.153111
O15260	Surfeit locus protein 4 OS=Homo sapiens OX=9606 GN=SURF4 PE=1 SV=3	3	4	75	10.7754	10.6894	10.733	11.0084	11.1106	10.07	10.5869	10.7002	10.7324	10.9506	10.4524	0.218205	0.620728	1.16329	0.239482
O60884	DnaJ homolog subfamily A member 2 OS=Homo sapiens OX=9606 GN=DNAJA2 PE=1 SV=1	6	11	193	12.2572	12.4207	12.6904	12.4213	12.5917	12.3502	12.2489	12.0934	12.3389	12.5678	12.2308	0.228867	0.827957	1.17191	0.148608
Q9UN86	Ras GTPase-activating protein-binding protein 2 OS=Homo sapiens OX=9606 GN=G3BP2 PE=1 SV=2	2	6	115	10.6049	10.7092	11.0958	10.9896	11.0002	11.0176	10.5231	10.3853	10.657	11.0285	10.642	0.371497	2.10436	1.29369	0.0078639
P17174	Aspartate aminotransferase, cytoplasmic OS=Homo sapiens OX=9606 GN=GOT1 PE=1 SV=3	9	11	226	12.8515	12.8404	13.0545	12.9298	12.9417	12.8915	12.7763	12.864	12.8459	12.9753	12.8439	0.129426	1.06251	1.09386	0.0865952
P06576	ATP synthase subunit beta, mitochondrial OS=Homo sapiens OX=9606 GN=ATP5F1B PE=1 SV=3	23	31	1070	17.1269	17.1696	17.0918	17.0515	17.046	17.2482	17.1348	17.1763	17.1482	17.0631	17.1864	-0.0851523	1.39672	0.942685	0.0401121
P99999	Cytochrome c OS=Homo sapiens OX=9606 GN=CYCS PE=1 SV=2	3	3	47	10.5438	10.5714	10.8834	10.806	10.7615	10.7292	10.4204	10.4055	10.5576	10.817	10.5184	0.259353	1.92786	1.19694	0.011807
P41091	Eukaryotic translation initiation factor 2 subunit 3 OS=Homo sapiens OX=9606 GN=EIF2S3 PE=1 SV=3	12	13	286	13.9944	14.029	14.2481	14.0894	14.0827	14.0781	14.0263	13.9998	14.0117	14.1401	14.0348	0.128378	0.774225	1.09306	0.16818
Q9BTV4	Transmembrane protein 43 OS=Homo sapiens OX=9606 GN=TMEM43 PE=1 SV=1	2	2	38	8.78631	9.24635	7.68451	7.8056	8.91588	8.5794	8.56121	8.76778	9.01633	8.13533	8.63613	-0.880997	0.704163	0.542992	0.197623
O75832	26S proteasome non-ATPase regulatory subunit 10 OS=Homo sapiens OX=9606 GN=PSMD10 PE=1 SV=1	2	3	49	9.65316	9.5244	9.50636	9.22871	9.41778	9.55154	9.44844	9.31821	9.58878	9.38428	9.4394	-0.204501	0.753619	0.867839	0.176352
P07737	Profilin-1 OS=Homo sapiens OX=9606 GN=PFN1 PE=1 SV=2	11	14	304	17.5363	17.4629	17.5212	17.7234	17.705	17.4837	17.525	17.4975	17.4996	17.6499	17.5021	0.150295	0.732595	1.1098	0.185099
O94905	Erlin-2 OS=Homo sapiens OX=9606 GN=ERLIN2 PE=1 SV=1	2	5	69	9.24228	9.37722	9.32984	9.03413	9.16282	9.53356	9.31478	9.50547	9.30975	9.1756	9.45127	-0.134151	0.456096	0.911206	0.349868
P16435	NADPH--cytochrome P450 reductase OS=Homo sapiens OX=9606 GN=POR PE=1 SV=2	4	8	105	11.2798	11.2568	11.6418	11.3305	11.3297	11.2612	11.1832	11.1929	11.2683	11.434	11.2124	0.165682	0.515061	1.1217	0.305449
P00441	Superoxide dismutase [Cu-Zn] OS=Homo sapiens OX=9606 GN=SOD1 PE=1 SV=2	5	6	308	15.1956	15.2577	15.2041	15.2502	15.2815	15.1768	15.1637	15.0141	15.2267	15.2452	15.1182	0.0185587	0.186196	1.01295	0.651334
P80217	Interferon-induced 35 kDa protein OS=Homo sapiens OX=9606 GN=IFI35 PE=1 SV=5	3	6	56	10.0713	10.0485	10.0413	9.98776	10.0091	9.83711	9.79323	9.77946	10.0599	10.0127	9.80327	-0.0471792	0.924026	0.967827	0.119117
Q70UQ0	Inhibitor of nuclear factor kappa-B kinase-interacting protein OS=Homo sapiens OX=9606 GN=IKBIP PE=1 SV=1	2	3	45	10.1785	10.3183	10.7095	10.2612	10.5849	10.3479	10.141	10.2556	10.2484	10.5186	10.2482	0.270179	0.636945	1.20596	0.230704
P51858	Hepatoma-derived growth factor OS=Homo sapiens OX=9606 GN=HDGF PE=1 SV=1	5	8	220	13.5666	13.6419	13.6747	13.6614	13.5532	13.8519	13.7128	13.6773	13.6042	13.6298	13.7473	0.0255353	0.164446	1.01786	0.684785
P48556	26S proteasome non-ATPase regulatory subunit 8 OS=Homo sapiens OX=9606 GN=PSMD8 PE=1 SV=2	4	6	104	10.9971	11.3468	11.4856	11.2442	11.4441	11.1681	11.1929	11.0697	11.1719	11.3913	11.1436	0.21938	0.570916	1.16423	0.268586
O75396	Vesicle-trafficking protein SEC22b OS=Homo sapiens OX=9606 GN=SEC22B PE=1 SV=4	3	3	61	11.0565	10.9187	10.71	10.7524	10.659	11.104	10.6654	10.6651	10.9876	10.7071	10.8115	-0.280501	1.6938	0.823305	0.0202393
Q9NYB0	Telomeric repeat-binding factor 2-interacting protein 1 OS=Homo sapiens OX=9606 GN=TERF2IP PE=1 SV=1	6	8	165	11.372	11.3891	11.8709	11.3482	11.5794	11.0757	11.1272	11.4075	11.3805	11.5995	11.2035	0.218958	0.463529	1.16389	0.343931
O00469	Procollagen-lysine,2-oxoglutarate 5-dioxygenase 2 OS=Homo sapiens OX=9606 GN=PLOD2 PE=1 SV=2	6	9	138	12.7969	12.6668	12.6963	12.6338	12.682	12.7921	13.0254	12.7989	12.7318	12.6707	12.8721	-0.0611569	0.465932	0.958495	0.342033
Q14789	Golgin subfamily B member 1 OS=Homo sapiens OX=9606 GN=GOLGB1 PE=1 SV=2	2	4	34	11.7786	11.9499	12.4726	11.9695	11.9935	11.8003	11.4446	11.8273	11.8642	12.1452	11.6907	0.280938	0.532881	1.21498	0.29317
P12955	Xaa-Pro dipeptidase OS=Homo sapiens OX=9606 GN=PEPD PE=1 SV=3	6	9	136	11.9383	12.1044	12.0326	11.7444	11.8594	11.9246	11.8103	11.7813	12.0213	11.8788	11.8387	-0.142559	0.474198	0.905911	0.335585
Q16822	Phosphoenolpyruvate carboxykinase [GTP], mitochondrial OS=Homo sapiens OX=9606 GN=PCK2 PE=1 SV=4	5	8	123	12.898	12.7521	12.9233	12.8487	12.6402	12.8988	13.127	13.1046	12.8251	12.8041	13.0435	-0.0210079	0.0582923	0.985544	0.874395
P50502	Hsc70-interacting protein OS=Homo sapiens OX=9606 GN=ST13 PE=1 SV=2	6	8	150	13.7979	13.8958	14.0558	13.9728	13.9625	13.9075	13.6779	13.7014	13.8469	13.997	13.7623	0.150152	1.18466	1.10969	0.0653637
P06733	Alpha-enolase OS=Homo sapiens OX=9606 GN=ENO1 PE=1 SV=2	22	40	1175	18.5923	18.7165	18.6094	18.5244	18.5713	18.6382	18.5881	18.6324	18.6544	18.5684	18.6196	-0.0860284	0.651953	0.942113	0.222868
Q8WVM8	Sec1 family domain-containing protein 1 OS=Homo sapiens OX=9606 GN=SCFD1 PE=1 SV=4	6	9	149	10.7151	10.2613	10.0004	10.8769	10.6301	10.9435	11.1977	11.058	10.4882	10.5025	11.0664	0.0142775	0.0122606	1.00995	0.972164
Q99497	Protein/nucleic acid deglycase DJ-1 OS=Homo sapiens OX=9606 GN=PARK7 PE=1 SV=2	10	13	286	14.2255	14.3638	14.0437	14.1709	14.1293	14.3085	14.2625	14.4141	14.2947	14.1147	14.3284	-0.179994	1.07493	0.882707	0.084153
P80723	Brain acid soluble protein 1 OS=Homo sapiens OX=9606 GN=BASP1 PE=1 SV=2	9	9	288	13.7632	13.9959	13.7683	13.5454	13.3073	14.231	13.8589	13.8488	13.8795	13.5403	13.9796	-0.339185	0.753816	0.790488	0.176272
P69905	Hemoglobin subunit alpha OS=Homo sapiens OX=9606 GN=HBA1 PE=1 SV=2	5	8	163	15.4021	15.7312	15.7636	16.062	15.788	15.8525	15.9926	15.8976	15.5667	15.8712	15.9142	0.30455	0.748448	1.23503	0.178464
P55060	Exportin-2 OS=Homo sapiens OX=9606 GN=CSE1L PE=1 SV=3	28	39	855	15.4885	15.5038	15.6006	15.4674	15.5421	15.277	15.4235	15.4554	15.4961	15.5367	15.3853	0.0405494	0.321041	1.02851	0.477485
P51580	Thiopurine S-methyltransferase OS=Homo sapiens OX=9606 GN=TPMT PE=1 SV=1	2	3	24	11.1938	11.1169	11.042	11.3942	11.4654	11.3544	11.8606	11.5755	11.1553	11.3005	11.5968	0.14518	0.338009	1.10587	0.459188
Q9H2D6	TRIO and F-actin-binding protein OS=Homo sapiens OX=9606 GN=TRIOBP PE=1 SV=3	2	4	30	8.29635	8.92296	9.27273	10.1594	9.1144	10.817	9.01226	9.69711	8.60966	9.51552	9.84213	0.905868	0.807381	1.87367	0.155819
Q93052	Lipoma-preferred partner OS=Homo sapiens OX=9606 GN=LPP PE=1 SV=1	3	4	63	9.62247	9.8763	9.56278	9.39288	9.21662	9.94355	9.50525	9.67266	9.74938	9.39076	9.70716	-0.358622	0.955523	0.779909	0.110784
Q9Y262	Eukaryotic translation initiation factor 3 subunit L OS=Homo sapiens OX=9606 GN=EIF3L PE=1 SV=1	9	15	250	12.2618	12.2964	12.6858	12.3432	12.4864	11.9301	12.2192	12.3495	12.2791	12.5051	12.1663	0.226018	0.749972	1.1696	0.177839
P23368	NAD-dependent malic enzyme, mitochondrial OS=Homo sapiens OX=9606 GN=ME2 PE=1 SV=1	5	9	147	11.1979	11.28	11.0518	10.6256	11.1127	11.0181	11.0003	11.2163	11.239	10.93	11.0782	-0.308918	0.656615	0.807247	0.220488
P06865	Beta-hexosaminidase subunit alpha OS=Homo sapiens OX=9606 GN=HEXA PE=1 SV=2	3	5	68	11.3812	11.2538	10.9668	11.1038	11.0858	11.2696	11.4145	11.4205	11.3175	11.0521	11.3682	-0.265357	1.44505	0.831993	0.0358882
Q01433	AMP deaminase 2 OS=Homo sapiens OX=9606 GN=AMPD2 PE=1 SV=2	2	6	66	10.7024	10.6934	10.457	10.4497	10.2552	10.5398	10.6152	10.9113	10.6979	10.3873	10.6888	-0.310616	1.44593	0.806297	0.035815
P25787	Proteasome subunit alpha type-2 OS=Homo sapiens OX=9606 GN=PSMA2 PE=1 SV=2	5	7	181	13.4518	13.5246	13.5557	13.503	13.508	13.5099	13.3348	13.2281	13.4882	13.5222	13.3576	0.0340211	0.398331	1.02386	0.39964
P07355	Annexin A2 OS=Homo sapiens OX=9606 GN=ANXA2 PE=1 SV=2	21	34	881	18.8482	18.8678	18.7832	18.7065	18.7419	18.9762	18.8751	18.8101	18.858	18.7439	18.8871	-0.114168	1.51442	0.923915	0.0305903
Q29RF7	Sister chromatid cohesion protein PDS5 homolog A OS=Homo sapiens OX=9606 GN=PDS5A PE=1 SV=1	3	5	58	11.0065	11.1912	11.2118	11.1862	11.307	10.9077	10.9071	10.8254	11.0988	11.235	10.8801	0.136144	0.695127	1.09896	0.201777
Q15637	Splicing factor 1 OS=Homo sapiens OX=9606 GN=SF1 PE=1 SV=4	7	9	185	11.9973	12.138	12.4425	12.1675	12.1848	12.1828	11.79	11.6064	12.0677	12.2649	11.8597	0.197271	0.66558	1.14653	0.215983
Q9H3N1	Thioredoxin-related transmembrane protein 1 OS=Homo sapiens OX=9606 GN=TMX1 PE=1 SV=1	4	5	97	10.8573	10.5394	11.0441	10.7185	10.875	10.8508	9.82521	9.69219	10.6984	10.8792	10.1227	0.180851	0.438293	1.13355	0.364508
Q02252	Methylmalonate-semialdehyde dehydrogenase [acylating], mitochondrial OS=Homo sapiens OX=9606 GN=ALDH6A1 PE=1 SV=2	2	3	29	13.5278	12.9964	12.0209	12.9719	12.6717	12.8241	13.8096	13.3013	13.2621	12.5548	13.3117	-0.707262	0.732168	0.612481	0.185281
Q16576	Histone-binding protein RBBP7 OS=Homo sapiens OX=9606 GN=RBBP7 PE=1 SV=1	5	12	217	12.7387	12.7057	12.7578	12.6838	12.5967	12.6762	12.5834	12.5998	12.7222	12.6794	12.6198	-0.0427831	0.270954	0.97078	0.535854
Q04837	Single-stranded DNA-binding protein, mitochondrial OS=Homo sapiens OX=9606 GN=SSBP1 PE=1 SV=1	5	7	165	12.6832	12.6319	12.7339	12.8669	12.8362	12.549	12.4317	12.591	12.6576	12.8123	12.5239	0.154739	1.16727	1.11322	0.0680352
P40763	Signal transducer and activator of transcription 3 OS=Homo sapiens OX=9606 GN=STAT3 PE=1 SV=2	8	9	205	13.7638	13.6309	13.6208	13.8972	13.7317	13.8084	14.3312	13.9514	13.6973	13.7499	14.0303	0.0525753	0.168532	1.03711	0.678373
Q12931	Heat shock protein 75 kDa, mitochondrial OS=Homo sapiens OX=9606 GN=TRAP1 PE=1 SV=3	6	13	196	13.2082	12.9633	13.3929	13.1976	13.2157	13.284	13.4486	13.1683	13.0857	13.2687	13.3003	0.182971	0.638937	1.13522	0.229648
P31930	Cytochrome b-c1 complex subunit 1, mitochondrial OS=Homo sapiens OX=9606 GN=UQCRC1 PE=1 SV=3	14	15	364	14.2541	14.2526	14.2583	14.0737	14.0902	14.2103	14.2002	14.2548	14.2534	14.1407	14.2218	-0.112632	0.627794	0.924899	0.235617
A0MZ66	Shootin-1 OS=Homo sapiens OX=9606 GN=SHTN1 PE=1 SV=4	7	9	108	11.152	11.2875	11.6283	11.424	11.4859	11.3453	10.8164	11.1762	11.2197	11.5127	11.1126	0.293	1.2905	1.22519	0.0512274
P06493	Cyclin-dependent kinase 1 OS=Homo sapiens OX=9606 GN=CDK1 PE=1 SV=3	2	7	138	10.112	10.1033	10.1965	10.0879	10.2548	9.75883	9.99667	9.57279	10.1077	10.1797	9.7761	0.0720464	0.472117	1.05121	0.337197
Q8IUR7	Armadillo repeat-containing protein 8 OS=Homo sapiens OX=9606 GN=ARMC8 PE=1 SV=2	2	7	72	8.6192	8.47952	8.4269	8.73222	8.32964	8.49993	7.02772	7.56926	8.54936	8.49625	7.69897	-0.0531101	0.114265	0.963856	0.76866
Q9UL25	Ras-related protein Rab-21 OS=Homo sapiens OX=9606 GN=RAB21 PE=1 SV=3	3	5	102	11.3426	11.516	11.3706	11.6452	11.659	11.9623	11.592	11.6948	11.4293	11.5583	11.7497	0.128999	0.379782	1.09353	0.417079
P34932	Heat shock 70 kDa protein 4 OS=Homo sapiens OX=9606 GN=HSPA4 PE=1 SV=4	19	27	720	15.0859	15.0891	15.2775	15.1268	15.1299	15.0688	15.0333	15.0873	15.0875	15.178	15.0631	0.0905196	0.596087	1.06475	0.253462
Q9BZM5	UL16-binding protein 2 OS=Homo sapiens OX=9606 GN=ULBP2 PE=1 SV=1	2	3	37	10.3004	10.0083	10.5512	10.4802	10.3544	10.3663	9.88307	9.92204	10.1543	10.4619	10.0571	0.307624	0.992582	1.23767	0.101723
P04406	Glyceraldehyde-3-phosphate dehydrogenase OS=Homo sapiens OX=9606 GN=GAPDH PE=1 SV=3	26	36	1155	19.4473	19.5723	19.4313	19.3857	19.5058	19.4712	19.3808	19.4	19.5098	19.4409	19.4174	-0.0689017	0.436283	0.953364	0.366199
D6R9Q3	Spermatogenesis-associated protein 24 OS=Homo sapiens OX=9606 GN=SPATA24 PE=1 SV=2	2	2	17	11.3739	10.8557	11.4448	11.5976	11.5024	11.3799	11.7401	11.1533	11.1148	11.5149	11.4245	0.400129	0.850048	1.31963	0.141238
Q16762	Thiosulfate sulfurtransferase OS=Homo sapiens OX=9606 GN=TST PE=1 SV=4	2	2	33	9.75346	9.90085	9.62984	8.59052	9.04099	9.98147	9.47896	9.92214	9.82715	9.08711	9.79419	-0.74004	0.807619	0.598723	0.155733
Q96C19	EF-hand domain-containing protein D2 OS=Homo sapiens OX=9606 GN=EFHD2 PE=1 SV=1	5	5	70	13.6546	13.6239	13.563	13.6966	13.5921	13.7324	13.7124	13.7377	13.6392	13.6172	13.7275	-0.0220137	0.149404	0.984857	0.708917
Q9NVP1	ATP-dependent RNA helicase DDX18 OS=Homo sapiens OX=9606 GN=DDX18 PE=1 SV=2	2	4	43	10.1168	9.74468	9.75794	10.2473	9.78788	9.43695	9.83772	9.18434	9.93073	9.93104	9.48634	0.000307242	0.000397236	1.00021	0.999086
P27449	V-type proton ATPase 16 kDa proteolipid subunit OS=Homo sapiens OX=9606 GN=ATP6V0C PE=1 SV=1	2	2	27	8.91559	9.12912	8.63752	8.36704	8.43013	7.9073	7.98352	8.79739	9.02236	8.47823	8.2294	-0.544126	1.58592	0.685807	0.0259466
Q9BR76	Coronin-1B OS=Homo sapiens OX=9606 GN=CORO1B PE=1 SV=1	7	8	157	12.8435	12.9485	12.7925	12.5766	12.7097	12.8465	12.7985	12.963	12.896	12.6929	12.8694	-0.203086	0.960161	0.868691	0.109607
P00568	Adenylate kinase isoenzyme 1 OS=Homo sapiens OX=9606 GN=AK1 PE=1 SV=3	5	8	234	11.9665	11.8535	11.6322	11.7748	11.7558	12.0444	11.7285	12.098	11.91	11.7209	11.957	-0.189005	1.11199	0.877211	0.0772705
Q16543	Hsp90 co-chaperone Cdc37 OS=Homo sapiens OX=9606 GN=CDC37 PE=1 SV=1	3	5	117	12.4181	12.359	12.7929	12.2551	12.4691	12.3227	12.0037	11.7375	12.3886	12.5057	12.0213	0.117149	0.218729	1.08459	0.604326
Q15417	Calponin-3 OS=Homo sapiens OX=9606 GN=CNN3 PE=1 SV=1	7	8	183	13.6721	13.6712	13.5475	13.5539	13.5612	13.7436	13.6512	13.6376	13.6716	13.5542	13.6775	-0.117439	3.73485	0.921823	0.000184141
P52565	Rho GDP-dissociation inhibitor 1 OS=Homo sapiens OX=9606 GN=ARHGDIA PE=1 SV=3	10	10	268	14.4411	14.4635	14.3882	14.3111	14.2821	14.511	14.3723	14.2847	14.4523	14.3271	14.3893	-0.125179	1.23907	0.91689	0.0576671
P51571	Translocon-associated protein subunit delta OS=Homo sapiens OX=9606 GN=SSR4 PE=1 SV=1	3	3	62	12.9691	12.9561	13.0154	13.1908	13.1156	12.9302	13.0551	13.1387	12.9626	13.1073	13.0414	0.144691	0.938704	1.10549	0.115159
Q16643	Drebrin OS=Homo sapiens OX=9606 GN=DBN1 PE=1 SV=4	3	4	76	10.673	10.7252	10.4404	10.5958	10.6415	10.8859	10.609	10.9907	10.6991	10.5593	10.8286	-0.139842	0.738668	0.907619	0.182529
O00267	Transcription elongation factor SPT5 OS=Homo sapiens OX=9606 GN=SUPT5H PE=1 SV=1	2	7	70	9.65068	9.18267	9.6787	9.15016	9.10588	9.1736	8.53226	8.54175	9.41668	9.31158	8.7492	-0.105095	0.127849	0.929743	0.74499
P08559	Pyruvate dehydrogenase E1 component subunit alpha, somatic form, mitochondrial OS=Homo sapiens OX=9606 GN=PDHA1 PE=1 SV=3	3	8	112	10.6815	10.7106	9.90202	10.0435	10.4929	10.4559	10.8359	10.2572	10.6961	10.1461	10.5164	-0.549947	1.014	0.683045	0.0968272
O14818	Proteasome subunit alpha type-7 OS=Homo sapiens OX=9606 GN=PSMA7 PE=1 SV=1	9	11	267	15.3137	15.2728	15.4052	15.334	15.339	15.3428	15.1651	15.1609	15.2933	15.3594	15.223	0.0661179	0.849719	1.0469	0.141345
Q13098	COP9 signalosome complex subunit 1 OS=Homo sapiens OX=9606 GN=GPS1 PE=1 SV=4	2	3	45	11.6251	11.4656	11.4198	11.7843	11.5109	11.7547	11.7892	11.7255	11.5454	11.5717	11.7564	0.0263316	0.0581828	1.01842	0.874615
P43490	Nicotinamide phosphoribosyltransferase OS=Homo sapiens OX=9606 GN=NAMPT PE=1 SV=1	12	13	262	13.0219	13.1837	13.3333	13.4272	13.4343	13.0544	13.175	13.1893	13.1028	13.3982	13.1396	0.295486	1.55847	1.2273	0.0276394
O95372	Acyl-protein thioesterase 2 OS=Homo sapiens OX=9606 GN=LYPLA2 PE=1 SV=1	2	4	65	10.2967	10.4379	9.98534	10.0148	10.3253	10.7207	10.3878	10.3704	10.3673	10.1085	10.493	-0.258818	0.738271	0.835772	0.182696
P30042	ES1 protein homolog, mitochondrial OS=Homo sapiens OX=9606 GN=C21orf33 PE=1 SV=3	3	5	107	11.8931	11.9486	11.8468	11.6801	11.8568	11.9733	11.8524	11.9324	11.9208	11.7945	11.9193	-0.126291	0.701757	0.916184	0.198721
P48444	Coatomer subunit delta OS=Homo sapiens OX=9606 GN=ARCN1 PE=1 SV=1	9	15	245	13.0823	13.1455	13.3713	13.1517	13.2985	13.1557	13.1023	13.0603	13.1139	13.2738	13.1061	0.159918	0.790193	1.11722	0.162109
O76094	Signal recognition particle subunit SRP72 OS=Homo sapiens OX=9606 GN=SRP72 PE=1 SV=3	5	7	107	12.3381	12.1566	12.2084	12.0862	12.2085	12.3694	12.3297	12.2561	12.2474	12.1677	12.3184	-0.0796461	0.375567	0.94629	0.421146
P61916	NPC intracellular cholesterol transporter 2 OS=Homo sapiens OX=9606 GN=NPC2 PE=1 SV=1	3	3	53	11.5321	11.4433	11.8042	11.5852	11.6373	11.6423	11.3662	11.3077	11.4877	11.6756	11.4387	0.187899	0.878523	1.1391	0.132275
O43615	Mitochondrial import inner membrane translocase subunit TIM44 OS=Homo sapiens OX=9606 GN=TIMM44 PE=1 SV=2	2	5	51	8.58727	8.87324	9.15225	8.77129	9.02464	8.57272	8.39386	8.63412	8.73026	8.98273	8.53357	0.252472	0.594454	1.19125	0.254417
Q9Y4W6	AFG3-like protein 2 OS=Homo sapiens OX=9606 GN=AFG3L2 PE=1 SV=2	2	7	83	9.34332	9.42786	9.46022	8.73064	9.0139	9.26262	8.34549	8.85418	9.38559	9.06825	8.82076	-0.317338	0.476883	0.802549	0.333516
P31942	Heterogeneous nuclear ribonucleoprotein H3 OS=Homo sapiens OX=9606 GN=HNRNPH3 PE=1 SV=2	3	4	100	12.4676	12.6141	12.6818	12.617	12.9643	12.5174	12.5316	12.6845	12.5408	12.7544	12.5778	0.213521	0.610861	1.15951	0.244985
P62277	40S ribosomal protein S13 OS=Homo sapiens OX=9606 GN=RPS13 PE=1 SV=2	3	7	132	13.4665	13.614	13.5214	13.7332	13.6868	13.4702	13.4662	13.4785	13.5403	13.6471	13.4716	0.106841	0.441553	1.07687	0.361782
Q9P258	Protein RCC2 OS=Homo sapiens OX=9606 GN=RCC2 PE=1 SV=2	7	10	157	12.5591	12.8107	12.7476	12.8587	12.9494	12.7876	12.7051	12.7491	12.6849	12.8519	12.7473	0.167017	0.58649	1.12273	0.259126
P46778	60S ribosomal protein L21 OS=Homo sapiens OX=9606 GN=RPL21 PE=1 SV=2	2	4	63	12.6663	12.7723	12.7403	12.8978	12.8573	12.7093	12.4741	12.7036	12.7193	12.8318	12.629	0.112506	0.659151	1.0811	0.219204
Q8N7H5	RNA polymerase II-associated factor 1 homolog OS=Homo sapiens OX=9606 GN=PAF1 PE=1 SV=2	4	4	58	10.6653	10.4967	10.813	10.6554	10.7825	10.6458	10.7281	10.6318	10.581	10.7503	10.6686	0.169333	0.819188	1.12454	0.151639
O00571	ATP-dependent RNA helicase DDX3X OS=Homo sapiens OX=9606 GN=DDX3X PE=1 SV=3	17	19	359	14.5806	14.5982	14.8958	14.7508	14.7233	14.5811	14.7834	14.6171	14.5894	14.79	14.6605	0.200555	1.20066	1.14914	0.0629994
P49411	Elongation factor Tu, mitochondrial OS=Homo sapiens OX=9606 GN=TUFM PE=1 SV=2	16	19	378	14.4509	14.3809	14.4774	14.4648	14.451	14.3732	14.3994	14.3437	14.4159	14.4644	14.3721	0.0484513	0.742724	1.03415	0.180832
Q8N543	Prolyl 3-hydroxylase OGFOD1 OS=Homo sapiens OX=9606 GN=OGFOD1 PE=1 SV=1	4	6	81	10.6401	11.268	11.3062	11.4905	11.6997	10.6416	11.0337	11.4842	10.954	11.4988	11.0532	0.544732	0.844241	1.45875	0.143139
A0A1W2PNV4	Uncharacterized protein OS=Homo sapiens OX=9606 PE=4 SV=1	2	7	126	11.1684	11.1969	11.4155	11.1877	11.214	11.1481	11.0879	11.1256	11.1826	11.2724	11.1205	0.0897784	0.389605	1.06421	0.407751
P55809	Succinyl-CoA:3-ketoacid coenzyme A transferase 1, mitochondrial OS=Homo sapiens OX=9606 GN=OXCT1 PE=1 SV=1	18	20	465	15.0574	15.2094	15.0326	14.9949	14.925	15.2114	14.9769	15.0385	15.1334	14.9842	15.0756	-0.149226	0.914271	0.901734	0.121823
P07814	Bifunctional glutamate/proline--tRNA ligase OS=Homo sapiens OX=9606 GN=EPRS PE=1 SV=5	22	32	484	13.8352	13.9639	13.8901	13.778	13.5933	13.573	13.8086	13.7766	13.8996	13.7538	13.7194	-0.145777	0.499553	0.903892	0.316554
P55795	Heterogeneous nuclear ribonucleoprotein H2 OS=Homo sapiens OX=9606 GN=HNRNPH2 PE=1 SV=1	3	13	303	11.9075	11.6926	11.4526	11.9957	11.4725	12.0863	12.0637	11.9472	11.8001	11.6402	12.0324	-0.15984	0.253508	0.895124	0.557817
P30048	Thioredoxin-dependent peroxide reductase, mitochondrial OS=Homo sapiens OX=9606 GN=PRDX3 PE=1 SV=3	11	12	317	14.8613	14.8321	14.688	14.8096	14.7857	14.866	14.7575	14.8157	14.8467	14.7611	14.813	-0.0856199	0.743977	0.94238	0.180311
Q9HAV7	GrpE protein homolog 1, mitochondrial OS=Homo sapiens OX=9606 GN=GRPEL1 PE=1 SV=2	2	4	59	10.2446	10.2804	10.5738	10.5859	10.6619	10.4148	10.2407	9.46619	10.2625	10.6072	10.0406	0.344688	2.54686	1.26988	0.00283886
P35637	RNA-binding protein FUS OS=Homo sapiens OX=9606 GN=FUS PE=1 SV=1	7	9	286	13.9348	14.0127	14.1718	14.2276	14.1455	14.1454	13.9288	14.0669	13.9737	14.1816	14.047	0.207872	1.78226	1.15498	0.0165096
P31944	Caspase-14 OS=Homo sapiens OX=9606 GN=CASP14 PE=1 SV=2	2	3	49	4.21704	4.83665	5.56208	5.83222	10.7096	4.84235	5.51213	5.50615	4.52685	7.36798	5.28688	2.84113	0.549759	7.16582	0.281994
Q07955	Serine/arginine-rich splicing factor 1 OS=Homo sapiens OX=9606 GN=SRSF1 PE=1 SV=2	8	11	198	14.1045	14.1116	14.216	14.2345	14.2164	14.1733	13.9622	14.0551	14.1081	14.2223	14.0636	0.114242	3.08438	1.08241	0.00082341
P68871	Hemoglobin subunit beta OS=Homo sapiens OX=9606 GN=HBB PE=1 SV=2	2	5	94	13.4526	13.3846	13.6668	13.6297	13.6414	13.6684	13.95	13.6113	13.4186	13.646	13.7432	0.227338	2.36354	1.17067	0.00432974
P06454	Prothymosin alpha OS=Homo sapiens OX=9606 GN=PTMA PE=1 SV=2	3	3	53	11.4856	11.5244	12.0528	11.8307	11.5563	11.8815	11.5961	11.5789	11.505	11.8133	11.6855	0.308267	0.708007	1.23822	0.195881
Q9P287	BRCA2 and CDKN1A-interacting protein OS=Homo sapiens OX=9606 GN=BCCIP PE=1 SV=1	2	2	33	8.33275	8.89702	9.39791	8.48128	9.32504	8.71151	7.39023	5.0271	8.61488	9.06808	7.04295	0.453194	0.428062	1.36907	0.373197
Q09028	Histone-binding protein RBBP4 OS=Homo sapiens OX=9606 GN=RBBP4 PE=1 SV=3	4	10	233	12.0039	12.0183	12.2677	11.8786	12.0099	11.9209	11.7236	11.8019	12.0111	12.0521	11.8155	0.0409757	0.0972225	1.02881	0.799425
P61513	60S ribosomal protein L37a OS=Homo sapiens OX=9606 GN=RPL37A PE=1 SV=2	2	2	27	9.93842	10.0627	9.3586	10.1572	10.281	9.55967	9.52006	9.10508	10.0005	9.93228	9.39494	-0.068257	0.0617139	0.95379	0.867533
O14579	Coatomer subunit epsilon OS=Homo sapiens OX=9606 GN=COPE PE=1 SV=3	4	7	166	12.7639	12.7105	13.1121	12.6993	12.8985	12.7069	12.6156	12.6767	12.7372	12.9033	12.6664	0.166127	0.44033	1.12204	0.362802
A0AVT1	Ubiquitin-like modifier-activating enzyme 6 OS=Homo sapiens OX=9606 GN=UBA6 PE=1 SV=1	9	13	211	12.1065	12.183	12.3366	11.9606	12.1951	11.9168	11.8175	12.0563	12.1447	12.1641	11.9302	0.0193574	0.0448694	1.01351	0.901842
Q4J6C6	Prolyl endopeptidase-like OS=Homo sapiens OX=9606 GN=PREPL PE=1 SV=1	2	2	26	10.3822	10.4306	10.3138	10.4888	10.4924	10.3707	10.2232	9.93816	10.4064	10.4317	10.1774	0.0252509	0.114698	1.01766	0.767896
P23396	40S ribosomal protein S3 OS=Homo sapiens OX=9606 GN=RPS3 PE=1 SV=2	11	18	324	15.6862	15.6528	15.7247	15.7201	15.7706	15.7123	15.4984	15.5027	15.6695	15.7385	15.5711	0.0689187	1.18411	1.04893	0.0654469
P83731	60S ribosomal protein L24 OS=Homo sapiens OX=9606 GN=RPL24 PE=1 SV=1	7	7	104	14.4039	14.4739	14.3545	14.5159	14.5423	14.3765	14.3705	14.2815	14.4389	14.4709	14.3428	0.032021	0.144919	1.02244	0.716276
P14324	Farnesyl pyrophosphate synthase OS=Homo sapiens OX=9606 GN=FDPS PE=1 SV=4	2	5	83	11.3101	11.1888	11.2907	10.8924	10.9266	11.2039	10.9871	10.9994	11.2495	11.0366	11.0635	-0.212876	0.521841	0.862816	0.300718
Q9UK76	Jupiter microtubule associated homolog 1 OS=Homo sapiens OX=9606 GN=JPT1 PE=1 SV=3	3	4	70	11.6994	11.5041	11.6798	11.2398	11.5605	11.1024	10.9689	11.3007	11.6017	11.4934	11.124	-0.108363	0.22304	0.92764	0.598356
Q14192	Four and a half LIM domains protein 2 OS=Homo sapiens OX=9606 GN=FHL2 PE=1 SV=3	4	4	43	10.3432	10.5557	10.5148	10.4859	10.9795	10.4213	10.2567	9.62948	10.4495	10.6601	10.1025	0.210591	0.385889	1.15716	0.411255
P22102	Trifunctional purine biosynthetic protein adenosine-3 OS=Homo sapiens OX=9606 GN=GART PE=1 SV=1	17	25	551	14.35	14.2947	14.5022	14.3654	14.346	14.3556	14.2066	14.2421	14.3224	14.4045	14.2681	0.0821614	0.514686	1.0586	0.305713
Q15785	Mitochondrial import receptor subunit TOM34 OS=Homo sapiens OX=9606 GN=TOMM34 PE=1 SV=2	4	5	94	11.2946	11.0982	11.629	11.4322	11.3812	11.3996	10.9719	11.0708	11.1964	11.4808	11.1474	0.284352	0.991655	1.21786	0.10194
P05455	Lupus La protein OS=Homo sapiens OX=9606 GN=SSB PE=1 SV=2	15	21	413	14.5712	14.5252	14.7077	14.6501	14.6082	14.6659	14.5502	14.6113	14.5482	14.6553	14.6091	0.107132	1.09976	1.07708	0.0794767
O95456	Proteasome assembly chaperone 1 OS=Homo sapiens OX=9606 GN=PSMG1 PE=1 SV=1	2	4	59	9.74898	9.32088	10.1934	9.77567	9.76949	9.62164	9.22855	9.38275	9.53493	9.91284	9.41098	0.37791	0.666838	1.29946	0.215358
Q15813	Tubulin-specific chaperone E OS=Homo sapiens OX=9606 GN=TBCE PE=1 SV=1	2	2	14	9.48916	9.35909	9.50669	9.5565	9.6283	9.49862	9.24867	8.92296	9.42413	9.56383	9.22342	0.139702	0.897646	1.10168	0.126577
Q9Y547	Intraflagellar transport protein 25 homolog OS=Homo sapiens OX=9606 GN=HSPB11 PE=1 SV=1	3	4	76	11.2049	11.1005	11.3572	10.9126	11.0931	11.0418	10.8483	10.8225	11.1527	11.1209	10.9042	-0.0317198	0.0630889	0.978253	0.864791
P20810	Calpastatin OS=Homo sapiens OX=9606 GN=CAST PE=1 SV=4	10	13	337	13.1898	13.397	13.3283	13.1619	13.218	13.4032	13.3726	13.4653	13.2934	13.2361	13.4137	-0.0572917	0.217603	0.961067	0.605894
Q92575	UBX domain-containing protein 4 OS=Homo sapiens OX=9606 GN=UBXN4 PE=1 SV=2	3	4	59	10.1733	10.1872	9.88248	10.0813	9.822	10.2225	10.3129	10.2008	10.1802	9.9286	10.2454	-0.251604	1.05112	0.839962	0.0888945
O60610	Protein diaphanous homolog 1 OS=Homo sapiens OX=9606 GN=DIAPH1 PE=1 SV=2	9	18	292	12.4458	12.5155	12.2651	12.3129	11.6583	12.1744	12.2115	11.7545	12.4807	12.0787	12.0468	-0.401911	0.624103	0.756855	0.237628
E9PBG7	Calcium/calmodulin-dependent protein kinase type II subunit delta OS=Homo sapiens OX=9606 GN=CAMK2D PE=1 SV=1	3	4	48	9.86212	10.2849	9.3616	9.95573	9.93084	10.067	10.2684	10.9559	10.0735	9.74939	10.4304	-0.324107	0.451663	0.798793	0.353458
P41252	Isoleucine--tRNA ligase, cytoplasmic OS=Homo sapiens OX=9606 GN=IARS PE=1 SV=2	7	8	118	11.7874	11.9607	12.181	11.9309	11.99	11.849	11.7226	11.9044	11.874	12.034	11.8253	0.15994	0.577321	1.11724	0.264654
P15311	Ezrin OS=Homo sapiens OX=9606 GN=EZR PE=1 SV=4	17	35	732	15.7345	15.846	15.884	15.8899	15.8726	15.7748	15.7505	15.8042	15.7902	15.8822	15.7765	0.0919558	0.932906	1.06581	0.116706
Q96B97	SH3 domain-containing kinase-binding protein 1 OS=Homo sapiens OX=9606 GN=SH3KBP1 PE=1 SV=2	6	11	159	10.2104	10.4134	11.2801	10.8796	11.0815	10.7477	10.2568	10.4197	10.3119	11.0804	10.4748	0.768494	1.7124	1.70349	0.0193908
P00505	Aspartate aminotransferase, mitochondrial OS=Homo sapiens OX=9606 GN=GOT2 PE=1 SV=3	16	20	506	16.1793	16.2587	16.2203	16.1619	16.141	16.2036	16.0922	16.1512	16.219	16.1744	16.149	-0.0446142	0.429693	0.969549	0.371798
P62888	60S ribosomal protein L30 OS=Homo sapiens OX=9606 GN=RPL30 PE=1 SV=2	5	6	185	14.0886	14.165	14.1765	14.183	14.2495	14.1124	13.9622	14.0397	14.1268	14.203	14.0381	0.0761449	0.786836	1.0542	0.163367
P09874	Poly [ADP-ribose] polymerase 1 OS=Homo sapiens OX=9606 GN=PARP1 PE=1 SV=4	24	32	547	14.2506	14.3223	14.1859	14.1722	14.216	14.3495	14.181	14.3618	14.2865	14.1914	14.2975	-0.0950944	1.24572	0.936211	0.0567914
P46379	Large proline-rich protein BAG6 OS=Homo sapiens OX=9606 GN=BAG6 PE=1 SV=2	4	7	76	11.478	11.3222	11.5099	11.6852	11.7487	11.4777	11.8297	11.6324	11.4001	11.6479	11.6466	0.247796	0.968567	1.18739	0.107506
P13987	CD59 glycoprotein OS=Homo sapiens OX=9606 GN=CD59 PE=1 SV=1	4	5	93	13.4463	13.4719	13.472	13.2023	13.2552	13.702	13.3971	13.5204	13.4591	13.3098	13.5398	-0.149277	0.589912	0.901702	0.257092
O95786	Probable ATP-dependent RNA helicase DDX58 OS=Homo sapiens OX=9606 GN=DDX58 PE=1 SV=2	4	13	142	9.92206	10.0918	10.6204	10.083	10.0584	9.51557	9.45998	9.73925	10.0069	10.2539	9.5716	0.247018	0.411554	1.18675	0.387656
P61106	Ras-related protein Rab-14 OS=Homo sapiens OX=9606 GN=RAB14 PE=1 SV=4	4	7	160	10.9191	10.8615	10.3335	10.6876	10.7668	11.1906	10.7246	10.899	10.8903	10.596	10.9381	-0.294325	0.725822	0.815454	0.188009
Q9H9A6	Leucine-rich repeat-containing protein 40 OS=Homo sapiens OX=9606 GN=LRRC40 PE=1 SV=1	2	5	44	10.3499	10.6053	10.4425	10.6641	10.7269	10.4918	11.0259	10.9463	10.4776	10.6112	10.8213	0.133559	0.367435	1.097	0.429106
O43852	Calumenin OS=Homo sapiens OX=9606 GN=CALU PE=1 SV=2	13	15	474	15.4345	15.5178	15.445	15.4354	15.3803	15.4867	15.4487	15.5002	15.4761	15.4202	15.4785	-0.0559163	0.582977	0.961983	0.26123
Q9H444	Charged multivesicular body protein 4b OS=Homo sapiens OX=9606 GN=CHMP4B PE=1 SV=1	4	4	110	11.3607	11.3124	11.4987	11.396	11.2836	11.586	11.3918	11.4467	11.3365	11.3928	11.4748	0.0562339	0.265272	1.03975	0.54291
Q16531	DNA damage-binding protein 1 OS=Homo sapiens OX=9606 GN=DDB1 PE=1 SV=1	18	21	356	14.2817	14.3498	14.236	14.155	14.3326	14.3527	14.3062	14.4403	14.3157	14.2412	14.3664	-0.0745455	0.431066	0.949641	0.370624
Q9UNZ2	NSFL1 cofactor p47 OS=Homo sapiens OX=9606 GN=NSFL1C PE=1 SV=2	5	7	130	11.7553	11.6512	11.8696	11.8035	11.8695	11.7044	11.8064	11.5447	11.7033	11.8476	11.6852	0.144302	1.23973	1.1052	0.0575797
P25705	ATP synthase subunit alpha, mitochondrial OS=Homo sapiens OX=9606 GN=ATP5F1A PE=1 SV=1	15	29	670	16.1668	16.2584	16.1485	16.082	16.1017	16.3268	16.1196	16.205	16.2126	16.1107	16.2171	-0.101882	1.01532	0.931817	0.0965346
Q9NQC3	Reticulon-4 OS=Homo sapiens OX=9606 GN=RTN4 PE=1 SV=2	5	7	226	13.1253	13.1897	13.3729	13.0782	13.079	13.0551	12.9197	13.0282	13.1575	13.1767	13.001	0.0191692	0.0500133	1.01338	0.891224
P61758	Prefoldin subunit 3 OS=Homo sapiens OX=9606 GN=VBP1 PE=1 SV=3	2	3	37	10.1207	10.1983	10.2753	10.2923	10.4073	10.385	10.1847	10.0766	10.1595	10.325	10.2155	0.1655	1.13949	1.12155	0.0725282
P20700	Lamin-B1 OS=Homo sapiens OX=9606 GN=LMNB1 PE=1 SV=2	7	12	217	12.0572	12.1248	11.3317	12.0892	11.6023	12.2485	12.2714	12.302	12.091	11.6744	12.274	-0.416625	0.614749	0.749175	0.242801
Q9BS26	Endoplasmic reticulum resident protein 44 OS=Homo sapiens OX=9606 GN=ERP44 PE=1 SV=1	8	12	223	12.5281	12.6036	12.6801	12.4266	12.4136	12.4727	12.4219	12.3354	12.5659	12.5068	12.41	-0.0590971	0.191042	0.959865	0.644108
O00151	PDZ and LIM domain protein 1 OS=Homo sapiens OX=9606 GN=PDLIM1 PE=1 SV=4	6	7	197	12.5931	12.8404	12.6543	12.7434	12.6239	12.776	12.8121	13.1165	12.7167	12.6739	12.9016	-0.0428662	0.151497	0.970724	0.705509
P05388	60S acidic ribosomal protein P0 OS=Homo sapiens OX=9606 GN=RPLP0 PE=1 SV=1	8	13	349	15.3361	15.4416	15.5497	15.3916	15.4695	15.4138	15.2847	15.3501	15.3889	15.4703	15.3495	0.08138	0.476232	1.05803	0.334016
P35908	Keratin, type II cytoskeletal 2 epidermal OS=Homo sapiens OX=9606 GN=KRT2 PE=1 SV=2	7	17	319	12.3533	11.7478	12.9829	12.8919	12.3781	12.1374	11.658	12.2563	12.0505	12.751	12.0172	0.700417	0.902618	1.62497	0.125136
P09651	Heterogeneous nuclear ribonucleoprotein A1 OS=Homo sapiens OX=9606 GN=HNRNPA1 PE=1 SV=5	14	23	523	15.4666	15.4268	15.7979	15.7276	15.6476	15.6524	15.5466	15.4448	15.4467	15.7244	15.5479	0.277712	1.76162	1.21227	0.0173132
Q9H6S3	Epidermal growth factor receptor kinase substrate 8-like protein 2 OS=Homo sapiens OX=9606 GN=EPS8L2 PE=1 SV=2	6	11	159	12.2635	12.2018	12.2285	12.1031	12.0183	12.2478	12.2174	12.2522	12.2326	12.1167	12.2391	-0.115961	0.597333	0.922767	0.252736
Q5T4S7	E3 ubiquitin-protein ligase UBR4 OS=Homo sapiens OX=9606 GN=UBR4 PE=1 SV=1	3	7	51	12.5312	12.4509	12.8195	12.7012	12.6925	12.5917	12.5779	12.6543	12.4911	12.7377	12.608	0.246648	1.56899	1.18645	0.0269783
Q14696	LRP chaperone MESD OS=Homo sapiens OX=9606 GN=MESD PE=1 SV=2	4	4	76	9.96122	10.1814	10.2809	10.1097	10.1594	9.73413	10.0464	9.8284	10.0713	10.1833	9.86963	0.112054	0.438397	1.08077	0.36442
P61604	10 kDa heat shock protein, mitochondrial OS=Homo sapiens OX=9606 GN=HSPE1 PE=1 SV=2	3	7	127	14.5421	14.4492	14.6719	14.9615	14.864	14.8569	14.4893	14.1963	14.4956	14.8325	14.5142	0.33685	1.21313	1.263	0.0612165
Q99798	Aconitate hydratase, mitochondrial OS=Homo sapiens OX=9606 GN=ACO2 PE=1 SV=2	19	26	565	14.3159	14.5121	13.8369	14.0192	14.1437	14.0966	14.8597	14.6049	14.414	13.9999	14.5204	-0.414085	1.25219	0.750495	0.0559512
P23526	Adenosylhomocysteinase OS=Homo sapiens OX=9606 GN=AHCY PE=1 SV=4	11	21	448	15.0851	15.2515	15.2522	15.2906	15.3316	15.2305	15.2819	15.3124	15.1683	15.2915	15.2749	0.12317	0.767105	1.08913	0.17096
Q9UN37	Vacuolar protein sorting-associated protein 4A OS=Homo sapiens OX=9606 GN=VPS4A PE=1 SV=1	2	7	95	10.9067	10.9825	10.9475	10.9245	10.7463	10.9526	10.6804	10.616	10.9446	10.8728	10.7497	-0.0718271	0.329152	0.951432	0.468649
Q05193	Dynamin-1 OS=Homo sapiens OX=9606 GN=DNM1 PE=1 SV=2	3	7	118	11.5002	11.3044	11.1602	11.3776	11.3088	11.4396	11.4888	11.4513	11.4023	11.2822	11.4599	-0.120127	0.448418	0.920107	0.356108
P08621	U1 small nuclear ribonucleoprotein 70 kDa OS=Homo sapiens OX=9606 GN=SNRNP70 PE=1 SV=2	5	7	114	12.2339	12.0873	12.5743	12.1184	12.147	12.1573	11.7232	11.8919	12.1606	12.2799	11.9241	0.119237	0.229501	1.08616	0.589521
D6R9P3	Heterogeneous nuclear ribonucleoprotein A/B OS=Homo sapiens OX=9606 GN=HNRNPAB PE=1 SV=1	6	8	176	12.9262	12.9046	13.0711	13.253	13.1715	13.1845	12.9569	12.9966	12.9154	13.1652	13.046	0.24986	1.4509	1.18909	0.0354079
P27695	DNA-(apurinic or apyrimidinic site) lyase OS=Homo sapiens OX=9606 GN=APEX1 PE=1 SV=2	11	15	346	14.6607	14.8207	14.7483	14.5131	14.6167	14.7509	14.826	14.7357	14.7407	14.6261	14.7708	-0.114669	0.444652	0.923594	0.35921
P11021	Endoplasmic reticulum chaperone BiP OS=Homo sapiens OX=9606 GN=HSPA5 PE=1 SV=2	25	37	982	17.4695	17.5378	17.712	17.6263	17.6347	17.5491	17.4208	17.5324	17.5036	17.6577	17.5008	0.154013	1.41819	1.11266	0.0381777
Q00610	Clathrin heavy chain 1 OS=Homo sapiens OX=9606 GN=CLTC PE=1 SV=5	58	68	1717	16.8521	16.8646	16.8111	16.7745	16.4727	16.6036	16.7496	16.7554	16.8584	16.6861	16.7029	-0.172237	0.520033	0.887465	0.301972
Q14165	Malectin OS=Homo sapiens OX=9606 GN=MLEC PE=1 SV=1	4	4	61	11.4409	11.4168	11.8757	11.3938	11.6571	11.337	11.3914	11.5122	11.4288	11.6422	11.4135	0.213363	0.492954	1.15939	0.3214
P31949	Protein S100-A11 OS=Homo sapiens OX=9606 GN=S100A11 PE=1 SV=2	2	5	100	11.8808	12.0018	11.9153	12	12.0059	11.865	11.9172	11.8568	11.9413	11.9737	11.8796	0.0324265	0.20766	1.02273	0.619926
P26038	Moesin OS=Homo sapiens OX=9606 GN=MSN PE=1 SV=3	17	44	871	16.2105	16.29	16.2322	16.131	16.1419	16.2481	16.198	16.2816	16.2502	16.1684	16.2426	-0.0818485	0.68541	0.944846	0.206343
P17980	26S proteasome regulatory subunit 6A OS=Homo sapiens OX=9606 GN=PSMC3 PE=1 SV=3	12	14	296	13.1229	13.2185	13.3003	13.2513	13.2672	13.2095	13.0006	13.1771	13.1707	13.2729	13.1291	0.102227	1.07349	1.07343	0.0844332
P49902	Cytosolic purine 5'-nucleotidase OS=Homo sapiens OX=9606 GN=NT5C2 PE=1 SV=1	2	4	44	9.80604	9.54693	10.0321	10.0578	9.90455	9.74599	9.8701	9.47111	9.67648	9.99814	9.69573	0.321653	1.17342	1.24976	0.0670778
P13498	Cytochrome b-245 light chain OS=Homo sapiens OX=9606 GN=CYBA PE=1 SV=3	2	3	29	8.05397	8.51177	8.64996	7.85526	8.14655	8.37252	6.96296	6.74034	8.28287	8.21726	7.3586	-0.0656131	0.0648758	0.955539	0.86124
O75844	CAAX prenyl protease 1 homolog OS=Homo sapiens OX=9606 GN=ZMPSTE24 PE=1 SV=2	3	3	50	9.9801	9.92218	10.0743	9.90507	10.1047	9.7366	9.65086	9.80433	9.95114	10.028	9.7306	0.0768671	0.373886	1.05473	0.42278
A0A0J9YXF2	Paraoxonase 2, isoform CRA_a OS=Homo sapiens OX=9606 GN=PON2 PE=1 SV=1	5	6	97	11.8347	11.8169	11.7783	11.424	11.5927	11.8589	11.5353	11.8744	11.8258	11.5983	11.7562	-0.227439	0.735124	0.85415	0.184024
P13645	Keratin, type I cytoskeletal 10 OS=Homo sapiens OX=9606 GN=KRT10 PE=1 SV=6	21	36	792	15.0864	14.7332	15.4915	15.3353	17.158	15.1325	14.6792	15.1512	14.9098	15.9949	14.9876	1.08518	0.600664	2.12163	0.250805
P46977	Dolichyl-diphosphooligosaccharide--protein glycosyltransferase subunit STT3A OS=Homo sapiens OX=9606 GN=STT3A PE=1 SV=2	2	5	57	9.19235	9.00473	9.29893	9.1308	9.07669	8.06628	9.05357	8.88489	9.09854	9.16881	8.66825	0.0702648	0.242514	1.04991	0.572118
P68036	Ubiquitin-conjugating enzyme E2 L3 OS=Homo sapiens OX=9606 GN=UBE2L3 PE=1 SV=1	3	4	117	11.7582	11.8876	11.9589	11.9343	11.9625	11.9838	11.7669	12.0204	11.8229	11.9519	11.9237	0.128988	1.09596	1.09353	0.080175
A0A140T9M0	HLA class I histocompatibility antigen, Cw-6 alpha chain OS=Homo sapiens OX=9606 GN=HLA-C PE=1 SV=1	4	13	344	11.6407	11.906	11.5311	11.5448	11.6863	11.5639	11.6424	11.5869	11.7734	11.5874	11.5977	-0.185981	0.672553	0.879051	0.212543
Q6P1J9	Parafibromin OS=Homo sapiens OX=9606 GN=CDC73 PE=1 SV=1	2	3	33	10.7256	10.7519	10.5092	10.8985	10.9477	11.0773	11.0253	10.8266	10.7388	10.7851	10.9764	0.0463576	0.0900539	1.03265	0.81273
O75822	Eukaryotic translation initiation factor 3 subunit J OS=Homo sapiens OX=9606 GN=EIF3J PE=1 SV=2	2	5	81	12.2444	12.3128	12.4601	12.5392	12.4275	12.3908	12.3054	11.9977	12.2786	12.4756	12.2313	0.19699	1.53978	1.1463	0.0288546
P33992	DNA replication licensing factor MCM5 OS=Homo sapiens OX=9606 GN=MCM5 PE=1 SV=5	14	20	386	14.0115	14.0846	13.8947	13.7797	13.9089	13.913	13.9657	14.1314	14.0481	13.8611	14.0033	-0.18698	1.28909	0.878442	0.0513933
P32970	CD70 antigen OS=Homo sapiens OX=9606 GN=CD70 PE=1 SV=2	5	5	118	13.233	13.3008	13.5508	13.1891	13.3609	13.116	13.1437	13.2429	13.2669	13.3669	13.1675	0.0999907	0.284958	1.07177	0.51885
P61764	Syntaxin-binding protein 1 OS=Homo sapiens OX=9606 GN=STXBP1 PE=1 SV=1	4	5	57	9.67146	9.64753	10.456	9.64224	9.84022	9.78105	9.09797	9.3852	9.6595	9.9795	9.42141	0.320007	0.412972	1.24834	0.386392
P62851	40S ribosomal protein S25 OS=Homo sapiens OX=9606 GN=RPS25 PE=1 SV=1	2	4	54	11.9603	11.885	11.7882	12.063	12.1216	11.7953	11.6415	11.8454	11.9227	11.9909	11.7608	0.0682643	0.187517	1.04845	0.649356
Q9C0I1	Myotubularin-related protein 12 OS=Homo sapiens OX=9606 GN=MTMR12 PE=1 SV=2	2	3	32	11.6942	11.787	12.1213	11.4769	11.8913	11.3736	11.5293	11.586	11.7406	11.8298	11.4963	0.0891967	0.130303	1.06378	0.740794
Q9HC38	Glyoxalase domain-containing protein 4 OS=Homo sapiens OX=9606 GN=GLOD4 PE=1 SV=1	3	5	77	11.0037	11.1411	10.9272	10.8821	10.9871	11.2648	10.9666	11.1368	11.0724	10.9321	11.1227	-0.140305	0.928286	0.907327	0.117954
P0DN76	Splicing factor U2AF 35 kDa subunit-like protein OS=Homo sapiens OX=9606 GN=U2AF1L5 PE=1 SV=1	4	7	113	11.7313	11.8526	12.0037	11.7645	11.8612	11.9788	11.9899	11.8224	11.792	11.8765	11.9304	0.0844852	0.335442	1.06031	0.461911
Q99733	Nucleosome assembly protein 1-like 4 OS=Homo sapiens OX=9606 GN=NAP1L4 PE=1 SV=1	4	7	147	11.6291	11.6959	11.4252	11.4174	11.7601	11.7396	11.6751	11.8344	11.6625	11.5342	11.7497	-0.128263	0.347091	0.914932	0.449685
O15533	Tapasin OS=Homo sapiens OX=9606 GN=TAPBP PE=1 SV=1	2	4	59	9.60012	9.54425	9.89134	9.63169	9.63328	9.49776	9.54798	9.29437	9.57219	9.71877	9.4467	0.14658	0.542967	1.10694	0.286439
Q687X5	Metalloreductase STEAP4 OS=Homo sapiens OX=9606 GN=STEAP4 PE=1 SV=1	3	3	47	10.8288	10.7297	10.8316	11.034	10.8448	10.7228	11.0933	11.2583	10.7793	10.9034	11.0248	0.124161	0.56781	1.08987	0.270514
P30622	CAP-Gly domain-containing linker protein 1 OS=Homo sapiens OX=9606 GN=CLIP1 PE=1 SV=2	9	15	217	12.0877	12.2062	12.1189	11.8804	11.8287	12.0901	12.075	12.0065	12.147	11.9427	12.0572	-0.204291	0.705917	0.867965	0.196826
P06748	Nucleophosmin OS=Homo sapiens OX=9606 GN=NPM1 PE=1 SV=2	7	13	370	15.262	15.2381	15.4597	15.5328	15.3018	15.424	15.3013	15.2179	15.25	15.4314	15.3144	0.181409	0.877274	1.13399	0.132656
P54578	Ubiquitin carboxyl-terminal hydrolase 14 OS=Homo sapiens OX=9606 GN=USP14 PE=1 SV=3	14	18	404	13.9425	14.136	14.1444	14.1356	14.1769	14.1129	13.9717	14.1249	14.0392	14.1523	14.0698	0.113072	0.650793	1.08153	0.223464
P60174	Triosephosphate isomerase OS=Homo sapiens OX=9606 GN=TPI1 PE=1 SV=3	18	22	731	17.6017	17.7199	17.7044	17.6779	17.7921	17.5943	17.6939	17.5484	17.6608	17.7248	17.6122	0.0640087	0.41768	1.04537	0.382226
Q8TCS8	Polyribonucleotide nucleotidyltransferase 1, mitochondrial OS=Homo sapiens OX=9606 GN=PNPT1 PE=1 SV=2	4	9	127	10.6286	10.7153	10.714	10.8607	10.8063	10.542	10.487	10.7159	10.6719	10.7936	10.5816	0.121696	0.813663	1.08801	0.153581
P43243	Matrin-3 OS=Homo sapiens OX=9606 GN=MATR3 PE=1 SV=2	12	16	351	13.225	13.238	13.0198	13.383	13.1824	13.2844	13.4001	13.4929	13.2315	13.1951	13.3925	-0.0364416	0.0938365	0.975057	0.805682
Q01105	Protein SET OS=Homo sapiens OX=9606 GN=SET PE=1 SV=3	9	10	272	15.28	15.3169	15.5608	15.3669	15.3824	15.5217	15.4018	15.3836	15.2984	15.4367	15.4357	0.138305	0.725376	1.10061	0.188202
P60981	Destrin OS=Homo sapiens OX=9606 GN=DSTN PE=1 SV=3	12	14	285	15.6459	15.6532	15.4595	15.5939	15.6382	15.6494	15.6985	15.6192	15.6496	15.5639	15.6557	-0.0856961	0.516078	0.94233	0.304734
Q99460	26S proteasome non-ATPase regulatory subunit 1 OS=Homo sapiens OX=9606 GN=PSMD1 PE=1 SV=2	12	18	306	13.0869	13.2164	13.2214	13.2544	13.2612	12.933	13.0283	13.1577	13.1516	13.2457	13.0397	0.0940113	0.792786	1.06733	0.161144
Q92973	Transportin-1 OS=Homo sapiens OX=9606 GN=TNPO1 PE=1 SV=2	15	19	336	14.5836	14.4985	14.8231	14.7783	14.7196	14.4812	14.7384	14.4369	14.541	14.7737	14.5522	0.232616	1.72626	1.17496	0.0187819
Q9Y305	Acyl-coenzyme A thioesterase 9, mitochondrial OS=Homo sapiens OX=9606 GN=ACOT9 PE=1 SV=2	5	6	116	11.335	11.6681	11.1955	11.2039	11.2509	11.4906	11.305	11.6002	11.5016	11.2168	11.4652	-0.284772	0.96221	0.820871	0.109091
Q9BQA1	Methylosome protein 50 OS=Homo sapiens OX=9606 GN=WDR77 PE=1 SV=1	3	4	56	9.88148	9.9558	10.0162	9.86048	9.9397	9.94721	9.59662	9.60567	9.91864	9.93878	9.7165	0.0201468	0.110954	1.01406	0.774543
O15371	Eukaryotic translation initiation factor 3 subunit D OS=Homo sapiens OX=9606 GN=EIF3D PE=1 SV=1	3	6	101	10.6805	10.803	10.8209	10.9066	10.8858	10.7693	10.5117	10.5212	10.7417	10.8711	10.6007	0.129368	0.974298	1.09381	0.106097
O15067	Phosphoribosylformylglycinamidine synthase OS=Homo sapiens OX=9606 GN=PFAS PE=1 SV=4	5	11	138	10.9886	11.1371	11.4932	10.9475	11.3483	11.0673	10.8628	10.9545	11.0629	11.263	10.9615	0.200139	0.370628	1.14881	0.425963
P40429	60S ribosomal protein L13a OS=Homo sapiens OX=9606 GN=RPL13A PE=1 SV=2	2	7	74	10.4191	10.3573	10.433	10.774	10.5252	10.489	10.2728	9.93198	10.3882	10.5774	10.2312	0.189179	0.599635	1.14011	0.2514
Q9Y3Z3	Deoxynucleoside triphosphate triphosphohydrolase SAMHD1 OS=Homo sapiens OX=9606 GN=SAMHD1 PE=1 SV=2	3	3	57	9.07389	9.71491	9.3909	8.66186	9.20874	8.85612	8.89392	9.26423	9.3944	9.08716	9.00476	-0.307236	0.330263	0.808189	0.467452
P27797	Calreticulin OS=Homo sapiens OX=9606 GN=CALR PE=1 SV=1	19	20	645	17.0158	17.1093	17.0623	16.9162	16.9353	17.0964	16.963	16.9848	17.0625	16.9712	17.0147	-0.0912854	0.559282	0.938686	0.275879
Q9GZP4	PITH domain-containing protein 1 OS=Homo sapiens OX=9606 GN=PITHD1 PE=1 SV=1	2	5	66	9.00056	9.27626	8.95311	9.32959	9.3289	8.75762	8.82501	8.2084	9.13841	9.20386	8.59701	0.0654538	0.121871	1.04641	0.755316
P13647	Keratin, type II cytoskeletal 5 OS=Homo sapiens OX=9606 GN=KRT5 PE=1 SV=3	3	15	227	9.45166	9.39401	9.7442	9.6462	11.5774	9.67591	9.05318	9.53385	9.42283	10.3226	9.42098	0.899777	0.458156	1.86578	0.348212
Q9BTT0	Acidic leucine-rich nuclear phosphoprotein 32 family member E OS=Homo sapiens OX=9606 GN=ANP32E PE=1 SV=1	2	5	174	11.9225	12.033	12.0133	11.7232	11.8144	11.9364	11.8085	11.838	11.9778	11.8503	11.861	-0.127456	0.444719	0.915444	0.359154
B1AK87	Capping protein (Actin filament) muscle Z-line, beta, isoform CRA_a OS=Homo sapiens OX=9606 GN=CAPZB PE=1 SV=1	9	11	224	14.2513	14.2836	14.3808	14.2642	14.3241	14.2757	14.1868	14.1513	14.2674	14.323	14.2046	0.0555881	0.515268	1.03928	0.305304
P61254	60S ribosomal protein L26 OS=Homo sapiens OX=9606 GN=RPL26 PE=1 SV=1	2	7	90	9.65894	9.81572	9.85718	9.74476	9.70791	9.6273	9.48662	9.06178	9.73733	9.76995	9.3919	0.0326211	0.143672	1.02287	0.718337
Q96A49	Synapse-associated protein 1 OS=Homo sapiens OX=9606 GN=SYAP1 PE=1 SV=1	3	3	79	10.5497	10.8507	11.0394	10.8133	10.7595	10.7573	10.6029	10.6781	10.7002	10.8707	10.6794	0.170521	0.445655	1.12546	0.358381
P28074	Proteasome subunit beta type-5 OS=Homo sapiens OX=9606 GN=PSMB5 PE=1 SV=3	6	6	124	13.2655	13.0911	13.2017	13.2654	13.2458	13.046	13.0054	13.0714	13.1783	13.2377	13.0409	0.0593651	0.341712	1.04201	0.45529
Q14157	Ubiquitin-associated protein 2-like OS=Homo sapiens OX=9606 GN=UBAP2L PE=1 SV=2	7	8	118	11.1305	11.2975	11.3917	11.2478	11.4148	11.3394	11.1565	11.3615	11.214	11.3514	11.2858	0.137434	0.636059	1.09995	0.231175
P12956	X-ray repair cross-complementing protein 6 OS=Homo sapiens OX=9606 GN=XRCC6 PE=1 SV=2	2	24	498	10.2236	10.094	10.9636	10.4729	10.3391	10.3484	11.4343	11.0375	10.1588	10.5919	10.9401	0.433095	0.741433	1.35013	0.18137
P55084	Trifunctional enzyme subunit beta, mitochondrial OS=Homo sapiens OX=9606 GN=HADHB PE=1 SV=3	20	23	418	15.3593	15.2963	15.3263	15.1076	15.1206	15.3297	15.2186	15.3955	15.3278	15.1848	15.3146	-0.14298	0.643848	0.905647	0.227066
P45877	Peptidyl-prolyl cis-trans isomerase C OS=Homo sapiens OX=9606 GN=PPIC PE=1 SV=1	2	3	34	7.59456	7.67314	7.20553	6.98752	7.37974	7.71606	7.45913	7.45069	7.63385	7.19093	7.54196	-0.442917	1.22696	0.735645	0.0592982
Q7L1Q6	Basic leucine zipper and W2 domain-containing protein 1 OS=Homo sapiens OX=9606 GN=BZW1 PE=1 SV=1	5	14	215	13.0121	12.8154	13.0458	13.0577	13.0654	12.936	12.9134	12.9135	12.9138	13.0563	12.921	0.142547	0.828276	1.10385	0.148499
O43847	Nardilysin OS=Homo sapiens OX=9606 GN=NRDC PE=1 SV=2	4	7	80	10.2472	10.2836	10.3301	10.3072	10.4098	10.2926	10.3539	10.2933	10.2654	10.349	10.3133	0.0836282	0.845314	1.05968	0.142786
P14625	Endoplasmin OS=Homo sapiens OX=9606 GN=HSP90B1 PE=1 SV=1	34	49	1071	16.9639	17.0137	16.9768	16.9207	16.8593	17.0017	16.9147	16.9735	16.9888	16.9189	16.9633	-0.0698385	0.622436	0.952745	0.238541
P04264	Keratin, type II cytoskeletal 1 OS=Homo sapiens OX=9606 GN=KRT1 PE=1 SV=6	18	35	618	15.3806	15.0464	15.7987	15.5832	17.3641	15.5448	15.278	15.6291	15.2135	16.2487	15.484	1.03517	0.595506	2.04936	0.253802
Q9NRV9	Heme-binding protein 1 OS=Homo sapiens OX=9606 GN=HEBP1 PE=1 SV=1	2	5	129	11.4739	11.3735	11.753	11.4254	11.5378	11.466	11.2022	11.3698	11.4237	11.5721	11.346	0.148383	0.474566	1.10833	0.3353
P08574	Cytochrome c1, heme protein, mitochondrial OS=Homo sapiens OX=9606 GN=CYC1 PE=1 SV=3	5	6	129	12.5886	12.4753	12.5084	12.3487	12.3121	12.5259	12.3413	12.4024	12.532	12.3897	12.4232	-0.142228	0.685055	0.906119	0.206512
P68371	Tubulin beta-4B chain OS=Homo sapiens OX=9606 GN=TUBB4B PE=1 SV=1	2	47	1417	14.3402	14.4209	14.4645	14.4756	14.3525	14.2856	14.3593	14.3717	14.3805	14.4308	14.3389	0.0502993	0.340428	1.03548	0.456638
P63208	S-phase kinase-associated protein 1 OS=Homo sapiens OX=9606 GN=SKP1 PE=1 SV=2	8	9	177	14.446	14.4981	14.2086	14.5528	14.4494	14.5084	14.6318	14.6232	14.472	14.4036	14.5878	-0.0684458	0.192173	0.953665	0.642431
Q13283	Ras GTPase-activating protein-binding protein 1 OS=Homo sapiens OX=9606 GN=G3BP1 PE=1 SV=1	11	12	293	14.196	14.3623	14.3746	14.3897	14.4053	14.2824	14.2557	14.4044	14.2791	14.3899	14.3142	0.110746	0.751753	1.07979	0.177112
O95232	Luc7-like protein 3 OS=Homo sapiens OX=9606 GN=LUC7L3 PE=1 SV=2	2	4	45	8.47109	8.50867	9.08977	8.84567	8.99855	8.91644	8.68337	8.38953	8.48988	8.978	8.66311	0.488118	1.87077	1.40261	0.0134658
Q9BXP5	Serrate RNA effector molecule homolog OS=Homo sapiens OX=9606 GN=SRRT PE=1 SV=1	7	12	146	12.1773	12.1571	12.3773	12.1604	12.3679	12.258	12.0879	12.23	12.1672	12.3019	12.192	0.134665	0.622988	1.09784	0.238239
Q15070	Mitochondrial inner membrane protein OXA1L OS=Homo sapiens OX=9606 GN=OXA1L PE=1 SV=3	2	2	25	10.3594	10.1436	10.4811	10.174	10.373	9.9048	10.042	10.1036	10.2515	10.3427	10.0168	0.0911616	0.24826	1.06523	0.564599
Q9Y2V2	Calcium-regulated heat-stable protein 1 OS=Homo sapiens OX=9606 GN=CARHSP1 PE=1 SV=2	2	3	73	12.3795	12.3963	12.2944	12.3865	12.0157	12.6185	12.4482	12.3597	12.3879	12.2322	12.4754	-0.155681	0.445013	0.897708	0.358911
P63220	40S ribosomal protein S21 OS=Homo sapiens OX=9606 GN=RPS21 PE=1 SV=1	2	3	36	11.5713	11.5694	11.6292	11.9216	11.9192	11.5229	11.5068	11.4352	11.5703	11.8233	11.4883	0.252983	0.863783	1.19167	0.136841
O75494	Serine/arginine-rich splicing factor 10 OS=Homo sapiens OX=9606 GN=SRSF10 PE=1 SV=1	3	5	80	12.7419	12.7857	12.7847	12.8323	12.8279	12.8056	12.7282	12.8352	12.7638	12.815	12.7896	0.0511405	0.857763	1.03608	0.138751
Q9BZX2	Uridine-cytidine kinase 2 OS=Homo sapiens OX=9606 GN=UCK2 PE=1 SV=1	2	2	27	12.1242	12.0675	12.0632	12.2427	12.0632	12.1714	12.5586	12.1717	12.0959	12.123	12.3006	0.0271746	0.121049	1.01901	0.756748
Q2TAM5	RELA protein OS=Homo sapiens OX=9606 GN=RELA PE=1 SV=1	2	4	57	9.8636	9.4934	8.89483	10.5796	10.5302	10.5377	10.8767	10.3083	9.6785	10.0015	10.5742	0.323041	0.16291	1.25096	0.687212
Q93034	Cullin-5 OS=Homo sapiens OX=9606 GN=CUL5 PE=1 SV=4	3	5	45	10.968	10.5615	10.5887	10.8541	10.7702	11.0187	11.3567	10.7723	10.7647	10.7377	11.0493	-0.0270529	0.0499522	0.981423	0.891349
O00233	26S proteasome non-ATPase regulatory subunit 9 OS=Homo sapiens OX=9606 GN=PSMD9 PE=1 SV=3	2	3	50	10.7508	10.6521	10.8299	10.8241	11.2472	10.9123	10.5958	10.2774	10.7015	10.9671	10.5952	0.265614	0.609684	1.20215	0.24565
P62333	26S proteasome regulatory subunit 10B OS=Homo sapiens OX=9606 GN=PSMC6 PE=1 SV=1	8	12	243	13.3982	13.3529	13.537	13.4425	13.4476	13.2918	13.4979	13.3415	13.3756	13.4757	13.3771	0.100146	0.988836	1.07188	0.102604
P11177	Pyruvate dehydrogenase E1 component subunit beta, mitochondrial OS=Homo sapiens OX=9606 GN=PDHB PE=1 SV=3	5	9	175	12.9329	12.8567	12.5399	12.9522	12.8378	12.9283	13.2323	12.9643	12.8948	12.7766	13.0417	-0.118179	0.286869	0.92135	0.516572
O60684	Importin subunit alpha-7 OS=Homo sapiens OX=9606 GN=KPNA6 PE=1 SV=1	3	11	166	11.6857	11.7341	12.143	11.6573	11.8179	11.4534	11.6609	11.6891	11.7099	11.8727	11.6011	0.162807	0.35225	1.11946	0.444375
P36957	Dihydrolipoyllysine-residue succinyltransferase component of 2-oxoglutarate dehydrogenase complex, mitochondrial OS=Homo sapiens OX=9606 GN=DLST PE=1 SV=4	7	9	154	13.0303	12.9178	12.8746	12.8348	12.8172	13.1097	12.8496	12.8139	12.974	12.8422	12.9244	-0.131828	1.16338	0.912674	0.0686475
O75915	PRA1 family protein 3 OS=Homo sapiens OX=9606 GN=ARL6IP5 PE=1 SV=1	2	3	31	12.0233	11.7747	11.5237	11.9833	12.0281	12.0856	12.7574	12.0792	11.899	11.845	12.3074	-0.0539756	0.082005	0.963278	0.827933
P07099	Epoxide hydrolase 1 OS=Homo sapiens OX=9606 GN=EPHX1 PE=1 SV=1	17	23	499	16.2609	16.3345	16.2696	16.116	16.1973	16.2559	16.1836	16.2568	16.2977	16.1943	16.2321	-0.10345	0.694978	0.930805	0.201847
P26006	Integrin alpha-3 OS=Homo sapiens OX=9606 GN=ITGA3 PE=1 SV=5	3	7	101	10.6903	10.798	10.4754	10.5791	10.7398	10.5521	11.127	11.3657	10.7441	10.5981	11.015	-0.146029	0.574916	0.903734	0.266124
P53041	Serine/threonine-protein phosphatase 5 OS=Homo sapiens OX=9606 GN=PPP5C PE=1 SV=1	2	5	63	9.67298	9.90795	10.1567	9.87204	10.3371	10.0621	9.35532	9.54357	9.79047	10.1219	9.65367	0.331468	0.7247	1.25829	0.188495
Q02750	Dual specificity mitogen-activated protein kinase kinase 1 OS=Homo sapiens OX=9606 GN=MAP2K1 PE=1 SV=2	3	10	200	11.8102	12.0289	11.7303	11.7759	11.877	12.014	11.979	12.131	11.9196	11.7944	12.0413	-0.125213	0.530608	0.916869	0.294708
P00558	Phosphoglycerate kinase 1 OS=Homo sapiens OX=9606 GN=PGK1 PE=1 SV=3	23	37	972	17.1478	17.1929	17.1122	17.1218	17.0967	17.2362	17.2039	17.1067	17.1703	17.1102	17.1823	-0.0601015	1.27868	0.959197	0.0526409
P19971	Thymidine phosphorylase OS=Homo sapiens OX=9606 GN=TYMP PE=1 SV=2	7	9	143	11.903	12.0265	11.9925	11.8662	11.9015	11.7358	11.7372	11.952	11.9647	11.9201	11.8083	-0.0446332	0.257644	0.969536	0.552531
P07237	Protein disulfide-isomerase OS=Homo sapiens OX=9606 GN=P4HB PE=1 SV=3	24	29	697	17.1463	17.2389	17.304	17.219	17.2439	17.2299	17.1489	17.2133	17.1926	17.2556	17.1974	0.0630395	0.559303	1.04466	0.275865
B3KWE1	Histidine--tRNA ligase, cytoplasmic OS=Homo sapiens OX=9606 GN=HARS PE=1 SV=1	4	10	172	10.7176	10.8842	11.227	10.7598	11.0086	10.8994	10.7998	10.8815	10.8009	10.9985	10.8603	0.197543	0.439088	1.14674	0.363841
O95470	Sphingosine-1-phosphate lyase 1 OS=Homo sapiens OX=9606 GN=SGPL1 PE=1 SV=3	2	7	73	9.6887	9.83573	9.79841	9.72918	9.73401	10.2327	9.86363	9.82168	9.76222	9.75387	9.97268	-0.00835085	0.0451612	0.994228	0.901237
Q9Y3E7	Charged multivesicular body protein 3 OS=Homo sapiens OX=9606 GN=CHMP3 PE=1 SV=3	2	3	41	9.84853	9.88385	10.063	9.85357	10.028	9.95152	9.096	9.54292	9.86619	9.98152	9.53014	0.115323	0.574612	1.08322	0.26631
O75821	Eukaryotic translation initiation factor 3 subunit G OS=Homo sapiens OX=9606 GN=EIF3G PE=1 SV=2	2	5	93	11.1784	11.0659	11.2612	11.0905	11.1742	11.1742	10.7826	10.9653	11.1222	11.1753	10.9741	0.0531497	0.27123	1.03753	0.535513
P40222	Alpha-taxilin OS=Homo sapiens OX=9606 GN=TXLNA PE=1 SV=3	4	5	69	11.1789	11.1391	11.4468	11.4699	11.3712	11.7706	11.0969	11.3469	11.159	11.4293	11.4048	0.270287	2.14088	1.20605	0.00722965
Q9UNE7	E3 ubiquitin-protein ligase CHIP OS=Homo sapiens OX=9606 GN=STUB1 PE=1 SV=2	3	6	100	9.34582	9.26896	9.03911	9.42612	9.14709	9.28953	9.09031	9.0357	9.30739	9.2041	9.13851	-0.103289	0.263999	0.930908	0.544504
P54920	Alpha-soluble NSF attachment protein OS=Homo sapiens OX=9606 GN=NAPA PE=1 SV=3	8	10	200	13.8259	13.6488	13.9614	14.1989	13.7906	14.703	14.1036	13.8232	13.7373	13.9836	14.2099	0.246296	0.627816	1.18616	0.235604
Q16666	Gamma-interferon-inducible protein 16 OS=Homo sapiens OX=9606 GN=IFI16 PE=1 SV=3	9	14	218	13.2275	13.3372	13.0618	13.0009	13.1128	12.9978	13.1658	13.3523	13.2824	13.0585	13.172	-0.223926	1.50416	0.856232	0.0313216
Q9BQ52	Zinc phosphodiesterase ELAC protein 2 OS=Homo sapiens OX=9606 GN=ELAC2 PE=1 SV=2	3	3	52	9.14698	8.80198	9.78472	9.3906	9.45264	9.49392	8.82151	9.34875	8.97448	9.54265	9.22139	0.568179	1.16472	1.48265	0.0684354
P37802	Transgelin-2 OS=Homo sapiens OX=9606 GN=TAGLN2 PE=1 SV=3	12	14	350	15.5659	15.6068	15.4211	15.5874	15.5651	15.7285	15.5919	15.6537	15.5863	15.5245	15.6581	-0.0618582	0.360504	0.958029	0.436009
P53007	Tricarboxylate transport protein, mitochondrial OS=Homo sapiens OX=9606 GN=SLC25A1 PE=1 SV=2	2	3	43	9.90641	10.0383	9.60983	9.85051	9.88376	9.85763	9.94855	9.9254	9.97236	9.78137	9.91053	-0.190994	0.667974	0.876002	0.214796
H0Y8C6	Importin-5 (Fragment) OS=Homo sapiens OX=9606 GN=IPO5 PE=1 SV=1	9	21	366	13.6233	13.8801	14.2905	13.6633	13.9289	13.4431	13.6087	13.7338	13.7517	13.9609	13.5952	0.20912	0.328126	1.15598	0.469758
P50570	Dynamin-2 OS=Homo sapiens OX=9606 GN=DNM2 PE=1 SV=2	8	14	198	12.1928	12.1681	11.9175	12.1529	12.3083	11.7658	11.8608	11.643	12.1805	12.1262	11.7565	-0.054245	0.132818	0.963098	0.736516
Q6UWP2	Dehydrogenase/reductase SDR family member 11 OS=Homo sapiens OX=9606 GN=DHRS11 PE=1 SV=1	2	2	19	9.624	9.38492	9.47388	9.95585	9.89862	9.01275	9.75627	9.18999	9.50446	9.77612	9.31967	0.271661	0.527774	1.2072	0.296638
P04843	Dolichyl-diphosphooligosaccharide--protein glycosyltransferase subunit 1 OS=Homo sapiens OX=9606 GN=RPN1 PE=1 SV=1	16	19	373	14.4865	14.4511	14.6799	14.4758	14.5148	14.4911	14.2863	14.4356	14.4688	14.5568	14.4043	0.0880504	0.442803	1.06293	0.360742
P28072	Proteasome subunit beta type-6 OS=Homo sapiens OX=9606 GN=PSMB6 PE=1 SV=4	5	6	116	12.3504	12.4563	12.5276	12.5314	12.6263	12.4412	12.5697	12.1738	12.4033	12.5618	12.3949	0.158439	1.15448	1.11608	0.0700683
Q8TAT6	Nuclear protein localization protein 4 homolog OS=Homo sapiens OX=9606 GN=NPLOC4 PE=1 SV=3	8	8	129	12.9153	12.8127	12.9021	12.9981	12.8407	12.9274	13.2497	12.9544	12.864	12.9136	13.0438	0.0496273	0.274305	1.035	0.531734
P36871	Phosphoglucomutase-1 OS=Homo sapiens OX=9606 GN=PGM1 PE=1 SV=3	18	24	469	14.541	14.674	14.61	14.5009	14.541	14.6346	14.6395	14.6848	14.6075	14.5506	14.653	-0.0568638	0.354293	0.961352	0.44229
P04746	Pancreatic alpha-amylase OS=Homo sapiens OX=9606 GN=AMY2A PE=1 SV=2	2	2	18	13.0142	12.8938	12.7012	13.1659	12.7379	13.1776	13.0135	13.4115	12.954	12.8683	13.2009	-0.085669	0.158604	0.942347	0.694058
O95861	3'(2'),5'-bisphosphate nucleotidase 1 OS=Homo sapiens OX=9606 GN=BPNT1 PE=1 SV=1	5	6	91	11.094	11.4982	11.3371	11.7204	11.5537	11.3808	11.2677	11.7464	11.2961	11.5371	11.465	0.240977	0.481194	1.18179	0.330222
P54727	UV excision repair protein RAD23 homolog B OS=Homo sapiens OX=9606 GN=RAD23B PE=1 SV=1	6	10	201	12.1979	12.3394	12.3967	12.3134	12.377	12.3996	12.2223	12.2488	12.2686	12.3624	12.2902	0.0937519	0.643547	1.06714	0.227223
P37108	Signal recognition particle 14 kDa protein OS=Homo sapiens OX=9606 GN=SRP14 PE=1 SV=2	3	4	114	11.6699	11.8306	11.6584	11.8574	11.9177	11.9328	11.8285	11.8619	11.7503	11.8112	11.8744	0.0608937	0.193643	1.04311	0.64026
P39748	Flap endonuclease 1 OS=Homo sapiens OX=9606 GN=FEN1 PE=1 SV=1	7	11	187	13.0298	12.8112	13.0202	12.8749	12.7421	12.9779	12.5605	12.5016	12.9205	12.879	12.68	-0.0414314	0.111293	0.97169	0.77394
P16930	Fumarylacetoacetase OS=Homo sapiens OX=9606 GN=FAH PE=1 SV=2	3	4	84	10.1973	10.3895	10.2464	9.91845	10.0706	10.0807	10.1367	10.5114	10.2934	10.0785	10.2429	-0.214898	0.644421	0.861607	0.226766
Q71UM5	40S ribosomal protein S27-like OS=Homo sapiens OX=9606 GN=RPS27L PE=1 SV=3	2	3	46	10.991	11.0915	11.1568	11.0642	11.2749	11.16	10.5904	10.9029	11.0413	11.1653	10.8844	0.124059	0.602292	1.0898	0.249867
P62847	40S ribosomal protein S24 OS=Homo sapiens OX=9606 GN=RPS24 PE=1 SV=1	3	4	82	12.7304	12.7483	12.6757	12.8948	13.0679	12.7578	12.6547	12.7286	12.7393	12.8795	12.7137	0.140112	0.387322	1.10199	0.4099
P52943	Cysteine-rich protein 2 OS=Homo sapiens OX=9606 GN=CRIP2 PE=1 SV=1	5	5	117	12.6962	12.7747	12.0833	12.177	12.2007	12.8212	12.8283	12.6945	12.7355	12.1537	12.7814	-0.581752	2.74974	0.668152	0.00177936
O95685	Protein phosphatase 1 regulatory subunit 3D OS=Homo sapiens OX=9606 GN=PPP1R3D PE=1 SV=1	2	3	24	11.8122	11.7683	11.698	11.9134	11.8972	11.8684	12.1351	11.8504	11.7902	11.8362	11.9513	0.0459596	0.18851	1.03237	0.647873
Q08AM6	Protein VAC14 homolog OS=Homo sapiens OX=9606 GN=VAC14 PE=1 SV=1	3	6	62	10.8722	11.0391	11.2177	10.9681	10.9751	10.8955	10.7894	10.8662	10.9557	11.0536	10.8504	0.097956	0.315676	1.07026	0.483419
P62424	60S ribosomal protein L7a OS=Homo sapiens OX=9606 GN=RPL7A PE=1 SV=2	10	13	247	14.6472	14.7548	14.6862	14.5803	14.6609	14.5469	14.4932	14.4964	14.701	14.6425	14.5121	-0.0585119	0.415748	0.960254	0.38393
Q13045	Protein flightless-1 homolog OS=Homo sapiens OX=9606 GN=FLII PE=1 SV=2	4	10	121	11.595	11.4512	12.1304	11.6795	11.8392	11.7367	11.7076	11.5486	11.5231	11.883	11.6643	0.359931	0.862297	1.28336	0.13731
Q9BWD1	Acetyl-CoA acetyltransferase, cytosolic OS=Homo sapiens OX=9606 GN=ACAT2 PE=1 SV=2	9	10	225	12.9601	12.9517	12.8545	12.7702	12.8738	12.7612	12.8099	12.8314	12.9559	12.8328	12.8008	-0.123055	1.23493	0.918241	0.0582194
P24666	Low molecular weight phosphotyrosine protein phosphatase OS=Homo sapiens OX=9606 GN=ACP1 PE=1 SV=3	2	4	66	10.057	10.1911	10.3345	10.3897	10.604	10.1843	9.90585	10.3845	10.1241	10.4428	10.1582	0.318697	1.13848	1.2472	0.0726972
P05023	Sodium/potassium-transporting ATPase subunit alpha-1 OS=Homo sapiens OX=9606 GN=ATP1A1 PE=1 SV=1	18	21	417	14.6481	14.6816	14.8282	14.7046	14.7099	14.672	14.7175	14.8151	14.6649	14.7476	14.7349	0.0827012	0.657161	1.059	0.220211
P61019	Ras-related protein Rab-2A OS=Homo sapiens OX=9606 GN=RAB2A PE=1 SV=1	4	6	91	11.9097	11.695	11.9354	11.9379	12.0015	12.0083	11.7213	11.6299	11.8023	11.9583	11.7865	0.15596	0.787912	1.11416	0.162963
P41223	Protein BUD31 homolog OS=Homo sapiens OX=9606 GN=BUD31 PE=1 SV=2	2	2	26	8.27732	8.49826	8.3341	8.823	8.66693	8.59966	8.1032	7.8187	8.38779	8.60801	8.17385	0.22022	0.445556	1.16491	0.358463
Q96AG4	Leucine-rich repeat-containing protein 59 OS=Homo sapiens OX=9606 GN=LRRC59 PE=1 SV=1	7	10	164	12.6609	12.6611	12.5543	12.6335	12.7534	12.4993	12.2796	12.4186	12.661	12.6471	12.3991	-0.0139303	0.0635157	0.990391	0.863941
P62913	60S ribosomal protein L11 OS=Homo sapiens OX=9606 GN=RPL11 PE=1 SV=2	2	4	67	13.6935	13.7339	13.683	13.8347	13.8993	13.5972	13.6934	13.772	13.7137	13.8057	13.6875	0.0919921	0.450993	1.06584	0.354003
Q9Y6G9	Cytoplasmic dynein 1 light intermediate chain 1 OS=Homo sapiens OX=9606 GN=DYNC1LI1 PE=1 SV=3	3	5	80	10.0518	10.5746	10.6291	10.0018	10.725	9.73953	9.86558	10.2426	10.3132	10.452	9.94924	0.138787	0.14297	1.10098	0.719499
Q00839	Heterogeneous nuclear ribonucleoprotein U OS=Homo sapiens OX=9606 GN=HNRNPU PE=1 SV=6	16	24	560	15.5603	15.653	15.6622	15.7144	15.6184	15.7608	15.6515	15.7113	15.6067	15.665	15.7079	0.0583353	0.48713	1.04126	0.325739
Q96GQ7	Probable ATP-dependent RNA helicase DDX27 OS=Homo sapiens OX=9606 GN=DDX27 PE=1 SV=2	2	4	49	8.87939	8.8553	9.21976	9.31436	8.9905	9.37628	8.85962	9.20431	8.86735	9.17487	9.14674	0.307528	1.04586	1.23758	0.0899785
P68431	Histone H3.1 OS=Homo sapiens OX=9606 GN=HIST1H3A PE=1 SV=2	2	7	105	10.1748	10.0405	8.57269	10.3466	8.476	10.4208	9.91003	10.1066	10.1076	9.13175	10.1458	-0.975863	0.518672	0.508436	0.30292
P51570	Galactokinase OS=Homo sapiens OX=9606 GN=GALK1 PE=1 SV=1	2	4	57	8.08594	8.59636	7.42993	7.35112	8.57313	8.03639	6.96458	7.22705	8.34115	7.78473	7.40934	-0.556426	0.418237	0.679985	0.381736
P27824	Calnexin OS=Homo sapiens OX=9606 GN=CANX PE=1 SV=2	15	19	483	16.4102	16.4269	16.7228	16.4526	16.5118	16.3631	16.5563	16.3965	16.4186	16.5624	16.4386	0.143821	0.571794	1.10483	0.268044
O00154	Cytosolic acyl coenzyme A thioester hydrolase OS=Homo sapiens OX=9606 GN=ACOT7 PE=1 SV=3	9	12	279	14.4677	14.5206	14.5577	14.6026	14.5196	14.5103	14.5088	14.4544	14.4942	14.56	14.4912	0.0658199	0.767119	1.04668	0.170955
P18754	Regulator of chromosome condensation OS=Homo sapiens OX=9606 GN=RCC1 PE=1 SV=1	4	5	95	9.80648	9.93812	10.135	10.2807	9.85678	9.96534	9.91188	9.48473	9.8723	10.0908	9.78732	0.218502	0.546755	1.16352	0.283952
O75533	Splicing factor 3B subunit 1 OS=Homo sapiens OX=9606 GN=SF3B1 PE=1 SV=3	8	11	185	11.5833	11.5462	11.7765	11.6165	11.715	11.1717	11.4941	11.6397	11.5647	11.7027	11.4352	0.137959	0.952539	1.10035	0.111548
Q12797	Aspartyl/asparaginyl beta-hydroxylase OS=Homo sapiens OX=9606 GN=ASPH PE=1 SV=3	4	8	114	13.2044	13.0185	13.0822	12.8907	12.7904	12.7943	13.0222	13.1679	13.1114	12.9211	12.9948	-0.190333	0.61881	0.876404	0.240542
P49585	Choline-phosphate cytidylyltransferase A OS=Homo sapiens OX=9606 GN=PCYT1A PE=1 SV=2	2	6	73	12.2634	12.4021	12.8223	12.5242	12.6241	12.2985	12.3602	12.5859	12.3327	12.6569	12.4149	0.324132	1.09741	1.25191	0.0799074
P05141	ADP/ATP translocase 2 OS=Homo sapiens OX=9606 GN=SLC25A5 PE=1 SV=7	4	13	254	12.8637	13.0469	12.5031	12.7196	12.6933	12.6889	12.6358	12.6295	12.9553	12.6387	12.6514	-0.316635	1.18378	0.802941	0.0654967
Q01650	Large neutral amino acids transporter small subunit 1 OS=Homo sapiens OX=9606 GN=SLC7A5 PE=1 SV=2	7	8	205	15.2055	15.1151	15.0221	14.7073	14.7422	14.7465	15.1265	14.8229	15.1603	14.8239	14.8986	-0.336411	1.06854	0.792009	0.0854014
Q13637	Ras-related protein Rab-32 OS=Homo sapiens OX=9606 GN=RAB32 PE=1 SV=3	5	7	96	12.0252	11.8172	11.9944	12.0821	12.0962	12.2766	12.0539	11.9064	11.9212	12.0576	12.079	0.136357	0.661495	1.09913	0.218025
Q9UGI8	Testin OS=Homo sapiens OX=9606 GN=TES PE=1 SV=1	4	6	72	10.9235	10.617	11.1206	10.7176	10.9297	10.9285	10.41	10.3314	10.7703	10.9226	10.5566	0.152369	0.320082	1.11139	0.47854
A0A1B0GTU4	Paxillin OS=Homo sapiens OX=9606 GN=PXN PE=1 SV=1	2	8	94	10.27	10.1919	10.429	10.3703	10.3159	10.4139	9.92027	10.0228	10.2309	10.3717	10.119	0.140804	1.15014	1.10252	0.0707716
Q02543	60S ribosomal protein L18a OS=Homo sapiens OX=9606 GN=RPL18A PE=1 SV=2	4	5	72	13.9534	13.9325	13.8868	14.0518	14.0692	14.0112	13.8107	13.6885	13.943	14.0026	13.8368	0.0596155	0.312363	1.04219	0.487121
Q99426	Tubulin-folding cofactor B OS=Homo sapiens OX=9606 GN=TBCB PE=1 SV=2	3	3	58	11.9571	11.8855	11.9791	12.0178	11.9822	12.0557	12.1265	11.9702	11.9213	11.993	12.0508	0.071699	0.979945	1.05095	0.104726
Q9UHV9	Prefoldin subunit 2 OS=Homo sapiens OX=9606 GN=PFDN2 PE=1 SV=1	3	3	45	10.6184	10.7649	11.0304	10.7979	10.8589	10.9061	10.6845	10.7146	10.6917	10.8958	10.7684	0.204087	0.831092	1.15196	0.147539
P04792	Heat shock protein beta-1 OS=Homo sapiens OX=9606 GN=HSPB1 PE=1 SV=2	9	14	264	14.5747	14.6867	14.5968	14.6835	14.6353	14.638	14.5756	14.4096	14.6307	14.6386	14.5411	0.00785208	0.0499981	1.00546	0.891255
O94973	AP-2 complex subunit alpha-2 OS=Homo sapiens OX=9606 GN=AP2A2 PE=1 SV=2	5	15	307	10.2374	10.4735	9.99399	10.3123	10.2823	10.544	10.4246	10.5458	10.3555	10.1962	10.5048	-0.159285	0.412126	0.895469	0.387145
Q9Y5M8	Signal recognition particle receptor subunit beta OS=Homo sapiens OX=9606 GN=SRPRB PE=1 SV=3	4	7	120	11.5657	11.108	11.991	11.3451	11.5227	11.2058	11.2332	11.4253	11.3369	11.6196	11.2881	0.282714	0.379172	1.21648	0.417665
Q04917	14-3-3 protein eta OS=Homo sapiens OX=9606 GN=YWHAH PE=1 SV=4	7	15	293	13.3335	13.2906	13.5372	13.3981	13.3182	13.2797	13.2718	13.2684	13.312	13.4178	13.2733	0.105768	0.526223	1.07607	0.297699
P19823	Inter-alpha-trypsin inhibitor heavy chain H2 OS=Homo sapiens OX=9606 GN=ITIH2 PE=1 SV=2	4	5	108	13.611	13.1631	12.8697	13.6797	13.2339	13.3831	14.3513	13.738	13.3871	13.2611	13.8241	-0.125983	0.131061	0.916379	0.739501
P38919	Eukaryotic initiation factor 4A-III OS=Homo sapiens OX=9606 GN=EIF4A3 PE=1 SV=4	10	16	377	13.2285	13.1703	13.2554	13.4395	13.3766	13.2915	13.1568	13.2794	13.1994	13.3572	13.2426	0.157778	0.922173	1.11557	0.119626
Q96DG6	Carboxymethylenebutenolidase homolog OS=Homo sapiens OX=9606 GN=CMBL PE=1 SV=1	4	5	75	10.6152	10.991	10.5624	10.4809	10.6911	10.6988	10.558	10.7428	10.8031	10.5781	10.6665	-0.224993	0.591417	0.855599	0.256202
O43598	2'-deoxynucleoside 5'-phosphate N-hydrolase 1 OS=Homo sapiens OX=9606 GN=DNPH1 PE=1 SV=1	2	3	44	9.97309	9.78457	7.90582	9.52283	8.63246	10.4938	9.97573	8.2048	9.87883	8.68704	9.55812	-1.19179	0.839523	0.437759	0.144703
A0A0A0MSZ4	NADPH:adrenodoxin oxidoreductase, mitochondrial OS=Homo sapiens OX=9606 GN=FDXR PE=1 SV=1	2	6	47	11.3213	11.0355	11.0467	11.2755	11.1789	11.3174	11.295	11.2853	11.1784	11.167	11.2992	-0.0113967	0.0274348	0.992132	0.938783
Q9NR50	Translation initiation factor eIF-2B subunit gamma OS=Homo sapiens OX=9606 GN=EIF2B3 PE=1 SV=1	3	4	55	9.92231	9.80298	9.84236	9.79909	9.99649	9.85744	9.54725	9.60698	9.86265	9.87931	9.67056	0.0166696	0.0636393	1.01162	0.863695
P40937	Replication factor C subunit 5 OS=Homo sapiens OX=9606 GN=RFC5 PE=1 SV=1	2	5	46	9.7881	9.63228	9.98749	9.61115	10.0665	9.72086	9.72643	9.60978	9.71019	9.88837	9.68569	0.178176	0.378355	1.13145	0.418451
P09622	Dihydrolipoyl dehydrogenase, mitochondrial OS=Homo sapiens OX=9606 GN=DLD PE=1 SV=2	8	13	243	13.995	14.1749	13.9897	14.0162	14.06	14.2189	14.0751	14.1576	14.085	14.022	14.1505	-0.0630234	0.3503	0.957256	0.446376
P42892	Endothelin-converting enzyme 1 OS=Homo sapiens OX=9606 GN=ECE1 PE=1 SV=2	2	5	51	10.3029	10.3023	9.97717	9.46953	9.64648	9.40277	9.63883	9.44127	10.3026	9.69773	9.49429	-0.604882	1.29	0.657525	0.0512862
P53004	Biliverdin reductase A OS=Homo sapiens OX=9606 GN=BLVRA PE=1 SV=2	7	10	175	13.5417	13.4259	13.5174	13.3862	13.3598	13.6039	13.5472	13.4515	13.4838	13.4211	13.5342	-0.062651	0.326286	0.957503	0.471752
O75400	Pre-mRNA-processing factor 40 homolog A OS=Homo sapiens OX=9606 GN=PRPF40A PE=1 SV=2	2	6	65	11.0633	11.2394	11.5951	11.1448	11.3622	11.0114	11.2963	11.4649	11.1514	11.3674	11.2575	0.215999	0.499246	1.16151	0.316778
P49736	DNA replication licensing factor MCM2 OS=Homo sapiens OX=9606 GN=MCM2 PE=1 SV=4	13	18	339	15.3771	14.8452	14.5999	15.015	14.7674	14.8125	15.5765	15.2906	15.1111	14.7941	15.2265	-0.317044	0.526628	0.802713	0.297421
P62873	Guanine nucleotide-binding protein G(I)/G(S)/G(T) subunit beta-1 OS=Homo sapiens OX=9606 GN=GNB1 PE=1 SV=3	4	9	267	12.5059	12.6482	12.5222	12.3312	12.3878	12.5437	12.4561	12.4649	12.5771	12.4137	12.4882	-0.163353	0.77418	0.892947	0.168198
E9PAV3	Nascent polypeptide-associated complex subunit alpha, muscle-specific form OS=Homo sapiens OX=9606 GN=NACA PE=1 SV=1	6	8	190	15.2618	15.1295	15.5614	15.3052	15.338	15.4016	15.3162	15.0725	15.1957	15.4015	15.2634	0.205888	0.766176	1.1534	0.171326
P35232	Prohibitin OS=Homo sapiens OX=9606 GN=PHB PE=1 SV=1	11	15	334	14.0006	14.1124	14.1079	14.0424	14.0485	13.9454	13.8674	14.0057	14.0565	14.0663	13.9395	0.00979122	0.0674177	1.00681	0.856214
P11586	C-1-tetrahydrofolate synthase, cytoplasmic OS=Homo sapiens OX=9606 GN=MTHFD1 PE=1 SV=3	27	34	671	15.8425	15.9192	15.7762	15.8203	15.8198	15.8091	15.7426	15.915	15.8809	15.8054	15.8222	-0.0754813	0.94021	0.949025	0.11476
P48163	NADP-dependent malic enzyme OS=Homo sapiens OX=9606 GN=ME1 PE=1 SV=1	6	9	154	11.79	11.9404	11.8379	11.6969	12.0216	11.4627	11.8127	11.7994	11.8652	11.8522	11.6916	-0.0130374	0.0322423	0.991004	0.928448
P01024	Complement C3 OS=Homo sapiens OX=9606 GN=C3 PE=1 SV=2	5	11	184	12.681	12.4071	12.0368	12.716	12.3966	12.5358	13.3017	12.6845	12.544	12.3832	12.8407	-0.160869	0.223859	0.894486	0.597229
P04083	Annexin A1 OS=Homo sapiens OX=9606 GN=ANXA1 PE=1 SV=2	16	21	597	16.2354	16.2859	16.3207	16.2563	16.2359	16.3096	16.15	16.072	16.2606	16.271	16.1772	0.0103483	0.0953686	1.0072	0.802844
Q9UQ80	Proliferation-associated protein 2G4 OS=Homo sapiens OX=9606 GN=PA2G4 PE=1 SV=3	14	17	329	14.9086	14.9666	15.2106	15.0764	15.1117	14.9956	14.869	15.0943	14.9376	15.1329	14.9863	0.195304	1.39609	1.14497	0.0401706
Q9UFH2	Dynein heavy chain 17, axonemal OS=Homo sapiens OX=9606 GN=DNAH17 PE=1 SV=2	2	6	52	13.4267	13.3014	12.9844	13.2418	12.8133	13.0068	13.8765	13.2004	13.3641	13.0132	13.3612	-0.350891	0.895957	0.7841	0.12707
O60925	Prefoldin subunit 1 OS=Homo sapiens OX=9606 GN=PFDN1 PE=1 SV=2	2	3	23	10.5409	10.5051	10.74	10.7962	10.5067	10.6718	10.4247	10.5963	10.523	10.681	10.5643	0.157983	0.57877	1.11573	0.263773
Q96G03	Phosphoglucomutase-2 OS=Homo sapiens OX=9606 GN=PGM2 PE=1 SV=4	3	5	67	10.4505	10.4293	10.4957	10.2732	10.36	10.355	10.3552	10.3665	10.4399	10.3763	10.3589	-0.063591	0.297757	0.956879	0.503782
Q15121	Astrocytic phosphoprotein PEA-15 OS=Homo sapiens OX=9606 GN=PEA15 PE=1 SV=2	2	4	109	10.9782	11.1369	11.0051	11.3832	11.3516	11.4285	10.9824	11.0599	11.0575	11.2466	11.1569	0.189082	0.468237	1.14004	0.340223
P46109	Crk-like protein OS=Homo sapiens OX=9606 GN=CRKL PE=1 SV=1	3	4	70	10.8115	10.8638	11.2391	10.8736	10.8472	10.8988	10.7247	10.6694	10.8376	10.9866	10.7643	0.14897	0.364859	1.10878	0.431659
P09913	Interferon-induced protein with tetratricopeptide repeats 2 OS=Homo sapiens OX=9606 GN=IFIT2 PE=1 SV=1	2	7	114	10.296	10.2228	10.5167	10.4168	10.4299	10.3605	10.1667	10.2502	10.2594	10.4545	10.2591	0.195073	1.55217	1.14478	0.0280431
P30084	Enoyl-CoA hydratase, mitochondrial OS=Homo sapiens OX=9606 GN=ECHS1 PE=1 SV=4	7	8	247	13.5372	13.736	13.555	13.4702	13.5917	13.4956	13.564	13.6996	13.6366	13.539	13.5864	-0.0976199	0.461407	0.934574	0.345615
Q9NV70	Exocyst complex component 1 OS=Homo sapiens OX=9606 GN=EXOC1 PE=1 SV=4	2	6	52	9.186	8.76382	8.58642	9.22458	9.25058	8.84365	9.90303	9.64728	8.97491	9.02052	9.46465	0.045619	0.0476143	1.03213	0.89616
P26373	60S ribosomal protein L13 OS=Homo sapiens OX=9606 GN=RPL13 PE=1 SV=4	7	8	120	14.4908	14.4792	14.6487	14.4846	14.4735	14.5079	14.3968	14.3302	14.485	14.5356	14.4116	0.0505656	0.26781	1.03567	0.539747
P35052	Glypican-1 OS=Homo sapiens OX=9606 GN=GPC1 PE=1 SV=2	3	4	64	9.9794	10.1068	9.43254	9.33545	9.41737	10.0254	10.0253	9.87334	10.0431	9.39512	9.97467	-0.647995	2.74055	0.638167	0.00181739
Q13596	Sorting nexin-1 OS=Homo sapiens OX=9606 GN=SNX1 PE=1 SV=3	5	7	111	11.77	11.9263	11.8643	11.7521	11.9867	11.564	11.6688	11.8956	11.8481	11.8677	11.7095	0.019536	0.0633081	1.01363	0.864354
P04040	Catalase OS=Homo sapiens OX=9606 GN=CAT PE=1 SV=3	3	5	83	10.1134	10.4713	9.52706	9.41275	10.0396	9.97014	9.99539	10.1669	10.2924	9.65982	10.0441	-0.632565	0.955019	0.645029	0.110913
O43809	Cleavage and polyadenylation specificity factor subunit 5 OS=Homo sapiens OX=9606 GN=NUDT21 PE=1 SV=1	2	4	67	10.0584	10.3022	10.6742	10.4041	10.042	10.403	9.7419	9.61169	10.1803	10.3734	9.91888	0.193152	0.299969	1.14326	0.501223
P22695	Cytochrome b-c1 complex subunit 2, mitochondrial OS=Homo sapiens OX=9606 GN=UQCRC2 PE=1 SV=3	12	13	373	13.9804	13.9674	14.0261	13.8195	13.75	14.2019	13.9758	13.9314	13.9739	13.8652	14.0364	-0.108685	0.414398	0.927433	0.385125
Q9HDC9	Adipocyte plasma membrane-associated protein OS=Homo sapiens OX=9606 GN=APMAP PE=1 SV=2	5	8	132	12.7537	12.954	12.5614	12.564	12.7635	12.7516	12.8365	12.9321	12.8539	12.6296	12.8401	-0.224243	0.840528	0.856044	0.144368
O75663	TIP41-like protein OS=Homo sapiens OX=9606 GN=TIPRL PE=1 SV=2	2	2	18	8.94801	8.78999	9.00423	9.04953	8.87983	9.12525	9.1125	8.92428	8.869	8.97786	9.05401	0.108864	0.516542	1.07838	0.304409
O00299	Chloride intracellular channel protein 1 OS=Homo sapiens OX=9606 GN=CLIC1 PE=1 SV=4	12	14	350	15.5805	15.5496	15.7206	15.526	15.558	15.5554	15.4951	15.472	15.5651	15.6015	15.5075	0.0364774	0.171146	1.02561	0.674301
P05362	Intercellular adhesion molecule 1 OS=Homo sapiens OX=9606 GN=ICAM1 PE=1 SV=2	2	3	77	11.2877	10.989	11.0478	11.0481	11.3579	10.6035	10.6912	10.9502	11.1384	11.1513	10.7483	0.0128999	0.0243473	1.00898	0.945481
P11310	Medium-chain specific acyl-CoA dehydrogenase, mitochondrial OS=Homo sapiens OX=9606 GN=ACADM PE=1 SV=1	4	5	73	10.8836	11.3013	10.5109	11.1346	10.9359	11.4874	11.1323	11.1839	11.0924	10.8604	11.2679	-0.231997	0.324436	0.851455	0.473766
O75390	Citrate synthase, mitochondrial OS=Homo sapiens OX=9606 GN=CS PE=1 SV=2	12	17	315	14.9181	15.1023	15.0054	15.0024	15.0461	14.9684	14.8273	14.9816	15.0102	15.0179	14.9258	0.00772429	0.0360863	1.00537	0.920267
Q71DI3	Histone H3.2 OS=Homo sapiens OX=9606 GN=HIST2H3A PE=1 SV=3	2	7	151	10.0814	10.2885	8.5101	11.0246	7.95317	11.0476	10.4915	10.2848	10.185	9.16263	10.6079	-1.02233	0.333239	0.49232	0.464259
Q10471	Polypeptide N-acetylgalactosaminyltransferase 2 OS=Homo sapiens OX=9606 GN=GALNT2 PE=1 SV=1	2	5	53	8.91729	8.89671	9.18094	8.97123	8.92589	9.10465	8.94074	9.35201	8.907	9.02602	9.13247	0.119026	0.48624	1.086	0.326408
O95336	6-phosphogluconolactonase OS=Homo sapiens OX=9606 GN=PGLS PE=1 SV=2	9	9	162	13.8891	13.7078	13.6697	14.0501	13.8151	13.9594	14.4119	13.9492	13.7985	13.845	14.1068	0.0465064	0.103498	1.03276	0.787955
P05067	Amyloid-beta A4 protein OS=Homo sapiens OX=9606 GN=APP PE=1 SV=3	2	2	15	11.1374	11.1838	11.1669	11.004	11.1953	10.794	11.0384	10.7927	11.1606	11.1221	10.875	-0.0385342	0.181363	0.973644	0.658623
A0FGR8	Extended synaptotagmin-2 OS=Homo sapiens OX=9606 GN=ESYT2 PE=1 SV=1	8	11	199	12.5221	12.4643	12.5898	12.377	12.3127	12.4554	12.448	12.3189	12.4932	12.4265	12.4074	-0.0667143	0.230856	0.95481	0.587684
P53621	Coatomer subunit alpha OS=Homo sapiens OX=9606 GN=COPA PE=1 SV=2	20	32	533	14.6898	14.6357	14.8053	14.6444	14.6723	14.6495	14.5819	14.6458	14.6628	14.7073	14.6257	0.0445574	0.255941	1.03137	0.554701
P0DP23	Calmodulin-1 OS=Homo sapiens OX=9606 GN=CALM1 PE=1 SV=1	8	10	262	14.7338	14.6363	14.5583	14.9504	14.7046	14.924	14.8175	14.7415	14.6851	14.7378	14.8277	0.0526873	0.123854	1.0372	0.751875
Q9UL46	Proteasome activator complex subunit 2 OS=Homo sapiens OX=9606 GN=PSME2 PE=1 SV=4	12	12	310	15.005	15.0079	14.9777	15.034	14.9704	14.9941	14.9467	14.9014	15.0064	14.994	14.9474	-0.0123933	0.176571	0.991446	0.665931
Q9H4A6	Golgi phosphoprotein 3 OS=Homo sapiens OX=9606 GN=GOLPH3 PE=1 SV=1	2	3	43	9.6077	9.13514	10.3366	10.1667	9.94267	10.6759	10.3059	10.1522	9.37142	10.1487	10.378	0.777233	1.36739	1.71384	0.0429146
Q16698	2,4-dienoyl-CoA reductase, mitochondrial OS=Homo sapiens OX=9606 GN=DECR1 PE=1 SV=1	3	5	72	11.5007	11.6548	10.9051	11.3145	11.402	11.6294	11.5406	11.5202	11.5777	11.2072	11.5634	-0.370556	0.770355	0.773484	0.169686
P13798	Acylamino-acid-releasing enzyme OS=Homo sapiens OX=9606 GN=APEH PE=1 SV=4	2	5	77	11.335	11.7261	10.2739	10.6707	11.18	10.8399	11.7614	11.8214	11.5306	10.7082	11.4742	-0.822332	0.951152	0.565527	0.111905
Q969U7	Proteasome assembly chaperone 2 OS=Homo sapiens OX=9606 GN=PSMG2 PE=1 SV=1	2	6	55	10.8276	10.766	10.7273	10.7725	11.2086	10.6342	10.7945	8.71152	10.7968	10.9028	10.0467	0.10604	0.199442	1.07627	0.631769
P29966	Myristoylated alanine-rich C-kinase substrate OS=Homo sapiens OX=9606 GN=MARCKS PE=1 SV=4	7	8	220	11.8647	12.1031	12.157	11.5714	11.5263	12.4166	11.9587	11.9962	11.9839	11.7516	12.1239	-0.232318	0.334389	0.851266	0.463032
P21796	Voltage-dependent anion-selective channel protein 1 OS=Homo sapiens OX=9606 GN=VDAC1 PE=1 SV=2	6	9	240	13.9635	13.9057	14.216	13.9431	14	13.9858	13.8593	13.8586	13.9346	14.053	13.9013	0.118466	0.445826	1.08558	0.35824
Q96QU8	Exportin-6 OS=Homo sapiens OX=9606 GN=XPO6 PE=1 SV=1	2	2	10	13.5951	13.1135	13.0634	13.9739	13.6274	13.4901	14.5391	13.6552	13.3543	13.5549	13.8948	0.200608	0.193965	1.14918	0.639786
Q9NQW7	Xaa-Pro aminopeptidase 1 OS=Homo sapiens OX=9606 GN=XPNPEP1 PE=1 SV=3	4	5	80	11.3801	11.2214	11.371	11.267	11.1433	11.3747	11.4332	11.3381	11.3007	11.2604	11.382	-0.0402652	0.140696	0.972476	0.723276
Q8WUF5	RelA-associated inhibitor OS=Homo sapiens OX=9606 GN=PPP1R13L PE=1 SV=4	5	6	83	10.9097	10.8674	10.9764	10.4669	10.7684	10.9193	10.8773	11.1828	10.8885	10.7372	10.9931	-0.151291	0.312186	0.900444	0.48732
Q13409	Cytoplasmic dynein 1 intermediate chain 2 OS=Homo sapiens OX=9606 GN=DYNC1I2 PE=1 SV=3	6	10	165	12.0047	12.1627	11.8762	12.0455	12.051	12.1172	11.9316	11.7366	12.0837	11.9909	11.9285	-0.0927464	0.398681	0.937736	0.399318
P49354	Protein farnesyltransferase/geranylgeranyltransferase type-1 subunit alpha OS=Homo sapiens OX=9606 GN=FNTA PE=1 SV=1	2	5	64	8.29646	8.31169	8.33942	7.89766	8.18566	8.37414	8.37186	8.45697	8.30408	8.14091	8.40099	-0.163163	0.396612	0.893065	0.401225
Q07866	Kinesin light chain 1 OS=Homo sapiens OX=9606 GN=KLC1 PE=1 SV=2	3	7	95	9.451	9.15205	9.76612	9.55918	9.33031	9.40217	9.22486	8.86744	9.30153	9.55187	9.16482	0.25034	0.532492	1.18949	0.293432
Q5FWF5	N-acetyltransferase ESCO1 OS=Homo sapiens OX=9606 GN=ESCO1 PE=1 SV=3	2	2	19	9.67164	9.48756	10.2784	9.39515	9.83218	8.94868	9.44096	9.65246	9.5796	9.83524	9.34737	0.255637	0.298969	1.19386	0.502379
P35269	General transcription factor IIF subunit 1 OS=Homo sapiens OX=9606 GN=GTF2F1 PE=1 SV=2	3	4	50	10.5784	10.1533	10.789	10.2188	10.5657	10.084	10.1857	9.9647	10.3659	10.5245	10.0781	0.158619	0.226605	1.11622	0.593465
Q3ZCQ8	Mitochondrial import inner membrane translocase subunit TIM50 OS=Homo sapiens OX=9606 GN=TIMM50 PE=1 SV=2	4	5	85	12.9951	12.9393	13.4831	12.802	13.0339	12.8597	12.7478	12.8235	12.9672	13.1063	12.8103	0.139141	0.201807	1.10125	0.628338
Q02978	Mitochondrial 2-oxoglutarate/malate carrier protein OS=Homo sapiens OX=9606 GN=SLC25A11 PE=1 SV=3	5	6	86	11.0351	10.7127	10.7251	10.5894	10.3421	11.2908	10.6168	10.7114	10.8739	10.5522	10.873	-0.321762	0.731167	0.800092	0.185709
P62879	Guanine nucleotide-binding protein G(I)/G(S)/G(T) subunit beta-2 OS=Homo sapiens OX=9606 GN=GNB2 PE=1 SV=3	4	10	282	12.2657	12.2935	12.4278	12.1059	12.2644	12.2879	12.0937	12.104	12.2796	12.266	12.1619	-0.0135679	0.0374364	0.99064	0.91741
P25205	DNA replication licensing factor MCM3 OS=Homo sapiens OX=9606 GN=MCM3 PE=1 SV=3	14	19	335	14.3808	14.4532	14.1867	14.2982	14.4667	14.363	14.435	14.5671	14.417	14.3172	14.455	-0.0997777	0.371156	0.933177	0.425445
Q1KMD3	Heterogeneous nuclear ribonucleoprotein U-like protein 2 OS=Homo sapiens OX=9606 GN=HNRNPUL2 PE=1 SV=1	5	6	105	13.6983	13.5975	13.5555	13.7829	13.5638	13.7874	13.7225	13.6865	13.6479	13.6341	13.7321	-0.0138416	0.0448904	0.990452	0.901799
P26885	Peptidyl-prolyl cis-trans isomerase FKBP2 OS=Homo sapiens OX=9606 GN=FKBP2 PE=1 SV=2	2	2	23	11.0775	11.2046	11.2078	11.2917	11.2914	11.0169	11.4289	11.5441	11.141	11.2636	11.33	0.122582	0.880911	1.08868	0.13155
Q9NVI7	ATPase family AAA domain-containing protein 3A OS=Homo sapiens OX=9606 GN=ATAD3A PE=1 SV=2	2	8	83	10.6362	10.0674	10.7127	10.1347	10.1836	10.3078	9.88457	9.83388	10.3518	10.3436	10.0088	-0.00817219	0.00824564	0.994351	0.981193
Q9H845	Acyl-CoA dehydrogenase family member 9, mitochondrial OS=Homo sapiens OX=9606 GN=ACAD9 PE=1 SV=1	5	9	124	11.3939	11.7686	11.6366	11.0974	11.3917	11.4028	11.8404	11.911	11.5812	11.3752	11.718	-0.206006	0.335273	0.866934	0.46209
Q9UQE7	Structural maintenance of chromosomes protein 3 OS=Homo sapiens OX=9606 GN=SMC3 PE=1 SV=2	4	15	176	12.3568	12.0887	12.2633	12.6562	12.4463	12.4601	13.1005	12.3906	12.2227	12.4553	12.6504	0.232552	0.551072	1.17491	0.281144
P49454	Centromere protein F OS=Homo sapiens OX=9606 GN=CENPF PE=1 SV=2	2	12	91	11.6421	11.3739	11.673	11.5391	11.5807	11.5637	11.7045	11.4605	11.508	11.5976	11.5762	0.0896271	0.316129	1.0641	0.482916
Q9ULV4	Coronin-1C OS=Homo sapiens OX=9606 GN=CORO1C PE=1 SV=1	5	10	181	11.4525	11.4684	11.7797	11.5828	11.4892	11.5675	11.5195	11.515	11.4605	11.6172	11.534	0.156778	0.599339	1.11479	0.251571
P10606	Cytochrome c oxidase subunit 5B, mitochondrial OS=Homo sapiens OX=9606 GN=COX5B PE=1 SV=2	2	2	33	10.274	10.1303	10.5878	10.4718	10.3022	10.7364	10.055	10.0905	10.2021	10.4539	10.294	0.251811	0.899111	1.1907	0.126151
Q8ND56	Protein LSM14 homolog A OS=Homo sapiens OX=9606 GN=LSM14A PE=1 SV=3	3	3	36	10.33	10.1032	10.3719	10.4493	10.3388	10.4343	10.825	10.471	10.2166	10.3867	10.5768	0.170055	0.769944	1.1251	0.169846
Q9NYU2	UDP-glucose:glycoprotein glucosyltransferase 1 OS=Homo sapiens OX=9606 GN=UGGT1 PE=1 SV=3	9	14	227	11.1653	11.2234	11.0221	10.6205	10.1294	10.7329	10.687	10.6501	11.1944	10.5907	10.69	-0.603706	0.773755	0.658061	0.168362
Q5TCU3	Tropomyosin beta chain OS=Homo sapiens OX=9606 GN=TPM2 PE=1 SV=1	2	11	223	11.5385	11.4179	11.4341	11.4272	11.4134	11.6681	11.5159	11.4289	11.4782	11.4249	11.5376	-0.0532831	0.485349	0.963741	0.327078
P10768	S-formylglutathione hydrolase OS=Homo sapiens OX=9606 GN=ESD PE=1 SV=2	6	7	155	11.9267	12.2106	12.1038	11.9391	12.0135	11.9764	11.9136	12.0336	12.0686	12.0188	11.9745	-0.0498447	0.14806	0.96604	0.711116
Q9UHD9	Ubiquilin-2 OS=Homo sapiens OX=9606 GN=UBQLN2 PE=1 SV=2	3	5	102	10.4488	10.5095	10.7308	10.4741	10.5736	10.6514	10.1808	10.2124	10.4791	10.5928	10.3482	0.113722	0.475842	1.08202	0.334317
P18206	Vinculin OS=Homo sapiens OX=9606 GN=VCL PE=1 SV=4	23	35	782	14.7818	14.8374	14.7788	14.7711	14.7986	14.7695	14.8826	14.9712	14.8096	14.7828	14.8745	-0.0267326	0.476684	0.981641	0.333669
P62136	Serine/threonine-protein phosphatase PP1-alpha catalytic subunit OS=Homo sapiens OX=9606 GN=PPP1CA PE=1 SV=1	2	10	240	10.6048	10.7687	10.6023	10.941	10.7911	10.7787	10.6755	10.8114	10.6867	10.7781	10.7552	0.0914184	0.250596	1.06542	0.56157
P05026	Sodium/potassium-transporting ATPase subunit beta-1 OS=Homo sapiens OX=9606 GN=ATP1B1 PE=1 SV=1	4	6	101	12.6189	12.6316	12.901	12.6269	12.676	12.5929	12.6858	12.7415	12.6253	12.7346	12.6734	0.109392	0.409455	1.07877	0.389534
Q9NZB2	Constitutive coactivator of PPAR-gamma-like protein 1 OS=Homo sapiens OX=9606 GN=FAM120A PE=1 SV=2	5	5	74	10.1107	10.4324	10.2217	10.0886	10.1605	10.3409	9.87616	10.1663	10.2715	10.1569	10.1278	-0.11464	0.354426	0.923613	0.442155
P62070	Ras-related protein R-Ras2 OS=Homo sapiens OX=9606 GN=RRAS2 PE=1 SV=1	2	3	40	8.26418	8.55121	8.91078	8.19757	8.84666	8.81987	8.4969	8.99423	8.40769	8.65167	8.77033	0.243974	0.307618	1.18425	0.492472
O14950	Myosin regulatory light chain 12B OS=Homo sapiens OX=9606 GN=MYL12B PE=1 SV=2	4	6	189	13.6707	13.6375	13.2206	13.7743	13.6064	13.8694	13.7655	13.6978	13.6541	13.5338	13.7776	-0.120329	0.214705	0.919978	0.609951
P05198	Eukaryotic translation initiation factor 2 subunit 1 OS=Homo sapiens OX=9606 GN=EIF2S1 PE=1 SV=3	8	12	201	13.1602	13.198	13.315	13.2471	13.2559	13.2679	13.1253	13.0853	13.1791	13.2727	13.1595	0.0935329	1.24695	1.06698	0.0566304
P13861	cAMP-dependent protein kinase type II-alpha regulatory subunit OS=Homo sapiens OX=9606 GN=PRKAR2A PE=1 SV=2	2	4	76	8.56597	8.82271	8.11102	8.47894	8.61928	8.75998	8.38262	8.60967	8.69434	8.40308	8.58409	-0.291263	0.563116	0.817186	0.273454
Q14376	UDP-glucose 4-epimerase OS=Homo sapiens OX=9606 GN=GALE PE=1 SV=2	7	7	144	12.2604	12.1664	12.2271	12.2672	12.2245	12.239	12.1512	12.1537	12.2134	12.2396	12.1813	0.0261679	0.256944	1.0183	0.553421
P46777	60S ribosomal protein L5 OS=Homo sapiens OX=9606 GN=RPL5 PE=1 SV=3	9	11	267	15.1982	15.2185	14.9363	15.1202	15.1383	15.1578	15.0093	14.9906	15.2083	15.0649	15.0526	-0.143406	0.732651	0.905379	0.185075
O00159	Unconventional myosin-Ic OS=Homo sapiens OX=9606 GN=MYO1C PE=1 SV=4	11	22	354	15.7905	15.507	14.9017	15.7098	15.2997	15.434	16.2775	15.735	15.6487	15.3037	15.8155	-0.345024	0.4451	0.787295	0.358839
P61088	Ubiquitin-conjugating enzyme E2 N OS=Homo sapiens OX=9606 GN=UBE2N PE=1 SV=1	5	8	159	12.9837	12.9563	12.9528	13.0578	13.0668	13.0482	12.9859	12.8927	12.97	13.0258	12.9756	0.055779	0.478825	1.03942	0.332028
Q14152	Eukaryotic translation initiation factor 3 subunit A OS=Homo sapiens OX=9606 GN=EIF3A PE=1 SV=1	12	20	290	13.1308	12.9088	13.1711	13.0031	13.193	12.9603	13.0707	13.0962	13.0198	13.1224	13.0424	0.102606	0.364426	1.07371	0.43209
P00734	Prothrombin OS=Homo sapiens OX=9606 GN=F2 PE=1 SV=2	2	2	34	9.76498	9.56211	8.98683	9.81133	9.38068	9.49612	10.2564	9.93283	9.66354	9.39295	9.89512	-0.270596	0.34155	0.828977	0.45546
Q53FA7	Quinone oxidoreductase PIG3 OS=Homo sapiens OX=9606 GN=TP53I3 PE=1 SV=2	4	4	39	11.0296	11.1609	11.0578	11.0549	11.1932	11.0462	11.2259	11.3014	11.0952	11.1019	11.1912	0.00668637	0.0287542	1.00465	0.935935
Q68CZ2	Tensin-3 OS=Homo sapiens OX=9606 GN=TNS3 PE=1 SV=2	4	5	80	11.4491	11.7198	11.2441	10.9181	11.3255	11.0833	11.2886	11.3207	11.5844	11.1626	11.2308	-0.421868	0.948064	0.746458	0.112703
O00487	26S proteasome non-ATPase regulatory subunit 14 OS=Homo sapiens OX=9606 GN=PSMD14 PE=1 SV=1	4	5	96	11.1687	11.1809	11.2686	11.225	11.0448	11.3526	10.8116	10.8042	11.1748	11.1795	10.9895	0.0046792	0.0171918	1.00325	0.961188
P14618	Pyruvate kinase PKM OS=Homo sapiens OX=9606 GN=PKM PE=1 SV=4	40	48	1766	20.4746	20.5439	20.5382	20.4452	20.4596	20.4878	20.4395	20.5197	20.5092	20.481	20.4823	-0.0282545	0.238373	0.980606	0.5776
P10644	cAMP-dependent protein kinase type I-alpha regulatory subunit OS=Homo sapiens OX=9606 GN=PRKAR1A PE=1 SV=1	4	6	87	10.9884	11.1847	11.1209	11.2789	11.0931	10.8694	10.7675	10.8115	11.0866	11.1643	10.8161	0.0776849	0.291224	1.05532	0.511418
Q15181	Inorganic pyrophosphatase OS=Homo sapiens OX=9606 GN=PPA1 PE=1 SV=2	14	19	540	15.2481	15.3752	15.3997	15.362	15.3457	15.3659	15.1886	15.2477	15.3116	15.3691	15.2674	0.0574934	0.459543	1.04066	0.347102
Q6NYC8	Phostensin OS=Homo sapiens OX=9606 GN=PPP1R18 PE=1 SV=1	2	3	43	11.1031	11.0278	10.9624	11.0538	11.0504	10.9983	10.9625	11.1218	11.0654	11.0222	11.0275	-0.0432251	0.364432	0.970483	0.432084
P53384	Cytosolic Fe-S cluster assembly factor NUBP1 OS=Homo sapiens OX=9606 GN=NUBP1 PE=1 SV=2	2	4	70	9.73572	9.30471	10.0903	9.8521	9.63312	9.9073	9.76916	9.62069	9.52022	9.85852	9.76572	0.338299	0.611997	1.26426	0.244345
Q9P2B2	Prostaglandin F2 receptor negative regulator OS=Homo sapiens OX=9606 GN=PTGFRN PE=1 SV=2	2	3	28	10.3897	10.4236	10.8605	10.235	10.8446	10.6328	10.0995	9.95753	10.4067	10.6467	10.23	0.24007	0.362997	1.18105	0.433514
Q9NZ08	Endoplasmic reticulum aminopeptidase 1 OS=Homo sapiens OX=9606 GN=ERAP1 PE=1 SV=3	5	10	116	10.9853	10.8172	10.8528	10.8171	10.5955	10.8806	10.989	10.7403	10.9012	10.7552	10.87	-0.14607	0.501676	0.903709	0.31501
P12694	2-oxoisovalerate dehydrogenase subunit alpha, mitochondrial OS=Homo sapiens OX=9606 GN=BCKDHA PE=1 SV=2	3	4	56	10.1383	10.1291	9.63377	9.6675	9.81032	10.0233	9.92144	9.5502	10.1337	9.70386	9.83165	-0.429853	2.06219	0.742337	0.00866573
P68032	Actin, alpha cardiac muscle 1 OS=Homo sapiens OX=9606 GN=ACTC1 PE=1 SV=1	3	20	507	17.3279	17.2911	16.8941	17.4671	17.1392	17.5143	17.4028	17.3145	17.3095	17.1668	17.4105	-0.142666	0.256553	0.905844	0.553921
O43148	mRNA cap guanine-N7 methyltransferase OS=Homo sapiens OX=9606 GN=RNMT PE=1 SV=1	2	2	20	6.62371	7.33467	7.31887	8.14226	6.8862	7.75664	6.80953	7.2608	6.97919	7.44911	7.27566	0.469921	0.345309	1.38503	0.451535
Q00577	Transcriptional activator protein Pur-alpha OS=Homo sapiens OX=9606 GN=PURA PE=1 SV=2	2	4	79	11.3631	11.2373	11.3044	11.0984	11.2451	11.248	11.6479	11.3733	11.3002	11.216	11.4231	-0.0842174	0.369556	0.943296	0.427016
Q15654	Thyroid receptor-interacting protein 6 OS=Homo sapiens OX=9606 GN=TRIP6 PE=1 SV=3	5	5	88	11.8973	11.904	11.9276	12.0323	11.8325	11.8313	11.8739	11.8502	11.9006	11.9308	11.8518	0.0301501	0.146925	1.02112	0.712976
P07602	Prosaposin OS=Homo sapiens OX=9606 GN=PSAP PE=1 SV=2	2	4	78	9.56474	9.75111	9.43671	9.29775	9.64158	9.48875	9.39195	9.63562	9.65793	9.45868	9.50544	-0.199246	0.573759	0.871005	0.266834
P30876	DNA-directed RNA polymerase II subunit RPB2 OS=Homo sapiens OX=9606 GN=POLR2B PE=1 SV=1	4	6	68	11.6341	11.547	11.9503	11.939	11.7083	11.846	12.0893	11.7881	11.5905	11.8658	11.9078	0.275328	1.08612	1.21027	0.0820134
Q99584	Protein S100-A13 OS=Homo sapiens OX=9606 GN=S100A13 PE=1 SV=1	2	4	53	10.8258	10.8364	10.2266	10.7225	10.3838	10.6908	10.8319	10.8533	10.8311	10.4443	10.792	-0.38677	0.875753	0.76484	0.133121
P14868	Aspartate--tRNA ligase, cytoplasmic OS=Homo sapiens OX=9606 GN=DARS PE=1 SV=2	15	21	328	14.1152	14.0566	14.3105	14.1001	14.1753	14.1076	14.0018	13.9103	14.0859	14.1953	14.0065	0.109434	0.55866	1.07881	0.276274
Q9UMY4	Sorting nexin-12 OS=Homo sapiens OX=9606 GN=SNX12 PE=1 SV=3	2	3	35	10.8638	10.9694	10.826	10.9633	11.0601	10.9589	10.9137	11.2409	10.9166	10.9498	11.0378	0.0332112	0.123483	1.02329	0.752518
P52272	Heterogeneous nuclear ribonucleoprotein M OS=Homo sapiens OX=9606 GN=HNRNPM PE=1 SV=3	17	26	457	15.5478	15.3953	15.1413	15.5632	15.3454	15.3758	15.9003	15.5818	15.4715	15.35	15.6193	-0.12155	0.284079	0.919199	0.519901
Q12996	Cleavage stimulation factor subunit 3 OS=Homo sapiens OX=9606 GN=CSTF3 PE=1 SV=1	2	4	48	13.3794	12.9813	13.2055	13.5825	13.3687	13.3484	14.167	13.3441	13.1804	13.3856	13.6199	0.205257	0.409286	1.15289	0.389685
Q9NTJ3	Structural maintenance of chromosomes protein 4 OS=Homo sapiens OX=9606 GN=SMC4 PE=1 SV=2	2	15	141	11.1029	11.1161	11.4097	10.941	11.2955	11.3087	11.6732	11.537	11.1095	11.2154	11.5063	0.105922	0.22052	1.07618	0.601839
Q5H9R7	Serine/threonine-protein phosphatase 6 regulatory subunit 3 OS=Homo sapiens OX=9606 GN=PPP6R3 PE=1 SV=2	4	5	77	11.2402	11.329	11.5587	11.1948	11.5262	11.1963	11.2139	11.5102	11.2846	11.4266	11.3068	0.141982	0.372966	1.10342	0.423676
O94925	Glutaminase kidney isoform, mitochondrial OS=Homo sapiens OX=9606 GN=GLS PE=1 SV=1	6	9	190	13.309	13.4931	13.5652	13.4602	13.4638	13.4178	13.4428	13.6113	13.401	13.4964	13.4907	0.0953388	0.484368	1.06832	0.327817
P42771	Cyclin-dependent kinase inhibitor 2A OS=Homo sapiens OX=9606 GN=CDKN2A PE=1 SV=2	4	4	68	13.6027	13.5605	13.4658	13.5049	13.5173	13.4912	13.5473	13.3439	13.5816	13.496	13.4608	-0.0855624	1.35866	0.942417	0.0437869
O95302	Peptidyl-prolyl cis-trans isomerase FKBP9 OS=Homo sapiens OX=9606 GN=FKBP9 PE=1 SV=2	5	10	138	11.2864	11.8808	11.1607	11.4107	11.6718	11.4127	11.9211	12.1562	11.5836	11.4144	11.83	-0.169199	0.219595	0.889336	0.603122
P31943	Heterogeneous nuclear ribonucleoprotein H OS=Homo sapiens OX=9606 GN=HNRNPH1 PE=1 SV=4	5	17	385	13.4311	13.4446	13.5065	13.5676	13.4836	13.4298	13.4191	13.4341	13.4379	13.5193	13.4276	0.0813867	1.0509	1.05803	0.0889402
P46926	Glucosamine-6-phosphate isomerase 1 OS=Homo sapiens OX=9606 GN=GNPDA1 PE=1 SV=1	3	5	74	10.0947	10.142	10.2252	9.80526	9.72835	9.98633	9.73367	9.95593	10.1184	9.9196	9.89198	-0.198757	0.404701	0.871301	0.393821
P26640	Valine--tRNA ligase OS=Homo sapiens OX=9606 GN=VARS PE=1 SV=4	6	14	216	11.7476	11.7782	12.0803	11.9563	11.9076	11.587	11.7614	11.8497	11.7629	11.9814	11.7327	0.218532	1.32194	1.16355	0.0476495
P51149	Ras-related protein Rab-7a OS=Homo sapiens OX=9606 GN=RAB7A PE=1 SV=1	9	12	226	13.72	13.8305	13.9176	13.8856	13.9013	13.9395	13.7	13.6168	13.7753	13.9015	13.7521	0.126258	1.21932	1.09146	0.0603502
Q86XP3	ATP-dependent RNA helicase DDX42 OS=Homo sapiens OX=9606 GN=DDX42 PE=1 SV=1	4	6	76	10.9033	11.0953	11.0017	10.7802	11.0116	11.0637	11.2018	10.9886	10.9993	10.9312	11.0847	-0.0680941	0.212696	0.953897	0.612779
P31749	RAC-alpha serine/threonine-protein kinase OS=Homo sapiens OX=9606 GN=AKT1 PE=1 SV=2	4	7	80	11.3861	11.2776	11.7121	11.4678	11.3172	11.6531	10.9188	10.6741	11.3319	11.499	11.082	0.167177	0.447417	1.12286	0.35693
Q49AR2	UPF0489 protein C5orf22 OS=Homo sapiens OX=9606 GN=C5orf22 PE=1 SV=2	3	3	28	9.75019	9.57484	9.48222	9.63116	9.76632	9.45607	9.44054	9.59695	9.66251	9.62657	9.49785	-0.0359483	0.101542	0.97539	0.791513
Q16186	Proteasomal ubiquitin receptor ADRM1 OS=Homo sapiens OX=9606 GN=ADRM1 PE=1 SV=2	3	3	43	10.3848	10.6897	10.8806	10.7251	10.9091	10.8383	10.4729	10.5306	10.5373	10.8383	10.6139	0.301014	0.947401	1.23201	0.112875
O95453	Poly(A)-specific ribonuclease PARN OS=Homo sapiens OX=9606 GN=PARN PE=1 SV=1	2	4	55	9.18045	8.66053	8.3937	9.00887	8.66967	9.00332	9.30336	9.01589	8.92049	8.69075	9.10752	-0.229739	0.300888	0.852789	0.500164
Q96FW1	Ubiquitin thioesterase OTUB1 OS=Homo sapiens OX=9606 GN=OTUB1 PE=1 SV=2	9	10	152	15.2547	14.526	14.3028	14.7669	14.593	14.4649	15.5333	15.1847	14.8903	14.5543	15.0609	-0.336071	0.42652	0.792196	0.374524
H3BNC9	Uncharacterized protein OS=Homo sapiens OX=9606 PE=4 SV=2	5	7	181	13.1719	13.4288	13.1605	13.451	13.6233	13.1409	13.2021	13.241	13.3003	13.4116	13.1947	0.111278	0.211201	1.08018	0.614893
Q15020	Squamous cell carcinoma antigen recognized by T-cells 3 OS=Homo sapiens OX=9606 GN=SART3 PE=1 SV=1	9	14	182	11.7013	11.8141	11.8718	11.7009	11.9951	11.8013	11.6517	11.7858	11.7577	11.8559	11.7463	0.0982235	0.331767	1.07045	0.465836
Q969H8	Myeloid-derived growth factor OS=Homo sapiens OX=9606 GN=MYDGF PE=1 SV=1	2	2	52	11.1978	11.2683	11.1923	11.3777	11.5256	11.1969	11.0127	11.2641	11.2331	11.3652	11.1579	0.132137	0.425546	1.09592	0.375365
P31153	S-adenosylmethionine synthase isoform type-2 OS=Homo sapiens OX=9606 GN=MAT2A PE=1 SV=1	7	13	270	13.4679	13.4595	13.6142	13.4268	13.492	13.508	13.3294	13.3442	13.4637	13.511	13.3939	0.0472957	0.257294	1.03333	0.552975
P33991	DNA replication licensing factor MCM4 OS=Homo sapiens OX=9606 GN=MCM4 PE=1 SV=5	18	22	412	13.9578	14.0719	13.5662	13.8332	13.876	13.9751	13.9367	14.0369	14.0148	13.7585	13.9829	-0.256367	0.830552	0.837194	0.147723
P51970	NADH dehydrogenase [ubiquinone] 1 alpha subcomplex subunit 8 OS=Homo sapiens OX=9606 GN=NDUFA8 PE=1 SV=3	3	4	60	8.8662	8.96218	8.83211	8.88805	9.36137	8.87759	8.98907	9.20715	8.91419	9.02718	9.02461	0.112989	0.19214	1.08147	0.642481
P22061	Protein-L-isoaspartate(D-aspartate) O-methyltransferase OS=Homo sapiens OX=9606 GN=PCMT1 PE=1 SV=4	3	5	99	11.8219	11.8593	12.0482	12.0168	12.1227	11.9583	11.6468	11.9034	11.8406	12.0626	11.8362	0.221969	1.854	1.16632	0.0139959
Q9UBF2	Coatomer subunit gamma-2 OS=Homo sapiens OX=9606 GN=COPG2 PE=1 SV=1	2	9	130	9.77374	9.72192	9.67166	10.0288	9.97409	9.8781	10.2237	10.02	9.74783	9.89153	10.0406	0.143698	0.404708	1.10473	0.393815
Q9Y4E8	Ubiquitin carboxyl-terminal hydrolase 15 OS=Homo sapiens OX=9606 GN=USP15 PE=1 SV=3	4	5	81	9.96645	9.89344	9.82931	9.87594	10.0168	10.2847	10.0886	9.99013	9.92995	9.90736	10.1211	-0.0225806	0.102229	0.98447	0.790262
Q9NRN7	L-aminoadipate-semialdehyde dehydrogenase-phosphopantetheinyl transferase OS=Homo sapiens OX=9606 GN=AASDHPPT PE=1 SV=2	4	6	95	9.94072	10.3661	10.217	10.2977	10.5071	10.2489	10.0435	10.0954	10.1534	10.3406	10.1292	0.187195	0.391974	1.13855	0.405533
Q5JTV8	Torsin-1A-interacting protein 1 OS=Homo sapiens OX=9606 GN=TOR1AIP1 PE=1 SV=2	2	6	94	10.1457	10.1426	10.3155	10.1218	10.2129	10.2208	10.2123	10.2636	10.1442	10.2167	10.2322	0.0725533	0.409864	1.05158	0.389167
P30740	Leukocyte elastase inhibitor OS=Homo sapiens OX=9606 GN=SERPINB1 PE=1 SV=1	3	4	49	13.3043	13.0418	13.0794	13.3719	13.2395	13.1826	14.2774	13.3884	13.1731	13.2303	13.6162	0.0571963	0.141181	1.04044	0.722468
P08727	Keratin, type I cytoskeletal 19 OS=Homo sapiens OX=9606 GN=KRT19 PE=1 SV=4	6	21	275	15.0642	14.899	14.3993	15.2257	14.9266	14.8865	15.7812	15.2133	14.9816	14.8505	15.2937	-0.131049	0.15006	0.913167	0.707848
P13667	Protein disulfide-isomerase A4 OS=Homo sapiens OX=9606 GN=PDIA4 PE=1 SV=2	25	34	774	18.1535	17.979	17.8662	18.2664	17.9998	18.082	18.6735	18.193	18.0663	18.0441	18.3161	-0.0221402	0.0448566	0.984771	0.901869
Q13813	Spectrin alpha chain, non-erythrocytic 1 OS=Homo sapiens OX=9606 GN=SPTAN1 PE=1 SV=3	4	11	142	11.2462	10.1197	9.56399	10.2355	10.2908	10.0637	10.2772	10.3502	10.683	10.0301	10.2304	-0.652848	0.528984	0.636024	0.295812
O14907	Tax1-binding protein 3 OS=Homo sapiens OX=9606 GN=TAX1BP3 PE=1 SV=2	3	3	72	11.4676	11.2955	11.2858	11.4709	11.4305	11.6454	11.5911	11.4685	11.3815	11.3957	11.5683	0.0141845	0.0492298	1.00988	0.892833
P18085	ADP-ribosylation factor 4 OS=Homo sapiens OX=9606 GN=ARF4 PE=1 SV=3	3	5	115	12.103	11.8771	12.0141	12.2479	11.9428	12.2494	11.8811	12.1156	11.99	12.0683	12.082	0.0782344	0.201577	1.05573	0.62867
Q16891	MICOS complex subunit MIC60 OS=Homo sapiens OX=9606 GN=IMMT PE=1 SV=1	11	18	330	12.3424	12.495	12.2733	12.2542	12.2903	12.4746	12.3081	12.4864	12.4187	12.2726	12.4231	-0.146118	1.05674	0.903679	0.0877528
Q15084	Protein disulfide-isomerase A6 OS=Homo sapiens OX=9606 GN=PDIA6 PE=1 SV=1	15	20	504	15.6984	15.7656	15.8787	15.6834	15.7815	15.6773	15.6853	15.7306	15.732	15.7812	15.6978	0.0492012	0.245512	1.03469	0.568182
P51610	Host cell factor 1 OS=Homo sapiens OX=9606 GN=HCFC1 PE=1 SV=2	2	3	46	9.79309	10.0094	9.95667	10.0154	10.101	9.67776	9.94743	10.1329	9.90125	10.0244	9.91936	0.123133	0.531344	1.0891	0.294209
Q9NYF8	Bcl-2-associated transcription factor 1 OS=Homo sapiens OX=9606 GN=BCLAF1 PE=1 SV=2	4	7	101	10.3918	10.3625	10.4906	10.6412	10.4059	10.3533	10.6387	10.1305	10.3772	10.5126	10.3742	0.135417	0.642931	1.09841	0.227546
Q8WVC0	RNA polymerase-associated protein LEO1 OS=Homo sapiens OX=9606 GN=LEO1 PE=1 SV=1	2	4	39	12.2557	12.0669	12.1039	12.5368	12.373	12.3226	13.1051	12.5825	12.1613	12.3379	12.6701	0.176569	0.405419	1.13019	0.39317
Q96CV9	Optineurin OS=Homo sapiens OX=9606 GN=OPTN PE=1 SV=3	3	5	62	9.05954	9.09784	9.02958	8.7025	9.07113	9.33722	8.89533	9.18753	9.07869	8.9344	9.14003	-0.144289	0.386954	0.904825	0.410248
Q9Y678	Coatomer subunit gamma-1 OS=Homo sapiens OX=9606 GN=COPG1 PE=1 SV=1	13	20	418	12.5318	12.8603	12.7755	13.0088	13.1099	12.6902	12.7871	13.1175	12.696	12.9647	12.8649	0.268701	0.645388	1.20472	0.226262
J3QQ67	60S ribosomal protein L18 (Fragment) OS=Homo sapiens OX=9606 GN=RPL18 PE=1 SV=1	3	6	96	13.0866	13.1695	13.0934	12.9539	13.0163	13.1019	12.7844	12.5722	13.1281	13.0212	12.8195	-0.106861	0.755084	0.928606	0.175758
Q9P0V9	Septin-10 OS=Homo sapiens OX=9606 GN=SEPT10 PE=1 SV=2	3	7	93	9.61698	9.84162	9.84609	9.78553	9.81647	9.6595	9.65908	9.63188	9.7293	9.81603	9.65016	0.0867311	0.407948	1.06196	0.390888
P54619	5'-AMP-activated protein kinase subunit gamma-1 OS=Homo sapiens OX=9606 GN=PRKAG1 PE=1 SV=1	3	4	67	10.4599	10.465	10.6467	10.4822	10.5139	10.364	10.5269	10.4514	10.4625	10.5476	10.4474	0.0851474	0.549878	1.0608	0.281917
Q8WZA9	Immunity-related GTPase family Q protein OS=Homo sapiens OX=9606 GN=IRGQ PE=1 SV=1	3	6	106	9.69081	9.44247	10.3227	9.67392	9.66843	9.84274	9.6285	9.04304	9.56664	9.88835	9.50476	0.321707	0.449051	1.24981	0.35559
Q15418	Ribosomal protein S6 kinase alpha-1 OS=Homo sapiens OX=9606 GN=RPS6KA1 PE=1 SV=2	3	9	122	12.3679	11.7396	12.6379	12.055	11.9748	11.9835	12.7403	12.3502	12.0538	12.2226	12.358	0.16879	0.174712	1.12412	0.668787
Q04760	Lactoylglutathione lyase OS=Homo sapiens OX=9606 GN=GLO1 PE=1 SV=4	4	8	172	13.2874	13.3825	13.0644	13.2911	13.3211	13.3614	13.2702	13.2373	13.3349	13.2255	13.2896	-0.109424	0.403562	0.926958	0.394855
Q00169	Phosphatidylinositol transfer protein alpha isoform OS=Homo sapiens OX=9606 GN=PITPNA PE=1 SV=2	2	5	68	10.128	10.2206	10.4819	10.1671	10.3313	10.2509	10.0475	10.4433	10.1743	10.3268	10.2472	0.152449	0.521304	1.11145	0.30109
O43143	Pre-mRNA-splicing factor ATP-dependent RNA helicase DHX15 OS=Homo sapiens OX=9606 GN=DHX15 PE=1 SV=2	5	8	129	11.4892	11.5221	11.1776	11.775	11.4803	11.6822	11.6326	11.6356	11.5057	11.4776	11.6501	-0.0280534	0.0419924	0.980743	0.907836
O75477	Erlin-1 OS=Homo sapiens OX=9606 GN=ERLIN1 PE=1 SV=1	3	3	32	11.7385	11.4246	11.4359	11.4962	11.6299	11.5861	12.0541	11.5906	11.5816	11.5207	11.7436	-0.0609105	0.161367	0.958659	0.689656
Q8TBX8	Phosphatidylinositol 5-phosphate 4-kinase type-2 gamma OS=Homo sapiens OX=9606 GN=PIP4K2C PE=1 SV=3	4	4	58	10.2393	10.4954	10.5491	10.5365	10.5271	10.5896	10.0655	10.6387	10.3673	10.5376	10.4313	0.170257	0.760539	1.12526	0.173565
Q8WYA6	Beta-catenin-like protein 1 OS=Homo sapiens OX=9606 GN=CTNNBL1 PE=1 SV=1	3	3	32	9.63461	9.84893	9.97622	9.98133	9.96039	9.64434	9.61317	9.70332	9.74177	9.97265	9.65361	0.230872	1.19548	1.17354	0.0637562
P61586	Transforming protein RhoA OS=Homo sapiens OX=9606 GN=RHOA PE=1 SV=1	5	6	118	13.4447	13.4709	13.22	13.2868	13.1946	13.4596	13.2629	13.4249	13.4578	13.2338	13.3825	-0.224004	2.05004	0.856186	0.00891161
O75694	Nuclear pore complex protein Nup155 OS=Homo sapiens OX=9606 GN=NUP155 PE=1 SV=1	3	8	103	9.44795	9.5918	9.53819	9.79092	9.95749	9.55721	9.78336	8.97742	9.51987	9.7622	9.43933	0.242326	0.617999	1.1829	0.240991
Q6YP21	Kynurenine--oxoglutarate transaminase 3 OS=Homo sapiens OX=9606 GN=KYAT3 PE=1 SV=1	2	7	103	8.9212	9.04406	7.7797	8.6669	9.01334	8.44355	8.97948	8.82876	8.98263	8.48665	8.7506	-0.495985	0.426671	0.709077	0.374394
P46776	60S ribosomal protein L27a OS=Homo sapiens OX=9606 GN=RPL27A PE=1 SV=2	4	5	81	13.2817	13.3087	13.1737	13.434	13.5402	13.2389	13.0459	13.3053	13.2952	13.3826	13.1967	0.0874259	0.237384	1.06247	0.578916
Q01518	Adenylyl cyclase-associated protein 1 OS=Homo sapiens OX=9606 GN=CAP1 PE=1 SV=5	11	17	423	14.7169	14.7309	14.8503	14.8296	14.7806	14.7498	14.7767	14.7445	14.7239	14.8202	14.757	0.0962572	1.41598	1.069	0.0383725
O15355	Protein phosphatase 1G OS=Homo sapiens OX=9606 GN=PPM1G PE=1 SV=1	5	7	92	11.2286	11.3566	11.4071	11.3555	11.3806	11.2904	11.0023	11.387	11.2926	11.3811	11.2265	0.088476	0.735987	1.06325	0.183659
Q9BQE3	Tubulin alpha-1C chain OS=Homo sapiens OX=9606 GN=TUBA1C PE=1 SV=1	4	32	1059	13.2432	13.36	13.291	13.4492	13.4726	13.0964	13.1512	13.3831	13.3016	13.4043	13.2102	0.102712	0.500351	1.07379	0.315972
P35241	Radixin OS=Homo sapiens OX=9606 GN=RDX PE=1 SV=1	9	31	561	13.2414	13.1395	13.026	13.0716	13.0373	13.0689	13.3634	13.1706	13.1905	13.045	13.2009	-0.145487	1.39567	0.904074	0.0402094
Q9BY32	Inosine triphosphate pyrophosphatase OS=Homo sapiens OX=9606 GN=ITPA PE=1 SV=2	3	5	73	11.3209	11.5559	11.2716	11.5607	11.8487	11.4843	11.4675	11.674	11.4384	11.5603	11.5419	0.12192	0.196604	1.08818	0.63591
Q9GZT8	NIF3-like protein 1 OS=Homo sapiens OX=9606 GN=NIF3L1 PE=1 SV=2	2	4	42	11.2534	11.4275	12.079	10.6421	11.3067	10.5868	10.3954	10.7527	11.3404	11.3426	10.5783	0.00213766	0.00126587	1.00148	0.997089
Q13148	TAR DNA-binding protein 43 OS=Homo sapiens OX=9606 GN=TARDBP PE=1 SV=1	2	3	75	11.006	11.2	11.0394	11.133	11.2147	11.1801	11.0687	11.265	11.103	11.129	11.1713	0.0260218	0.0932282	1.0182	0.806811
Q8WUA2	Peptidyl-prolyl cis-trans isomerase-like 4 OS=Homo sapiens OX=9606 GN=PPIL4 PE=1 SV=1	2	3	52	8.32617	8.54078	8.94428	8.42099	8.54364	7.91645	8.17319	8.71661	8.43348	8.6363	8.26875	0.202824	0.373781	1.15095	0.422881
P28070	Proteasome subunit beta type-4 OS=Homo sapiens OX=9606 GN=PSMB4 PE=1 SV=4	6	8	165	12.6865	12.5969	12.8591	12.7131	12.6054	12.7513	12.3545	12.5428	12.6417	12.7259	12.5495	0.0841869	0.33338	1.06009	0.464109
Q9H3U1	Protein unc-45 homolog A OS=Homo sapiens OX=9606 GN=UNC45A PE=1 SV=1	3	5	72	10.5231	10.2563	10.5863	10.3379	10.4051	9.83945	10.1523	10.5066	10.3897	10.4431	10.1661	0.0534037	0.139861	1.03771	0.724668
Q7L576	Cytoplasmic FMR1-interacting protein 1 OS=Homo sapiens OX=9606 GN=CYFIP1 PE=1 SV=1	6	13	171	11.3737	11.1463	10.5488	10.8322	11.3728	10.3655	11.017	10.7494	11.26	10.918	10.7106	-0.342031	0.434398	0.78893	0.367792
Q9Y3B4	Splicing factor 3B subunit 6 OS=Homo sapiens OX=9606 GN=SF3B6 PE=1 SV=1	3	3	51	10.9544	11.4067	10.9248	11.1763	11.5937	11.4415	11.3128	11.612	11.1806	11.2316	11.4554	0.0510284	0.0570036	1.036	0.876993
P00390	Glutathione reductase, mitochondrial OS=Homo sapiens OX=9606 GN=GSR PE=1 SV=2	3	5	53	11.6087	11.161	12.1052	11.919	11.6701	12.1199	11.7637	11.4708	11.3849	11.8981	11.7848	0.513225	0.939573	1.42724	0.114928
Q9UBS4	DnaJ homolog subfamily B member 11 OS=Homo sapiens OX=9606 GN=DNAJB11 PE=1 SV=1	4	5	96	12.1013	12.195	12.3154	12.1587	12.193	12.1348	12.0948	12.1377	12.1482	12.2224	12.1224	0.0742075	0.431121	1.05278	0.370578
O00429	Dynamin-1-like protein OS=Homo sapiens OX=9606 GN=DNM1L PE=1 SV=2	9	9	163	11.704	11.4346	11.806	11.6106	11.648	11.6125	11.4791	11.5439	11.5693	11.6882	11.5452	0.118933	0.379725	1.08593	0.417133
Q53H96	Pyrroline-5-carboxylate reductase 3 OS=Homo sapiens OX=9606 GN=PYCR3 PE=1 SV=3	3	4	51	12.5716	12.4174	12.7296	12.6758	12.5699	12.6323	12.575	12.339	12.4945	12.6584	12.5155	0.163915	0.840556	1.12032	0.144359
P0C0L4	Complement C4-A OS=Homo sapiens OX=9606 GN=C4A PE=1 SV=2	3	6	82	10.2583	10.0996	9.53329	10.1698	10.2722	10.2053	10.8131	10.1928	10.1789	9.99177	10.4037	-0.18713	0.235094	0.878351	0.581977
Q53H12	Acylglycerol kinase, mitochondrial OS=Homo sapiens OX=9606 GN=AGK PE=1 SV=2	3	4	77	10.3307	10.6426	10.3546	10.5301	10.527	10.4775	10.5291	10.7806	10.4866	10.4706	10.5957	-0.0160607	0.0386329	0.988929	0.914886
Q15907	Ras-related protein Rab-11B OS=Homo sapiens OX=9606 GN=RAB11B PE=1 SV=4	4	5	97	12.7804	12.7586	12.7425	12.7835	12.8493	13.1124	12.8686	12.6607	12.7695	12.7918	12.8806	0.0222705	0.204369	1.01556	0.624642
Q04726	Transducin-like enhancer protein 3 OS=Homo sapiens OX=9606 GN=TLE3 PE=1 SV=2	3	3	39	10.1122	10.3058	10.3519	9.98497	9.77604	10.3667	9.63477	9.68319	10.209	10.0377	9.89489	-0.171312	0.293576	0.888034	0.508656
P35998	26S proteasome regulatory subunit 7 OS=Homo sapiens OX=9606 GN=PSMC2 PE=1 SV=3	9	15	290	13.0377	13.1436	13.0529	13.2073	13.2572	13.1939	13.1767	13.1509	13.0906	13.1725	13.1738	0.0818413	0.372513	1.05837	0.424118
O95292	Vesicle-associated membrane protein-associated protein B/C OS=Homo sapiens OX=9606 GN=VAPB PE=1 SV=3	3	5	83	13.1612	12.7751	12.728	13.1983	12.8159	12.9732	13.8134	13.0602	12.9681	12.9141	13.2823	-0.0540633	0.0792683	0.96322	0.833166
Q92734	Protein TFG OS=Homo sapiens OX=9606 GN=TFG PE=1 SV=2	4	7	114	13.2398	12.9517	12.8061	12.988	12.4749	12.7133	13.4671	12.792	13.0958	12.7563	12.9908	-0.339428	0.651389	0.790355	0.223157
Q08211	ATP-dependent RNA helicase A OS=Homo sapiens OX=9606 GN=DHX9 PE=1 SV=4	14	26	486	13.671	13.6696	13.3855	13.6914	13.5443	13.6156	13.8317	13.7425	13.6703	13.5404	13.7299	-0.129895	0.47189	0.913898	0.337373
P11766	Alcohol dehydrogenase class-3 OS=Homo sapiens OX=9606 GN=ADH5 PE=1 SV=4	7	8	136	12.9383	12.9272	13.0413	12.9041	12.9032	12.9034	12.9469	12.7968	12.9327	12.9495	12.8823	0.0168204	0.0994654	1.01173	0.795307
Q9Y2A7	Nck-associated protein 1 OS=Homo sapiens OX=9606 GN=NCKAP1 PE=1 SV=1	3	5	74	9.8546	9.74768	9.01199	9.74011	9.36633	9.4321	10.2679	9.98448	9.80114	9.37281	9.89482	-0.428329	0.664908	0.743122	0.216318
Q96T37	RNA-binding protein 15 OS=Homo sapiens OX=9606 GN=RBM15 PE=1 SV=2	2	3	21	13.5232	13.0888	12.9421	13.6654	13.2941	13.313	14.3152	13.5265	13.306	13.3005	13.7182	-0.00546726	0.00558604	0.996218	0.98722
Q9UBT2	SUMO-activating enzyme subunit 2 OS=Homo sapiens OX=9606 GN=UBA2 PE=1 SV=2	12	16	255	13.7096	13.6282	13.7604	13.588	13.715	13.5704	13.3611	13.7809	13.6689	13.6878	13.5708	0.0189662	0.0903084	1.01323	0.812253
Q8NBJ5	Procollagen galactosyltransferase 1 OS=Homo sapiens OX=9606 GN=COLGALT1 PE=1 SV=1	2	7	76	10.5306	10.6857	10.8464	10.4219	10.394	10.7009	10.2432	10.363	10.6082	10.5541	10.4357	-0.0540563	0.0957227	0.963224	0.80219
P26196	Probable ATP-dependent RNA helicase DDX6 OS=Homo sapiens OX=9606 GN=DDX6 PE=1 SV=2	7	9	177	12.5409	12.6655	12.7256	12.6362	12.3152	12.4569	12.2147	12.589	12.6032	12.559	12.4202	-0.0442004	0.0921204	0.969827	0.808872
Q9Y224	RNA transcription, translation and transport factor protein OS=Homo sapiens OX=9606 GN=RTRAF PE=1 SV=1	2	3	39	10.6505	10.5387	10.7261	10.7227	10.5455	10.7444	10.4707	10.5803	10.5946	10.6648	10.5985	0.0701272	0.31728	1.04981	0.481637
P31751	RAC-beta serine/threonine-protein kinase OS=Homo sapiens OX=9606 GN=AKT2 PE=1 SV=2	2	3	45	16.5332	16.1473	15.9905	16.5682	16.2377	16.252	17.2656	16.498	16.3403	16.2655	16.6719	-0.0747856	0.101266	0.949483	0.792016
Q8NEW0	Zinc transporter 7 OS=Homo sapiens OX=9606 GN=SLC30A7 PE=2 SV=1	2	2	23	8.57999	8.69252	8.88138	8.41288	8.31572	9.01223	8.76955	8.59783	8.63626	8.53666	8.7932	-0.099596	0.159021	0.933294	0.693393
Q9NW68	BSD domain-containing protein 1 OS=Homo sapiens OX=9606 GN=BSDC1 PE=1 SV=1	2	3	25	8.35381	7.98547	8.38434	6.96153	7.46186	7.67894	8.24416	5.95879	8.16964	7.60258	7.29397	-0.567064	0.41763	0.674989	0.38227
Q96C86	m7GpppX diphosphatase OS=Homo sapiens OX=9606 GN=DCPS PE=1 SV=2	7	7	166	11.8953	11.76	11.8941	11.6761	11.5543	12.017	11.8996	11.7895	11.8277	11.7082	11.902	-0.119511	0.347011	0.9205	0.449769
P02768	Serum albumin OS=Homo sapiens OX=9606 GN=ALB PE=1 SV=2	12	17	365	20.5683	20.0929	19.9407	20.6481	20.2756	20.3537	21.2136	20.4993	20.3306	20.2881	20.6889	-0.0425002	0.0447603	0.970971	0.902069
Q02241	Kinesin-like protein KIF23 OS=Homo sapiens OX=9606 GN=KIF23 PE=1 SV=3	4	7	83	10.5034	10.6735	10.1154	10.7564	10.6624	10.8127	10.6768	10.8128	10.5885	10.5114	10.7675	-0.0770582	0.101994	0.947989	0.790689
Q13464	Rho-associated protein kinase 1 OS=Homo sapiens OX=9606 GN=ROCK1 PE=1 SV=1	4	12	93	13.5959	12.8445	12.8824	13.2437	12.8938	13.1092	13.9126	13.57	13.2202	13.0066	13.5306	-0.213578	0.258665	0.862396	0.551232
P05556	Integrin beta-1 OS=Homo sapiens OX=9606 GN=ITGB1 PE=1 SV=2	11	15	257	14.946	14.871	14.8626	14.8406	14.8752	14.7828	15.2511	15.001	14.9085	14.8594	15.0116	-0.0490546	0.67803	0.96657	0.209879
P48047	ATP synthase subunit O, mitochondrial OS=Homo sapiens OX=9606 GN=ATP5O PE=1 SV=1	5	8	164	12.3393	12.4645	12.2729	12.3233	12.323	12.5278	12.2181	12.4998	12.4019	12.3064	12.4152	-0.095462	0.794639	0.935972	0.160458
P17655	Calpain-2 catalytic subunit OS=Homo sapiens OX=9606 GN=CAPN2 PE=1 SV=6	13	16	374	14.0974	14.1965	14.1532	14.0196	14.0857	14.0713	14.1525	14.2134	14.1469	14.0862	14.1457	-0.060775	0.398579	0.958749	0.399412
P18124	60S ribosomal protein L7 OS=Homo sapiens OX=9606 GN=RPL7 PE=1 SV=1	5	7	139	13.917	14.1539	13.8342	13.9274	13.9311	14.0334	13.9582	13.8831	14.0355	13.8975	13.9583	-0.13791	0.599411	0.908835	0.251529
Q7L014	Probable ATP-dependent RNA helicase DDX46 OS=Homo sapiens OX=9606 GN=DDX46 PE=1 SV=2	7	11	127	17.3571	16.8854	16.7681	17.5143	17.081	17.1675	18.1388	17.3595	17.1212	17.1211	17.5552	-0.000114759	0.000111033	0.99992	0.999744
P14678	Small nuclear ribonucleoprotein-associated proteins B and B' OS=Homo sapiens OX=9606 GN=SNRPB PE=1 SV=2	2	4	55	12.0093	12.2308	11.9877	12.2257	12.2947	12.1294	12.1237	12.3419	12.12	12.1694	12.1983	0.0493371	0.12079	1.03479	0.757198
P01023	Alpha-2-macroglobulin OS=Homo sapiens OX=9606 GN=A2M PE=1 SV=3	4	7	105	15.1008	14.7865	14.5548	14.8544	14.1463	14.5978	15.4366	14.5768	14.9437	14.5185	14.8704	-0.425149	0.622479	0.744762	0.238518
Q9Y376	Calcium-binding protein 39 OS=Homo sapiens OX=9606 GN=CAB39 PE=1 SV=1	3	4	45	8.82751	9.17898	9.40499	9.21597	8.97177	9.0213	8.63441	8.66343	9.00324	9.19758	8.77304	0.194333	0.377211	1.14419	0.419555
P05543	Thyroxine-binding globulin OS=Homo sapiens OX=9606 GN=SERPINA7 PE=1 SV=2	3	3	35	10.0507	9.49816	8.78503	10.2344	9.88746	9.78146	10.9312	9.90019	9.77443	9.63563	10.2043	-0.138794	0.0798367	0.908278	0.832077
Q9Y230	RuvB-like 2 OS=Homo sapiens OX=9606 GN=RUVBL2 PE=1 SV=3	8	14	218	13.2384	13.1492	13.42	13.3528	13.3644	13.374	13.0435	13.1255	13.1938	13.3791	13.181	0.185277	1.64704	1.13704	0.0225403
Q00535	Cyclin-dependent-like kinase 5 OS=Homo sapiens OX=9606 GN=CDK5 PE=1 SV=3	2	3	34	11.0945	10.8249	10.5423	11.1033	10.9295	10.9897	11.6162	11.0305	10.9597	10.8584	11.2122	-0.101347	0.15669	0.932162	0.697124
Q9NQR4	Omega-amidase NIT2 OS=Homo sapiens OX=9606 GN=NIT2 PE=1 SV=1	6	9	174	11.716	11.6327	11.6655	11.4846	11.4591	11.6433	11.4991	11.5566	11.6743	11.5364	11.5663	-0.137944	0.656219	0.908814	0.220689
P18858	DNA ligase 1 OS=Homo sapiens OX=9606 GN=LIG1 PE=1 SV=1	3	5	66	11.8171	11.387	11.6803	11.3005	11.4575	11.4273	11.8299	11.1104	11.602	11.4794	11.4559	-0.122612	0.216578	0.918523	0.607326
P04632	Calpain small subunit 1 OS=Homo sapiens OX=9606 GN=CAPNS1 PE=1 SV=1	5	6	170	12.9525	13.1144	12.886	12.8449	12.6841	13.1381	12.816	13.0445	13.0334	12.805	12.9995	-0.228443	0.974227	0.853555	0.106114
P54136	Arginine--tRNA ligase, cytoplasmic OS=Homo sapiens OX=9606 GN=RARS PE=1 SV=2	15	21	381	14.0213	14.0736	14.0487	14.1	14.0912	14.0857	13.9507	14.05	14.0474	14.08	14.0288	0.0325435	0.47816	1.02281	0.332537
Q96QR8	Transcriptional activator protein Pur-beta OS=Homo sapiens OX=9606 GN=PURB PE=1 SV=3	3	8	109	10.0144	10.1112	10.1112	9.59441	9.64085	10.0245	9.31226	9.64691	10.0628	9.78217	9.66122	-0.280664	0.545253	0.823212	0.284936
Q13547	Histone deacetylase 1 OS=Homo sapiens OX=9606 GN=HDAC1 PE=1 SV=1	5	8	170	13.851	13.5617	13.9272	13.6788	13.7302	13.6362	14.045	13.734	13.7063	13.7787	13.8051	0.0724082	0.185128	1.05147	0.652938
P13489	Ribonuclease inhibitor OS=Homo sapiens OX=9606 GN=RNH1 PE=1 SV=2	11	13	381	14.1704	14.229	14.2733	13.9427	14.1153	14.0333	14.1074	14.0732	14.1997	14.1105	14.0713	-0.0892332	0.277882	0.940022	0.527373
Q16630	Cleavage and polyadenylation specificity factor subunit 6 OS=Homo sapiens OX=9606 GN=CPSF6 PE=1 SV=2	3	4	93	10.6606	10.6961	10.9557	10.9087	10.78	10.905	10.8759	10.6251	10.6784	10.8815	10.802	0.203102	1.21844	1.15117	0.0604721
Q4G0N4	NAD kinase 2, mitochondrial OS=Homo sapiens OX=9606 GN=NADK2 PE=1 SV=2	2	5	65	8.42001	8.64838	8.59362	8.29683	8.6745	8.6865	8.33137	9.0691	8.53419	8.52165	8.69566	-0.0125462	0.0240615	0.991341	0.946103
Q13177	Serine/threonine-protein kinase PAK 2 OS=Homo sapiens OX=9606 GN=PAK2 PE=1 SV=3	5	7	146	10.9128	10.8513	11.2361	10.8627	11.0016	11.0754	10.4499	10.5456	10.882	11.0335	10.6903	0.151422	0.436554	1.11066	0.365971
Q9Y696	Chloride intracellular channel protein 4 OS=Homo sapiens OX=9606 GN=CLIC4 PE=1 SV=4	5	11	193	12.0629	12.5593	12.0806	12.171	12.2317	12.1507	12.0993	11.9766	12.3111	12.1611	12.0756	-0.150032	0.305781	0.90123	0.494561
Q14318	Peptidyl-prolyl cis-trans isomerase FKBP8 OS=Homo sapiens OX=9606 GN=FKBP8 PE=1 SV=2	2	3	56	9.99038	10.2361	10.2105	9.99835	9.89314	10.1295	10.1393	10.3266	10.1132	10.034	10.1985	-0.0792259	0.195995	0.946565	0.636803
P62318	Small nuclear ribonucleoprotein Sm D3 OS=Homo sapiens OX=9606 GN=SNRPD3 PE=1 SV=1	2	4	98	11.9787	12.0092	12.0488	12.4143	12.3415	12.1834	12.2209	11.9486	11.9939	12.2682	12.1176	0.274279	0.81172	1.20939	0.154269
Q9P0L0	Vesicle-associated membrane protein-associated protein A OS=Homo sapiens OX=9606 GN=VAPA PE=1 SV=3	2	4	113	11.6904	11.4932	11.3653	11.5674	11.4732	11.6314	11.8176	11.4534	11.5918	11.4686	11.6341	-0.12314	0.486068	0.918187	0.326536
P14866	Heterogeneous nuclear ribonucleoprotein L OS=Homo sapiens OX=9606 GN=HNRNPL PE=1 SV=2	10	14	345	12.9665	12.7525	12.8569	13.0813	12.66	12.961	13.1992	12.8112	12.8595	12.8661	12.9905	0.00653982	0.0120099	1.00454	0.972725
Q8NCW5	NAD(P)H-hydrate epimerase OS=Homo sapiens OX=9606 GN=NAXE PE=1 SV=2	4	5	107	11.7383	11.6804	11.8289	11.6654	11.6992	11.8566	11.6906	11.6728	11.7093	11.7312	11.74	0.0218323	0.11422	1.01525	0.76874
Q5HYB6	Epididymis luminal protein 189 OS=Homo sapiens OX=9606 GN=TPM3 PE=1 SV=1	3	17	361	12.9362	12.9205	13.3862	12.6931	12.8945	12.605	12.515	12.7275	12.9284	12.9913	12.6158	0.0629155	0.0818912	1.04457	0.82815
F6QDS0	HCG2043426, isoform CRA_b OS=Homo sapiens OX=9606 GN=hCG_2043426 PE=1 SV=1	3	18	353	10.8232	10.9566	10.9441	10.7445	10.9692	10.8219	10.2294	10.5926	10.8899	10.8859	10.548	-0.00397396	0.0123257	0.997249	0.972018
Q9BQ67	Glutamate-rich WD repeat-containing protein 1 OS=Homo sapiens OX=9606 GN=GRWD1 PE=1 SV=1	5	7	157	12.9619	12.9402	13.0331	13.1643	13.153	13.0479	13.2186	12.747	12.9511	13.1168	13.0045	0.165732	1.24735	1.12174	0.056578
P18669	Phosphoglycerate mutase 1 OS=Homo sapiens OX=9606 GN=PGAM1 PE=1 SV=2	16	17	474	15.9484	16.0078	16.0469	15.9872	15.9712	15.9683	15.991	15.9097	15.9781	16.0018	15.9563	0.0236737	0.245321	1.01654	0.568432
P46783	40S ribosomal protein S10 OS=Homo sapiens OX=9606 GN=RPS10 PE=1 SV=1	5	6	126	13.8962	13.9059	13.8909	14.106	14.2583	14.0321	13.9345	13.9203	13.901	14.0851	13.9623	0.18403	0.563044	1.13605	0.273499
Q15067	Peroxisomal acyl-coenzyme A oxidase 1 OS=Homo sapiens OX=9606 GN=ACOX1 PE=1 SV=3	2	2	48	8.46549	8.80734	8.3945	8.75754	8.44623	8.82085	8.81017	8.58073	8.63641	8.53276	8.73725	-0.103654	0.200467	0.930673	0.63028
Q02818	Nucleobindin-1 OS=Homo sapiens OX=9606 GN=NUCB1 PE=1 SV=4	4	8	128	10.8587	10.9454	10.9585	10.9707	10.7953	11.1548	10.8615	11.1499	10.902	10.9082	11.0554	0.00613658	0.0252291	1.00426	0.943563
P31946	14-3-3 protein beta/alpha OS=Homo sapiens OX=9606 GN=YWHAB PE=1 SV=3	9	19	468	15.3563	15.4478	15.474	15.5611	15.5344	15.489	15.5352	15.4579	15.4021	15.5231	15.494	0.121045	1.07288	1.08752	0.0845503
P09543	2',3'-cyclic-nucleotide 3'-phosphodiesterase OS=Homo sapiens OX=9606 GN=CNP PE=1 SV=2	4	4	62	12.1888	12.4163	12.1407	12.408	12.4786	12.1162	12.0608	12.2438	12.3025	12.3424	12.1402	0.0399175	0.0880774	1.02806	0.816437
Q7KZF4	Staphylococcal nuclease domain-containing protein 1 OS=Homo sapiens OX=9606 GN=SND1 PE=1 SV=1	23	29	651	15.2286	15.3361	15.3236	15.3555	15.4075	15.2935	15.172	15.3967	15.2824	15.3622	15.2874	0.0798136	0.666423	1.05688	0.215564
Q12965	Unconventional myosin-Ie OS=Homo sapiens OX=9606 GN=MYO1E PE=1 SV=2	2	7	91	8.30084	9.18805	9.47634	9.29337	9.41541	9.19642	9.16555	9.60545	8.74445	9.39504	9.32247	0.650594	0.824476	1.56981	0.149804
Q7Z434	Mitochondrial antiviral-signaling protein OS=Homo sapiens OX=9606 GN=MAVS PE=1 SV=2	2	4	75	9.54267	9.81787	9.81676	9.49921	9.41913	9.78723	9.18343	9.51596	9.68027	9.57837	9.49554	-0.101904	0.204633	0.931803	0.624262
P54577	Tyrosine--tRNA ligase, cytoplasmic OS=Homo sapiens OX=9606 GN=YARS PE=1 SV=4	7	17	228	12.0139	12.0523	12.2781	11.938	12.2157	11.849	11.7021	11.8246	12.0331	12.1439	11.7919	0.110837	0.324307	1.07985	0.473907
P07996	Thrombospondin-1 OS=Homo sapiens OX=9606 GN=THBS1 PE=1 SV=2	2	4	42	8.95235	9.12322	9.00296	8.87373	8.91133	8.62267	9.22237	8.08341	9.03779	8.92934	8.64282	-0.108449	0.566199	0.927585	0.271519
Q8N6H7	ADP-ribosylation factor GTPase-activating protein 2 OS=Homo sapiens OX=9606 GN=ARFGAP2 PE=1 SV=1	2	5	61	11.9101	11.9356	12.0867	12.1338	11.9182	11.9025	12.0089	11.5894	11.9228	12.0462	11.8336	0.123386	0.615089	1.08929	0.242611
P09382	Galectin-1 OS=Homo sapiens OX=9606 GN=LGALS1 PE=1 SV=2	8	9	186	15.1573	15.1568	15.0424	15.2647	15.1547	15.2826	15.1865	15.2026	15.1571	15.154	15.2239	-0.00311311	0.0121604	0.997844	0.972388
P16333	Cytoplasmic protein NCK1 OS=Homo sapiens OX=9606 GN=NCK1 PE=1 SV=1	2	3	44	9.70335	9.75115	9.50869	9.83909	9.67857	9.75565	9.79714	9.49933	9.72725	9.67545	9.68404	-0.051796	0.151685	0.964735	0.705205
Q96DT5	Dynein heavy chain 11, axonemal OS=Homo sapiens OX=9606 GN=DNAH11 PE=1 SV=4	2	10	68	6.40533	7.4304	7.55527	7.58919	6.75169	6.98679	6.21583	6.95347	6.91786	7.29872	6.71869	0.380857	0.286323	1.30211	0.517222
P15586	N-acetylglucosamine-6-sulfatase OS=Homo sapiens OX=9606 GN=GNS PE=1 SV=3	2	4	64	9.14332	9.38322	9.56257	8.30974	9.21286	9.87168	9.07254	9.71322	9.26327	9.02839	9.55248	-0.234883	0.177501	0.849754	0.664506
P52735	Guanine nucleotide exchange factor VAV2 OS=Homo sapiens OX=9606 GN=VAV2 PE=1 SV=2	5	7	86	13.11	12.9517	13.0412	13.248	13.2411	12.9215	13.4773	13.0155	13.0308	13.1767	13.1381	0.145909	0.583458	1.10643	0.260941
O14879	Interferon-induced protein with tetratricopeptide repeats 3 OS=Homo sapiens OX=9606 GN=IFIT3 PE=1 SV=1	6	11	173	13.7083	13.69	13.8012	13.8728	13.6657	13.6483	14.2203	13.9522	13.6991	13.7799	13.9403	0.0807807	0.420124	1.05759	0.380081
O95347	Structural maintenance of chromosomes protein 2 OS=Homo sapiens OX=9606 GN=SMC2 PE=1 SV=2	3	6	74	9.04056	9.41333	8.95937	9.45676	10.05	8.87703	9.01992	9.28405	9.22694	9.48873	9.06033	0.261781	0.232319	1.19896	0.585708
P49588	Alanine--tRNA ligase, cytoplasmic OS=Homo sapiens OX=9606 GN=AARS PE=1 SV=2	28	31	722	15.6089	15.7593	15.5565	15.6766	15.7013	15.6838	15.6949	15.8676	15.6841	15.6448	15.7488	-0.0393198	0.181323	0.973114	0.658683
Q96N66	Lysophospholipid acyltransferase 7 OS=Homo sapiens OX=9606 GN=MBOAT7 PE=1 SV=2	2	2	39	9.78721	9.77504	9.71919	9.13021	9.67335	8.65953	9.44151	9.05515	9.78112	9.50758	9.05206	-0.27354	0.463071	0.827287	0.344293
O75608	Acyl-protein thioesterase 1 OS=Homo sapiens OX=9606 GN=LYPLA1 PE=1 SV=1	2	2	41	10.0655	10.1209	9.60048	10.1292	10.1509	10.2749	10.0179	10.3953	10.0932	9.9602	10.2294	-0.132968	0.215717	0.911954	0.608531
P55145	Mesencephalic astrocyte-derived neurotrophic factor OS=Homo sapiens OX=9606 GN=MANF PE=1 SV=3	2	3	53	10.3924	9.80703	10.6016	9.7475	10.0761	9.73906	9.90072	9.96473	10.0997	10.1417	9.86817	0.0420241	0.0359158	1.02956	0.920628
Q9NNW7	Thioredoxin reductase 2, mitochondrial OS=Homo sapiens OX=9606 GN=TXNRD2 PE=1 SV=3	2	3	70	9.85451	10.0754	9.89283	9.79192	9.86004	10.0236	9.66786	9.73112	9.96495	9.84826	9.80754	-0.116683	0.538979	0.922306	0.289082
P36955	Pigment epithelium-derived factor OS=Homo sapiens OX=9606 GN=SERPINF1 PE=1 SV=4	2	3	50	13.2424	12.9417	12.9242	13.5755	13.2731	13.1467	13.7939	13.2037	13.0921	13.2576	13.3814	0.165523	0.236644	1.12157	0.579904
P19367	Hexokinase-1 OS=Homo sapiens OX=9606 GN=HK1 PE=1 SV=3	15	27	499	14.2722	14.3667	14.3009	14.3638	14.3643	14.2634	14.3441	14.5571	14.3195	14.343	14.3882	0.0235472	0.198406	1.01646	0.633277
Q9NQ88	Fructose-2,6-bisphosphatase TIGAR OS=Homo sapiens OX=9606 GN=TIGAR PE=1 SV=1	3	3	54	9.9999	10.2696	10.3723	10.1359	10.4797	9.88359	10.3712	10.4907	10.1347	10.3293	10.2485	0.194592	0.48985	1.1444	0.323705
Q92890	Ubiquitin recognition factor in ER-associated degradation protein 1 OS=Homo sapiens OX=9606 GN=UFD1 PE=1 SV=3	3	5	86	10.6096	10.2944	10.8138	10.8093	10.3791	10.155	10.6074	10.4848	10.452	10.6674	10.4157	0.215415	0.398034	1.16104	0.399913
O94760	N(G),N(G)-dimethylarginine dimethylaminohydrolase 1 OS=Homo sapiens OX=9606 GN=DDAH1 PE=1 SV=3	4	5	78	10.2962	10.3551	10.3027	10.0801	10.0769	10.3204	9.97	10.3323	10.3257	10.1532	10.2076	-0.17243	0.745328	0.887347	0.179751
Q9NR31	GTP-binding protein SAR1a OS=Homo sapiens OX=9606 GN=SAR1A PE=1 SV=1	2	2	40	11.4179	11.7963	11.8633	11.323	11.818	11.8838	11.5216	11.8698	11.6071	11.6681	11.7584	0.0609875	0.0797354	1.04318	0.832271
P22314	Ubiquitin-like modifier-activating enzyme 1 OS=Homo sapiens OX=9606 GN=UBA1 PE=1 SV=3	38	49	1428	17.7604	17.8246	17.8318	17.7031	17.7475	17.8353	17.7669	17.8978	17.7925	17.7608	17.8334	-0.0316868	0.221551	0.978276	0.600411
P22234	Multifunctional protein ADE2 OS=Homo sapiens OX=9606 GN=PAICS PE=1 SV=3	13	17	428	14.4627	14.5199	14.5905	14.5552	14.5821	14.4883	14.4474	14.5216	14.4913	14.5759	14.4858	0.0846532	1.35245	1.06043	0.0444172
O00186	Syntaxin-binding protein 3 OS=Homo sapiens OX=9606 GN=STXBP3 PE=1 SV=2	2	6	59	9.42158	9.07568	9.96064	8.94181	9.25488	8.99909	9.01316	9.11179	9.24863	9.38578	9.04135	0.137146	0.119242	1.09973	0.759903
P30040	Endoplasmic reticulum resident protein 29 OS=Homo sapiens OX=9606 GN=ERP29 PE=1 SV=4	7	8	159	14.3331	14.4148	14.4403	14.4672	14.5566	14.4068	14.3952	14.3839	14.3739	14.488	14.3953	0.114091	0.892792	1.08229	0.127999
Q9NSE4	Isoleucine--tRNA ligase, mitochondrial OS=Homo sapiens OX=9606 GN=IARS2 PE=1 SV=2	12	16	285	13.6746	13.5046	13.6898	13.5609	13.4951	13.4487	13.5088	13.5972	13.5896	13.5819	13.5182	-0.0076952	0.0259788	0.99468	0.941936
Q9Y639	Neuroplastin OS=Homo sapiens OX=9606 GN=NPTN PE=1 SV=2	5	6	109	10.9471	10.8438	10.6653	10.6099	10.2666	10.8654	11.104	10.4203	10.8954	10.5139	10.7966	-0.381505	0.980761	0.767636	0.10453
O60749	Sorting nexin-2 OS=Homo sapiens OX=9606 GN=SNX2 PE=1 SV=2	4	9	106	11.6982	11.2845	12.1413	11.5563	11.7457	11.8167	11.4847	11.6067	11.4913	11.8144	11.636	0.323096	0.497027	1.25101	0.3184
Q9UMS4	Pre-mRNA-processing factor 19 OS=Homo sapiens OX=9606 GN=PRPF19 PE=1 SV=1	6	10	171	12.4054	12.2735	12.6046	12.3774	12.4102	12.4295	12.2077	12.3724	12.3394	12.4641	12.3365	0.124645	0.499978	1.09024	0.316244
Q9UGV2	Protein NDRG3 OS=Homo sapiens OX=9606 GN=NDRG3 PE=1 SV=2	2	2	25	9.85136	9.80175	9.60861	9.93989	9.85975	9.88573	9.85677	9.87362	9.82656	9.80275	9.87204	-0.0238075	0.0622227	0.983633	0.866517
P54819	Adenylate kinase 2, mitochondrial OS=Homo sapiens OX=9606 GN=AK2 PE=1 SV=2	6	6	123	12.4297	12.5329	12.452	12.3977	12.3447	12.6505	12.4386	12.3996	12.4813	12.3981	12.4962	-0.0831455	0.636555	0.943997	0.230911
P55265	Double-stranded RNA-specific adenosine deaminase OS=Homo sapiens OX=9606 GN=ADAR PE=1 SV=4	5	11	131	10.9363	10.6571	10.5236	10.8274	10.537	10.6894	11.0278	10.7837	10.7967	10.6293	10.8337	-0.167347	0.414567	0.890478	0.384975
P42330	Aldo-keto reductase family 1 member C3 OS=Homo sapiens OX=9606 GN=AKR1C3 PE=1 SV=4	5	14	296	18.4407	18.1943	17.8845	18.4826	18.1368	18.0982	19.1088	18.4206	18.3175	18.1679	18.5426	-0.149538	0.23642	0.901539	0.580203
Q9NPQ8	Synembryn-A OS=Homo sapiens OX=9606 GN=RIC8A PE=1 SV=3	2	4	59	7.74327	8.12322	7.70609	8.66733	8.31999	7.97149	8.41331	8.85134	7.93325	8.23114	8.41205	0.297891	0.301032	1.22935	0.499998
P10155	60 kDa SS-A/Ro ribonucleoprotein OS=Homo sapiens OX=9606 GN=TROVE2 PE=1 SV=2	2	4	65	9.02979	9.36389	9.21581	9.03347	9.13924	9.53437	9.1267	9.46242	9.19684	9.12951	9.37449	-0.0673315	0.175399	0.954402	0.667731
O60506	Heterogeneous nuclear ribonucleoprotein Q OS=Homo sapiens OX=9606 GN=SYNCRIP PE=1 SV=2	11	16	323	13.6528	13.5972	13.5848	13.7289	13.5945	13.6813	13.6104	13.6914	13.625	13.6361	13.661	0.0110811	0.0591683	1.00771	0.872633
Q32P28	Prolyl 3-hydroxylase 1 OS=Homo sapiens OX=9606 GN=P3H1 PE=1 SV=2	6	7	119	11.7577	11.9041	11.8545	11.7581	11.985	11.7253	11.779	11.9596	11.8309	11.8659	11.8213	0.0349647	0.123896	1.02453	0.751803
Q13126	S-methyl-5'-thioadenosine phosphorylase OS=Homo sapiens OX=9606 GN=MTAP PE=1 SV=2	3	4	76	10.6339	10.9624	10.8692	10.7702	10.739	10.6456	10.9971	10.9437	10.7981	10.7928	10.8621	-0.00535345	0.013089	0.996296	0.970311
P43034	Platelet-activating factor acetylhydrolase IB subunit alpha OS=Homo sapiens OX=9606 GN=PAFAH1B1 PE=1 SV=2	11	15	254	13.3123	13.3639	13.5034	13.4489	13.5209	13.5211	13.242	13.0935	13.3381	13.4911	13.2855	0.152961	1.68979	1.11185	0.0204272
P16401	Histone H1.5 OS=Homo sapiens OX=9606 GN=HIST1H1B PE=1 SV=3	5	5	107	13.9207	13.6825	12.896	13.9371	13.4314	13.9082	13.7675	13.6745	13.8016	13.4215	13.7834	-0.380104	0.38708	0.768382	0.410128
Q9P2E9	Ribosome-binding protein 1 OS=Homo sapiens OX=9606 GN=RRBP1 PE=1 SV=5	10	14	214	12.3249	12.5057	12.2177	12.1904	12.0436	12.2697	12.3316	12.3024	12.4153	12.1506	12.3013	-0.264688	1.14228	0.832379	0.0720644
Q96H79	Zinc finger CCCH-type antiviral protein 1-like OS=Homo sapiens OX=9606 GN=ZC3HAV1L PE=1 SV=2	3	4	43	15.2246	14.7892	14.3593	15.4538	15.0326	14.9335	15.9471	15.2483	15.0069	14.9486	15.3763	-0.0583563	0.0441234	0.960358	0.903393
Q8N8S7	Protein enabled homolog OS=Homo sapiens OX=9606 GN=ENAH PE=1 SV=2	3	6	101	10.3771	9.87977	10.2643	10.3398	10.5522	10.2386	10.4042	10.3939	10.1284	10.3854	10.3456	0.256975	0.494759	1.19497	0.320067
Q86VP6	Cullin-associated NEDD8-dissociated protein 1 OS=Homo sapiens OX=9606 GN=CAND1 PE=1 SV=2	18	24	421	14.6537	14.7599	14.72	14.5733	14.7111	14.4107	14.7148	14.709	14.7068	14.6681	14.6115	-0.0386702	0.198668	0.973552	0.632895
Q9NR45	Sialic acid synthase OS=Homo sapiens OX=9606 GN=NANS PE=1 SV=2	3	5	117	12.5251	12.6043	12.6235	12.4642	12.4314	12.5804	12.3775	12.3558	12.5647	12.5064	12.4379	-0.0583237	0.276894	0.960379	0.528574
Q9Y6A4	Cilia- and flagella-associated protein 20 OS=Homo sapiens OX=9606 GN=CFAP20 PE=1 SV=1	2	3	41	10.62	10.5914	10.6151	10.6766	10.6133	10.4836	10.4414	10.5896	10.6057	10.635	10.5049	0.0292716	0.414002	1.0205	0.385477
Q05048	Cleavage stimulation factor subunit 1 OS=Homo sapiens OX=9606 GN=CSTF1 PE=1 SV=1	2	4	41	12.0811	11.761	11.768	12.1288	11.9304	11.8716	12.5515	12.0121	11.921	11.9424	12.1451	0.0213451	0.0395006	1.01491	0.91306
P46781	40S ribosomal protein S9 OS=Homo sapiens OX=9606 GN=RPS9 PE=1 SV=3	5	13	171	13.277	13.3415	13.2313	13.449	13.4056	13.1882	13.1479	13.386	13.3093	13.362	13.2407	0.0526872	0.224679	1.0372	0.596102
P07910	Heterogeneous nuclear ribonucleoproteins C1/C2 OS=Homo sapiens OX=9606 GN=HNRNPC PE=1 SV=4	8	10	210	14.7035	14.6666	14.3738	14.9833	14.6476	14.9158	14.8002	14.7014	14.685	14.6682	14.8058	-0.0168101	0.0241734	0.988416	0.945859
Q14011	Cold-inducible RNA-binding protein OS=Homo sapiens OX=9606 GN=CIRBP PE=1 SV=1	2	2	41	9.85057	9.82949	9.9641	9.86473	10.103	10.0158	9.63579	9.98965	9.84003	9.97727	9.88043	0.137237	0.6519	1.0998	0.222895
Q8TDB6	E3 ubiquitin-protein ligase DTX3L OS=Homo sapiens OX=9606 GN=DTX3L PE=1 SV=1	3	6	65	9.12611	9.05869	9.3278	8.40314	8.83312	9.09966	8.5431	8.83946	9.0924	8.85469	8.82741	-0.23771	0.266648	0.848091	0.541192
Q13347	Eukaryotic translation initiation factor 3 subunit I OS=Homo sapiens OX=9606 GN=EIF3I PE=1 SV=1	7	8	167	12.7348	12.6934	12.9332	12.7052	12.7888	12.4502	12.8844	12.6785	12.7141	12.809	12.671	0.0949089	0.447587	1.068	0.35679
Q8IX12	Cell division cycle and apoptosis regulator protein 1 OS=Homo sapiens OX=9606 GN=CCAR1 PE=1 SV=2	3	6	76	11.232	11.2109	11.1231	11.5217	11.4118	11.3535	11.5538	11.4849	11.2215	11.3522	11.4641	0.130731	0.339782	1.09485	0.457318
E9PLL4	Oxysterols receptor LXR-alpha OS=Homo sapiens OX=9606 GN=NR1H3 PE=1 SV=1	2	2	18	11.5444	11.5482	11.1585	11.6369	11.463	11.5709	12.173	11.4105	11.5463	11.4195	11.7181	-0.126823	0.27337	0.915846	0.532881
Q14683	Structural maintenance of chromosomes protein 1A OS=Homo sapiens OX=9606 GN=SMC1A PE=1 SV=2	3	11	115	10.9212	10.8212	10.9375	10.7625	10.9995	11.0399	10.7717	11.0977	10.8712	10.8998	10.9698	0.0286231	0.101784	1.02004	0.791072
Q8WUM4	Programmed cell death 6-interacting protein OS=Homo sapiens OX=9606 GN=PDCD6IP PE=1 SV=1	16	25	407	13.7393	13.7433	13.8489	13.7335	13.7304	13.7913	13.604	13.7101	13.7413	13.771	13.7018	0.0296895	0.224064	1.02079	0.596948
O75955	Flotillin-1 OS=Homo sapiens OX=9606 GN=FLOT1 PE=1 SV=3	10	13	224	14.3608	14.4038	14.8145	14.0375	14.57	14.1584	14.2302	14.3026	14.3823	14.474	14.2304	0.0916897	0.109347	1.06562	0.777416
P49593	Protein phosphatase 1F OS=Homo sapiens OX=9606 GN=PPM1F PE=1 SV=3	2	2	45	7.64685	8.2361	9.12137	7.29966	8.52635	7.78656	5.23713	8.31232	7.94148	8.31579	7.112	0.374315	0.192534	1.29622	0.641898
P36776	Lon protease homolog, mitochondrial OS=Homo sapiens OX=9606 GN=LONP1 PE=1 SV=2	5	11	187	10.9264	11.0457	11.058	10.7682	10.8686	11.0301	10.7663	11.054	10.986	10.8983	10.9501	-0.087773	0.290591	0.940974	0.512164
Q9NZL9	Methionine adenosyltransferase 2 subunit beta OS=Homo sapiens OX=9606 GN=MAT2B PE=1 SV=1	2	2	27	11.5171	11.4906	11.3324	11.3872	11.2453	11.5406	11.6196	11.4285	11.5038	11.3216	11.5296	-0.182194	1.35921	0.881362	0.0437308
P60520	Gamma-aminobutyric acid receptor-associated protein-like 2 OS=Homo sapiens OX=9606 GN=GABARAPL2 PE=1 SV=1	2	2	22	10.0249	9.43807	10.0478	10.1604	9.61012	9.88876	9.63353	9.46135	9.73147	9.93946	9.66122	0.207988	0.261445	1.15508	0.547715
Q92896	Golgi apparatus protein 1 OS=Homo sapiens OX=9606 GN=GLG1 PE=1 SV=2	6	11	143	11.0469	10.7258	10.8793	10.5311	10.5287	10.7238	10.8031	10.7622	10.8864	10.6464	10.7631	-0.239994	0.52245	0.846749	0.300296
Q15345	Leucine-rich repeat-containing protein 41 OS=Homo sapiens OX=9606 GN=LRRC41 PE=1 SV=3	2	5	48	12.6835	12.3844	12.4923	12.5577	12.5113	12.1649	13.3392	12.7387	12.5339	12.5204	12.7476	-0.0135182	0.0393912	0.990674	0.91329
P20742	Pregnancy zone protein OS=Homo sapiens OX=9606 GN=PZP PE=1 SV=4	3	8	106	17.5989	16.8031	17.3266	17.9765	17.4771	17.6886	18.5813	17.5532	17.201	17.5934	17.941	0.39237	0.410387	1.31255	0.388699
P40855	Peroxisomal biogenesis factor 19 OS=Homo sapiens OX=9606 GN=PEX19 PE=1 SV=1	4	4	91	11.7917	12.0418	11.937	11.6664	11.9711	11.9193	11.528	11.9935	11.9167	11.8582	11.8136	-0.0585802	0.135847	0.960209	0.731396
Q9H0H5	Rac GTPase-activating protein 1 OS=Homo sapiens OX=9606 GN=RACGAP1 PE=1 SV=1	2	4	32	8.5014	8.73591	9.21537	8.32676	8.85697	8.2997	8.1717	8.16168	8.61866	8.7997	8.21103	0.181043	0.19683	1.1337	0.63558
O15162	Phospholipid scramblase 1 OS=Homo sapiens OX=9606 GN=PLSCR1 PE=1 SV=1	2	2	26	10.2616	10.2348	10.0388	10.8993	10.3927	10.3056	10.8241	10.7248	10.2482	10.4436	10.6182	0.195406	0.231073	1.14505	0.587391
P37235	Hippocalcin-like protein 1 OS=Homo sapiens OX=9606 GN=HPCAL1 PE=1 SV=3	2	2	26	8.57409	8.95135	7.66018	8.54978	8.38618	9.42155	8.52301	9.0626	8.76272	8.19871	9.00238	-0.564011	0.630218	0.676419	0.234305
A0A1W2PQ51	Probable ATP-dependent RNA helicase DDX17 OS=Homo sapiens OX=9606 GN=DDX17 PE=1 SV=1	15	26	454	14.5745	14.6019	14.5661	14.5609	14.6914	14.5213	14.6369	14.7605	14.5882	14.6062	14.6396	0.0179464	0.113683	1.01252	0.769692
Q14257	Reticulocalbin-2 OS=Homo sapiens OX=9606 GN=RCN2 PE=1 SV=1	9	10	223	12.8528	12.9546	13.0647	12.7273	12.9283	12.8505	12.8237	13.1317	12.9037	12.9068	12.9353	0.00305986	0.00745696	1.00212	0.982976
Q8TEX9	Importin-4 OS=Homo sapiens OX=9606 GN=IPO4 PE=1 SV=2	5	8	116	12.1958	12.0009	11.9154	11.8565	12.3697	11.2433	11.7144	12.0169	12.0983	12.0472	11.6582	-0.0511206	0.0796757	0.965186	0.832385
P53618	Coatomer subunit beta OS=Homo sapiens OX=9606 GN=COPB1 PE=1 SV=3	20	27	510	13.9026	13.9298	14.1367	14.0769	14.1607	13.9729	14.0037	14.0981	13.9162	14.1247	14.0249	0.208576	2.07088	1.15555	0.00849411
P14314	Glucosidase 2 subunit beta OS=Homo sapiens OX=9606 GN=PRKCSH PE=1 SV=2	11	15	335	15.3436	15.3461	15.4481	15.3388	15.3558	15.3816	15.3071	15.2832	15.3448	15.3809	15.324	0.0361136	0.327461	1.02535	0.470478
P42224	Signal transducer and activator of transcription 1-alpha/beta OS=Homo sapiens OX=9606 GN=STAT1 PE=1 SV=2	21	29	629	15.8154	16.0461	15.6795	15.896	15.9038	15.564	15.9043	15.8545	15.9307	15.8264	15.7743	-0.104309	0.32334	0.930251	0.474964
Q99436	Proteasome subunit beta type-7 OS=Homo sapiens OX=9606 GN=PSMB7 PE=1 SV=1	3	6	117	11.2105	11.3187	10.8539	11.3236	11.1078	11.268	11.1443	11.2471	11.2646	11.0951	11.2198	-0.169475	0.381452	0.889166	0.415478
P49756	RNA-binding protein 25 OS=Homo sapiens OX=9606 GN=RBM25 PE=1 SV=3	3	4	56	9.86858	8.61382	9.89867	9.75757	9.18177	9.81971	9.19215	9.19425	9.2412	9.61267	9.40204	0.37147	0.263191	1.29367	0.545518
P78527	DNA-dependent protein kinase catalytic subunit OS=Homo sapiens OX=9606 GN=PRKDC PE=1 SV=3	2	14	107	10.9562	10.2337	10.6354	11.0657	10.5814	10.8477	11.5735	10.9816	10.5949	10.7608	11.1343	0.165892	0.184679	1.12186	0.653613
Q96QV6	Histone H2A type 1-A OS=Homo sapiens OX=9606 GN=HIST1H2AA PE=1 SV=3	3	5	127	15.9113	15.5984	14.7257	15.7632	15.4677	15.8407	15.7605	15.762	15.7549	15.3189	15.7877	-0.435977	0.430932	0.739193	0.370738
P43304	Glycerol-3-phosphate dehydrogenase, mitochondrial OS=Homo sapiens OX=9606 GN=GPD2 PE=1 SV=3	11	16	299	12.5027	12.4968	12.5404	12.4817	12.3954	12.6571	12.4991	12.5117	12.4998	12.4725	12.556	-0.0273102	0.186861	0.981248	0.650337
O95881	Thioredoxin domain-containing protein 12 OS=Homo sapiens OX=9606 GN=TXNDC12 PE=1 SV=1	2	3	46	10.5095	10.5011	10.4178	10.7014	10.6898	10.4942	10.5726	10.5248	10.5053	10.603	10.5305	0.0977241	0.324289	1.07008	0.473926
Q9NR19	Acetyl-coenzyme A synthetase, cytoplasmic OS=Homo sapiens OX=9606 GN=ACSS2 PE=1 SV=1	2	3	40	11.4563	11.4215	11.6629	11.353	11.496	11.5033	11.2821	11.3593	11.4389	11.504	11.3815	0.0650585	0.211082	1.04613	0.61506
Q27J81	Inverted formin-2 OS=Homo sapiens OX=9606 GN=INF2 PE=1 SV=2	4	9	109	13.4735	13.0413	12.8881	13.375	12.9272	13.0633	14.1123	13.2671	13.2574	13.0634	13.4809	-0.193968	0.295082	0.874198	0.506896
P42704	Leucine-rich PPR motif-containing protein, mitochondrial OS=Homo sapiens OX=9606 GN=LRPPRC PE=1 SV=3	21	34	624	14.2338	14.1257	14.4248	14.5249	14.4163	14.377	14.3499	14.1981	14.1797	14.4553	14.3083	0.275574	1.70478	1.21048	0.019734
Q9H4A4	Aminopeptidase B OS=Homo sapiens OX=9606 GN=RNPEP PE=1 SV=2	20	21	503	15.2731	15.3019	15.3818	15.0708	15.1612	15.097	15.2077	15.3709	15.2875	15.2046	15.2252	-0.0828705	0.268743	0.944177	0.538588
P61160	Actin-related protein 2 OS=Homo sapiens OX=9606 GN=ACTR2 PE=1 SV=1	4	8	116	11.8547	11.6981	11.5366	11.9257	11.7062	11.8861	11.8647	11.8759	11.7764	11.7228	11.8756	-0.053582	0.122117	0.963541	0.754888
P50395	Rab GDP dissociation inhibitor beta OS=Homo sapiens OX=9606 GN=GDI2 PE=1 SV=2	14	24	567	15.0168	15.0474	15.0604	15.0017	15.0048	15.0397	15.063	15.0606	15.0321	15.0223	15.0544	-0.00980345	0.129724	0.993228	0.741781
P01008	Antithrombin-III OS=Homo sapiens OX=9606 GN=SERPINC1 PE=1 SV=1	5	7	83	13.2977	12.938	12.7313	13.3936	13.0278	12.9808	13.9033	13.2725	13.1179	13.0509	13.3855	-0.0669724	0.0824272	0.954639	0.827128
Q99459	Cell division cycle 5-like protein OS=Homo sapiens OX=9606 GN=CDC5L PE=1 SV=2	2	7	74	9.70389	9.16995	8.9744	9.65542	9.46008	9.37854	10.3412	9.51256	9.43692	9.3633	9.74408	-0.0736184	0.0772372	0.950252	0.837072
P10515	Dihydrolipoyllysine-residue acetyltransferase component of pyruvate dehydrogenase complex, mitochondrial OS=Homo sapiens OX=9606 GN=DLAT PE=1 SV=3	8	12	216	12.0779	12.0648	11.8644	11.8319	11.9837	12.0107	11.7966	12.1641	12.0714	11.8933	11.9905	-0.178017	1.23136	0.883917	0.0587001
O00499	Myc box-dependent-interacting protein 1 OS=Homo sapiens OX=9606 GN=BIN1 PE=1 SV=1	4	4	84	10.8216	10.9497	10.8166	10.8969	10.8071	10.8791	10.6827	10.9677	10.8856	10.8402	10.8432	-0.0453849	0.295853	0.969031	0.505996
Q9BQ70	Transcription factor 25 OS=Homo sapiens OX=9606 GN=TCF25 PE=1 SV=1	2	4	50	8.7177	8.71098	9.1681	8.16571	8.32985	8.86598	8.84174	8.80195	8.71434	8.55455	8.83656	-0.159786	0.144614	0.895158	0.716781
P06702	Protein S100-A9 OS=Homo sapiens OX=9606 GN=S100A9 PE=1 SV=1	2	2	28	5.51851	6.39894	5.52223	5.90694	11.018	6.81106	5.37599	4.64284	5.95872	7.4824	5.60996	1.52367	0.254417	2.87522	0.55665
Q6VN20	Ran-binding protein 10 OS=Homo sapiens OX=9606 GN=RANBP10 PE=1 SV=1	2	2	32	15.3857	15.0205	14.7219	15.5017	15.1942	15.0697	16.1123	15.4084	15.2031	15.1392	15.5302	-0.0638712	0.067617	0.956694	0.855821
Q02809	Procollagen-lysine,2-oxoglutarate 5-dioxygenase 1 OS=Homo sapiens OX=9606 GN=PLOD1 PE=1 SV=2	2	3	33	11.4983	11.0579	10.5901	11.1794	11.3041	11.0543	11.493	11.2941	11.2781	11.0245	11.2804	-0.253603	0.304492	0.838799	0.49603
O60664	Perilipin-3 OS=Homo sapiens OX=9606 GN=PLIN3 PE=1 SV=3	7	8	156	14.2151	14.1282	14.1393	13.8641	14.1055	14.0734	14.0765	14.2964	14.1717	14.0363	14.1488	-0.135399	0.48269	0.910418	0.329086
P62753	40S ribosomal protein S6 OS=Homo sapiens OX=9606 GN=RPS6 PE=1 SV=1	4	8	133	13.7458	13.7688	13.8766	13.8126	13.7188	13.8116	13.7342	13.6241	13.7573	13.8026	13.7233	0.0453011	0.297897	1.0319	0.50362
Q15811	Intersectin-1 OS=Homo sapiens OX=9606 GN=ITSN1 PE=1 SV=3	2	5	43	11.5661	11.6707	10.7988	11.6268	11.2239	11.279	12.2099	11.5208	11.6184	11.2165	11.6699	-0.401939	0.542305	0.75684	0.286877
Q9Y512	Sorting and assembly machinery component 50 homolog OS=Homo sapiens OX=9606 GN=SAMM50 PE=1 SV=3	3	5	68	10.4086	10.2612	9.44343	10.4247	10.2527	10.2093	10.934	10.3457	10.3349	10.0403	10.4963	-0.29462	0.293028	0.815287	0.509298
Q9NUQ9	Protein FAM49B OS=Homo sapiens OX=9606 GN=FAM49B PE=1 SV=1	2	3	37	8.80374	9.46146	9.11819	8.15114	9.14814	9.53877	8.84358	9.5576	9.1326	8.80582	9.31331	-0.326777	0.258426	0.797315	0.551536
P62910	60S ribosomal protein L32 OS=Homo sapiens OX=9606 GN=RPL32 PE=1 SV=2	5	6	92	12.5717	12.6796	12.1813	12.7753	12.6833	12.3307	12.5609	12.2636	12.6256	12.5466	12.3851	-0.0789846	0.116191	0.946724	0.765259
Q53GQ0	Very-long-chain 3-oxoacyl-CoA reductase OS=Homo sapiens OX=9606 GN=HSD17B12 PE=1 SV=2	8	11	243	13.2332	13.1644	13.2538	13.2455	13.2449	13.3148	13.0766	13.1073	13.1988	13.2481	13.1662	0.0493078	0.8151	1.03477	0.153073
P24539	ATP synthase F(0) complex subunit B1, mitochondrial OS=Homo sapiens OX=9606 GN=ATP5F1 PE=1 SV=2	5	6	124	10.8037	10.9992	10.8669	11.2523	10.8585	11.1951	11.0909	11.0893	10.9014	10.9926	11.1251	0.0911428	0.185478	1.06521	0.652412
O94906	Pre-mRNA-processing factor 6 OS=Homo sapiens OX=9606 GN=PRPF6 PE=1 SV=1	2	7	83	11.8504	11.8836	12.0092	12.0397	11.7097	11.8421	11.811	11.865	11.867	11.9195	11.8394	0.052512	0.139021	1.03707	0.726071
Q9BWF3	RNA-binding protein 4 OS=Homo sapiens OX=9606 GN=RBM4 PE=1 SV=1	2	4	59	10.1587	10.1374	10.5451	10.0031	9.94216	9.99065	9.82593	9.71548	10.148	10.1635	9.84402	0.0154289	0.0203505	1.01075	0.954222
P57764	Gasdermin-D OS=Homo sapiens OX=9606 GN=GSDMD PE=1 SV=1	4	9	154	11.0736	11.4324	10.9587	11.2044	11.1162	11.0025	11.3059	11.5129	11.253	11.0931	11.2738	-0.15991	0.399829	0.895081	0.398264
P61086	Ubiquitin-conjugating enzyme E2 K OS=Homo sapiens OX=9606 GN=UBE2K PE=1 SV=3	2	6	86	11.2466	11.1291	11.1068	11.3902	11.2944	11.1308	11.4203	11.3717	11.1878	11.2638	11.3076	0.0759223	0.252162	1.05403	0.559549
P60953	Cell division control protein 42 homolog OS=Homo sapiens OX=9606 GN=CDC42 PE=1 SV=2	4	7	133	12.1602	12.2589	11.816	11.8881	11.8305	12.1877	11.7279	12.449	12.2096	11.8449	12.1216	-0.364693	2.36574	0.776634	0.00430781
Q14694	Ubiquitin carboxyl-terminal hydrolase 10 OS=Homo sapiens OX=9606 GN=USP10 PE=1 SV=2	6	6	105	12.1282	12.1538	12.4779	12.1238	12.1489	12.2292	11.9484	12.1058	12.141	12.2502	12.0945	0.109189	0.2898	1.07862	0.513097
Q13907	Isopentenyl-diphosphate Delta-isomerase 1 OS=Homo sapiens OX=9606 GN=IDI1 PE=1 SV=2	2	7	86	10.1686	10.2338	10.3348	10.1326	9.81099	10.4752	10.1507	10.2176	10.2012	10.0928	10.2812	-0.108401	0.20566	0.927616	0.622788
Q09161	Nuclear cap-binding protein subunit 1 OS=Homo sapiens OX=9606 GN=NCBP1 PE=1 SV=1	2	4	62	7.63368	7.51028	7.46245	7.93004	7.68152	6.97214	7.61386	6.33502	7.57198	7.69134	6.97367	0.119356	0.255422	1.08625	0.555365
Q8N1G4	Leucine-rich repeat-containing protein 47 OS=Homo sapiens OX=9606 GN=LRRC47 PE=1 SV=1	10	10	157	11.7486	11.9013	11.7022	11.7782	11.8709	11.7134	11.9066	11.9997	11.825	11.7838	11.8732	-0.0411962	0.18003	0.971849	0.660648
Q9BXW7	Haloacid dehalogenase-like hydrolase domain-containing 5 OS=Homo sapiens OX=9606 GN=HDHD5 PE=1 SV=1	2	4	59	10.1108	10.2687	8.40489	10.0589	10.1378	9.52822	10.9984	10.6872	10.1898	9.53385	10.4046	-0.655923	0.360434	0.634669	0.43608
Q9HD26	Golgi-associated PDZ and coiled-coil motif-containing protein OS=Homo sapiens OX=9606 GN=GOPC PE=1 SV=1	2	3	28	9.29317	9.49302	9.52056	8.97115	8.80805	9.52627	8.8321	9.80418	9.39309	9.09992	9.38752	-0.293175	0.416014	0.816104	0.383695
P02774	Vitamin D-binding protein OS=Homo sapiens OX=9606 GN=GC PE=1 SV=1	2	6	89	12.9776	12.5627	12.4162	13.0105	12.7244	12.585	13.8675	12.9505	12.7702	12.717	13.1343	-0.0531712	0.0672426	0.963815	0.856559
P11172	Uridine 5'-monophosphate synthase OS=Homo sapiens OX=9606 GN=UMPS PE=1 SV=1	3	4	76	10.6576	10.4766	10.5808	10.7823	10.6493	10.6025	10.4569	10.5511	10.5671	10.6708	10.5368	0.103659	0.41584	1.07449	0.383849
Q68EM7	Rho GTPase-activating protein 17 OS=Homo sapiens OX=9606 GN=ARHGAP17 PE=1 SV=1	2	4	46	9.04578	8.89683	8.92696	8.90034	9.21652	8.96404	8.72459	8.99588	8.9713	9.01461	8.89484	0.0433009	0.107704	1.03047	0.780361
P27348	14-3-3 protein theta OS=Homo sapiens OX=9606 GN=YWHAQ PE=1 SV=1	9	17	400	15.552	15.5033	15.7259	15.5449	15.6417	15.6093	15.5253	15.4783	15.5277	15.6375	15.5376	0.109862	0.669406	1.07913	0.214089
P21281	V-type proton ATPase subunit B, brain isoform OS=Homo sapiens OX=9606 GN=ATP6V1B2 PE=1 SV=3	4	6	87	11.1029	11.263	11.1606	11.1318	11.077	11.2954	10.9448	11.1644	11.183	11.1231	11.1349	-0.0598515	0.35572	0.959363	0.440839
Q15257	Serine/threonine-protein phosphatase 2A activator OS=Homo sapiens OX=9606 GN=PTPA PE=1 SV=3	8	9	189	12.7652	12.7826	12.8625	12.7428	12.7198	12.843	12.7593	12.6515	12.7739	12.775	12.7513	0.00113805	0.00636891	1.00079	0.985442
P61221	ATP-binding cassette sub-family E member 1 OS=Homo sapiens OX=9606 GN=ABCE1 PE=1 SV=1	6	8	137	11.8318	11.9431	12.1218	12.1431	11.9569	12.1583	12.0762	12.1718	11.8875	12.0739	12.1354	0.186473	0.920134	1.13798	0.120189
Q92879	CUGBP Elav-like family member 1 OS=Homo sapiens OX=9606 GN=CELF1 PE=1 SV=2	2	2	26	8.00526	8.19407	8.05042	8.36144	8.37232	8.3589	7.90086	6.88308	8.09966	8.26139	7.71428	0.16173	0.43299	1.11863	0.368986
P11279	Lysosome-associated membrane glycoprotein 1 OS=Homo sapiens OX=9606 GN=LAMP1 PE=1 SV=3	2	3	49	13.0408	13.2596	13.0237	13.4065	13.2746	13.3213	13.1744	13.358	13.1502	13.2349	13.2846	0.0847278	0.190117	1.06049	0.64548
H0YNG3	Signal peptidase complex catalytic subunit SEC11 OS=Homo sapiens OX=9606 GN=SEC11A PE=1 SV=1	3	6	70	11.0441	11.0647	11.0178	10.9865	11.3251	11.0776	10.9853	11.1611	11.0544	11.1098	11.0747	0.0554113	0.143803	1.03916	0.71812
Q9NVD7	Alpha-parvin OS=Homo sapiens OX=9606 GN=PARVA PE=1 SV=1	5	6	111	10.6021	10.6378	10.8439	10.5693	10.6827	10.7429	10.5805	10.1943	10.6199	10.6986	10.5059	0.0786794	0.298344	1.05605	0.503102
Q04446	1,4-alpha-glucan-branching enzyme OS=Homo sapiens OX=9606 GN=GBE1 PE=1 SV=3	4	7	96	9.97791	10.1177	10.0698	10.0897	10.2579	9.79649	9.89462	10.3894	10.0478	10.1391	10.0268	0.0913006	0.399461	1.06533	0.398602
P61981	14-3-3 protein gamma OS=Homo sapiens OX=9606 GN=YWHAG PE=1 SV=2	3	10	242	13.841	13.8222	13.8986	13.8241	13.7704	14.0072	13.9779	13.8784	13.8316	13.831	13.9545	-0.000588576	0.00389036	0.999592	0.991082
Q96CB9	5-methylcytosine rRNA methyltransferase NSUN4 OS=Homo sapiens OX=9606 GN=NSUN4 PE=1 SV=2	2	2	17	11.5866	11.7869	11.0312	12.0929	12.2651	11.3884	11.442	11.5131	11.6868	11.7964	11.4478	0.109612	0.0748538	1.07894	0.841678
P45973	Chromobox protein homolog 5 OS=Homo sapiens OX=9606 GN=CBX5 PE=1 SV=1	3	4	95	11.523	11.6464	11.3748	11.5219	11.6128	11.6068	11.7652	11.4288	11.5847	11.5032	11.6003	-0.081543	0.321313	0.945046	0.477186
A0A0A0MTS7	Titin OS=Homo sapiens OX=9606 GN=TTN PE=1 SV=1	8	58	431	14.7892	14.7091	14.8511	14.7811	14.9502	14.7556	14.9547	14.9398	14.7491	14.8608	14.8834	0.11166	0.679967	1.08047	0.208946
Q96GG9	DCN1-like protein 1 OS=Homo sapiens OX=9606 GN=DCUN1D1 PE=1 SV=1	2	4	73	10.1029	10.1021	10.04	10.0847	10.0546	10.3988	10.2203	9.83272	10.1025	10.0597	10.1506	-0.0427893	1.06397	0.970776	0.086303
P55072	Transitional endoplasmic reticulum ATPase OS=Homo sapiens OX=9606 GN=VCP PE=1 SV=4	33	35	893	16.4421	16.53	16.5572	16.4991	16.594	16.3489	16.4921	16.5933	16.4861	16.5501	16.4781	0.0639919	0.555702	1.04535	0.278162
Q15628	Tumor necrosis factor receptor type 1-associated DEATH domain protein OS=Homo sapiens OX=9606 GN=TRADD PE=1 SV=2	3	3	62	10.8709	10.3295	10.2929	10.5667	10.3421	10.5663	11.1063	10.3891	10.6002	10.4006	10.6872	-0.199604	0.348736	0.87079	0.447985
O75131	Copine-3 OS=Homo sapiens OX=9606 GN=CPNE3 PE=1 SV=1	11	14	278	13.8585	13.752	13.8417	13.7953	13.8046	13.7736	13.7098	13.6796	13.8052	13.8139	13.721	0.00864855	0.0676789	1.00601	0.855699
P35527	Keratin, type I cytoskeletal 9 OS=Homo sapiens OX=9606 GN=KRT9 PE=1 SV=3	8	12	284	12.4793	12.1794	13.306	12.8841	12.5064	13.1068	12.44	13.1531	12.3294	12.8988	12.9	0.569461	0.765339	1.48397	0.171657
P30085	UMP-CMP kinase OS=Homo sapiens OX=9606 GN=CMPK1 PE=1 SV=3	7	7	178	12.6785	12.5616	12.747	12.8998	12.6745	12.874	12.4749	12.4686	12.62	12.7738	12.6058	0.153774	0.681898	1.11248	0.208018
P13797	Plastin-3 OS=Homo sapiens OX=9606 GN=PLS3 PE=1 SV=4	20	32	625	15.8174	15.7604	15.903	15.884	15.856	15.9183	15.7062	15.7442	15.7889	15.881	15.7895	0.0920933	1.35266	1.06592	0.0443952
P60903	Protein S100-A10 OS=Homo sapiens OX=9606 GN=S100A10 PE=1 SV=2	4	5	92	13.7138	13.591	13.5478	13.6811	13.5466	13.9629	13.5844	13.6365	13.6524	13.5918	13.7279	-0.0605758	0.32726	0.958881	0.470695
O75369	Filamin-B OS=Homo sapiens OX=9606 GN=FLNB PE=1 SV=2	17	35	540	13.8086	12.4671	13.3093	12.6523	12.6449	12.3951	12.5188	12.5457	13.1378	12.8688	12.4865	-0.268991	0.172703	0.8299	0.671888
Q15436	Protein transport protein Sec23A OS=Homo sapiens OX=9606 GN=SEC23A PE=1 SV=2	9	11	240	12.7144	12.7516	13.0728	12.7232	12.7857	12.7509	12.7265	12.8061	12.733	12.8606	12.7612	0.127575	0.368313	1.09246	0.42824
Q13616	Cullin-1 OS=Homo sapiens OX=9606 GN=CUL1 PE=1 SV=2	3	9	100	10.3007	10.2919	10.6705	10.1812	10.3429	10.3871	10.1204	10.1857	10.2963	10.3982	10.2311	0.101897	0.206467	1.07318	0.621632
P53597	Succinate--CoA ligase [ADP/GDP-forming] subunit alpha, mitochondrial OS=Homo sapiens OX=9606 GN=SUCLG1 PE=1 SV=4	5	5	93	11.3832	11.6145	10.9381	11.154	11.1395	11.1067	11.2445	11.2833	11.4988	11.0772	11.2115	-0.421635	1.36694	0.746578	0.0429597
Q92552	28S ribosomal protein S27, mitochondrial OS=Homo sapiens OX=9606 GN=MRPS27 PE=1 SV=3	3	4	51	8.37169	8.3372	8.79103	8.32969	8.36439	8.81677	7.83116	7.6352	8.35445	8.49504	8.09437	0.140593	0.286601	1.10236	0.516891
P61769	Beta-2-microglobulin OS=Homo sapiens OX=9606 GN=B2M PE=1 SV=1	4	4	92	13.8698	13.9693	13.379	13.6641	13.9286	13.3816	13.5026	13.6416	13.9196	13.6572	13.5086	-0.262326	0.527545	0.833743	0.296794
P02788	Lactotransferrin OS=Homo sapiens OX=9606 GN=LTF PE=1 SV=6	2	6	69	14.8357	14.4644	14.3698	14.8662	14.5741	14.5162	15.552	14.7808	14.65	14.6034	14.9497	-0.0466541	0.0688643	0.968179	0.853367
Q10567	AP-1 complex subunit beta-1 OS=Homo sapiens OX=9606 GN=AP1B1 PE=1 SV=2	8	20	396	12.0828	12.1994	11.9759	11.8527	12.1841	12.1312	12.0141	12.2656	12.1411	12.0042	12.137	-0.13683	0.423901	0.909515	0.376789
O75083	WD repeat-containing protein 1 OS=Homo sapiens OX=9606 GN=WDR1 PE=1 SV=4	14	21	466	14.5212	14.5414	14.96	14.5299	14.5274	14.5749	14.5781	14.5085	14.5313	14.6724	14.5538	0.141139	0.298696	1.10278	0.502694
P30153	Serine/threonine-protein phosphatase 2A 65 kDa regulatory subunit A alpha isoform OS=Homo sapiens OX=9606 GN=PPP2R1A PE=1 SV=4	17	26	667	14.7771	14.8726	14.724	14.8775	14.9502	14.586	14.8333	14.8283	14.8248	14.8506	14.7492	0.0257638	0.0968855	1.01802	0.800045
Q14254	Flotillin-2 OS=Homo sapiens OX=9606 GN=FLOT2 PE=1 SV=2	3	8	135	10.4995	10.3441	11.1227	10.6937	10.4375	10.6866	10.3077	10.2941	10.4218	10.7513	10.4295	0.329476	0.521004	1.25656	0.301298
O60568	Procollagen-lysine,2-oxoglutarate 5-dioxygenase 3 OS=Homo sapiens OX=9606 GN=PLOD3 PE=1 SV=1	3	6	72	9.88166	10.0983	9.97895	9.63411	9.86717	10.2064	9.40674	9.58694	9.99	9.82674	9.73336	-0.163254	0.43544	0.893009	0.36691
P45984	Mitogen-activated protein kinase 9 OS=Homo sapiens OX=9606 GN=MAPK9 PE=1 SV=2	2	4	38	10.154	9.96408	8.87228	9.76751	9.95866	10.0034	9.9507	9.01605	10.059	9.53282	9.65671	-0.526204	0.500536	0.694379	0.315838
P47897	Glutamine--tRNA ligase OS=Homo sapiens OX=9606 GN=QARS PE=1 SV=1	8	18	307	12.0368	11.8397	12.145	11.9312	11.878	12.007	11.8113	11.7627	11.9383	11.9847	11.8603	0.0464269	0.129805	1.0327	0.741643
Q6P587	Acylpyruvase FAHD1, mitochondrial OS=Homo sapiens OX=9606 GN=FAHD1 PE=1 SV=2	3	3	42	9.27064	9.8318	9.43416	9.75594	9.61959	9.38689	9.46902	9.16501	9.55122	9.60323	9.34031	0.0520097	0.0740834	1.03671	0.843173
Q12849	G-rich sequence factor 1 OS=Homo sapiens OX=9606 GN=GRSF1 PE=1 SV=3	3	7	90	10.2401	10.4543	10.5815	10.5301	10.5773	10.8858	9.93401	10.0886	10.3472	10.563	10.3028	0.215826	1.09961	1.16137	0.079505
Q5TC12	ATP synthase mitochondrial F1 complex assembly factor 1 OS=Homo sapiens OX=9606 GN=ATPAF1 PE=1 SV=1	2	2	20	9.21344	9.24846	9.1633	9.16333	9.52654	9.03808	9.40252	9.24105	9.23095	9.28439	9.22722	0.0534391	0.121598	1.03774	0.755791
P61247	40S ribosomal protein S3a OS=Homo sapiens OX=9606 GN=RPS3A PE=1 SV=2	10	16	332	15.6527	15.7473	15.6184	15.7267	15.6952	15.6476	15.6541	15.5833	15.7	15.6801	15.6283	-0.0198747	0.131158	0.986318	0.739336
P10619	Lysosomal protective protein OS=Homo sapiens OX=9606 GN=CTSA PE=1 SV=2	4	8	120	12.3368	12.0279	12.338	12.0971	11.8894	12.6447	12.2541	12.137	12.1823	12.1082	12.3452	-0.0741491	0.13119	0.949902	0.739282
Q6P2I3	Fumarylacetoacetate hydrolase domain-containing protein 2B OS=Homo sapiens OX=9606 GN=FAHD2B PE=1 SV=1	2	3	45	10.0815	9.9801	9.68236	10.0599	9.99026	9.99222	10.0891	10.116	10.0308	9.91084	10.0658	-0.119971	0.306359	0.920206	0.493903
Q9UH65	Switch-associated protein 70 OS=Homo sapiens OX=9606 GN=SWAP70 PE=1 SV=1	4	6	84	12.0709	11.9072	12.0414	11.7639	11.9118	11.8305	11.9389	12.0834	11.989	11.9057	11.951	-0.0833344	0.269461	0.943874	0.537699
A6NDG6	Glycerol-3-phosphate phosphatase OS=Homo sapiens OX=9606 GN=PGP PE=1 SV=1	4	6	98	10.3052	10.3676	10.2236	10.4021	10.4577	10.3776	10.2789	10.1927	10.3364	10.3611	10.283	0.0247143	0.0916366	1.01728	0.809773
Q13263	Transcription intermediary factor 1-beta OS=Homo sapiens OX=9606 GN=TRIM28 PE=1 SV=5	18	25	517	14.8992	14.8004	14.9681	15.0472	14.9937	14.7649	14.9792	14.8974	14.8498	15.003	14.8805	0.153251	1.31482	1.11207	0.0484369
P62081	40S ribosomal protein S7 OS=Homo sapiens OX=9606 GN=RPS7 PE=1 SV=1	6	6	148	12.737	12.806	12.7054	13.0232	13.0178	12.989	12.5602	12.7675	12.7715	12.9155	12.7722	0.143976	0.427605	1.10495	0.37359
P43246	DNA mismatch repair protein Msh2 OS=Homo sapiens OX=9606 GN=MSH2 PE=1 SV=1	6	9	123	12.9035	12.6516	13.4994	13.3006	13.3231	13.2986	13.2179	12.9727	12.7775	13.3743	13.1631	0.596814	1.76662	1.51237	0.0171152
Q96QK1	Vacuolar protein sorting-associated protein 35 OS=Homo sapiens OX=9606 GN=VPS35 PE=1 SV=2	13	21	494	14.486	14.4114	14.6585	14.274	14.3707	14.3739	14.3827	14.3724	14.4487	14.4344	14.3763	-0.0143604	0.0312731	0.990095	0.930523
Q06033	Inter-alpha-trypsin inhibitor heavy chain H3 OS=Homo sapiens OX=9606 GN=ITIH3 PE=1 SV=2	4	4	62	12.5434	12.0301	11.544	12.4578	12.1779	12.1795	12.9363	12.2517	12.2868	12.0599	12.4558	-0.226916	0.215774	0.854459	0.608451
Q14624	Inter-alpha-trypsin inhibitor heavy chain H4 OS=Homo sapiens OX=9606 GN=ITIH4 PE=1 SV=4	2	2	40	12.1383	11.6611	11.3427	12.1708	11.8236	11.81	12.6818	11.9679	11.8997	11.779	12.1532	-0.120685	0.120429	0.919751	0.757828
E7EX44	Caldesmon OS=Homo sapiens OX=9606 GN=CALD1 PE=1 SV=1	11	13	274	14.2215	14.1563	14.2883	14.2075	14.1729	14.3782	14.3705	14.2532	14.1889	14.2229	14.334	0.0339778	0.26076	1.02383	0.54858
P46060	Ran GTPase-activating protein 1 OS=Homo sapiens OX=9606 GN=RANGAP1 PE=1 SV=1	7	14	239	12.1053	12.085	12.1739	11.9424	12.0513	12.1702	11.7039	11.799	12.0951	12.0559	11.891	-0.0392299	0.166532	0.973174	0.681503
P49257	Protein ERGIC-53 OS=Homo sapiens OX=9606 GN=LMAN1 PE=1 SV=2	4	4	89	11.6137	11.7968	11.683	11.5582	11.5913	11.7244	11.6253	11.7515	11.7052	11.6108	11.7004	-0.0944123	0.467778	0.936654	0.340583
Q92882	Osteoclast-stimulating factor 1 OS=Homo sapiens OX=9606 GN=OSTF1 PE=1 SV=2	2	2	28	10.5679	10.7889	10.753	10.6628	10.6355	10.5528	10.4788	10.6057	10.6784	10.6838	10.5458	0.00536633	0.01855	1.00373	0.958186
Q12907	Vesicular integral-membrane protein VIP36 OS=Homo sapiens OX=9606 GN=LMAN2 PE=1 SV=1	7	13	239	12.8105	13.0258	12.8003	12.5785	12.7169	12.5649	12.8574	12.8615	12.9182	12.6986	12.7613	-0.219601	0.812018	0.858803	0.154164
Q15427	Splicing factor 3B subunit 4 OS=Homo sapiens OX=9606 GN=SF3B4 PE=1 SV=1	2	2	44	10.8971	10.6524	11.1449	11.1076	10.669	11.1446	10.5282	10.3516	10.7748	10.9738	10.6748	0.199047	0.369355	1.14794	0.427213
Q9HB07	UPF0160 protein MYG1, mitochondrial OS=Homo sapiens OX=9606 GN=C12orf10 PE=1 SV=2	2	3	46	9.88166	10.0326	9.92501	10.1463	9.92866	9.92918	9.75578	10.0452	9.95714	10	9.91006	0.0428616	0.141037	1.03016	0.722708
O00625	Pirin OS=Homo sapiens OX=9606 GN=PIR PE=1 SV=1	2	2	34	10.6204	10.5646	10.4949	10.2568	10.3523	10.6462	10.371	10.6174	10.5925	10.368	10.5448	-0.224491	1.03719	0.855897	0.0917935
P43686	26S proteasome regulatory subunit 6B OS=Homo sapiens OX=9606 GN=PSMC4 PE=1 SV=2	12	14	260	13.0266	13.1332	13.0613	12.9972	13.1416	13.1123	12.9626	12.9685	13.0799	13.0667	13.0145	-0.0131706	0.0671521	0.990912	0.856738
O60888	Protein CutA OS=Homo sapiens OX=9606 GN=CUTA PE=1 SV=2	2	4	85	10.8275	10.754	9.75763	10.9409	10.8254	11.0024	10.6839	10.8091	10.7908	10.508	10.8318	-0.282765	0.220218	0.822014	0.602258
Q15428	Splicing factor 3A subunit 2 OS=Homo sapiens OX=9606 GN=SF3A2 PE=1 SV=2	2	2	42	10.0897	9.84231	9.94567	10.1308	9.9989	10.08	9.89602	9.97996	9.96601	10.0251	9.98532	0.0591243	0.18944	1.04183	0.646487
Q9H9B4	Sideroflexin-1 OS=Homo sapiens OX=9606 GN=SFXN1 PE=1 SV=4	7	8	131	11.0088	11.0909	11.0245	11.1193	10.9788	11.1955	10.6547	10.9967	11.0498	11.0409	10.949	-0.00895675	0.0488793	0.993811	0.893554
P08651	Nuclear factor 1 C-type OS=Homo sapiens OX=9606 GN=NFIC PE=1 SV=2	2	3	50	10.3582	10.2124	10.4283	10.159	10.1544	10.3224	10.3699	10.3233	10.2853	10.2472	10.3385	-0.0380762	0.104053	0.973953	0.78695
P15170	Eukaryotic peptide chain release factor GTP-binding subunit ERF3A OS=Homo sapiens OX=9606 GN=GSPT1 PE=1 SV=1	9	10	223	14.1277	14.2301	14.1964	14.166	14.2712	13.9917	14.1723	14.2464	14.1789	14.2112	14.1368	0.0323248	0.220909	1.02266	0.601299
Q9BXS5	AP-1 complex subunit mu-1 OS=Homo sapiens OX=9606 GN=AP1M1 PE=1 SV=3	2	5	49	8.90876	8.99552	9.23933	8.90306	8.99004	8.93585	9.1929	9.10557	8.95214	9.04414	9.07811	0.0920048	0.266161	1.06585	0.5418
P07741	Adenine phosphoribosyltransferase OS=Homo sapiens OX=9606 GN=APRT PE=1 SV=2	8	13	279	14.1237	14.1378	13.892	14.0311	13.9791	14.0908	13.9386	14.1819	14.1307	13.9674	14.0704	-0.163321	1.27404	0.892967	0.053206
Q16352	Alpha-internexin OS=Homo sapiens OX=9606 GN=INA PE=1 SV=2	2	4	49	9.48523	9.23801	9.45555	9.36788	9.28581	9.42386	9.19253	9.56374	9.36162	9.36975	9.39337	0.00812451	0.0238214	1.00565	0.946626
P00492	Hypoxanthine-guanine phosphoribosyltransferase OS=Homo sapiens OX=9606 GN=HPRT1 PE=1 SV=2	4	5	87	11.3762	11.4948	11.3687	11.4458	11.2641	11.5813	11.3939	11.3374	11.4355	11.3595	11.4375	-0.075984	0.378873	0.948695	0.417953
Q8N163	Cell cycle and apoptosis regulator protein 2 OS=Homo sapiens OX=9606 GN=CCAR2 PE=1 SV=2	3	5	67	9.44867	9.47959	9.49017	9.63181	9.58322	9.66526	9.025	9.44561	9.46413	9.5684	9.37862	0.104273	0.813718	1.07495	0.153561
E7EVA0	Microtubule-associated protein OS=Homo sapiens OX=9606 GN=MAP4 PE=1 SV=1	2	8	65	9.14126	9.28144	9.16718	9.1595	9.32513	8.87678	8.81854	9.16133	9.21135	9.21727	8.95221	0.00592136	0.0222442	1.00411	0.950071
Q8NBX0	Saccharopine dehydrogenase-like oxidoreductase OS=Homo sapiens OX=9606 GN=SCCPDH PE=1 SV=1	3	5	63	13.1594	12.8756	12.4577	13.1785	12.7087	13.1574	12.9915	12.9771	13.0175	12.7816	13.042	-0.235892	0.319654	0.84916	0.479011
P32969	60S ribosomal protein L9 OS=Homo sapiens OX=9606 GN=RPL9 PE=1 SV=1	11	13	314	14.358	14.3645	14.2569	14.4853	14.5399	14.3304	14.3391	14.4225	14.3613	14.4274	14.364	0.0661062	0.224449	1.04689	0.596419
P78347	General transcription factor II-I OS=Homo sapiens OX=9606 GN=GTF2I PE=1 SV=2	12	20	264	13.5686	13.6195	13.6595	13.4168	13.4977	13.7604	13.4619	13.5805	13.594	13.5246	13.6009	-0.0693603	0.288816	0.953061	0.514262
Q8WXF1	Paraspeckle component 1 OS=Homo sapiens OX=9606 GN=PSPC1 PE=1 SV=1	6	8	139	12.3626	12.3434	12.215	12.3262	12.1514	12.2007	12.547	12.3181	12.353	12.2309	12.3553	-0.122108	0.787988	0.918844	0.162934
Q96RP9	Elongation factor G, mitochondrial OS=Homo sapiens OX=9606 GN=GFM1 PE=1 SV=2	6	9	148	11.4914	11.4269	11.5937	11.3654	11.5116	11.4349	11.3621	11.5447	11.4591	11.4902	11.4472	0.0311248	0.124401	1.02181	0.75093
Q5TFE4	5'-nucleotidase domain-containing protein 1 OS=Homo sapiens OX=9606 GN=NT5DC1 PE=1 SV=1	6	7	104	12.8841	13.0323	13.5432	12.6641	13.2352	12.803	12.7918	13.3239	12.9582	13.1475	12.9729	0.189286	0.212095	1.1402	0.613627
P14735	Insulin-degrading enzyme OS=Homo sapiens OX=9606 GN=IDE PE=1 SV=4	2	8	79	8.16715	8.55504	9.38797	8.47718	8.45435	9.2636	9.67493	8.69286	8.36109	8.77317	9.21046	0.412074	0.396549	1.3306	0.401283
P08174	Complement decay-accelerating factor OS=Homo sapiens OX=9606 GN=CD55 PE=1 SV=4	2	4	45	8.17043	8.56804	8.80311	8.62977	7.95245	7.85567	8.30734	8.52897	8.36924	8.46178	8.23066	0.0925393	0.0878305	1.06625	0.816901
P31939	Bifunctional purine biosynthesis protein PURH OS=Homo sapiens OX=9606 GN=ATIC PE=1 SV=3	17	18	418	13.6474	13.8321	13.8851	13.6766	13.7422	13.6843	13.5489	13.8016	13.7397	13.768	13.6783	0.0282672	0.0939704	1.01979	0.805433
Q9Y5X1	Sorting nexin-9 OS=Homo sapiens OX=9606 GN=SNX9 PE=1 SV=1	4	5	67	12.7974	12.3396	12.5186	12.4032	12.4922	12.2606	12.9181	12.8666	12.5685	12.4713	12.6818	-0.0971265	0.207355	0.934893	0.620362
Q9Y2W2	WW domain-binding protein 11 OS=Homo sapiens OX=9606 GN=WBP11 PE=1 SV=1	3	3	38	8.86014	9.25385	9.17933	8.98628	9.27648	8.06606	8.6588	9.48741	9.05699	9.14736	8.73742	0.0903718	0.183053	1.06464	0.656066
Q99623	Prohibitin-2 OS=Homo sapiens OX=9606 GN=PHB2 PE=1 SV=2	8	12	255	13.9658	14.0799	14.1903	14.0741	14.0893	14.1516	13.9964	13.8627	14.0229	14.1179	14.0035	0.0950298	0.636273	1.06809	0.231061
P23381	Tryptophan--tRNA ligase, cytoplasmic OS=Homo sapiens OX=9606 GN=WARS PE=1 SV=2	12	15	309	14.8442	14.8751	14.9002	14.7963	14.8624	14.7658	14.8893	14.9222	14.8597	14.853	14.8591	-0.00671085	0.0554979	0.995359	0.880039
P62993	Growth factor receptor-bound protein 2 OS=Homo sapiens OX=9606 GN=GRB2 PE=1 SV=1	2	4	70	9.71184	9.88149	9.82621	9.94829	9.88857	10.0141	9.57283	9.67744	9.79667	9.88769	9.75479	0.0910228	0.485436	1.06513	0.327012
Q2M296	Methenyltetrahydrofolate synthase domain-containing protein OS=Homo sapiens OX=9606 GN=MTHFSD PE=1 SV=2	2	3	16	11.5613	11.5542	11.7723	11.6206	11.4632	11.4255	11.7702	11.4276	11.5577	11.6187	11.5411	0.0609706	0.198396	1.04317	0.633293
Q15435	Protein phosphatase 1 regulatory subunit 7 OS=Homo sapiens OX=9606 GN=PPP1R7 PE=1 SV=1	2	4	64	9.19578	8.95897	9.29525	8.79308	8.78132	9.42647	9.10557	8.9399	9.07738	8.95655	9.15732	-0.120828	0.191305	0.91966	0.643717
Q09666	Neuroblast differentiation-associated protein AHNAK OS=Homo sapiens OX=9606 GN=AHNAK PE=1 SV=2	12	36	398	13.3934	11.9546	12.1295	12.6702	12.1594	12.3623	12.9996	12.4433	12.674	12.3197	12.6017	-0.354287	0.232294	0.782256	0.585742
O14974	Protein phosphatase 1 regulatory subunit 12A OS=Homo sapiens OX=9606 GN=PPP1R12A PE=1 SV=1	5	7	111	16.1114	15.3787	15.5719	16.1509	15.7495	15.6193	16.8794	16.0269	15.745	15.8241	16.1752	0.0790636	0.0775874	1.05633	0.836397
Q96I99	Succinate--CoA ligase [GDP-forming] subunit beta, mitochondrial OS=Homo sapiens OX=9606 GN=SUCLG2 PE=1 SV=2	4	8	115	10.2862	10.4927	10.7029	10.0289	10.3097	10.9016	10.4114	10.5667	10.3895	10.3472	10.6266	-0.0423112	0.0541559	0.971098	0.882763
O75439	Mitochondrial-processing peptidase subunit beta OS=Homo sapiens OX=9606 GN=PMPCB PE=1 SV=2	4	4	61	11.9991	12.506	12.0244	12.2821	11.983	12.128	12.2214	12.5266	12.2525	12.0965	12.292	-0.156037	0.270377	0.897487	0.536566
Q9UHG3	Prenylcysteine oxidase 1 OS=Homo sapiens OX=9606 GN=PCYOX1 PE=1 SV=3	9	15	307	13.2851	13.2593	13.3158	13.0503	13.0945	13.3221	13.0745	13.1807	13.2722	13.1535	13.1924	-0.118645	0.460394	0.921052	0.346422
Q13242	Serine/arginine-rich splicing factor 9 OS=Homo sapiens OX=9606 GN=SRSF9 PE=1 SV=1	3	4	77	10.304	11.3721	10.3603	11.4586	11.6501	10.5668	11.2215	11.4527	10.8381	11.1563	11.0804	0.318278	0.180592	1.24684	0.659793
Q9Y697	Cysteine desulfurase, mitochondrial OS=Homo sapiens OX=9606 GN=NFS1 PE=1 SV=3	2	5	63	7.98998	8.64091	8.47836	8.11968	7.90972	8.41379	7.9798	8.63752	8.31544	8.16926	8.3437	-0.146188	0.166091	0.903635	0.682196
P09104	Gamma-enolase OS=Homo sapiens OX=9606 GN=ENO2 PE=1 SV=3	2	8	227	11.7296	11.5459	12.6853	10.9117	11.7843	11.6459	10.8431	11.1493	11.6377	11.7937	11.2128	0.156015	0.0811864	1.11421	0.829495
O75718	Cartilage-associated protein OS=Homo sapiens OX=9606 GN=CRTAP PE=1 SV=1	4	5	68	10.9001	10.9506	11.1198	11.2253	11.206	11.3293	11.1203	10.903	10.9254	11.1837	11.1175	0.258348	1.95401	1.19611	0.0111171
P54709	Sodium/potassium-transporting ATPase subunit beta-3 OS=Homo sapiens OX=9606 GN=ATP1B3 PE=1 SV=1	3	5	79	12.8891	12.9709	12.8768	13.0986	13.0334	12.9446	12.9916	12.7936	12.93	13.0029	12.9099	0.0728869	0.320033	1.05182	0.478594
Q9UJU6	Drebrin-like protein OS=Homo sapiens OX=9606 GN=DBNL PE=1 SV=1	11	14	301	12.1916	12.2522	12.4062	12.2904	12.3095	12.3924	11.9144	12.242	12.2219	12.3353	12.1829	0.113419	0.939761	1.08179	0.114879
P62841	40S ribosomal protein S15 OS=Homo sapiens OX=9606 GN=RPS15 PE=1 SV=2	4	5	129	10.6082	10.7309	10.878	10.7545	10.9844	11.1578	10.5761	10.5686	10.6696	10.8723	10.7675	0.202735	0.891912	1.15088	0.128259
P62495	Eukaryotic peptide chain release factor subunit 1 OS=Homo sapiens OX=9606 GN=ETF1 PE=1 SV=3	8	11	232	12.9451	13.2194	13.1822	13.0491	13.4212	12.9108	13.1081	13.3133	13.0822	13.2175	13.1107	0.135295	0.307182	1.09832	0.492967
P78330	Phosphoserine phosphatase OS=Homo sapiens OX=9606 GN=PSPH PE=1 SV=2	2	3	23	12.1761	12.1255	11.9985	12.2269	12.5071	12.13	12.0738	12.0963	12.1508	12.2442	12.1	0.093394	0.181738	1.06688	0.658055
P35579	Myosin-9 OS=Homo sapiens OX=9606 GN=MYH9 PE=1 SV=4	14	24	411	13.8924	12.0237	11.8585	12.7255	12.4402	11.6946	12.6077	12.3311	12.958	12.3414	12.2111	-0.616608	0.316951	0.652203	0.482002
Q32MZ4	Leucine-rich repeat flightless-interacting protein 1 OS=Homo sapiens OX=9606 GN=LRRFIP1 PE=1 SV=2	3	4	62	8.75504	8.02994	8.78105	8.44599	6.97226	8.56887	8.17323	5.46113	8.39249	8.06643	7.40107	-0.326057	0.155392	0.797714	0.69921
O43252	Bifunctional 3'-phosphoadenosine 5'-phosphosulfate synthase 1 OS=Homo sapiens OX=9606 GN=PAPSS1 PE=1 SV=2	2	5	83	10.093	10.0012	9.69841	10.1704	10.2689	10.0011	9.8256	10.0056	10.0471	10.0459	9.9441	-0.00117572	0.0016361	0.999185	0.99624
P55036	26S proteasome non-ATPase regulatory subunit 4 OS=Homo sapiens OX=9606 GN=PSMD4 PE=1 SV=1	4	5	101	12.1347	12.1981	12.344	11.9543	11.9057	12.118	12.1547	12.2171	12.1664	12.068	12.1633	-0.0983663	0.204864	0.93409	0.62393
Q96KG9	N-terminal kinase-like protein OS=Homo sapiens OX=9606 GN=SCYL1 PE=1 SV=1	2	3	37	9.10815	9.49722	8.44956	9.43389	9.38889	8.53875	8.92179	9.04599	9.30268	9.09078	8.83551	-0.211903	0.178967	0.863398	0.662267
O60216	Double-strand-break repair protein rad21 homolog OS=Homo sapiens OX=9606 GN=RAD21 PE=1 SV=2	2	5	65	11.7857	11.5332	10.8732	11.9226	11.6138	11.5775	12.2792	11.6286	11.6595	11.4699	11.8284	-0.189596	0.16923	0.876852	0.677283
P80303	Nucleobindin-2 OS=Homo sapiens OX=9606 GN=NUCB2 PE=1 SV=3	5	7	121	11.5101	11.678	11.6868	11.6544	11.7346	11.826	11.494	11.6332	11.594	11.692	11.651	0.0979371	0.596597	1.07024	0.253165
Q13325	Interferon-induced protein with tetratricopeptide repeats 5 OS=Homo sapiens OX=9606 GN=IFIT5 PE=1 SV=1	2	3	36	7.41728	7.50292	7.65433	7.26923	7.08073	7.35746	7.3348	7.37952	7.4601	7.33476	7.35726	-0.125339	0.215313	0.916788	0.609097
P02461	Collagen alpha-1(III) chain OS=Homo sapiens OX=9606 GN=COL3A1 PE=1 SV=4	2	5	52	10.1842	9.14946	9.63463	9.56758	9.98477	9.07668	10.5406	10.1814	9.66685	9.72899	9.93291	0.0621443	0.0497235	1.04402	0.891819
O60763	General vesicular transport factor p115 OS=Homo sapiens OX=9606 GN=USO1 PE=1 SV=2	4	6	79	11.7098	11.6916	11.2259	11.5793	11.5057	11.576	11.762	11.6611	11.7007	11.437	11.6664	-0.263715	0.811569	0.83294	0.154323
Q9Y5S2	Serine/threonine-protein kinase MRCK beta OS=Homo sapiens OX=9606 GN=CDC42BPB PE=1 SV=2	3	3	20	9.72753	9.7298	9.89397	10.0165	10.2806	9.80478	9.53775	9.90314	9.72866	10.0637	9.74856	0.335035	0.968729	1.26141	0.107466
O15145	Actin-related protein 2/3 complex subunit 3 OS=Homo sapiens OX=9606 GN=ARPC3 PE=1 SV=3	5	5	95	11.4453	11.5894	11.4756	11.5807	11.4789	11.394	11.4373	11.4985	11.5174	11.5117	11.4433	-0.00562445	0.0264909	0.996109	0.940826
O14880	Microsomal glutathione S-transferase 3 OS=Homo sapiens OX=9606 GN=MGST3 PE=1 SV=1	2	2	43	9.88733	9.39306	9.84543	9.54862	9.3495	10.5027	9.55862	9.75355	9.6402	9.58119	9.93829	-0.0590103	0.0777209	0.959922	0.83614
P39687	Acidic leucine-rich nuclear phosphoprotein 32 family member A OS=Homo sapiens OX=9606 GN=ANP32A PE=1 SV=1	2	8	176	11.5809	11.5634	11.9733	11.6868	11.647	11.5357	11.5843	11.6169	11.5722	11.769	11.579	0.196839	0.628947	1.14618	0.234992
P84103	Serine/arginine-rich splicing factor 3 OS=Homo sapiens OX=9606 GN=SRSF3 PE=1 SV=1	4	9	145	12.4891	12.6154	12.4971	12.5704	12.5885	12.335	12.5585	12.5319	12.5523	12.552	12.4751	-0.000255426	0.00137706	0.999823	0.996834
Q13620	Cullin-4B OS=Homo sapiens OX=9606 GN=CUL4B PE=1 SV=4	7	14	174	10.485	10.3091	9.91667	10.1331	10.0388	10.4596	10.2957	10.3232	10.3971	10.0295	10.3595	-0.367537	1.41337	0.775104	0.0386038
P55735	Protein SEC13 homolog OS=Homo sapiens OX=9606 GN=SEC13 PE=1 SV=3	3	3	54	11.5386	11.2824	11.5282	11.3343	11.2956	11.3762	11.4082	11.1152	11.4105	11.386	11.2999	-0.0244611	0.0624787	0.983188	0.866007
Q06124	Tyrosine-protein phosphatase non-receptor type 11 OS=Homo sapiens OX=9606 GN=PTPN11 PE=1 SV=2	3	3	46	10.0037	9.75526	10.173	10.2024	10.0572	10.2628	10.0374	9.5184	9.87948	10.1442	9.93956	0.264765	1.03104	1.20144	0.0931024
P49755	Transmembrane emp24 domain-containing protein 10 OS=Homo sapiens OX=9606 GN=TMED10 PE=1 SV=2	4	7	132	11.7931	11.6482	11.6514	11.7302	11.6104	11.7564	11.3923	11.7593	11.7207	11.664	11.636	-0.0566699	0.318301	0.961481	0.480506
Q5VU43	Myomegalin OS=Homo sapiens OX=9606 GN=PDE4DIP PE=1 SV=3	2	5	51	11.089	11.05	10.9517	11.0121	11.25	11.1536	11.3059	11.1926	11.0695	11.0713	11.2173	0.00177352	0.00480688	1.00123	0.988993
P55209	Nucleosome assembly protein 1-like 1 OS=Homo sapiens OX=9606 GN=NAP1L1 PE=1 SV=1	4	9	214	12.9367	12.9301	13.1021	12.9836	12.903	12.9967	12.8232	12.9498	12.9334	12.9962	12.9232	0.0628179	0.335344	1.0445	0.462014
Q9Y383	Putative RNA-binding protein Luc7-like 2 OS=Homo sapiens OX=9606 GN=LUC7L2 PE=1 SV=2	8	12	148	13.2215	12.8949	13.0838	13.4181	13.1773	13.0133	14.065	13.1953	13.0582	13.2264	13.4245	0.168209	0.384932	1.12366	0.412162
Q96EP5	DAZ-associated protein 1 OS=Homo sapiens OX=9606 GN=DAZAP1 PE=1 SV=1	2	3	63	9.35562	9.37618	9.62521	9.60066	9.0615	9.5918	9.11222	9.04439	9.3659	9.42913	9.24947	0.0632265	0.0929115	1.0448	0.8074
O60907	F-box-like/WD repeat-containing protein TBL1X OS=Homo sapiens OX=9606 GN=TBL1X PE=1 SV=3	4	6	78	13.0457	12.7639	12.5476	13.0634	12.7029	12.6372	13.7064	12.9734	12.9048	12.7713	13.1057	-0.133487	0.227413	0.911625	0.592362
Q8NBS9	Thioredoxin domain-containing protein 5 OS=Homo sapiens OX=9606 GN=TXNDC5 PE=1 SV=2	13	20	355	14.6653	14.6078	14.679	14.6355	14.5462	14.6564	14.5169	14.2458	14.6365	14.6202	14.473	-0.0163066	0.104846	0.988761	0.785515
Q3LXA3	Triokinase/FMN cyclase OS=Homo sapiens OX=9606 GN=TKFC PE=1 SV=2	2	4	55	8.10536	8.10095	8.15082	7.55217	7.54666	8.32121	7.99159	7.04096	8.10315	7.74988	7.78458	-0.353272	0.57574	0.782807	0.26562
Q99986	Serine/threonine-protein kinase VRK1 OS=Homo sapiens OX=9606 GN=VRK1 PE=1 SV=1	2	3	36	9.44974	9.83975	10.0909	9.7697	9.84256	9.75041	9.21541	9.88764	9.64474	9.90106	9.61782	0.256312	0.56185	1.19442	0.274252
Q00978	Interferon regulatory factor 9 OS=Homo sapiens OX=9606 GN=IRF9 PE=1 SV=1	3	3	26	9.50196	9.79986	9.7876	9.07307	10.0554	9.29965	8.52217	9.64717	9.65091	9.63869	9.15633	-0.0122201	0.0100027	0.991565	0.977231
P22626	Heterogeneous nuclear ribonucleoproteins A2/B1 OS=Homo sapiens OX=9606 GN=HNRNPA2B1 PE=1 SV=2	10	18	446	15.8845	15.7767	15.8527	15.9066	15.7615	16.0766	15.9013	15.7935	15.8306	15.8403	15.9238	0.00971206	0.0480573	1.00675	0.895247
P21127	Cyclin-dependent kinase 11B OS=Homo sapiens OX=9606 GN=CDK11B PE=1 SV=4	3	3	35	11.6436	11.1849	11.5886	11.5131	11.2518	11.7897	11.7483	11.3536	11.4143	11.4512	11.6306	0.0369094	0.0579406	1.02591	0.875103
Q9HC35	Echinoderm microtubule-associated protein-like 4 OS=Homo sapiens OX=9606 GN=EML4 PE=1 SV=3	2	3	44	18.9188	18.5105	18.3611	18.8178	18.5124	18.4413	19.5603	18.7134	18.7146	18.5638	18.905	-0.150865	0.251975	0.90071	0.55979
Q9UBV8	Peflin OS=Homo sapiens OX=9606 GN=PEF1 PE=1 SV=1	2	3	50	10.8248	10.6162	10.6395	10.7416	10.683	10.7743	10.6953	10.6031	10.7205	10.688	10.6909	-0.0324794	0.135163	0.977738	0.732549
Q9BQ69	O-acetyl-ADP-ribose deacetylase MACROD1 OS=Homo sapiens OX=9606 GN=MACROD1 PE=1 SV=2	2	2	25	7.68675	7.62937	8.64268	6.95433	6.16874	8.20627	7.07715	7.25337	7.65806	7.25525	7.51226	-0.402813	0.156202	0.756382	0.697907
O75116	Rho-associated protein kinase 2 OS=Homo sapiens OX=9606 GN=ROCK2 PE=1 SV=4	2	14	138	10.4908	10.48	10.4488	10.4572	10.5289	10.1675	10.5944	10.5682	10.4854	10.4783	10.4434	-0.00709009	0.0736487	0.995098	0.844017
P30041	Peroxiredoxin-6 OS=Homo sapiens OX=9606 GN=PRDX6 PE=1 SV=3	9	15	346	15.3122	15.2563	15.1977	15.145	15.0744	15.3564	15.0839	15.0399	15.2842	15.139	15.16	-0.145198	1.1933	0.904255	0.0640767
Q3YEC7	Rab-like protein 6 OS=Homo sapiens OX=9606 GN=RABL6 PE=1 SV=2	2	3	41	8.21286	8.58756	7.93616	8.1663	8.61229	8.1429	8.61448	8.74159	8.40021	8.23825	8.49966	-0.161962	0.209315	0.893809	0.617569
P68400	Casein kinase II subunit alpha OS=Homo sapiens OX=9606 GN=CSNK2A1 PE=1 SV=1	6	10	159	12.1251	12.0188	12.4636	11.9051	12.1539	12.1987	11.6876	12.0327	12.072	12.1742	11.973	0.102227	0.178431	1.07343	0.663084
P60660	Myosin light polypeptide 6 OS=Homo sapiens OX=9606 GN=MYL6 PE=1 SV=2	5	6	168	13.996	14.0163	13.6293	14.2594	13.9827	14.2019	14.0118	14.0281	14.0062	13.9572	14.0806	-0.0490009	0.0713393	0.966605	0.848517
P57053	Histone H2B type F-S OS=Homo sapiens OX=9606 GN=H2BFS PE=1 SV=2	2	13	323	13.1423	13.1649	12.9558	13.1336	13.0783	13.1344	12.9258	13.1751	13.1536	13.0559	13.0784	-0.0977081	0.605344	0.934516	0.248117
Q14108	Lysosome membrane protein 2 OS=Homo sapiens OX=9606 GN=SCARB2 PE=1 SV=2	8	8	143	12.9238	12.6963	12.8982	13.1315	12.8873	13.0464	12.8959	12.5195	12.8101	12.9723	12.8206	0.162286	0.508221	1.11906	0.310298
Q92878	DNA repair protein RAD50 OS=Homo sapiens OX=9606 GN=RAD50 PE=1 SV=1	2	15	158	9.48995	9.36747	9.59784	9.57289	9.36846	9.47419	9.36269	9.47718	9.42871	9.51306	9.43802	0.0843493	0.320635	1.06021	0.477931
P08237	ATP-dependent 6-phosphofructokinase, muscle type OS=Homo sapiens OX=9606 GN=PFKM PE=1 SV=2	2	6	86	10.048	10.1655	9.91734	9.99407	10.0905	10.5896	10.0255	9.95012	10.1067	10.0006	10.1884	-0.1061	0.572659	0.929097	0.267511
P60709	Actin, cytoplasmic 1 OS=Homo sapiens OX=9606 GN=ACTB PE=1 SV=1	16	35	1272	19.4961	19.5153	19.3388	19.5773	19.4682	19.5462	19.5162	19.4797	19.5057	19.4614	19.514	-0.0443023	0.184564	0.969759	0.653786
Q96JJ7	Protein disulfide-isomerase TMX3 OS=Homo sapiens OX=9606 GN=TMX3 PE=1 SV=2	2	2	29	9.16404	9.55037	8.51277	9.61847	9.60393	9.32007	9.51482	9.67581	9.35721	9.24506	9.50357	-0.112146	0.0782861	0.925211	0.835053
O43633	Charged multivesicular body protein 2a OS=Homo sapiens OX=9606 GN=CHMP2A PE=1 SV=1	2	4	33	9.72876	9.88125	9.75168	9.66102	9.61844	9.61554	9.56872	9.544	9.805	9.67705	9.57609	-0.127955	0.71762	0.915128	0.191593
Q9UKM9	RNA-binding protein Raly OS=Homo sapiens OX=9606 GN=RALY PE=1 SV=1	4	8	124	12.4998	12.312	12.2925	12.5953	12.0742	12.6435	12.4675	12.2819	12.4059	12.3207	12.4643	-0.0852025	0.149611	0.942652	0.70858
Q9BUJ2	Heterogeneous nuclear ribonucleoprotein U-like protein 1 OS=Homo sapiens OX=9606 GN=HNRNPUL1 PE=1 SV=2	11	16	345	13.5991	13.7447	13.7863	13.6713	13.6922	13.6178	13.574	13.762	13.6719	13.7166	13.6513	0.0447404	0.241916	1.0315	0.572907
P29323	Ephrin type-B receptor 2 OS=Homo sapiens OX=9606 GN=EPHB2 PE=1 SV=5	2	2	19	11.1737	10.7303	10.0336	11.4973	11.5508	11.2317	11.9952	10.9876	10.952	11.0272	11.4048	0.0752203	0.0377301	1.05352	0.91679
P68402	Platelet-activating factor acetylhydrolase IB subunit beta OS=Homo sapiens OX=9606 GN=PAFAH1B2 PE=1 SV=1	2	3	72	12.5736	12.6184	12.6315	12.5449	12.6115	12.7473	12.633	12.6048	12.596	12.596	12.6617	-1.89145e-05	0.000160269	0.999987	0.999631
O43776	Asparagine--tRNA ligase, cytoplasmic OS=Homo sapiens OX=9606 GN=NARS PE=1 SV=1	12	16	305	13.715	13.6337	13.7971	13.6838	13.7411	13.5251	13.7729	13.6773	13.6743	13.7407	13.6584	0.0663439	0.53515	1.04706	0.291642
P52701	DNA mismatch repair protein Msh6 OS=Homo sapiens OX=9606 GN=MSH6 PE=1 SV=2	2	5	64	10.5684	10.5785	10.3879	10.6474	10.5538	10.5821	10.7021	10.5393	10.5734	10.5297	10.6078	-0.0437339	0.163841	0.970141	0.685739
P0CG39	POTE ankyrin domain family member J OS=Homo sapiens OX=9606 GN=POTEJ PE=3 SV=1	2	9	225	10.0332	10.6461	11.4811	9.66841	10.4646	9.2193	9.9687	10.574	10.3397	10.5381	9.92066	0.198389	0.0972551	1.14742	0.799365
P06756	Integrin alpha-V OS=Homo sapiens OX=9606 GN=ITGAV PE=1 SV=2	7	14	222	11.8524	11.6627	11.9028	11.6715	11.6961	11.9293	11.7924	11.5142	11.7575	11.7568	11.7453	-0.000731627	0.0019818	0.999493	0.995447
P53396	ATP-citrate synthase OS=Homo sapiens OX=9606 GN=ACLY PE=1 SV=3	19	30	566	14.2717	14.3591	14.305	14.3263	14.3905	14.398	14.3439	14.4499	14.3154	14.3406	14.3973	0.0252093	0.203865	1.01763	0.625367
P00374	Dihydrofolate reductase OS=Homo sapiens OX=9606 GN=DHFR PE=1 SV=2	3	5	67	9.68078	9.44536	10.1744	9.7124	9.48672	9.90553	9.31973	9.29178	9.56307	9.79117	9.50568	0.228101	0.329224	1.17129	0.468572
P49005	DNA polymerase delta subunit 2 OS=Homo sapiens OX=9606 GN=POLD2 PE=1 SV=1	2	4	39	12.099	11.8831	12.201	11.891	12.0154	11.9075	11.9162	12.0059	11.991	12.0358	11.9432	0.0447513	0.112188	1.03151	0.772347
O75937	DnaJ homolog subfamily C member 8 OS=Homo sapiens OX=9606 GN=DNAJC8 PE=1 SV=2	2	5	95	10.4899	10.6074	10.4467	10.4555	10.6411	10.7296	10.4607	10.4673	10.5487	10.5144	10.5525	-0.0342541	0.132819	0.976537	0.736513
P12109	Collagen alpha-1(VI) chain OS=Homo sapiens OX=9606 GN=COL6A1 PE=1 SV=3	2	6	65	9.09044	8.73833	8.12997	8.87976	8.75611	9.05673	9.40133	8.43692	8.91438	8.58861	8.965	-0.325766	0.405959	0.797875	0.392682
O75306	NADH dehydrogenase [ubiquinone] iron-sulfur protein 2, mitochondrial OS=Homo sapiens OX=9606 GN=NDUFS2 PE=1 SV=2	2	4	64	10.7121	10.6395	10.8709	10.6525	10.6485	10.7149	10.761	10.6067	10.6758	10.724	10.6942	0.0481722	0.181273	1.03395	0.658759
P51572	B-cell receptor-associated protein 31 OS=Homo sapiens OX=9606 GN=BCAP31 PE=1 SV=3	2	6	62	10.029	9.73823	9.99247	9.90607	9.88305	9.70091	10.1683	9.58023	9.8836	9.9272	9.81648	0.0435921	0.134712	1.03068	0.733311
P23588	Eukaryotic translation initiation factor 4B OS=Homo sapiens OX=9606 GN=EIF4B PE=1 SV=2	4	6	115	11.4083	11.1968	11.7655	11.3925	11.1767	11.5766	11.1518	10.9203	11.3025	11.4449	11.2163	0.1424	0.230462	1.10374	0.588218
P48147	Prolyl endopeptidase OS=Homo sapiens OX=9606 GN=PREP PE=1 SV=2	6	8	111	11.9311	11.8671	12.121	12.0138	12.0794	12.0855	11.964	11.9417	11.8991	12.0714	11.9971	0.172329	1.45937	1.12688	0.0347238
O76021	Ribosomal L1 domain-containing protein 1 OS=Homo sapiens OX=9606 GN=RSL1D1 PE=1 SV=3	5	6	66	10.7718	10.3653	10.4298	10.4352	10.6382	10.4554	10.0597	10.4082	10.5685	10.5011	10.3078	-0.0674322	0.13883	0.954335	0.726389
Q8NFV4	Protein ABHD11 OS=Homo sapiens OX=9606 GN=ABHD11 PE=1 SV=1	2	2	32	8.69552	8.50886	8.93574	8.55071	8.23713	8.50066	8.17973	8.42652	8.60219	8.57453	8.36897	-0.0276607	0.0339307	0.98101	0.924846
Q9UIJ7	GTP:AMP phosphotransferase AK3, mitochondrial OS=Homo sapiens OX=9606 GN=AK3 PE=1 SV=4	3	5	54	11.0402	11.0406	10.7623	11.0648	10.9475	10.9271	11.1624	11.0141	11.0404	10.9248	11.0345	-0.115554	0.415354	0.923028	0.384278
P40306	Proteasome subunit beta type-10 OS=Homo sapiens OX=9606 GN=PSMB10 PE=1 SV=1	3	3	72	10.9566	11.0038	11.0412	10.7895	10.6782	10.9249	10.6185	10.8961	10.9802	10.8363	10.8132	-0.143893	0.421466	0.905074	0.378908
Q9Y3Q8	TSC22 domain family protein 4 OS=Homo sapiens OX=9606 GN=TSC22D4 PE=1 SV=2	4	8	105	12.6849	12.4651	12.471	12.7476	12.6478	12.5799	13.0015	12.6311	12.575	12.6221	12.7375	0.0471226	0.127258	1.0332	0.746005
F8W031	Uncharacterized protein (Fragment) OS=Homo sapiens OX=9606 PE=1 SV=1	2	4	76	11.3736	10.8436	11.6671	10.8786	10.9743	9.85059	11.1618	11.0295	11.1086	11.1733	10.6806	0.0647267	0.0582394	1.04589	0.874501
Q9H223	EH domain-containing protein 4 OS=Homo sapiens OX=9606 GN=EHD4 PE=1 SV=1	2	10	128	9.47651	10.2053	9.26065	9.22332	10.2441	9.57249	9.3523	10.0446	9.84092	9.57601	9.65648	-0.264915	0.194341	0.832248	0.639233
P49591	Serine--tRNA ligase, cytoplasmic OS=Homo sapiens OX=9606 GN=SARS PE=1 SV=3	9	10	170	12.5011	12.793	12.7836	12.7528	12.8375	12.9496	12.5119	12.6558	12.647	12.7913	12.7058	0.144227	0.533215	1.10514	0.292944
P28331	NADH-ubiquinone oxidoreductase 75 kDa subunit, mitochondrial OS=Homo sapiens OX=9606 GN=NDUFS1 PE=1 SV=3	3	5	56	10.9906	11.0538	11.3132	11.0186	11.0272	11.1695	10.865	11.2108	11.0222	11.1197	11.0818	0.0974924	0.301832	1.06991	0.499078
P16615	Sarcoplasmic/endoplasmic reticulum calcium ATPase 2 OS=Homo sapiens OX=9606 GN=ATP2A2 PE=1 SV=1	9	12	183	12.261	12.1984	11.8193	11.6101	11.7273	11.659	12.1064	12.1656	12.2297	11.7189	11.977	-0.510793	2.08562	0.701837	0.00821063
Q9NW13	RNA-binding protein 28 OS=Homo sapiens OX=9606 GN=RBM28 PE=1 SV=3	2	4	29	14.1174	13.2367	13.9406	14.4453	14.0521	13.9848	15.2548	14.0298	13.677	14.146	14.4232	0.468955	0.511066	1.38411	0.308272
O95782	AP-2 complex subunit alpha-1 OS=Homo sapiens OX=9606 GN=AP2A1 PE=1 SV=3	12	23	437	13.3585	13.4571	13.3847	13.1877	13.2827	13.1763	13.3576	13.4271	13.4078	13.285	13.3203	-0.122764	0.634974	0.918426	0.231754
Q14677	Clathrin interactor 1 OS=Homo sapiens OX=9606 GN=CLINT1 PE=1 SV=1	4	5	90	11.1223	11.4969	11.3665	10.9811	11.3422	11.2591	11.2859	11.4503	11.3096	11.2299	11.3318	-0.0796668	0.134741	0.946276	0.733262
P09110	3-ketoacyl-CoA thiolase, peroxisomal OS=Homo sapiens OX=9606 GN=ACAA1 PE=1 SV=2	3	7	109	9.6079	9.50377	9.8109	9.14674	9.30268	10.004	9.51638	9.21736	9.55583	9.4201	9.57926	-0.13573	0.193885	0.910209	0.639904
Q8N2K0	Monoacylglycerol lipase ABHD12 OS=Homo sapiens OX=9606 GN=ABHD12 PE=1 SV=2	2	3	43	11.6968	11.5932	11.688	11.6727	11.3629	11.7535	11.4256	11.1644	11.645	11.5746	11.4478	-0.070399	0.184239	0.952375	0.654276
P47755	F-actin-capping protein subunit alpha-2 OS=Homo sapiens OX=9606 GN=CAPZA2 PE=1 SV=3	6	10	238	12.5754	12.6336	12.7928	12.4542	12.6816	12.5755	12.6906	12.6292	12.6045	12.6429	12.6317	0.0384113	0.103683	1.02698	0.787621
P68104	Elongation factor 1-alpha 1 OS=Homo sapiens OX=9606 GN=EEF1A1 PE=1 SV=1	16	32	1165	18.2338	18.4284	18.3576	18.2367	18.3571	18.2805	18.3127	18.3722	18.3311	18.3172	18.3218	-0.0139112	0.0525821	0.990404	0.885968
Q13151	Heterogeneous nuclear ribonucleoprotein A0 OS=Homo sapiens OX=9606 GN=HNRNPA0 PE=1 SV=1	5	8	184	12.8821	12.8344	12.8832	12.8527	12.7548	13.0373	12.8506	12.808	12.8582	12.8302	12.8987	-0.0279899	0.197583	0.980786	0.634478
O43390	Heterogeneous nuclear ribonucleoprotein R OS=Homo sapiens OX=9606 GN=HNRNPR PE=1 SV=1	3	12	223	11.3737	11.1969	10.3402	10.7651	10.4027	10.772	11.4461	10.9658	11.2853	10.5027	11.0613	-0.782626	1.62785	0.581308	0.0235586
Q86U42	Polyadenylate-binding protein 2 OS=Homo sapiens OX=9606 GN=PABPN1 PE=1 SV=3	3	4	73	11.3165	11.623	11.2696	11.313	11.5648	11.2925	11.5052	11.5794	11.4697	11.3825	11.459	-0.0872466	0.198439	0.941318	0.63323
Q99598	Translin-associated protein X OS=Homo sapiens OX=9606 GN=TSNAX PE=1 SV=1	2	3	60	7.8459	7.43774	8.22969	8.26763	8.23749	8.5005	7.55748	7.30853	7.64182	8.24494	7.78884	0.603118	1.53727	1.519	0.0290225
P31150	Rab GDP dissociation inhibitor alpha OS=Homo sapiens OX=9606 GN=GDI1 PE=1 SV=2	7	16	398	14.1959	13.8925	13.9853	13.9365	14.2296	13.7042	14.5775	14.289	14.0442	14.0505	14.1902	0.00629536	0.0125234	1.00437	0.971576
P30519	Heme oxygenase 2 OS=Homo sapiens OX=9606 GN=HMOX2 PE=1 SV=2	3	3	58	10.688	10.7753	10.579	10.7352	10.892	10.8392	10.6358	10.9133	10.7316	10.7354	10.7961	0.0037322	0.00995041	1.00259	0.977349
O43837	Isocitrate dehydrogenase [NAD] subunit beta, mitochondrial OS=Homo sapiens OX=9606 GN=IDH3B PE=1 SV=2	5	8	112	11.4683	11.6037	11.2294	11.6077	11.6134	11.3162	11.7792	11.5956	11.536	11.4835	11.5637	-0.0524983	0.108097	0.964265	0.779656
O60256	Phosphoribosyl pyrophosphate synthase-associated protein 2 OS=Homo sapiens OX=9606 GN=PRPSAP2 PE=1 SV=1	5	6	118	11.3877	11.7798	11.249	11.6517	11.8218	11.5741	11.5531	11.8061	11.5838	11.5741	11.6444	-0.00964165	0.0118389	0.993339	0.973108
P30101	Protein disulfide-isomerase A3 OS=Homo sapiens OX=9606 GN=PDIA3 PE=1 SV=4	23	28	806	17.4905	17.5982	17.6552	17.5443	17.546	17.579	17.5039	17.5278	17.5444	17.5818	17.5369	0.0374632	0.230053	1.02631	0.588771
Q16181	Septin-7 OS=Homo sapiens OX=9606 GN=SEPT7 PE=1 SV=2	6	9	184	12.9275	13.096	12.8841	12.927	13.0569	12.9439	12.9142	13.0677	13.0118	12.956	12.9753	-0.0557574	0.231548	0.962089	0.586749
P20073	Annexin A7 OS=Homo sapiens OX=9606 GN=ANXA7 PE=1 SV=3	7	14	249	13.072	12.9649	13.0973	12.9568	12.9818	13.0917	12.9517	13.0466	13.0185	13.012	13.03	-0.00653251	0.0314285	0.995482	0.93019
Q9Y3T9	Nucleolar complex protein 2 homolog OS=Homo sapiens OX=9606 GN=NOC2L PE=1 SV=4	2	4	36	14.5334	13.9818	13.6897	14.8144	14.2939	14.2946	15.4297	14.4206	14.2576	14.266	14.715	0.00841061	0.00578555	1.00585	0.986767
Q9UNF0	Protein kinase C and casein kinase substrate in neurons protein 2 OS=Homo sapiens OX=9606 GN=PACSIN2 PE=1 SV=2	3	3	43	12.2342	11.7754	11.9483	12.0702	11.91	11.9917	12.443	11.9887	12.0048	11.9762	12.1412	-0.028619	0.0530448	0.980358	0.885024
P02765	Alpha-2-HS-glycoprotein OS=Homo sapiens OX=9606 GN=AHSG PE=1 SV=1	2	6	106	16.0336	15.8323	15.4309	16.2577	15.7528	15.6075	16.8079	16.0193	15.933	15.8138	16.1449	-0.119143	0.134264	0.920734	0.734068
O00232	26S proteasome non-ATPase regulatory subunit 12 OS=Homo sapiens OX=9606 GN=PSMD12 PE=1 SV=3	8	17	214	12.43	12.8126	12.6029	12.723	12.6262	12.5483	12.5149	12.5852	12.6213	12.6507	12.5495	0.0293601	0.0667234	1.02056	0.857584
O60341	Lysine-specific histone demethylase 1A OS=Homo sapiens OX=9606 GN=KDM1A PE=1 SV=2	3	4	61	10.5101	10.4247	10.521	10.5259	10.6418	10.6419	10.3877	10.4532	10.4674	10.5629	10.4943	0.0955219	0.677704	1.06845	0.210037
A8K0Z3	WASH complex subunit 1 OS=Homo sapiens OX=9606 GN=WASHC1 PE=1 SV=2	3	3	37	10.7247	10.5984	10.7702	10.3939	10.8767	10.2809	10.5084	10.7486	10.6616	10.6803	10.5126	0.0187025	0.0317122	1.01305	0.929582
Q9H299	SH3 domain-binding glutamic acid-rich-like protein 3 OS=Homo sapiens OX=9606 GN=SH3BGRL3 PE=1 SV=1	2	2	54	11.6582	11.5284	12.118	11.7538	11.8346	12.1068	11.511	11.4368	11.5933	11.9021	11.6848	0.308814	0.877422	1.23869	0.132611
Q8TD19	Serine/threonine-protein kinase Nek9 OS=Homo sapiens OX=9606 GN=NEK9 PE=1 SV=2	5	5	78	11.8176	11.7659	11.3627	11.8548	11.5837	11.6885	11.8435	11.8003	11.7917	11.6004	11.7774	-0.191307	0.424218	0.875812	0.376515
P20042	Eukaryotic translation initiation factor 2 subunit 2 OS=Homo sapiens OX=9606 GN=EIF2S2 PE=1 SV=2	5	7	108	13.2868	13.3538	13.1956	13.2503	13.2856	13.1207	13.2465	13.0576	13.3203	13.2438	13.1416	-0.0764227	0.778542	0.948406	0.166517
Q9Y314	Nitric oxide synthase-interacting protein OS=Homo sapiens OX=9606 GN=NOSIP PE=1 SV=1	3	7	110	11.217	10.4688	10.5358	10.8557	10.9188	10.0125	10.8548	10.5479	10.8429	10.7701	10.4718	-0.07279	0.0789823	0.950797	0.833715
Q9NRF8	CTP synthase 2 OS=Homo sapiens OX=9606 GN=CTPS2 PE=1 SV=1	2	3	60	8.63018	8.91194	9.25378	8.81853	8.79681	8.88227	8.67814	8.92325	8.77106	8.95637	8.82789	0.185312	0.337668	1.13706	0.45955
Q8IYB3	Serine/arginine repetitive matrix protein 1 OS=Homo sapiens OX=9606 GN=SRRM1 PE=1 SV=2	2	4	51	8.81774	9.32364	9.02398	9.07001	9.30351	8.24809	9.15161	9.48487	9.07069	9.1325	8.96152	0.0618116	0.0989558	1.04378	0.79624
Q15691	Microtubule-associated protein RP/EB family member 1 OS=Homo sapiens OX=9606 GN=MAPRE1 PE=1 SV=3	10	13	288	14.3626	14.4154	14.4508	14.2837	14.3322	14.5363	14.3362	14.2725	14.389	14.3556	14.3817	-0.0333974	0.185387	0.977117	0.652548
Q14203	Dynactin subunit 1 OS=Homo sapiens OX=9606 GN=DCTN1 PE=1 SV=3	5	11	154	13.6331	13.3537	13.0785	13.7524	13.3843	13.4343	14.2601	13.3032	13.4934	13.405	13.6659	-0.088364	0.115321	0.940589	0.766795
P51665	26S proteasome non-ATPase regulatory subunit 7 OS=Homo sapiens OX=9606 GN=PSMD7 PE=1 SV=2	5	5	112	11.3787	11.4023	11.5457	11.2716	11.3925	11.324	11.1962	11.424	11.3905	11.4033	11.3148	0.0127686	0.0414469	1.00889	0.908977
Q9BWU0	Kanadaptin OS=Homo sapiens OX=9606 GN=SLC4A1AP PE=1 SV=1	2	2	36	10.0315	10.0365	9.93568	10.1573	10.0288	9.95336	10.0228	10.1948	10.034	10.0406	10.057	0.00657749	0.0260337	1.00457	0.941817
P22307	Non-specific lipid-transfer protein OS=Homo sapiens OX=9606 GN=SCP2 PE=1 SV=2	4	6	93	11.4337	11.497	11.4042	11.4608	11.4446	11.8341	11.3401	11.5144	11.4654	11.4365	11.5629	-0.0288129	0.361416	0.980227	0.435094
Q8N414	PiggyBac transposable element-derived protein 5 OS=Homo sapiens OX=9606 GN=PGBD5 PE=1 SV=4	2	3	31	11.9391	11.5661	11.5226	11.8684	11.6642	11.3296	12.6146	12.122	11.7526	11.6851	12.022	-0.0675346	0.127376	0.954267	0.745803
P36405	ADP-ribosylation factor-like protein 3 OS=Homo sapiens OX=9606 GN=ARL3 PE=1 SV=2	2	3	48	9.19461	10.051	8.99139	9.59416	10.013	9.18132	9.96069	9.87506	9.62282	9.53285	9.67236	-0.0899687	0.0613546	0.939543	0.868251
Q9Y277	Voltage-dependent anion-selective channel protein 3 OS=Homo sapiens OX=9606 GN=VDAC3 PE=1 SV=1	2	3	61	11.3581	11.351	11.6357	10.9991	11.4895	11.2831	11.2049	11.5962	11.3545	11.3748	11.3614	0.0202624	0.0267979	1.01414	0.940161
P13984	General transcription factor IIF subunit 2 OS=Homo sapiens OX=9606 GN=GTF2F2 PE=1 SV=2	3	4	49	11.3279	11.1132	11.8644	11.2701	11.2525	11.1749	11.0434	11.6997	11.2206	11.4623	11.306	0.241764	0.357501	1.18244	0.439034
Q01970	1-phosphatidylinositol 4,5-bisphosphate phosphodiesterase beta-3 OS=Homo sapiens OX=9606 GN=PLCB3 PE=1 SV=2	6	12	168	10.7944	10.7215	10.928	10.6363	10.4036	11.0986	10.4985	10.4337	10.758	10.6559	10.6769	-0.102023	0.192798	0.931726	0.641508
Q92530	Proteasome inhibitor PI31 subunit OS=Homo sapiens OX=9606 GN=PSMF1 PE=1 SV=2	2	4	40	11.1339	11.2164	10.9948	10.9891	11.1645	11.0498	11.0078	10.9036	11.1751	11.0495	10.9871	-0.125675	0.665889	0.916575	0.215829
P63167	Dynein light chain 1, cytoplasmic OS=Homo sapiens OX=9606 GN=DYNLL1 PE=1 SV=1	2	2	45	10.2035	9.95182	10.0845	10.0538	9.74576	9.87677	9.68552	9.25893	10.0776	9.96135	9.60708	-0.11629	0.268386	0.922557	0.539032
Q9Y6N5	Sulfide:quinone oxidoreductase, mitochondrial OS=Homo sapiens OX=9606 GN=SQOR PE=1 SV=1	2	5	56	11.0123	10.5504	10.7542	10.7936	10.6845	10.983	10.9983	10.6848	10.7813	10.7441	10.8887	-0.0372437	0.0722015	0.974515	0.846834
Q9HCC0	Methylcrotonoyl-CoA carboxylase beta chain, mitochondrial OS=Homo sapiens OX=9606 GN=MCCC2 PE=1 SV=1	10	11	175	12.1507	12.2485	12.061	12.2836	12.3245	12.2744	12.1477	12.5258	12.1996	12.223	12.316	0.0234044	0.0718083	1.01636	0.847601
Q13418	Integrin-linked protein kinase OS=Homo sapiens OX=9606 GN=ILK PE=1 SV=2	3	4	65	9.98959	10.5205	9.83151	10.1179	10.5201	10.249	10.2692	10.6221	10.2551	10.1565	10.3801	-0.0985387	0.107042	0.933979	0.781553
Q9UHB9	Signal recognition particle subunit SRP68 OS=Homo sapiens OX=9606 GN=SRP68 PE=1 SV=2	11	13	202	12.3149	12.4296	12.0093	12.3386	12.3695	12.258	12.3743	12.4337	12.3723	12.2392	12.3553	-0.133097	0.343751	0.911872	0.453157
O00203	AP-3 complex subunit beta-1 OS=Homo sapiens OX=9606 GN=AP3B1 PE=1 SV=3	2	4	44	8.27685	8.3695	8.46	8.07614	8.41539	8.42241	8.24257	8.53236	8.32318	8.31718	8.39911	-0.00599909	0.0121162	0.99585	0.972487
Q9H074	Polyadenylate-binding protein-interacting protein 1 OS=Homo sapiens OX=9606 GN=PAIP1 PE=1 SV=1	3	5	73	11.7575	11.8799	11.8907	11.8845	12.0051	11.9104	11.8488	11.9442	11.8187	11.9268	11.9011	0.108125	0.676265	1.07783	0.210734
P49189	4-trimethylaminobutyraldehyde dehydrogenase OS=Homo sapiens OX=9606 GN=ALDH9A1 PE=1 SV=3	3	5	81	10.9417	11.1311	11.0078	10.7101	10.848	11.1901	10.6005	10.8105	11.0364	10.8553	10.867	-0.181053	0.58086	0.882059	0.262507
Q9UHY1	Nuclear receptor-binding protein OS=Homo sapiens OX=9606 GN=NRBP1 PE=1 SV=1	3	3	53	10.6524	10.6246	10.6157	10.2927	10.5168	10.5805	10.2211	10.4092	10.6385	10.4751	10.4036	-0.163432	0.555147	0.892898	0.278518
H0YHG0	Uncharacterized protein (Fragment) OS=Homo sapiens OX=9606 PE=1 SV=1	5	7	105	12.0808	12.0033	12.7308	11.9513	12.1525	12.3008	11.8783	12.0106	12.0421	12.2782	12.0632	0.236161	0.307536	1.17785	0.492566
P69849	Nodal modulator 3 OS=Homo sapiens OX=9606 GN=NOMO3 PE=3 SV=2	5	8	121	10.7849	10.8401	10.9934	10.2816	11.0471	10.4422	10.3831	10.7934	10.8125	10.774	10.5395	-0.0385135	0.0402046	0.973658	0.911581
P21266	Glutathione S-transferase Mu 3 OS=Homo sapiens OX=9606 GN=GSTM3 PE=1 SV=3	7	8	189	14.1135	14.029	13.8082	14.1432	14.1194	13.9667	14.4074	14.0893	14.0713	14.0236	14.1545	-0.0476667	0.11889	0.9675	0.760519
Q16851	UTP--glucose-1-phosphate uridylyltransferase OS=Homo sapiens OX=9606 GN=UGP2 PE=1 SV=5	5	7	135	12.2698	12.3678	12.4496	12.2119	12.2787	12.3087	12.1362	12.2415	12.3188	12.3134	12.2288	-0.0054148	0.0179186	0.996254	0.959581
P54886	Delta-1-pyrroline-5-carboxylate synthase OS=Homo sapiens OX=9606 GN=ALDH18A1 PE=1 SV=2	11	14	256	12.7987	12.7621	13.0322	12.9438	12.9998	13.1238	12.8957	13.1328	12.7804	12.9919	13.0508	0.211522	2.00562	1.15791	0.00987138
P62805	Histone H4 OS=Homo sapiens OX=9606 GN=HIST1H4A PE=1 SV=2	5	8	192	15.8445	15.6512	14.5973	15.9642	15.5287	15.7738	15.6329	15.8158	15.7479	15.3634	15.7408	-0.384427	0.286213	0.766083	0.517354
Q9BY44	Eukaryotic translation initiation factor 2A OS=Homo sapiens OX=9606 GN=EIF2A PE=1 SV=3	4	8	87	11.8601	11.6547	11.6942	11.7108	11.7033	11.3773	11.6226	11.689	11.7574	11.7027	11.563	-0.0546328	0.277256	0.962839	0.528134
Q9UMX0	Ubiquilin-1 OS=Homo sapiens OX=9606 GN=UBQLN1 PE=1 SV=2	3	6	97	10.6436	11.4779	10.9153	10.5574	11.3377	11.041	10.8557	12.0613	11.0608	10.9368	11.3194	-0.123967	0.102378	0.917661	0.789991
Q969G3	SWI/SNF-related matrix-associated actin-dependent regulator of chromatin subfamily E member 1 OS=Homo sapiens OX=9606 GN=SMARCE1 PE=1 SV=2	2	2	39	9.24133	9.46605	9.37773	9.24854	9.54257	9.27564	8.79131	9.51645	9.35369	9.38962	9.19446	0.0359263	0.0906447	1.02521	0.811625
Q14914	Prostaglandin reductase 1 OS=Homo sapiens OX=9606 GN=PTGR1 PE=1 SV=2	2	2	38	10.4328	9.91162	10.768	10.3749	10.1609	10.4521	10.2615	9.89125	10.1722	10.4346	10.2016	0.262436	0.349709	1.1995	0.446983
Q5TEC6	Histone H3 OS=Homo sapiens OX=9606 GN=HIST2H3PS2 PE=1 SV=1	2	6	60	11.8944	11.9086	11.2397	11.9916	11.5304	11.9311	11.7977	11.6569	11.9015	11.5873	11.7953	-0.314219	0.459216	0.804286	0.347363
P18031	Tyrosine-protein phosphatase non-receptor type 1 OS=Homo sapiens OX=9606 GN=PTPN1 PE=1 SV=1	5	5	99	11.6149	11.6476	11.6595	11.5779	11.6076	11.6328	11.5719	11.6934	11.6313	11.615	11.6327	-0.01629	0.182743	0.988772	0.656533
Q9BXJ9	N-alpha-acetyltransferase 15, NatA auxiliary subunit OS=Homo sapiens OX=9606 GN=NAA15 PE=1 SV=1	4	10	104	9.64941	9.4178	10.0359	9.6994	9.68595	9.99006	9.15981	9.49152	9.5336	9.8071	9.54713	0.273494	0.681167	1.20873	0.208369
P62995	Transformer-2 protein homolog beta OS=Homo sapiens OX=9606 GN=TRA2B PE=1 SV=1	2	5	92	10.8175	11.0018	11.0402	10.9591	10.9269	10.9973	10.8114	11.1711	10.9096	10.9754	10.9933	0.0657461	0.320572	1.04663	0.478001
Q12906	Interleukin enhancer-binding factor 3 OS=Homo sapiens OX=9606 GN=ILF3 PE=1 SV=3	8	14	226	13.1446	13.111	12.806	13.0789	13.0328	13.0351	13.1237	13.1214	13.1278	12.9726	13.0934	-0.155225	0.599316	0.897992	0.251584
Q8N0X7	Spartin OS=Homo sapiens OX=9606 GN=SPART PE=1 SV=1	3	5	74	11.5298	11.7354	11.6352	11.4715	11.5954	11.4843	11.5275	11.5844	11.6326	11.5674	11.5321	-0.0652161	0.252388	0.955802	0.559258
Q9Y5K8	V-type proton ATPase subunit D OS=Homo sapiens OX=9606 GN=ATP6V1D PE=1 SV=1	2	2	35	9.1721	9.34149	9.28183	8.66177	9.47487	9.37823	9.05982	9.60338	9.2568	9.13949	9.34714	-0.117305	0.130495	0.921908	0.740466
O15294	UDP-N-acetylglucosamine--peptide N-acetylglucosaminyltransferase 110 kDa subunit OS=Homo sapiens OX=9606 GN=OGT PE=1 SV=3	2	3	50	8.65861	8.44481	9.19732	8.23965	8.4983	8.85349	8.25896	8.22133	8.55171	8.64509	8.44459	0.0933795	0.0858092	1.06687	0.820712
P48449	Lanosterol synthase OS=Homo sapiens OX=9606 GN=LSS PE=1 SV=1	3	6	78	9.61359	9.70616	9.8101	9.08533	9.5643	9.69902	9.47527	9.8743	9.65988	9.48658	9.68286	-0.1733	0.239751	0.886812	0.57577
O75475	PC4 and SFRS1-interacting protein OS=Homo sapiens OX=9606 GN=PSIP1 PE=1 SV=1	4	10	144	10.4988	10.8716	10.5108	10.2516	10.326	10.5315	10.5387	10.6834	10.6852	10.3628	10.5845	-0.322384	0.807741	0.799747	0.155689
P61158	Actin-related protein 3 OS=Homo sapiens OX=9606 GN=ACTR3 PE=1 SV=3	14	17	356	14.1483	14.2152	13.981	14.0492	14.2169	14.0497	14.1131	14.3662	14.1817	14.0823	14.1763	-0.0993838	0.434951	0.933432	0.367324
P62701	40S ribosomal protein S4, X isoform OS=Homo sapiens OX=9606 GN=RPS4X PE=1 SV=2	11	20	371	15.2837	15.2002	15.139	15.2634	15.1466	15.2605	15.0693	15.1649	15.242	15.183	15.1649	-0.0589617	0.395625	0.959955	0.402138
P28482	Mitogen-activated protein kinase 1 OS=Homo sapiens OX=9606 GN=MAPK1 PE=1 SV=3	7	14	248	12.4731	12.2151	12.6122	11.9742	12.0196	12.2971	12.3486	12.2146	12.3441	12.202	12.2868	-0.142089	0.187565	0.906206	0.649284
P11532	Dystrophin OS=Homo sapiens OX=9606 GN=DMD PE=1 SV=3	2	6	52	10.8227	10.7899	10.3232	10.4567	10.8251	10.9795	10.4062	10.9352	10.8063	10.535	10.7736	-0.271302	0.590527	0.828572	0.256728
Q9Y315	Deoxyribose-phosphate aldolase OS=Homo sapiens OX=9606 GN=DERA PE=1 SV=2	3	4	87	10.6574	10.6153	10.7477	10.447	10.5157	10.3177	10.5635	10.2261	10.6364	10.5701	10.3691	-0.0662187	0.21088	0.955138	0.615346
Q96A65	Exocyst complex component 4 OS=Homo sapiens OX=9606 GN=EXOC4 PE=1 SV=1	2	5	44	10.6713	10.5011	10.716	10.7032	10.7256	11.019	10.9432	10.6559	10.5862	10.7149	10.8727	0.128717	0.860962	1.09332	0.137733
O14980	Exportin-1 OS=Homo sapiens OX=9606 GN=XPO1 PE=1 SV=1	25	31	646	14.887	14.8111	14.9731	14.8139	14.8333	14.5826	14.9634	14.7917	14.8491	14.8734	14.7792	0.0243726	0.123284	1.01704	0.752863
Q9Y4F5	Centrosomal protein of 170 kDa protein B OS=Homo sapiens OX=9606 GN=CEP170B PE=1 SV=4	2	2	15	10.4268	10.3053	10.2449	10.4765	10.5617	10.2626	10.5423	10.1094	10.366	10.4277	10.3047	0.061663	0.174977	1.04367	0.668379
Q8IXQ6	Poly [ADP-ribose] polymerase 9 OS=Homo sapiens OX=9606 GN=PARP9 PE=1 SV=2	2	6	90	9.57282	9.73888	9.60243	9.38144	9.37577	9.4231	9.55973	9.52542	9.65585	9.45321	9.50275	-0.202638	0.757163	0.86896	0.174919
A6NIZ1	Ras-related protein Rap-1b-like protein OS=Homo sapiens OX=9606 PE=2 SV=1	2	4	58	8.20094	8.00654	6.90864	8.4362	7.61603	7.55	7.96654	8.8437	8.10374	7.65362	8.12008	-0.450115	0.309425	0.731984	0.490428
Q9BSJ8	Extended synaptotagmin-1 OS=Homo sapiens OX=9606 GN=ESYT1 PE=1 SV=1	18	24	470	14.125	14.3079	14.3013	14.0205	14.1978	14.1583	14.1669	14.2649	14.2165	14.1732	14.1967	-0.0432941	0.122842	0.970437	0.753629
Q16222	UDP-N-acetylhexosamine pyrophosphorylase OS=Homo sapiens OX=9606 GN=UAP1 PE=1 SV=3	4	6	114	11.4703	11.4712	11.8364	11.5302	11.5625	11.8695	11.1284	11.4532	11.4708	11.643	11.4837	0.17228	0.579751	1.12684	0.263178
P20592	Interferon-induced GTP-binding protein Mx2 OS=Homo sapiens OX=9606 GN=MX2 PE=1 SV=1	4	10	169	12.7642	12.4916	12.3945	12.8825	12.5939	12.7308	13.0525	12.6251	12.6279	12.6237	12.8028	-0.00426722	0.00655999	0.997047	0.985009
Q07960	Rho GTPase-activating protein 1 OS=Homo sapiens OX=9606 GN=ARHGAP1 PE=1 SV=1	6	10	140	11.7109	11.966	11.8605	11.6041	11.7612	12.0064	11.5517	12.0266	11.8385	11.7419	11.8616	-0.0965452	0.278076	0.93527	0.527138
P34897	Serine hydroxymethyltransferase, mitochondrial OS=Homo sapiens OX=9606 GN=SHMT2 PE=1 SV=3	6	9	134	12.4048	12.5931	12.7188	12.4679	12.6681	12.5481	12.4018	12.5982	12.4989	12.6183	12.5161	0.119326	0.400465	1.08623	0.397681
P51812	Ribosomal protein S6 kinase alpha-3 OS=Homo sapiens OX=9606 GN=RPS6KA3 PE=1 SV=1	3	10	126	9.61561	9.95428	9.52898	9.85529	9.9565	9.85634	9.5809	9.92501	9.78495	9.78026	9.78742	-0.00468699	0.00721989	0.996756	0.983513
P46063	ATP-dependent DNA helicase Q1 OS=Homo sapiens OX=9606 GN=RECQL PE=1 SV=3	6	8	125	11.3686	11.5693	11.2885	11.2849	11.6532	11.4725	11.4651	11.5719	11.4689	11.4088	11.5032	-0.060099	0.123004	0.959198	0.753349
Q15393	Splicing factor 3B subunit 3 OS=Homo sapiens OX=9606 GN=SF3B3 PE=1 SV=4	12	27	488	13.3439	13.3094	13.5381	13.5065	13.4029	13.4297	13.2914	13.428	13.3266	13.4825	13.383	0.155859	1.19485	1.11408	0.063849
P15927	Replication protein A 32 kDa subunit OS=Homo sapiens OX=9606 GN=RPA2 PE=1 SV=1	2	2	43	11.3251	11.4528	11.7428	11.3882	10.9135	11.6112	11.0658	10.9192	11.389	11.3482	11.1987	-0.040792	0.0434498	0.972121	0.904795
O14908	PDZ domain-containing protein GIPC1 OS=Homo sapiens OX=9606 GN=GIPC1 PE=1 SV=2	2	5	85	9.15266	8.29058	8.74439	8.72887	8.156	9.5349	9.02849	8.17084	8.72162	8.54309	8.91141	-0.178531	0.160765	0.883602	0.690613
O15031	Plexin-B2 OS=Homo sapiens OX=9606 GN=PLXNB2 PE=1 SV=3	2	8	72	9.05479	8.19296	8.91337	8.65089	8.16711	8.64849	9.20492	8.75168	8.62387	8.57712	8.86836	-0.0467501	0.0362931	0.968115	0.919829
O95202	Mitochondrial proton/calcium exchanger protein OS=Homo sapiens OX=9606 GN=LETM1 PE=1 SV=1	2	7	75	8.42748	9.50567	9.23125	8.81453	9.42614	8.98441	8.74927	8.90165	8.96658	9.15731	8.87844	0.190732	0.14943	1.14134	0.708876
Q8N2C7	Protein unc-80 homolog OS=Homo sapiens OX=9606 GN=UNC80 PE=1 SV=2	2	3	41	7.98097	7.30629	8.20301	8.72057	7.56906	8.56793	6.69098	7.58593	7.64363	8.16421	7.61494	0.52058	0.428661	1.43453	0.372682
P21912	Succinate dehydrogenase [ubiquinone] iron-sulfur subunit, mitochondrial OS=Homo sapiens OX=9606 GN=SDHB PE=1 SV=3	2	4	43	12.8821	12.7314	12.639	13.1232	12.6965	12.694	12.9431	12.7073	12.8068	12.8196	12.7815	0.012825	0.0204273	1.00893	0.954054
P49720	Proteasome subunit beta type-3 OS=Homo sapiens OX=9606 GN=PSMB3 PE=1 SV=2	5	6	150	13.4873	13.4415	13.4348	13.5519	13.5925	13.3716	13.4917	13.5373	13.4644	13.5264	13.4669	0.0619815	0.397764	1.0439	0.400162
P61081	NEDD8-conjugating enzyme Ubc12 OS=Homo sapiens OX=9606 GN=UBE2M PE=1 SV=1	2	5	69	11.826	11.7486	11.794	11.6222	11.7116	11.666	11.9593	11.6844	11.7873	11.7093	11.7699	-0.0780366	0.458717	0.947346	0.347763
Q8TC07	TBC1 domain family member 15 OS=Homo sapiens OX=9606 GN=TBC1D15 PE=1 SV=2	4	5	56	11.9091	11.8826	12.089	12.0838	11.9044	12.0269	11.8952	11.9497	11.8959	12.0258	11.9573	0.129895	0.702152	1.09421	0.19854
O43795	Unconventional myosin-Ib OS=Homo sapiens OX=9606 GN=MYO1B PE=1 SV=3	3	5	43	7.13339	8.10425	6.88391	7.79283	9.16858	7.38089	9.00008	8.08552	7.61882	7.94844	8.1555	0.329625	0.126906	1.25669	0.74661
O43681	ATPase ASNA1 OS=Homo sapiens OX=9606 GN=ASNA1 PE=1 SV=2	5	7	124	11.7156	11.7164	11.8669	11.535	11.5917	11.5895	11.8449	11.5785	11.716	11.6645	11.671	-0.0514579	0.140695	0.964961	0.723277
Q13330	Metastasis-associated protein MTA1 OS=Homo sapiens OX=9606 GN=MTA1 PE=1 SV=2	2	4	47	7.2708	6.81252	7.76557	7.28992	7.19396	7.63373	7.56016	7.4803	7.04166	7.41648	7.55806	0.374818	0.552922	1.29668	0.279948
Q13838	Spliceosome RNA helicase DDX39B OS=Homo sapiens OX=9606 GN=DDX39B PE=1 SV=1	7	18	374	13.8345	13.8974	14.0881	13.7836	13.7468	13.7702	13.8682	13.9718	13.866	13.8729	13.8701	0.00690413	0.0158442	1.0048	0.964175
Q8WVV9	Heterogeneous nuclear ribonucleoprotein L-like OS=Homo sapiens OX=9606 GN=HNRNPLL PE=1 SV=1	3	4	47	8.62309	9.18338	8.76049	8.83295	9.17586	8.81515	9.06168	8.97448	8.90323	8.9231	8.95044	0.0198665	0.0244575	1.01387	0.945241
P50453	Serpin B9 OS=Homo sapiens OX=9606 GN=SERPINB9 PE=1 SV=1	4	7	94	10.7649	10.5197	10.7448	10.7085	10.8036	10.955	10.4476	10.896	10.6423	10.7523	10.7662	0.109971	0.463318	1.07921	0.344098
Q99615	DnaJ homolog subfamily C member 7 OS=Homo sapiens OX=9606 GN=DNAJC7 PE=1 SV=2	3	6	59	11.8255	11.5616	12.1816	11.7542	11.9707	12.0108	11.9393	11.913	11.6935	11.9688	11.9543	0.27526	0.623805	1.21021	0.237791
Q13287	N-myc-interactor OS=Homo sapiens OX=9606 GN=NMI PE=1 SV=2	3	4	45	10.6094	11.1793	10.9649	10.9359	11.1298	10.5806	10.6502	11.2232	10.8943	11.0102	10.818	0.115858	0.191206	1.08362	0.643864
Q86V81	THO complex subunit 4 OS=Homo sapiens OX=9606 GN=ALYREF PE=1 SV=3	2	3	59	9.46767	9.49423	10.1874	10.0737	9.74901	10.1041	9.5043	9.90803	9.48095	10.0034	9.83881	0.522446	1.26499	1.43639	0.0543261
Q9Y5L0	Transportin-3 OS=Homo sapiens OX=9606 GN=TNPO3 PE=1 SV=3	6	7	111	11.5629	11.3573	11.4783	11.6716	11.5778	11.0984	11.8766	11.4423	11.4601	11.5759	11.4724	0.115812	0.454303	1.08359	0.351315
Q9Y5X3	Sorting nexin-5 OS=Homo sapiens OX=9606 GN=SNX5 PE=1 SV=1	3	6	75	11.7278	11.231	11.7157	11.6208	11.5459	11.5964	11.8038	11.2834	11.4794	11.6275	11.5612	0.148063	0.297278	1.10808	0.504338
Q13162	Peroxiredoxin-4 OS=Homo sapiens OX=9606 GN=PRDX4 PE=1 SV=1	7	11	210	14.1785	14.3094	14.1383	14.2307	14.2457	14.1049	14.1071	14.1751	14.244	14.2049	14.129	-0.0390646	0.227965	0.973286	0.591609
P63092	Guanine nucleotide-binding protein G(s) subunit alpha isoforms short OS=Homo sapiens OX=9606 GN=GNAS PE=1 SV=1	7	9	178	12.6653	12.6588	12.7895	12.9421	12.7911	12.7022	12.6839	12.7788	12.662	12.8409	12.7216	0.178857	1.14511	1.13199	0.0715954
P06730	Eukaryotic translation initiation factor 4E OS=Homo sapiens OX=9606 GN=EIF4E PE=1 SV=2	2	3	34	12.2094	12.2139	12.2943	11.8913	12.257	12.2705	12.0774	12.3601	12.2116	12.1475	12.236	-0.0640979	0.139593	0.956543	0.725115
Q9Y4L1	Hypoxia up-regulated protein 1 OS=Homo sapiens OX=9606 GN=HYOU1 PE=1 SV=1	22	32	731	14.8811	14.7799	14.9138	14.975	14.8051	14.8864	15.0246	14.8895	14.8305	14.8979	14.9335	0.06742	0.364856	1.04784	0.431662
P26440	Isovaleryl-CoA dehydrogenase, mitochondrial OS=Homo sapiens OX=9606 GN=IVD PE=1 SV=1	3	5	69	10.2552	10.5093	10.3635	10.1938	10.3608	10.6574	10.1471	10.3356	10.3823	10.306	10.38	-0.0762362	0.245631	0.948529	0.568028
P35237	Serpin B6 OS=Homo sapiens OX=9606 GN=SERPINB6 PE=1 SV=3	9	14	295	14.0646	14.162	13.7053	13.9548	14.0315	14.0791	14.1275	13.9256	14.1133	13.8972	14.0441	-0.21607	0.697515	0.860907	0.200671
Q99439	Calponin-2 OS=Homo sapiens OX=9606 GN=CNN2 PE=1 SV=4	4	8	170	11.9246	12.0634	12.0132	12.0252	12.1304	12.1118	12.0578	11.7869	11.994	12.0563	11.9855	0.0622476	0.353698	1.04409	0.442896
P26599	Polypyrimidine tract-binding protein 1 OS=Homo sapiens OX=9606 GN=PTBP1 PE=1 SV=1	12	18	474	14.5425	14.6881	14.7027	14.6144	14.6088	14.6366	14.5271	14.6543	14.6153	14.642	14.606	0.0266442	0.144287	1.01864	0.717321
Q9H4L5	Oxysterol-binding protein-related protein 3 OS=Homo sapiens OX=9606 GN=OSBPL3 PE=1 SV=1	2	2	19	10.4426	10.8153	10.8491	10.8014	10.7016	10.8469	10.8466	10.0261	10.629	10.7841	10.5732	0.155077	0.424059	1.11348	0.376652
Q8WX92	Negative elongation factor B OS=Homo sapiens OX=9606 GN=NELFB PE=1 SV=1	2	4	38	11.0652	10.533	10.3979	10.5392	10.5892	10.2299	10.9757	11.1212	10.7991	10.5088	10.7756	-0.290368	0.578858	0.817693	0.263719
P35270	Sepiapterin reductase OS=Homo sapiens OX=9606 GN=SPR PE=1 SV=1	3	6	116	10.3801	9.56058	10.4337	10.1466	9.34101	10.63	9.89955	10.503	9.97036	9.97379	10.3442	0.00342512	0.00210336	1.00238	0.995169
P07305	Histone H1.0 OS=Homo sapiens OX=9606 GN=H1F0 PE=1 SV=3	2	2	29	10.477	10.4447	9.3102	10.8295	10.2641	10.5082	10.4515	10.3919	10.4608	10.1346	10.4505	-0.326224	0.215622	0.797622	0.608664
P56537	Eukaryotic translation initiation factor 6 OS=Homo sapiens OX=9606 GN=EIF6 PE=1 SV=1	6	7	142	13.1681	13.2657	13.2824	13.2661	13.4731	13.1747	13.3683	13.1929	13.2169	13.3405	13.2453	0.123624	0.558313	1.08947	0.276495
Q8WWM7	Ataxin-2-like protein OS=Homo sapiens OX=9606 GN=ATXN2L PE=1 SV=2	3	4	40	11.9401	11.9439	11.5317	12.0747	12.048	11.7875	12.5588	11.8348	11.942	11.8848	12.0604	-0.0572184	0.0871629	0.961115	0.818158
Q00796	Sorbitol dehydrogenase OS=Homo sapiens OX=9606 GN=SORD PE=1 SV=4	6	6	107	11.6899	12.0658	11.7335	11.7473	12.0104	11.6811	11.5626	11.7824	11.8778	11.8304	11.6754	-0.0474208	0.0907841	0.967665	0.811364
Q9Y570	Protein phosphatase methylesterase 1 OS=Homo sapiens OX=9606 GN=PPME1 PE=1 SV=3	6	7	107	13.3212	13.3911	13.52	13.3318	13.346	13.3554	13.4053	13.2785	13.3561	13.3993	13.3464	0.0431482	0.196162	1.03036	0.636558
O75947	ATP synthase subunit d, mitochondrial OS=Homo sapiens OX=9606 GN=ATP5H PE=1 SV=3	5	5	81	12.9509	12.9486	12.9672	12.9486	13.0904	12.9852	12.9569	13.0222	12.9498	13.0021	12.9881	0.0523303	0.366945	1.03694	0.429591
P23919	Thymidylate kinase OS=Homo sapiens OX=9606 GN=DTYMK PE=1 SV=4	2	4	54	9.17062	9.76024	9.42387	9.51472	9.60238	9.85589	9.36385	9.77828	9.46543	9.51366	9.66601	0.0482257	0.072073	1.03399	0.847085
O96019	Actin-like protein 6A OS=Homo sapiens OX=9606 GN=ACTL6A PE=1 SV=1	4	7	115	11.5232	11.7776	11.6682	11.6848	11.7287	11.4038	12.0128	11.7225	11.6504	11.6939	11.713	0.0435112	0.163714	1.03062	0.68594
P61201	COP9 signalosome complex subunit 2 OS=Homo sapiens OX=9606 GN=COPS2 PE=1 SV=1	2	4	57	9.57947	9.5143	9.06429	9.39916	9.21793	9.5538	9.43249	9.30332	9.54689	9.22713	9.42987	-0.319758	1.06166	0.801204	0.0867645
O15144	Actin-related protein 2/3 complex subunit 2 OS=Homo sapiens OX=9606 GN=ARPC2 PE=1 SV=1	8	10	194	12.9977	13.0266	13.1002	13.0318	13.0203	13.2053	12.916	12.7871	13.0122	13.0508	12.9694	0.0386025	0.470958	1.02712	0.338098
P62829	60S ribosomal protein L23 OS=Homo sapiens OX=9606 GN=RPL23 PE=1 SV=1	4	5	112	13.1602	13.1636	13.0196	13.2662	13.2291	13.0442	13.2294	13.0882	13.1619	13.1717	13.1206	0.00974178	0.0324983	1.00678	0.927901
O75489	NADH dehydrogenase [ubiquinone] iron-sulfur protein 3, mitochondrial OS=Homo sapiens OX=9606 GN=NDUFS3 PE=1 SV=1	2	3	43	8.32528	8.60529	9.04194	8.61037	9.03786	8.97113	8.56865	9.10427	8.46528	8.89672	8.88135	0.431441	0.869622	1.34858	0.135014
Q15149	Plectin OS=Homo sapiens OX=9606 GN=PLEC PE=1 SV=3	34	69	1130	15.167	14.2731	13.8498	14.4873	14.2782	13.8894	14.6812	14.3591	14.72	14.2051	14.3099	-0.514929	0.523041	0.699828	0.299888
P62854	40S ribosomal protein S26 OS=Homo sapiens OX=9606 GN=RPS26 PE=1 SV=3	2	2	58	12.3912	12.2631	12.1801	12.402	12.4032	12.3426	12.2258	12.237	12.3272	12.3284	12.2685	0.00122786	0.00368019	1.00085	0.991562
P61421	V-type proton ATPase subunit d 1 OS=Homo sapiens OX=9606 GN=ATP6V0D1 PE=1 SV=1	3	3	71	10.383	10.541	10.6853	10.2813	10.6123	10.7818	10.1054	10.3695	10.462	10.5263	10.4189	0.0643376	0.13571	1.0456	0.731628
O75436	Vacuolar protein sorting-associated protein 26A OS=Homo sapiens OX=9606 GN=VPS26A PE=1 SV=2	7	9	209	13.0999	13.0248	13.2456	13.1204	12.997	13.3012	12.8809	12.8389	13.0623	13.121	13.007	0.0586301	0.230981	1.04148	0.587516
Q8NE71	ATP-binding cassette sub-family F member 1 OS=Homo sapiens OX=9606 GN=ABCF1 PE=1 SV=2	2	6	69	9.41852	9.34182	9.51787	9.61496	9.58063	9.77314	9.48439	8.9691	9.38017	9.57115	9.40888	0.190984	1.58254	1.14154	0.0261495
P49327	Fatty acid synthase OS=Homo sapiens OX=9606 GN=FASN PE=1 SV=3	4	12	154	11.1842	9.10026	9.44397	9.88313	9.46767	9.55385	9.41071	8.82808	10.1422	9.59825	9.26421	-0.543979	0.26406	0.685877	0.544428
P26368	Splicing factor U2AF 65 kDa subunit OS=Homo sapiens OX=9606 GN=U2AF2 PE=1 SV=4	6	8	213	13.1641	13.3705	13.3586	13.3711	13.4787	13.36	13.3406	13.4576	13.2673	13.4028	13.3861	0.135471	0.629692	1.09845	0.234589
C9JGE3	EWS RNA-binding protein variant 6 OS=Homo sapiens OX=9606 GN=EWSR1 PE=1 SV=2	2	5	72	10.9935	11.1326	11.1311	10.6982	11.09	10.8529	10.8247	11.137	11.0631	10.9731	10.9382	-0.089959	0.179862	0.939549	0.660903
P29590	Protein PML OS=Homo sapiens OX=9606 GN=PML PE=1 SV=3	5	10	139	12.2068	12.131	12.2127	12.2772	12.2174	12.2766	12.1114	12.1893	12.1689	12.2358	12.1924	0.0668572	0.734137	1.04743	0.184444
P63279	SUMO-conjugating enzyme UBC9 OS=Homo sapiens OX=9606 GN=UBE2I PE=1 SV=1	2	4	68	8.94577	8.94473	8.7316	8.84419	9.09064	8.84412	8.83007	9.40064	8.94525	8.88881	9.02494	-0.0564435	0.150116	0.961632	0.707757
Q6PJT7	Zinc finger CCCH domain-containing protein 14 OS=Homo sapiens OX=9606 GN=ZC3H14 PE=1 SV=1	3	6	51	15.9121	15.5281	15.3815	16.0118	15.6058	15.3827	16.613	15.7691	15.7201	15.6664	15.9216	-0.0537136	0.0659949	0.963453	0.859024
O75340	Programmed cell death protein 6 OS=Homo sapiens OX=9606 GN=PDCD6 PE=1 SV=1	2	6	98	11.0453	11.1826	10.6444	11.2311	11.1403	10.8416	11.4427	11.2565	11.114	11.0053	11.1803	-0.10871	0.165961	0.927417	0.682399
P28062	Proteasome subunit beta type-8 OS=Homo sapiens OX=9606 GN=PSMB8 PE=1 SV=3	2	3	66	11.6954	11.1867	11.525	11.5171	11.2635	11.6393	11.5662	11.215	11.441	11.4352	11.4735	-0.00584062	0.00857295	0.99596	0.980454
P62258	14-3-3 protein epsilon OS=Homo sapiens OX=9606 GN=YWHAE PE=1 SV=1	14	21	466	16.8241	16.7464	16.9664	16.8109	16.7968	16.8623	16.8299	16.7051	16.7853	16.858	16.7991	0.0727517	0.38888	1.05172	0.408433
P41240	Tyrosine-protein kinase CSK OS=Homo sapiens OX=9606 GN=CSK PE=1 SV=1	3	4	47	9.20728	9.45027	9.65067	8.83536	8.40856	9.58155	8.69855	9.40722	9.32878	8.96486	9.2291	-0.363915	0.298705	0.777053	0.502684
C9JZR2	Catenin delta-1 OS=Homo sapiens OX=9606 GN=CTNND1 PE=1 SV=2	8	15	249	14.1536	14.1573	14.4086	14.1149	14.1744	14.2349	14.3729	14.0304	14.1555	14.2326	14.2127	0.0771664	0.257496	1.05494	0.552719
O95831	Apoptosis-inducing factor 1, mitochondrial OS=Homo sapiens OX=9606 GN=AIFM1 PE=1 SV=1	3	5	108	8.98755	9.29647	9.7344	8.99592	8.76933	9.78434	9.2866	9.21521	9.14201	9.16655	9.42872	0.0245349	0.020365	1.01715	0.95419
Q99714	3-hydroxyacyl-CoA dehydrogenase type-2 OS=Homo sapiens OX=9606 GN=HSD17B10 PE=1 SV=3	15	15	491	14.7509	14.7924	14.7661	14.7907	14.6289	14.8396	14.7203	14.6392	14.7717	14.7286	14.733	-0.0430813	0.248147	0.97058	0.564746
Q96IZ0	PRKC apoptosis WT1 regulator protein OS=Homo sapiens OX=9606 GN=PAWR PE=1 SV=1	3	3	64	12.0748	11.7256	12.6286	11.0101	12.0961	11.7843	11.5603	11.9878	11.9002	11.9116	11.7775	0.0114241	0.00584236	1.00795	0.986638
Q8NFQ8	Torsin-1A-interacting protein 2 OS=Homo sapiens OX=9606 GN=TOR1AIP2 PE=1 SV=1	3	4	68	9.37579	9.53455	9.76902	9.09955	9.41629	9.64374	8.6509	9.56802	9.45517	9.42829	9.28756	-0.0268792	0.0347208	0.981541	0.923165
O60264	SWI/SNF-related matrix-associated actin-dependent regulator of chromatin subfamily A member 5 OS=Homo sapiens OX=9606 GN=SMARCA5 PE=1 SV=1	2	12	106	9.28861	9.13141	9.65373	9.57364	9.3755	9.68106	9.59871	9.26405	9.21001	9.53429	9.51461	0.32428	1.11833	1.25204	0.0761493
P39019	40S ribosomal protein S19 OS=Homo sapiens OX=9606 GN=RPS19 PE=1 SV=2	5	7	100	13.4663	13.4876	13.5063	13.6816	13.363	13.9985	13.2071	12.8516	13.477	13.5169	13.3524	0.0399613	0.119458	1.02809	0.759525
Q9Y5B9	FACT complex subunit SPT16 OS=Homo sapiens OX=9606 GN=SUPT16H PE=1 SV=1	15	22	388	14.1854	14.1837	14.2247	14.3028	14.3189	14.2332	14.3097	14.1011	14.1846	14.2821	14.2147	0.0975725	1.09323	1.06997	0.0806816
Q99536	Synaptic vesicle membrane protein VAT-1 homolog OS=Homo sapiens OX=9606 GN=VAT1 PE=1 SV=2	5	7	149	11.4987	11.7578	11.7909	11.5562	11.8025	12.0056	11.342	11.8613	11.6282	11.7165	11.7363	0.0883118	0.238744	1.06313	0.577106
O95816	BAG family molecular chaperone regulator 2 OS=Homo sapiens OX=9606 GN=BAG2 PE=1 SV=1	3	5	69	11.1653	11.0617	11.5826	11.4261	11.1511	11.5462	11.2039	11.0455	11.1135	11.3866	11.2652	0.273108	0.696396	1.20841	0.201189
O60841	Eukaryotic translation initiation factor 5B OS=Homo sapiens OX=9606 GN=EIF5B PE=1 SV=4	2	5	41	8.71775	8.45996	8.22334	8.49962	8.0295	8.28223	8.46275	8.60102	8.58886	8.25082	8.44867	-0.338041	0.719988	0.791115	0.190551
Q13423	NAD(P) transhydrogenase, mitochondrial OS=Homo sapiens OX=9606 GN=NNT PE=1 SV=3	5	9	168	11.7382	11.6178	11.685	11.3106	11.2466	11.3522	11.5704	11.7123	11.678	11.4141	11.545	-0.26389	0.614081	0.832839	0.243175
P98179	RNA-binding protein 3 OS=Homo sapiens OX=9606 GN=RBM3 PE=1 SV=1	3	3	87	11.3406	11.227	10.2792	11.7944	11.2837	11.6781	11.3124	11.2717	11.2838	11.1191	11.4207	-0.164685	0.100395	0.892124	0.793605
P35221	Catenin alpha-1 OS=Homo sapiens OX=9606 GN=CTNNA1 PE=1 SV=1	2	7	96	9.20971	9.33739	8.94258	9.17632	9.19294	8.92992	9.40878	9.38279	9.27355	9.10395	9.24049	-0.169602	0.627616	0.889088	0.235714
P00533	Epidermal growth factor receptor OS=Homo sapiens OX=9606 GN=EGFR PE=1 SV=2	3	9	116	10.7794	10.6316	10.7811	10.6914	10.569	10.2896	10.8321	10.5235	10.7055	10.6805	10.5484	-0.025006	0.0901865	0.982817	0.812481
P60891	Ribose-phosphate pyrophosphokinase 1 OS=Homo sapiens OX=9606 GN=PRPS1 PE=1 SV=2	4	10	207	11.9391	12.0337	12.1152	11.6186	11.8855	11.7012	11.5516	11.9471	11.9864	11.8731	11.7333	-0.113236	0.228802	0.924512	0.59047
O00629	Importin subunit alpha-3 OS=Homo sapiens OX=9606 GN=KPNA4 PE=1 SV=1	3	5	81	10.1695	10.191	10.1373	9.82906	10.1149	9.89695	10.0629	10.0183	10.1802	10.0271	9.99275	-0.153112	0.496674	0.899308	0.318659
Q12841	Follistatin-related protein 1 OS=Homo sapiens OX=9606 GN=FSTL1 PE=1 SV=1	2	2	23	9.49553	9.25705	9.24771	9.3673	9.10879	9.09013	9.08798	8.99774	9.37629	9.24127	9.05862	-0.135025	0.421435	0.910654	0.378935
P23246	Splicing factor, proline- and glutamine-rich OS=Homo sapiens OX=9606 GN=SFPQ PE=1 SV=2	7	13	273	13.5987	13.9542	13.5073	13.7025	13.6128	13.7943	13.5574	13.8046	13.7765	13.6075	13.7188	-0.16894	0.461959	0.889496	0.345176
Q5JRX3	Presequence protease, mitochondrial OS=Homo sapiens OX=9606 GN=PITRM1 PE=1 SV=3	5	11	120	11.1594	11.3849	11.0303	11.1545	11.3483	11.2663	11.2847	11.2157	11.2721	11.1777	11.2555	-0.0944304	0.248738	0.936642	0.563978
P43487	Ran-specific GTPase-activating protein OS=Homo sapiens OX=9606 GN=RANBP1 PE=1 SV=1	5	6	150	14.4471	14.1158	14.1823	14.4437	14.3122	14.3573	14.3852	13.8569	14.2814	14.3127	14.1998	0.0312986	0.0680486	1.02193	0.854971
Q07812	Apoptosis regulator BAX OS=Homo sapiens OX=9606 GN=BAX PE=1 SV=1	2	3	47	10.2055	10.0192	10.0654	10.2414	10.5241	10.5124	10.1092	9.78275	10.1123	10.277	10.1348	0.164659	0.355495	1.1209	0.441068
P08397	Porphobilinogen deaminase OS=Homo sapiens OX=9606 GN=HMBS PE=1 SV=2	3	4	67	9.13587	9.55472	9.21968	9.33099	9.2599	9.05808	9.43023	9.55213	9.3453	9.27019	9.34681	-0.0751077	0.171444	0.949271	0.673839
P27694	Replication protein A 70 kDa DNA-binding subunit OS=Homo sapiens OX=9606 GN=RPA1 PE=1 SV=2	8	12	235	12.8496	12.6554	12.9068	12.7117	12.5763	12.8145	12.6535	12.6646	12.7525	12.7316	12.7108	-0.0208953	0.0489469	0.985621	0.893415
Q9UI10	Translation initiation factor eIF-2B subunit delta OS=Homo sapiens OX=9606 GN=EIF2B4 PE=1 SV=2	2	2	42	8.11713	9.15615	8.37213	8.13159	9.02695	8.12799	7.41183	8.85493	8.63664	8.51022	8.13158	-0.126418	0.084484	0.916103	0.82322
Q92888	Rho guanine nucleotide exchange factor 1 OS=Homo sapiens OX=9606 GN=ARHGEF1 PE=1 SV=2	3	7	85	10.7244	10.8301	10.7094	10.8049	10.8224	10.9176	10.843	10.6221	10.7773	10.7789	10.7942	0.00161537	0.00867451	1.00112	0.980224
P45974	Ubiquitin carboxyl-terminal hydrolase 5 OS=Homo sapiens OX=9606 GN=USP5 PE=1 SV=2	13	17	283	13.8542	13.7373	13.7036	13.6985	13.6881	13.5966	13.6823	13.6491	13.7958	13.6967	13.6427	-0.0990113	0.959388	0.933673	0.109802
P04844	Dolichyl-diphosphooligosaccharide--protein glycosyltransferase subunit 2 OS=Homo sapiens OX=9606 GN=RPN2 PE=1 SV=3	10	11	285	13.2675	13.1974	13.6472	13.2591	13.2333	13.3645	13.1732	13.2719	13.2325	13.3799	13.2699	0.147425	0.336392	1.10759	0.460901
Q9UBB4	Ataxin-10 OS=Homo sapiens OX=9606 GN=ATXN10 PE=1 SV=1	5	9	111	12.0699	11.8548	12.0733	12.0315	11.9316	11.9268	12.2246	11.6373	11.9623	12.0121	11.9296	0.0497731	0.19202	1.0351	0.642658
Q14498	RNA-binding protein 39 OS=Homo sapiens OX=9606 GN=RBM39 PE=1 SV=2	4	5	73	11.3097	10.9513	11.0918	11.2727	11.1734	10.9961	11.4536	11.3058	11.1305	11.1793	11.2518	0.0488216	0.11596	1.03442	0.765667
P25788	Proteasome subunit alpha type-3 OS=Homo sapiens OX=9606 GN=PSMA3 PE=1 SV=2	4	8	105	14.0051	13.9785	13.9316	14.0781	14.0614	14.0354	14.0391	13.9501	13.9918	14.0237	14.0082	0.0319411	0.197602	1.02239	0.634451
Q8IYM9	E3 ubiquitin-protein ligase TRIM22 OS=Homo sapiens OX=9606 GN=TRIM22 PE=1 SV=1	3	5	69	10.4789	9.97066	10.5055	10.1417	9.92879	9.75795	10.3691	9.82606	10.2248	10.192	9.98437	-0.0328101	0.037825	0.977514	0.91659
Q99747	Gamma-soluble NSF attachment protein OS=Homo sapiens OX=9606 GN=NAPG PE=1 SV=1	3	5	69	11.1266	10.7585	11.0517	10.8342	10.8847	11.0381	10.86	10.8986	10.9426	10.9235	10.9322	-0.0190422	0.0393029	0.986888	0.913476
Q9HB40	Retinoid-inducible serine carboxypeptidase OS=Homo sapiens OX=9606 GN=SCPEP1 PE=1 SV=1	2	2	28	10.405	10.3495	10.168	10.0845	10.4505	10.3447	10.3108	10.3156	10.3773	10.2343	10.3237	-0.142927	0.403041	0.90568	0.395329
O60488	Long-chain-fatty-acid--CoA ligase 4 OS=Homo sapiens OX=9606 GN=ACSL4 PE=1 SV=2	5	9	169	11.4049	11.2713	11.9259	11.4095	11.1293	11.6292	11.2827	10.9809	11.3381	11.4882	11.2976	0.150138	0.182708	1.10968	0.656587
P46937	Transcriptional coactivator YAP1 OS=Homo sapiens OX=9606 GN=YAP1 PE=1 SV=2	2	2	30	9.85941	9.9388	9.6254	9.82298	9.53781	9.7833	9.63874	9.99983	9.89911	9.66206	9.80729	-0.237042	0.898045	0.848483	0.126461
P61970	Nuclear transport factor 2 OS=Homo sapiens OX=9606 GN=NUTF2 PE=1 SV=1	5	6	179	13.7005	13.7375	13.3455	13.737	13.7555	13.5719	13.6323	13.4882	13.719	13.6127	13.5641	-0.106333	0.23466	0.928946	0.582559
Q15233	Non-POU domain-containing octamer-binding protein OS=Homo sapiens OX=9606 GN=NONO PE=1 SV=4	9	15	278	13.3737	13.4182	13.1612	13.6968	13.3232	13.6092	13.567	13.3412	13.396	13.3937	13.5058	-0.0022467	0.00350561	0.998444	0.991961
Q6P3W7	SCY1-like protein 2 OS=Homo sapiens OX=9606 GN=SCYL2 PE=1 SV=1	2	3	39	9.28615	9.01447	9.51234	8.93451	8.69182	8.60323	9.23956	8.82696	9.15031	9.04623	8.88991	-0.104085	0.111721	0.930395	0.773177
Q9Y2G5	GDP-fucose protein O-fucosyltransferase 2 OS=Homo sapiens OX=9606 GN=POFUT2 PE=1 SV=3	2	4	37	11.2812	11.007	11.1908	11.351	11.1208	10.9915	11.8373	11.4372	11.1441	11.2209	11.422	0.0767878	0.215445	1.05467	0.608913
Q9BT78	COP9 signalosome complex subunit 4 OS=Homo sapiens OX=9606 GN=COPS4 PE=1 SV=1	2	3	66	9.02624	9.60396	9.26163	9.20602	9.54856	9.19681	9.58712	9.75941	9.3151	9.33874	9.51444	0.0236387	0.030566	1.01652	0.932039
P01111	GTPase NRas OS=Homo sapiens OX=9606 GN=NRAS PE=1 SV=1	3	4	57	11.667	11.7716	11.6525	11.8695	11.8069	11.8344	11.7253	11.6444	11.7193	11.7763	11.7347	0.057034	0.237387	1.04032	0.578913
P09914	Interferon-induced protein with tetratricopeptide repeats 1 OS=Homo sapiens OX=9606 GN=IFIT1 PE=1 SV=2	7	12	203	13.4386	13.2787	13.2506	13.0845	13.5034	12.9098	13.3916	13.3483	13.3586	13.2795	13.2166	-0.07911	0.17385	0.946641	0.670115
O75569	Interferon-inducible double-stranded RNA-dependent protein kinase activator A OS=Homo sapiens OX=9606 GN=PRKRA PE=1 SV=1	2	3	44	8.77322	9.20229	9.09987	9.23056	9.15154	9.38875	8.74419	9.08968	8.98776	9.16066	9.07421	0.172898	0.423311	1.12732	0.377302
Q9NTZ6	RNA-binding protein 12 OS=Homo sapiens OX=9606 GN=RBM12 PE=1 SV=1	2	4	34	10.6782	10.5739	10.8248	10.9577	10.8368	10.6023	10.938	10.6607	10.6261	10.8731	10.7337	0.247027	1.45805	1.18676	0.0348298
P21333	Filamin-A OS=Homo sapiens OX=9606 GN=FLNA PE=1 SV=4	7	46	870	12.2701	8.14929	7.22497	9.96898	9.28527	6.92844	9.1169	7.76488	10.2097	8.82641	7.93674	-1.38328	0.290033	0.383346	0.512822
P08758	Annexin A5 OS=Homo sapiens OX=9606 GN=ANXA5 PE=1 SV=2	15	21	445	16.6783	16.5187	16.6649	16.6572	16.5898	16.8571	16.6663	16.5554	16.5985	16.6373	16.6929	0.0387901	0.219699	1.02725	0.602977
Q96I24	Far upstream element-binding protein 3 OS=Homo sapiens OX=9606 GN=FUBP3 PE=1 SV=2	6	11	171	12.2907	12.2465	11.8782	12.1327	12.0103	12.2787	11.9469	12.2143	12.2686	12.0071	12.1466	-0.261518	1.1378	0.83421	0.0728114
P20674	Cytochrome c oxidase subunit 5A, mitochondrial OS=Homo sapiens OX=9606 GN=COX5A PE=1 SV=2	2	4	76	9.89408	10.1815	8.85306	9.85395	9.49495	9.69855	9.52735	9.82123	10.0378	9.40065	9.68238	-0.637122	0.691912	0.642994	0.203277
P35606	Coatomer subunit beta' OS=Homo sapiens OX=9606 GN=COPB2 PE=1 SV=2	22	29	524	16.5852	16.3572	16.5242	16.6855	16.4323	16.2472	17.3233	16.5828	16.4712	16.5473	16.7178	0.076134	0.226611	1.05419	0.593456
Q9Y3B3	Transmembrane emp24 domain-containing protein 7 OS=Homo sapiens OX=9606 GN=TMED7 PE=1 SV=2	3	3	54	11.5345	11.6982	11.5229	11.6122	11.7962	11.426	11.6961	11.5978	11.6163	11.6438	11.5733	0.0274178	0.0785259	1.01919	0.834592
P10412	Histone H1.4 OS=Homo sapiens OX=9606 GN=HIST1H1E PE=1 SV=2	2	2	36	14.1342	13.9097	13.3915	14.2177	13.9178	14.0838	13.9019	13.9856	14.0219	13.8423	13.9905	-0.179605	0.209923	0.882945	0.616704
P36542	ATP synthase subunit gamma, mitochondrial OS=Homo sapiens OX=9606 GN=ATP5F1C PE=1 SV=1	2	5	111	12.6026	12.8255	12.2901	12.356	12.7151	12.3526	12.6898	12.5166	12.7141	12.4537	12.5197	-0.260345	0.579219	0.834888	0.2635
Q9NW82	WD repeat-containing protein 70 OS=Homo sapiens OX=9606 GN=WDR70 PE=1 SV=1	2	8	111	9.03678	9.15263	8.94406	9.32305	9.10291	9.31849	8.89723	9.14954	9.09471	9.12334	9.12175	0.0286336	0.0658994	1.02005	0.859212
Q14232	Translation initiation factor eIF-2B subunit alpha OS=Homo sapiens OX=9606 GN=EIF2B1 PE=1 SV=1	3	5	69	10.0365	9.97904	10.0235	10.0246	9.86756	10.2069	10.0668	9.45376	10.0078	9.9719	9.90916	-0.0358891	0.189364	0.97543	0.646601
P23921	Ribonucleoside-diphosphate reductase large subunit OS=Homo sapiens OX=9606 GN=RRM1 PE=1 SV=1	6	10	149	11.6404	11.8592	11.5422	11.7188	11.974	11.7109	11.8196	11.8464	11.7498	11.745	11.7923	-0.00476662	0.00847918	0.996701	0.980665
A0A2R8YDM2	Dynamin-like 120 kDa protein, mitochondrial OS=Homo sapiens OX=9606 GN=OPA1 PE=4 SV=1	3	8	93	9.6221	9.84124	9.63848	9.35034	9.91819	9.6673	9.5364	9.42213	9.73167	9.63567	9.54194	-0.0960004	0.154494	0.935623	0.700658
P49773	Histidine triad nucleotide-binding protein 1 OS=Homo sapiens OX=9606 GN=HINT1 PE=1 SV=2	5	6	204	14.017	14.1484	13.8044	14.1218	14.1982	13.8556	13.9828	13.996	14.0827	14.0415	13.9448	-0.0412137	0.0878297	0.971837	0.816903
Q9UKK9	ADP-sugar pyrophosphatase OS=Homo sapiens OX=9606 GN=NUDT5 PE=1 SV=1	2	3	60	11.3931	11.4566	11.4413	11.5727	11.5801	11.5492	11.4327	11.4811	11.4249	11.5314	11.4877	0.10649	0.72442	1.07661	0.188616
Q9HCE1	Putative helicase MOV-10 OS=Homo sapiens OX=9606 GN=MOV10 PE=1 SV=2	3	6	77	8.53606	7.94225	8.69721	8.08533	7.72885	8.44915	7.56846	8.46507	8.23916	8.17046	8.16089	-0.0686944	0.0543428	0.953501	0.882383
Q9UBD5	Origin recognition complex subunit 3 OS=Homo sapiens OX=9606 GN=ORC3 PE=1 SV=1	2	4	31	10.3014	9.55877	10.1741	9.17779	9.76875	10.0614	9.15467	9.84356	9.93009	9.70688	9.68655	-0.22321	0.177882	0.856658	0.663923
O00170	AH receptor-interacting protein OS=Homo sapiens OX=9606 GN=AIP PE=1 SV=2	2	2	43	9.84747	10.2109	10.0889	10.122	10.1574	10.1414	9.83757	10.2559	10.0292	10.1227	10.0783	0.093586	0.262982	1.06702	0.54578
Q96P70	Importin-9 OS=Homo sapiens OX=9606 GN=IPO9 PE=1 SV=3	7	10	145	11.8554	11.6887	11.5535	12.0402	11.8129	11.5466	12.1411	11.7862	11.7721	11.8022	11.8246	0.0301288	0.0529609	1.0211	0.885195
O75351	Vacuolar protein sorting-associated protein 4B OS=Homo sapiens OX=9606 GN=VPS4B PE=1 SV=2	3	8	96	9.89369	9.926	9.96819	9.61619	10.2032	9.93723	9.85178	10.3086	9.90985	9.9292	10.0325	0.0193501	0.0289033	1.0135	0.935614
Q15363	Transmembrane emp24 domain-containing protein 2 OS=Homo sapiens OX=9606 GN=TMED2 PE=1 SV=1	5	5	81	11.7945	11.8751	11.4821	11.7751	11.7694	11.8732	11.627	11.3254	11.8348	11.6755	11.6085	-0.15931	0.518481	0.895453	0.303054
P0DMV8	Heat shock 70 kDa protein 1A OS=Homo sapiens OX=9606 GN=HSPA1A PE=1 SV=1	22	46	1245	16.9577	17.0681	17.0949	16.9217	17.012	17.0253	16.9966	17.0802	17.0129	17.0095	17.034	-0.00335026	0.0141923	0.99768	0.967849
Q9NP79	Vacuolar protein sorting-associated protein VTA1 homolog OS=Homo sapiens OX=9606 GN=VTA1 PE=1 SV=1	3	3	34	9.88273	10.0835	10.3273	10.1061	10.1677	10.4261	9.96648	10.2646	9.98313	10.2004	10.2191	0.217247	0.821032	1.16251	0.150997
Q03518	Antigen peptide transporter 1 OS=Homo sapiens OX=9606 GN=TAP1 PE=1 SV=2	4	6	96	10.3041	10.3992	10.2708	9.96499	10.282	9.5791	10.1416	10.3774	10.3517	10.1726	10.0327	-0.179035	0.541753	0.883293	0.287241
Q96AE4	Far upstream element-binding protein 1 OS=Homo sapiens OX=9606 GN=FUBP1 PE=1 SV=3	11	16	271	13.9563	13.9707	14.1046	13.9958	13.823	14.0215	13.9088	13.9347	13.9635	13.9745	13.955	0.010996	0.0343787	1.00765	0.923892
P27635	60S ribosomal protein L10 OS=Homo sapiens OX=9606 GN=RPL10 PE=1 SV=4	7	9	184	13.0636	13.1228	13.0113	13.1579	13.3147	13.3798	12.8639	12.938	13.0932	13.1613	13.0606	0.0680825	0.224665	1.04832	0.596122
Q86VM9	Zinc finger CCCH domain-containing protein 18 OS=Homo sapiens OX=9606 GN=ZC3H18 PE=1 SV=2	3	3	28	9.86728	10.0702	10.4092	10.2235	10.517	10.4398	10.3675	10.3427	9.96876	10.3832	10.3833	0.414447	1.27051	1.33279	0.0536403
P10586	Receptor-type tyrosine-protein phosphatase F OS=Homo sapiens OX=9606 GN=PTPRF PE=1 SV=2	2	3	28	11.6494	11.8982	11.6637	11.9873	11.7715	11.4204	11.783	11.9314	11.7738	11.8075	11.7116	0.0336776	0.075306	1.02362	0.840803
Q9BQE5	Apolipoprotein L2 OS=Homo sapiens OX=9606 GN=APOL2 PE=1 SV=1	2	2	29	8.78069	9.20396	9.28518	8.41945	9.09571	8.83796	8.85003	8.93514	8.99233	8.93344	8.87438	-0.0588832	0.0530929	0.960007	0.884926
Q93009	Ubiquitin carboxyl-terminal hydrolase 7 OS=Homo sapiens OX=9606 GN=USP7 PE=1 SV=2	9	13	193	12.243	12.0893	12.3123	12.32	12.0739	12.1507	12.2528	12.1662	12.1661	12.2354	12.1899	0.069289	0.22096	1.0492	0.601229
Q13492	Phosphatidylinositol-binding clathrin assembly protein OS=Homo sapiens OX=9606 GN=PICALM PE=1 SV=2	3	10	173	10.2194	10.1883	10.4957	9.80981	10.0307	10.2203	10.0347	10.3271	10.2039	10.1121	10.194	-0.0918132	0.125834	0.938343	0.748456
P14174	Macrophage migration inhibitory factor OS=Homo sapiens OX=9606 GN=MIF PE=1 SV=4	2	2	34	14.0878	13.9514	13.7666	14.0279	13.9472	13.8677	13.9454	13.7975	14.0196	13.9139	13.8702	-0.105734	0.38251	0.929332	0.414467
Q14258	E3 ubiquitin/ISG15 ligase TRIM25 OS=Homo sapiens OX=9606 GN=TRIM25 PE=1 SV=2	4	7	111	9.34092	9.70924	9.18684	8.90254	9.26066	8.77289	8.85134	10.3942	9.52508	9.11668	9.33948	-0.408398	0.887681	0.75346	0.129515
O15305	Phosphomannomutase 2 OS=Homo sapiens OX=9606 GN=PMM2 PE=1 SV=1	2	4	49	8.40597	8.10787	8.54094	7.92813	8.42354	8.70047	7.96889	7.77599	8.25692	8.29754	8.14845	0.0406187	0.0512917	1.02855	0.888604
Q9NSD9	Phenylalanine--tRNA ligase beta subunit OS=Homo sapiens OX=9606 GN=FARSB PE=1 SV=3	5	8	102	10.9404	11.1819	11.0006	10.9392	10.9843	10.8422	10.891	11.0886	11.0611	10.9747	10.9406	-0.0864201	0.375156	0.941857	0.421545
H7BY83	WD repeat-containing protein 44 (Fragment) OS=Homo sapiens OX=9606 GN=WDR44 PE=1 SV=1	2	4	48	10.3214	10.1371	10.4444	9.67823	10.4634	9.9274	9.92934	10.5172	10.2292	10.1953	10.1247	-0.0338804	0.032876	0.97679	0.927094
P53999	Activated RNA polymerase II transcriptional coactivator p15 OS=Homo sapiens OX=9606 GN=SUB1 PE=1 SV=3	8	10	190	15.2271	15.158	15.1111	15.2499	15.2008	15.1887	15.1876	15.0884	15.1926	15.1872	15.1549	-0.00532675	0.0300594	0.996315	0.933127
Q9Y3A5	Ribosome maturation protein SBDS OS=Homo sapiens OX=9606 GN=SBDS PE=1 SV=4	4	6	111	11.5406	11.3917	11.6904	11.5689	11.491	11.769	11.3067	11.4238	11.4662	11.5834	11.4998	0.117268	0.526719	1.08468	0.297359
Q9Y281	Cofilin-2 OS=Homo sapiens OX=9606 GN=CFL2 PE=1 SV=1	6	10	206	13.4423	13.4985	13.4569	13.297	13.3754	13.4095	13.4745	13.3696	13.4704	13.3764	13.4178	-0.0939751	0.631611	0.936938	0.233555
P49589	Cysteine--tRNA ligase, cytoplasmic OS=Homo sapiens OX=9606 GN=CARS PE=1 SV=3	2	5	55	10.6208	10.5224	10.8835	10.8056	10.7321	10.5994	10.734	10.8239	10.5716	10.807	10.7191	0.23543	1.40266	1.17726	0.0395674
Q9NR12	PDZ and LIM domain protein 7 OS=Homo sapiens OX=9606 GN=PDLIM7 PE=1 SV=1	2	4	43	10.996	11.0972	11.2977	10.5987	11.1621	10.6238	10.7974	11.1948	11.0466	11.0195	10.872	-0.027072	0.0320868	0.98141	0.928781
P12235	ADP/ATP translocase 1 OS=Homo sapiens OX=9606 GN=SLC25A4 PE=1 SV=4	2	10	178	9.0567	9.30971	8.61139	8.54212	8.29694	8.65511	8.71081	8.9825	9.18321	8.48349	8.78281	-0.69972	1.69142	0.615692	0.0203508
P52209	6-phosphogluconate dehydrogenase, decarboxylating OS=Homo sapiens OX=9606 GN=PGD PE=1 SV=3	13	17	396	14.8439	14.8994	14.9561	14.7969	14.8317	14.9257	14.8281	14.8658	14.8716	14.8616	14.8732	-0.0100689	0.0515921	0.993045	0.88799
Q9GZR7	ATP-dependent RNA helicase DDX24 OS=Homo sapiens OX=9606 GN=DDX24 PE=1 SV=1	2	6	55	10.7093	10.8345	10.6046	10.5317	10.6962	10.5595	10.4421	10.6813	10.7719	10.6108	10.561	-0.161096	0.892865	0.894345	0.127978
O43747	AP-1 complex subunit gamma-1 OS=Homo sapiens OX=9606 GN=AP1G1 PE=1 SV=5	3	6	53	10.1883	10.2209	9.92194	10.5544	10.1563	10.1216	10.557	10.1347	10.2046	10.2109	10.2711	0.00624482	0.00843393	1.00434	0.980767
Q86UP2	Kinectin OS=Homo sapiens OX=9606 GN=KTN1 PE=1 SV=1	16	28	380	12.9718	12.6873	13.0161	12.8062	12.7304	13.1638	12.9771	12.699	12.8296	12.8509	12.9466	0.0213416	0.0467733	1.0149	0.897897
F8W9U3	Protein ABHD14B OS=Homo sapiens OX=9606 GN=ABHD14B PE=1 SV=1	4	6	105	11.4763	11.5956	11.6975	11.5879	11.7517	11.9384	11.6858	11.6004	11.5359	11.679	11.7415	0.143102	0.801481	1.10428	0.15795
P61163	Alpha-centractin OS=Homo sapiens OX=9606 GN=ACTR1A PE=1 SV=1	3	5	118	11.7945	11.949	11.7111	11.5482	11.9181	11.8482	11.6062	12.0164	11.8717	11.7258	11.8236	-0.14591	0.396201	0.903809	0.401604
Q86UE4	Protein LYRIC OS=Homo sapiens OX=9606 GN=MTDH PE=1 SV=2	2	5	51	9.06587	9.36205	8.85332	9.08239	9.32538	9.11053	8.85181	8.90042	9.21396	9.08703	8.95425	-0.126931	0.23335	0.915777	0.584319
P62195	26S proteasome regulatory subunit 8 OS=Homo sapiens OX=9606 GN=PSMC5 PE=1 SV=1	7	12	220	12.793	12.8632	12.8381	12.8647	12.9015	12.8428	12.943	12.915	12.8281	12.8681	12.9003	0.0399955	0.468612	1.02811	0.339929
O14964	Hepatocyte growth factor-regulated tyrosine kinase substrate OS=Homo sapiens OX=9606 GN=HGS PE=1 SV=1	2	5	69	10.698	10.8729	11.0131	11.3324	10.8165	11.4287	11.5478	10.7232	10.7854	11.054	11.2332	0.268552	0.55141	1.2046	0.280924
O00743	Serine/threonine-protein phosphatase 6 catalytic subunit OS=Homo sapiens OX=9606 GN=PPP6C PE=1 SV=1	4	4	61	10.8436	10.735	11.0848	10.6587	10.5375	10.7398	10.6953	10.5836	10.7893	10.7603	10.6729	-0.028979	0.0444698	0.980114	0.902673
Q12904	Aminoacyl tRNA synthase complex-interacting multifunctional protein 1 OS=Homo sapiens OX=9606 GN=AIMP1 PE=1 SV=2	3	5	124	13.0061	12.7515	13.1549	13.287	13.1058	13.1426	13.1296	12.8496	12.8788	13.1826	13.0406	0.303767	1.08665	1.23436	0.0819122
Q9H0D6	5'-3' exoribonuclease 2 OS=Homo sapiens OX=9606 GN=XRN2 PE=1 SV=1	5	6	75	11.7738	11.7776	12.0586	12.2175	12.117	12.3058	12.0299	12.0803	11.7757	12.1311	12.1386	0.355359	2.01866	1.2793	0.00957936
Q8N6T3	ADP-ribosylation factor GTPase-activating protein 1 OS=Homo sapiens OX=9606 GN=ARFGAP1 PE=1 SV=2	2	2	56	9.12915	8.23152	9.61416	8.55187	7.81152	9.14369	8.01993	7.8896	8.68034	8.65918	8.35107	-0.0211544	0.00905299	0.985444	0.97937
Q96T51	RUN and FYVE domain-containing protein 1 OS=Homo sapiens OX=9606 GN=RUFY1 PE=1 SV=2	4	10	111	10.1466	10.1895	10.1703	10.0318	10.2262	10.1256	9.76486	10.2969	10.168	10.1428	10.0625	-0.0252714	0.117952	0.982636	0.762163
Q86TI2	Dipeptidyl peptidase 9 OS=Homo sapiens OX=9606 GN=DPP9 PE=1 SV=3	2	3	33	9.05151	8.81443	8.00128	9.25508	9.03198	8.33946	8.95458	8.14353	8.93297	8.76278	8.47919	-0.170194	0.11982	0.888723	0.758892
Q15836	Vesicle-associated membrane protein 3 OS=Homo sapiens OX=9606 GN=VAMP3 PE=1 SV=3	2	2	47	9.81063	9.87246	9.56361	9.62982	9.85586	9.75705	9.55307	9.73247	9.84155	9.6831	9.68086	-0.158449	0.573421	0.895987	0.267042
Q07065	Cytoskeleton-associated protein 4 OS=Homo sapiens OX=9606 GN=CKAP4 PE=1 SV=2	12	22	439	14.165	14.2668	14.3552	14.2059	14.1956	14.2011	14.2112	14.273	14.2159	14.2523	14.2284	0.036346	0.175459	1.02551	0.667638
A0A087WYR3	Tumor protein D54 OS=Homo sapiens OX=9606 GN=TPD52L2 PE=1 SV=1	7	10	240	14.3362	14.3849	14.4903	14.5846	14.487	14.7359	14.3793	14.3852	14.3606	14.5206	14.5001	0.160065	1.4188	1.11734	0.0381243
P46459	Vesicle-fusing ATPase OS=Homo sapiens OX=9606 GN=NSF PE=1 SV=3	6	10	140	11.2174	11.1805	11.3112	10.703	10.992	11.2249	10.9278	11.1699	11.199	11.0021	11.1075	-0.196907	0.347002	0.872419	0.449778
O43169	Cytochrome b5 type B OS=Homo sapiens OX=9606 GN=CYB5B PE=1 SV=2	5	6	205	13.861	13.8821	13.7174	13.7882	13.8119	13.8612	13.7925	13.7715	13.8715	13.7725	13.8084	-0.0990259	1.11087	0.933663	0.07747
O95573	Long-chain-fatty-acid--CoA ligase 3 OS=Homo sapiens OX=9606 GN=ACSL3 PE=1 SV=3	2	5	93	8.87828	9.09213	9.30381	8.81775	8.88932	9.12895	8.61814	8.9908	8.9852	9.00363	8.91263	0.0184258	0.0287342	1.01285	0.935978
Q16401	26S proteasome non-ATPase regulatory subunit 5 OS=Homo sapiens OX=9606 GN=PSMD5 PE=1 SV=3	10	12	176	13.0758	13.1476	13.1007	12.9701	13.1966	13.127	12.9282	13.2001	13.1117	13.0891	13.0851	-0.0225703	0.0883547	0.984477	0.815916
Q9UNH7	Sorting nexin-6 OS=Homo sapiens OX=9606 GN=SNX6 PE=1 SV=1	3	7	104	10.3318	10.4603	10.6115	10.3225	10.3587	10.641	10.194	10.4732	10.396	10.4309	10.4361	0.0348595	0.0963045	1.02446	0.801116
P51148	Ras-related protein Rab-5C OS=Homo sapiens OX=9606 GN=RAB5C PE=1 SV=2	4	7	132	11.3705	11.3088	11.2541	11.3487	11.2071	11.5635	10.9963	11.0366	11.3396	11.27	11.1988	-0.0696662	0.495747	0.952858	0.31934
Q92542	Nicastrin OS=Homo sapiens OX=9606 GN=NCSTN PE=1 SV=2	3	5	72	9.52363	9.49775	9.84755	9.33015	9.29904	10.0213	8.90408	9.41112	9.51069	9.49225	9.44551	-0.0184433	0.0263654	0.987297	0.941097
Q5T6V5	Queuosine salvage protein OS=Homo sapiens OX=9606 GN=C9orf64 PE=1 SV=1	2	3	39	9.08338	8.95867	9.11277	9.249	8.94219	9.30094	8.45616	9.19654	9.02103	9.10132	8.98455	0.0802929	0.249965	1.05723	0.562386
P30086	Phosphatidylethanolamine-binding protein 1 OS=Homo sapiens OX=9606 GN=PEBP1 PE=1 SV=3	10	11	375	16.4044	16.4546	16.4447	16.3897	16.4731	16.5287	16.4182	16.3894	16.4295	16.4359	16.4454	0.00635815	0.058746	1.00442	0.873482
P49753	Acyl-coenzyme A thioesterase 2, mitochondrial OS=Homo sapiens OX=9606 GN=ACOT2 PE=1 SV=6	4	6	94	10.8021	10.8035	10.5376	10.7853	10.5578	10.7187	10.7235	10.4336	10.8028	10.6269	10.6253	-0.175927	0.733639	0.885198	0.184655
Q13564	NEDD8-activating enzyme E1 regulatory subunit OS=Homo sapiens OX=9606 GN=NAE1 PE=1 SV=1	4	5	92	9.83208	10.1517	10.3526	9.89731	9.9152	10.4981	9.73081	10.3934	9.99188	10.0551	10.2074	0.0631711	0.0979327	1.04476	0.798118
P53990	IST1 homolog OS=Homo sapiens OX=9606 GN=IST1 PE=1 SV=1	2	4	65	10.3468	10.5607	10.4368	10.0855	10.3569	10.3648	10.074	10.4513	10.4537	10.2931	10.2967	-0.160645	0.413398	0.894625	0.386013
O00264	Membrane-associated progesterone receptor component 1 OS=Homo sapiens OX=9606 GN=PGRMC1 PE=1 SV=3	2	6	95	11.7907	11.7477	11.4488	11.9579	11.8853	11.7176	11.8467	11.7704	11.7692	11.764	11.7782	-0.00521278	0.00815982	0.996393	0.981387
Q03426	Mevalonate kinase OS=Homo sapiens OX=9606 GN=MVK PE=1 SV=1	3	3	56	9.58887	9.69461	9.76602	9.39509	9.26415	9.86072	9.35369	9.34617	9.64174	9.47509	9.5202	-0.166655	0.335596	0.890906	0.461747
P62191	26S proteasome regulatory subunit 4 OS=Homo sapiens OX=9606 GN=PSMC1 PE=1 SV=1	9	17	296	13.0648	13.1257	13.1787	13.0156	13.0563	13.0653	12.7648	13.2265	13.0953	13.0835	13.0189	-0.0117389	0.0592341	0.991896	0.872501
P13473	Lysosome-associated membrane glycoprotein 2 OS=Homo sapiens OX=9606 GN=LAMP2 PE=1 SV=2	2	4	69	11.5112	11.3959	11.7061	11.1192	11.3635	11.6125	11.2332	11.3795	11.4535	11.3963	11.4084	-0.0572672	0.08902	0.961083	0.814667
P52907	F-actin-capping protein subunit alpha-1 OS=Homo sapiens OX=9606 GN=CAPZA1 PE=1 SV=3	9	13	375	14.1529	14.176	14.3357	14.083	14.1047	14.2428	14.2206	14.1574	14.1645	14.1745	14.2069	0.00997988	0.0314644	1.00694	0.930113
O43493	Trans-Golgi network integral membrane protein 2 OS=Homo sapiens OX=9606 GN=TGOLN2 PE=1 SV=3	2	2	41	7.02201	7.35609	7.68759	7.09076	7.11948	7.59971	7.09423	7.62297	7.18905	7.29928	7.43897	0.110226	0.142537	1.0794	0.720216
P09497	Clathrin light chain B OS=Homo sapiens OX=9606 GN=CLTB PE=1 SV=1	2	3	42	10.4202	10.6535	10.9884	10.448	10.5529	10.5644	10.6764	10.9765	10.5369	10.6631	10.7391	0.12624	0.206086	1.09145	0.622176
Q14738	Serine/threonine-protein phosphatase 2A 56 kDa regulatory subunit delta isoform OS=Homo sapiens OX=9606 GN=PPP2R5D PE=1 SV=1	2	8	112	9.88828	10.1158	9.97159	9.97021	10.0238	10.0812	9.8674	10.036	10.002	9.98854	9.99486	-0.0134802	0.0517295	0.9907	0.887709
O96008	Mitochondrial import receptor subunit TOM40 homolog OS=Homo sapiens OX=9606 GN=TOMM40 PE=1 SV=1	4	6	129	12.3206	12.2557	12.1928	12.5131	12.2373	12.4715	12.3105	12.3271	12.2881	12.3144	12.3697	0.0262488	0.068218	1.01836	0.854638
Q16629	Serine/arginine-rich splicing factor 7 OS=Homo sapiens OX=9606 GN=SRSF7 PE=1 SV=1	3	5	88	14.4999	14.0832	14.3994	14.3841	13.8503	13.9725	14.9816	14.0468	14.2916	14.2113	14.3337	-0.0802843	0.100714	0.945871	0.793023
P42167	Lamina-associated polypeptide 2, isoforms beta/gamma OS=Homo sapiens OX=9606 GN=TMPO PE=1 SV=2	3	9	183	10.6151	9.70678	10.5514	9.4363	8.87879	10.4238	10.173	9.08764	10.1609	9.62218	9.89481	-0.53874	0.293873	0.688372	0.508308
O75828	Carbonyl reductase [NADPH] 3 OS=Homo sapiens OX=9606 GN=CBR3 PE=1 SV=3	2	6	152	9.38883	9.14113	9.02685	9.41025	9.07368	9.27767	8.96412	9.49185	9.26498	9.17026	9.24455	-0.0947181	0.195676	0.936455	0.637271
P45880	Voltage-dependent anion-selective channel protein 2 OS=Homo sapiens OX=9606 GN=VDAC2 PE=1 SV=2	3	6	88	12.5902	12.4628	12.8256	12.6419	12.3034	12.7635	12.4016	12.3671	12.5265	12.5903	12.5108	0.0637822	0.11125	1.0452	0.774015
O00330	Pyruvate dehydrogenase protein X component, mitochondrial OS=Homo sapiens OX=9606 GN=PDHX PE=1 SV=3	2	3	34	6.84442	7.12202	7.19909	7.14698	7.00244	7.13504	7.11675	7.32559	6.98322	7.11617	7.19246	0.132953	0.424368	1.09654	0.376385
Q03252	Lamin-B2 OS=Homo sapiens OX=9606 GN=LMNB2 PE=1 SV=4	5	12	140	10.4333	10.2475	10.0953	10.5706	10.1196	10.7942	10.3608	9.93458	10.3404	10.2618	10.3632	-0.078558	0.133921	0.947004	0.734648
P63104	14-3-3 protein zeta/delta OS=Homo sapiens OX=9606 GN=YWHAZ PE=1 SV=1	9	20	436	15.639	15.6419	15.839	15.6302	15.6738	15.7601	15.6962	15.7173	15.6404	15.7143	15.7245	0.0738775	0.362002	1.05254	0.434508
Q15365	Poly(rC)-binding protein 1 OS=Homo sapiens OX=9606 GN=PCBP1 PE=1 SV=2	9	16	385	14.4118	14.5708	14.5604	14.4247	14.4634	14.3748	14.5155	14.512	14.4913	14.4828	14.4674	-0.00846052	0.0355594	0.994153	0.921384
Q96AX1	Vacuolar protein sorting-associated protein 33A OS=Homo sapiens OX=9606 GN=VPS33A PE=1 SV=1	2	4	32	10.2455	9.78624	10.4289	10.4441	10.3508	10.5251	10.4742	10.2921	10.0159	10.408	10.4305	0.39208	0.954067	1.31228	0.111156
Q9Y285	Phenylalanine--tRNA ligase alpha subunit OS=Homo sapiens OX=9606 GN=FARSA PE=1 SV=3	2	2	34	8.13465	6.6389	7.30387	8.22544	7.12632	8.27337	6.92095	6.60243	7.38677	7.55188	7.26558	0.165105	0.080354	1.12125	0.831086
Q16204	Coiled-coil domain-containing protein 6 OS=Homo sapiens OX=9606 GN=CCDC6 PE=1 SV=2	3	9	103	9.86539	9.0426	10.3062	9.88253	9.39222	10.0794	9.53177	9.60318	9.45399	9.86032	9.73813	0.406328	0.355746	1.32531	0.440813
B4DLN1	cDNA FLJ60124, highly similar to Mitochondrial dicarboxylate carrier OS=Homo sapiens OX=9606 PE=2 SV=1	2	3	45	8.12916	8.73573	8.20517	8.00514	8.39461	8.10185	8.38836	8.44831	8.43244	8.20164	8.31284	-0.230803	0.343472	0.852161	0.453448
Q14847	LIM and SH3 domain protein 1 OS=Homo sapiens OX=9606 GN=LASP1 PE=1 SV=2	6	11	172	13.2101	13.2838	13.3976	13.1938	13.2701	13.3474	13.2972	13.2593	13.247	13.2872	13.3013	0.0402001	0.183246	1.02826	0.655774
Q08J23	tRNA (cytosine(34)-C(5))-methyltransferase OS=Homo sapiens OX=9606 GN=NSUN2 PE=1 SV=2	17	25	514	14.358	14.3255	14.4206	14.3356	14.4486	14.099	14.4328	14.5587	14.3417	14.4016	14.3635	0.0598841	0.553252	1.04238	0.279736
A0A087X1N7	Nebulin OS=Homo sapiens OX=9606 GN=NEB PE=1 SV=1	2	8	64	11.5649	10.9442	11.2467	11.8315	11.0861	11.1379	12.2144	11.2535	11.2545	11.3881	11.5353	0.133557	0.12848	1.09699	0.74391
Q9NU22	Midasin OS=Homo sapiens OX=9606 GN=MDN1 PE=1 SV=2	2	6	43	12.6056	12.4273	12.1044	12.7266	12.9124	12.4343	12.8313	12.6343	12.5164	12.5811	12.6333	0.0646815	0.0686419	1.04585	0.853804
Q07666	KH domain-containing, RNA-binding, signal transduction-associated protein 1 OS=Homo sapiens OX=9606 GN=KHDRBS1 PE=1 SV=1	7	8	176	13.7076	13.7193	13.7046	13.8396	13.7031	13.7473	13.6835	13.7624	13.7135	13.7491	13.731	0.0356572	0.232287	1.02502	0.58575
P30566	Adenylosuccinate lyase OS=Homo sapiens OX=9606 GN=ADSL PE=1 SV=2	5	7	107	12.6345	12.4308	12.7337	12.7658	12.58	12.6315	12.8586	12.4776	12.5326	12.6932	12.6559	0.160542	0.64365	1.11771	0.227169
Q16563	Synaptophysin-like protein 1 OS=Homo sapiens OX=9606 GN=SYPL1 PE=1 SV=1	2	4	59	9.43243	10.2504	9.65196	8.98303	10.1841	9.24326	9.80653	10.2058	9.84141	9.60637	9.75186	-0.23504	0.158629	0.849661	0.694019
Q9P2J5	Leucine--tRNA ligase, cytoplasmic OS=Homo sapiens OX=9606 GN=LARS PE=1 SV=2	7	12	190	11.2922	11.6251	11.5811	11.4572	11.7675	11.5861	11.6042	11.8203	11.4587	11.6019	11.6702	0.143246	0.335718	1.10439	0.461617
P55263	Adenosine kinase OS=Homo sapiens OX=9606 GN=ADK PE=1 SV=2	8	10	192	12.6058	12.4337	12.4034	12.4549	12.4163	12.5943	12.5085	12.3093	12.5197	12.4249	12.4707	-0.0948261	0.597086	0.936385	0.25288
Q9NQG5	Regulation of nuclear pre-mRNA domain-containing protein 1B OS=Homo sapiens OX=9606 GN=RPRD1B PE=1 SV=1	6	7	160	12.501	12.437	12.693	12.3576	12.3933	12.4518	12.4679	12.4107	12.469	12.4813	12.4435	0.0123107	0.0291084	1.00857	0.935172
Q9Y6W5	Wiskott-Aldrich syndrome protein family member 2 OS=Homo sapiens OX=9606 GN=WASF2 PE=1 SV=3	2	4	56	10.3839	10.4174	10.3398	10.7011	10.536	10.8177	10.4386	10.5015	10.4007	10.5256	10.5859	0.12495	0.372468	1.09047	0.424162
P78417	Glutathione S-transferase omega-1 OS=Homo sapiens OX=9606 GN=GSTO1 PE=1 SV=2	10	11	165	13.873	13.9166	13.9638	13.8474	13.8603	13.9978	13.8069	13.9228	13.8948	13.8905	13.9092	-0.00428216	0.0280335	0.997036	0.93749
Q14116	Interleukin-18 OS=Homo sapiens OX=9606 GN=IL18 PE=1 SV=1	2	5	77	9.37289	9.31303	8.32146	9.33487	9.55379	9.47247	9.10543	9.1027	9.34296	9.07004	9.22687	-0.272917	0.209872	0.827644	0.616777
Q9UNM6	26S proteasome non-ATPase regulatory subunit 13 OS=Homo sapiens OX=9606 GN=PSMD13 PE=1 SV=2	8	10	190	12.3456	12.4167	12.4737	12.2792	12.5582	12.4022	12.4304	12.6305	12.3812	12.437	12.4877	0.0558653	0.189691	1.03948	0.646114
P06132	Uroporphyrinogen decarboxylase OS=Homo sapiens OX=9606 GN=UROD PE=1 SV=2	3	3	48	10.4231	10.9278	10.6578	10.182	10.7977	10.1437	10.8425	10.2893	10.6755	10.5458	10.4252	-0.129647	0.155044	0.914055	0.699771
Q8WXX5	DnaJ homolog subfamily C member 9 OS=Homo sapiens OX=9606 GN=DNAJC9 PE=1 SV=1	3	6	75	10.8163	11.2294	10.8252	10.878	11.1253	11.0196	10.9535	10.9845	11.0228	10.9428	10.9859	-0.0799994	0.14939	0.946058	0.708941
S4R369	39S ribosomal protein L37, mitochondrial OS=Homo sapiens OX=9606 GN=MRPL37 PE=1 SV=1	2	4	43	8.05409	8.29826	7.75954	8.34692	7.93068	8.02887	8.08041	7.97856	8.17618	8.01238	8.02928	-0.163797	0.260949	0.892672	0.548341
P41227	N-alpha-acetyltransferase 10 OS=Homo sapiens OX=9606 GN=NAA10 PE=1 SV=1	2	3	42	2.28638	8.03876	1.51599	7.71933	7.98704	7.8721	7.20267	5.03739	5.16257	5.74079	6.70405	0.578214	0.0563734	1.493	0.878267
P33176	Kinesin-1 heavy chain OS=Homo sapiens OX=9606 GN=KIF5B PE=1 SV=1	15	22	451	12.6597	12.5918	12.9133	12.4534	12.451	12.7926	12.5001	12.6872	12.6257	12.6059	12.66	-0.0198382	0.0328012	0.986343	0.927254
Q14247	Src substrate cortactin OS=Homo sapiens OX=9606 GN=CTTN PE=1 SV=2	14	16	283	13.9528	13.9878	14.2333	13.9829	13.9971	14.1506	13.9256	13.9998	13.9703	14.0711	14.0253	0.100829	0.386828	1.07239	0.410367
Q13247	Serine/arginine-rich splicing factor 6 OS=Homo sapiens OX=9606 GN=SRSF6 PE=1 SV=2	4	14	207	12.6256	12.6164	12.5942	12.7952	12.7022	12.7646	12.7308	12.6743	12.621	12.6972	12.7232	0.0761553	0.4145	1.0542	0.385034
P61011	Signal recognition particle 54 kDa protein OS=Homo sapiens OX=9606 GN=SRP54 PE=1 SV=1	2	6	68	9.75745	9.64589	9.84712	9.73329	9.54412	9.536	9.81719	9.64958	9.70167	9.70818	9.66759	0.00651026	0.0174528	1.00452	0.96061
P16070	CD44 antigen OS=Homo sapiens OX=9606 GN=CD44 PE=1 SV=3	3	5	114	12.2151	12.4389	12.1738	12.1572	12.2369	11.9844	12.2862	12.497	12.327	12.1893	12.2559	-0.13766	0.657475	0.908992	0.220052
Q9NX20	39S ribosomal protein L16, mitochondrial OS=Homo sapiens OX=9606 GN=MRPL16 PE=1 SV=1	2	2	29	9.10751	9.46403	8.69361	9.27297	9.51134	8.82073	9.14569	9.19501	9.28577	9.15931	9.05381	-0.126458	0.133717	0.916078	0.734993
Q9Y2Z0	Protein SGT1 homolog OS=Homo sapiens OX=9606 GN=SUGT1 PE=1 SV=3	3	3	65	11.4026	11.271	11.614	11.2309	11.389	11.416	11.3158	11.3689	11.3368	11.4113	11.3669	0.0745058	0.182483	1.053	0.656927
P62937	Peptidyl-prolyl cis-trans isomerase A OS=Homo sapiens OX=9606 GN=PPIA PE=1 SV=2	17	21	544	18.0961	18.1779	17.9695	18.2417	18.2386	18.2031	18.1771	18.1448	18.137	18.1499	18.175	0.0129519	0.0356759	1.00902	0.921137
Q9UJ70	N-acetyl-D-glucosamine kinase OS=Homo sapiens OX=9606 GN=NAGK PE=1 SV=4	4	6	101	11.0905	11.2167	11.3775	10.7676	11.0515	11.01	10.9432	11.1663	11.1536	11.0655	11.0399	-0.0880717	0.13679	0.940779	0.72981
P00367	Glutamate dehydrogenase 1, mitochondrial OS=Homo sapiens OX=9606 GN=GLUD1 PE=1 SV=2	12	16	300	13.8136	13.8388	13.8278	13.8426	13.7606	13.9778	13.7124	13.8093	13.8262	13.8103	13.8332	-0.0158599	0.172833	0.989067	0.671687
Q05639	Elongation factor 1-alpha 2 OS=Homo sapiens OX=9606 GN=EEF1A2 PE=1 SV=1	13	27	789	16.0201	16.2423	16.4224	15.9574	16.111	16.2441	16.0587	16.2523	16.1312	16.1636	16.1851	0.0324504	0.0562814	1.02275	0.878453
Q9H488	GDP-fucose protein O-fucosyltransferase 1 OS=Homo sapiens OX=9606 GN=POFUT1 PE=1 SV=1	4	4	88	11.5106	11.6062	11.3558	11.548	11.361	11.4847	11.315	11.548	11.5584	11.4216	11.4493	-0.136744	0.653189	0.90957	0.222234
Q6YN16	Hydroxysteroid dehydrogenase-like protein 2 OS=Homo sapiens OX=9606 GN=HSDL2 PE=1 SV=1	6	8	113	12.8023	12.8711	12.9798	12.6509	12.9355	12.6438	12.9013	12.9701	12.8367	12.8554	12.8384	0.0186739	0.0461815	1.01303	0.899122
Q6NUK1	Calcium-binding mitochondrial carrier protein SCaMC-1 OS=Homo sapiens OX=9606 GN=SLC25A24 PE=1 SV=2	9	11	235	12.2997	12.2847	12.5491	12.3099	12.2352	12.7073	12.1175	12.2767	12.2922	12.3648	12.3672	0.0725433	0.225553	1.05157	0.594904
Q99829	Copine-1 OS=Homo sapiens OX=9606 GN=CPNE1 PE=1 SV=1	10	12	222	14.9076	14.9637	14.9033	14.9423	15.0125	14.8843	14.9137	15.0734	14.9356	14.9527	14.9571	0.0170827	0.132888	1.01191	0.736396
P30419	Glycylpeptide N-tetradecanoyltransferase 1 OS=Homo sapiens OX=9606 GN=NMT1 PE=1 SV=2	5	6	111	10.519	10.8477	11.0506	10.839	10.7943	11.1353	10.6327	10.6662	10.6834	10.8946	10.8114	0.211273	0.557539	1.15771	0.276988
P08571	Monocyte differentiation antigen CD14 OS=Homo sapiens OX=9606 GN=CD14 PE=1 SV=2	2	3	45	10.2727	10.6759	10.504	10.2978	10.4614	10.5571	10.2017	10.6255	10.4743	10.4211	10.4615	-0.0532138	0.11028	0.963787	0.775747
Q9UBJ2	ATP-binding cassette sub-family D member 2 OS=Homo sapiens OX=9606 GN=ABCD2 PE=1 SV=1	2	3	24	10.6597	10.0657	10.1177	9.65409	10.1884	10.6299	11.146	8.80442	10.3627	9.98674	10.1935	-0.375919	0.506639	0.770615	0.311431
P40818	Ubiquitin carboxyl-terminal hydrolase 8 OS=Homo sapiens OX=9606 GN=USP8 PE=1 SV=1	3	4	30	8.77663	9.06536	9.27243	8.6872	8.23881	8.43913	8.71957	8.66842	8.921	8.73281	8.60904	-0.188184	0.173348	0.87771	0.670892
Q9H8Y8	Golgi reassembly-stacking protein 2 OS=Homo sapiens OX=9606 GN=GORASP2 PE=1 SV=3	4	4	95	10.3691	10.5041	11.0995	10.4402	10.2664	10.7969	10.3121	10.5456	10.4366	10.602	10.5516	0.165449	0.185803	1.12152	0.651924
P61978	Heterogeneous nuclear ribonucleoprotein K OS=Homo sapiens OX=9606 GN=HNRNPK PE=1 SV=1	16	21	538	16.7992	16.8912	16.9475	16.8121	16.8856	16.8744	16.8105	16.905	16.8452	16.8818	16.8633	0.0365572	0.227973	1.02566	0.591598
Q8N1F7	Nuclear pore complex protein Nup93 OS=Homo sapiens OX=9606 GN=NUP93 PE=1 SV=2	9	16	199	12.345	12.0524	12.3445	12.2421	12.0299	12.4096	12.2252	12.0987	12.1987	12.2055	12.2445	0.0068415	0.0137034	1.00475	0.968939
Q9H3P2	Negative elongation factor A OS=Homo sapiens OX=9606 GN=NELFA PE=1 SV=3	2	5	50	11.7194	11.308	11.8515	12.1137	11.6318	11.6158	12.1732	11.7279	11.5137	11.8657	11.839	0.351954	0.63235	1.27629	0.233158
Q9NY33	Dipeptidyl peptidase 3 OS=Homo sapiens OX=9606 GN=DPP3 PE=1 SV=2	11	16	279	12.6917	12.762	12.8058	12.7092	12.8412	12.8543	12.8076	12.771	12.7269	12.7854	12.8109	0.0585523	0.417929	1.04142	0.382006
P50552	Vasodilator-stimulated phosphoprotein OS=Homo sapiens OX=9606 GN=VASP PE=1 SV=3	6	8	156	12.4782	12.6412	12.7379	12.3645	12.6972	12.6186	12.565	12.5486	12.5597	12.5999	12.5774	0.040156	0.0847694	1.02823	0.822679
P46108	Adapter molecule crk OS=Homo sapiens OX=9606 GN=CRK PE=1 SV=2	4	5	67	10.5864	10.742	10.897	11.227	10.9927	11.4513	10.7077	10.6582	10.6642	11.0389	10.9391	0.374735	1.12896	1.2966	0.0743091
Q8N2F6	Armadillo repeat-containing protein 10 OS=Homo sapiens OX=9606 GN=ARMC10 PE=1 SV=1	2	4	48	7.38471	7.44832	7.61982	7.26699	7.43537	7.22338	6.74771	8.22547	7.41651	7.44073	7.39885	0.0242154	0.0615918	1.01693	0.867777
P67870	Casein kinase II subunit beta OS=Homo sapiens OX=9606 GN=CSNK2B PE=1 SV=1	4	4	76	11.9731	12.1854	12.2197	12.2128	12.4428	12.2167	12.2507	12.2193	12.0793	12.2918	12.2289	0.212528	0.723055	1.15872	0.189211
P07954	Fumarate hydratase, mitochondrial OS=Homo sapiens OX=9606 GN=FH PE=1 SV=3	11	11	255	13.7877	13.9787	14.0791	13.7816	13.9229	14.042	13.7917	13.9886	13.8832	13.9279	13.9408	0.0447025	0.121015	1.03147	0.756807
P21964	Catechol O-methyltransferase OS=Homo sapiens OX=9606 GN=COMT PE=1 SV=2	3	4	76	9.68557	10.0288	10.0109	9.59525	10.0754	10.0095	9.81505	9.741	9.85719	9.89387	9.85517	0.0366791	0.0531995	1.02575	0.884709
Q53LP3	Ankyrin repeat domain-containing protein SOWAHC OS=Homo sapiens OX=9606 GN=SOWAHC PE=1 SV=1	2	4	33	9.28206	9.66388	9.53801	9.20297	9.40916	9.19942	9.25015	9.65632	9.47297	9.38338	9.36863	-0.0895909	0.174251	0.939789	0.669498
P62314	Small nuclear ribonucleoprotein Sm D1 OS=Homo sapiens OX=9606 GN=SNRPD1 PE=1 SV=1	5	5	128	11.6554	11.6875	11.573	11.7939	11.366	11.801	11.2616	11.7008	11.6714	11.5776	11.5878	-0.0937951	0.222712	0.937054	0.598808
Q13724	Mannosyl-oligosaccharide glucosidase OS=Homo sapiens OX=9606 GN=MOGS PE=1 SV=5	3	5	66	11.419	11.2275	11.669	11.5334	11.5359	11.57	11.5892	11.388	11.3232	11.5794	11.5157	0.256207	1.1646	1.19433	0.0684544
O43488	Aflatoxin B1 aldehyde reductase member 2 OS=Homo sapiens OX=9606 GN=AKR7A2 PE=1 SV=3	3	6	130	10.5983	10.7375	10.701	10.6762	10.7203	10.9121	10.726	10.4354	10.6679	10.6991	10.6912	0.0312565	0.217508	1.0219	0.606028
Q96KP4	Cytosolic non-specific dipeptidase OS=Homo sapiens OX=9606 GN=CNDP2 PE=1 SV=2	11	14	274	13.9309	13.8595	14.0395	13.9278	13.9139	13.9054	14.1406	13.924	13.8952	13.9604	13.99	0.0652192	0.466902	1.04624	0.34127
P29218	Inositol monophosphatase 1 OS=Homo sapiens OX=9606 GN=IMPA1 PE=1 SV=1	4	5	90	10.3337	10.4228	10.6999	10.1817	10.3087	10.4783	10.1094	10.4692	10.3782	10.3967	10.3523	0.0184916	0.0298869	1.0129	0.933497
P22087	rRNA 2'-O-methyltransferase fibrillarin OS=Homo sapiens OX=9606 GN=FBL PE=1 SV=2	4	6	80	12.3645	12.0103	11.8628	12.1693	12.1021	12.0424	12.069	11.9793	12.1874	12.0448	12.0302	-0.142627	0.316439	0.905868	0.482571
P07858	Cathepsin B OS=Homo sapiens OX=9606 GN=CTSB PE=1 SV=3	2	3	41	10.4804	10.409	10.061	10.3956	10.7887	10.2004	10.4533	10.4946	10.4447	10.4151	10.3828	-0.0296132	0.0360198	0.979683	0.920408
P49321	Nuclear autoantigenic sperm protein OS=Homo sapiens OX=9606 GN=NASP PE=1 SV=2	8	15	270	12.1644	12.2993	12.4122	12.0101	11.7629	12.0522	12.0322	12.0291	12.2319	12.0617	12.0378	-0.170128	0.264355	0.888764	0.544058
Q13200	26S proteasome non-ATPase regulatory subunit 2 OS=Homo sapiens OX=9606 GN=PSMD2 PE=1 SV=3	15	20	376	13.2887	13.4256	13.2261	13.304	13.4932	13.0943	13.3285	13.5375	13.3571	13.3411	13.3201	-0.0160623	0.0471016	0.988928	0.897219
O43237	Cytoplasmic dynein 1 light intermediate chain 2 OS=Homo sapiens OX=9606 GN=DYNC1LI2 PE=1 SV=1	6	9	203	12.1149	12.2088	12.335	12.1602	12.2252	12.1486	12.2102	12.3494	12.1618	12.2401	12.2361	0.0782908	0.430613	1.05577	0.371012
O43772	Mitochondrial carnitine/acylcarnitine carrier protein OS=Homo sapiens OX=9606 GN=SLC25A20 PE=1 SV=1	2	2	14	9.03519	9.05601	7.35827	9.68509	9.58698	8.84275	9.05653	8.6429	9.0456	8.87678	8.84739	-0.168818	0.0583342	0.889571	0.874311
Q96S52	GPI transamidase component PIG-S OS=Homo sapiens OX=9606 GN=PIGS PE=1 SV=3	2	2	39	10.2592	10.8748	11.3659	10.3049	11.3677	10.0772	10.7761	11.7379	10.567	11.0128	10.8637	0.445848	0.349289	1.36211	0.447415
Q14697	Neutral alpha-glucosidase AB OS=Homo sapiens OX=9606 GN=GANAB PE=1 SV=3	7	37	786	14.4228	14.4361	14.437	14.4532	14.4914	14.5115	14.4223	14.4312	14.4295	14.4605	14.455	0.0310817	0.61496	1.02178	0.242683
Q14166	Tubulin--tyrosine ligase-like protein 12 OS=Homo sapiens OX=9606 GN=TTLL12 PE=1 SV=2	7	10	179	12.8697	12.9048	12.8399	12.7866	12.8228	12.7944	12.8165	12.7715	12.8872	12.8164	12.7941	-0.0708016	1.21672	0.952109	0.0607133
P53992	Protein transport protein Sec24C OS=Homo sapiens OX=9606 GN=SEC24C PE=1 SV=3	6	8	133	12.5227	12.7496	12.4251	12.8888	12.6736	12.8044	12.5916	12.6976	12.6361	12.6625	12.6979	0.0263743	0.045899	1.01845	0.899707
P62269	40S ribosomal protein S18 OS=Homo sapiens OX=9606 GN=RPS18 PE=1 SV=3	4	6	90	13.0495	13.3842	13.0287	13.5925	13.4312	13.3783	13.269	13.3543	13.2168	13.3508	13.3339	0.134008	0.201429	1.09734	0.628884
P10620	Microsomal glutathione S-transferase 1 OS=Homo sapiens OX=9606 GN=MGST1 PE=1 SV=1	3	3	61	12.8514	12.7016	12.6119	12.7051	12.7798	12.7308	12.6697	12.641	12.7765	12.6989	12.6805	-0.0775537	0.372838	0.947663	0.423801
Q9Y624	Junctional adhesion molecule A OS=Homo sapiens OX=9606 GN=F11R PE=1 SV=1	2	3	42	9.86426	9.87361	10.1635	9.92919	9.82391	10.1472	9.92473	9.77248	9.86894	9.9722	9.94813	0.10326	0.315296	1.0742	0.483843
O95197	Reticulon-3 OS=Homo sapiens OX=9606 GN=RTN3 PE=1 SV=2	2	4	49	11.8676	11.8237	11.9901	11.6775	11.593	11.6918	11.7824	11.6885	11.8457	11.7535	11.7209	-0.0921365	0.223315	0.938132	0.597978
P62906	60S ribosomal protein L10a OS=Homo sapiens OX=9606 GN=RPL10A PE=1 SV=2	6	7	163	14.5644	14.645	14.3484	14.5218	14.5744	14.5519	14.5627	14.4007	14.6047	14.4815	14.5051	-0.123204	0.556702	0.918146	0.277522
Q9P2R7	Succinate--CoA ligase [ADP-forming] subunit beta, mitochondrial OS=Homo sapiens OX=9606 GN=SUCLA2 PE=1 SV=3	4	8	92	11.6902	11.1592	11.6589	11.2641	10.9694	11.4672	11.4229	10.7952	11.4247	11.2975	11.2284	-0.127247	0.14171	0.915577	0.721588
S4R3N1	HSPE1-MOB4 readthrough OS=Homo sapiens OX=9606 GN=HSPE1-MOB4 PE=3 SV=1	2	5	91	9.04546	9.17581	9.15958	9.10239	9.31053	8.81855	9.25948	9.39849	9.11063	9.19084	9.15884	0.0802011	0.341937	1.05717	0.455054
O00116	Alkyldihydroxyacetonephosphate synthase, peroxisomal OS=Homo sapiens OX=9606 GN=AGPS PE=1 SV=1	7	8	165	11.4936	11.4744	11.3327	11.3818	11.2764	11.3425	11.3881	11.3515	11.484	11.3303	11.3607	-0.153684	1.50802	0.898952	0.0310442
Q9Y2T2	AP-3 complex subunit mu-1 OS=Homo sapiens OX=9606 GN=AP3M1 PE=1 SV=1	2	6	81	8.53107	8.35001	9.1735	8.6106	8.70226	10.0433	8.22414	8.25684	8.44054	8.82879	8.84141	0.38825	0.705319	1.3088	0.197097
Q53H82	Endoribonuclease LACTB2 OS=Homo sapiens OX=9606 GN=LACTB2 PE=1 SV=2	5	5	73	10.5085	10.6536	10.2899	10.2363	10.492	10.0683	10.5239	10.574	10.581	10.3394	10.3887	-0.24161	0.904638	0.845801	0.124555
Q6FI81	Anamorsin OS=Homo sapiens OX=9606 GN=CIAPIN1 PE=1 SV=2	4	10	158	11.6133	11.5299	11.5704	11.6834	11.5696	11.7098	11.7748	11.2383	11.5716	11.6078	11.5743	0.0361938	0.239496	1.02541	0.576108
Q12905	Interleukin enhancer-binding factor 2 OS=Homo sapiens OX=9606 GN=ILF2 PE=1 SV=2	7	10	178	13.0152	12.8854	13.0729	13.1928	12.7951	13.2431	12.8601	12.8841	12.9503	13.0203	12.9957	0.0699646	0.160701	1.04969	0.690716
P42785	Lysosomal Pro-X carboxypeptidase OS=Homo sapiens OX=9606 GN=PRCP PE=1 SV=1	4	6	113	11.9056	12.0468	11.7004	12.157	12.2506	12.1091	12.2206	11.8762	11.9762	12.036	12.0686	0.0598216	0.0925409	1.04234	0.808089
Q5F1R6	DnaJ homolog subfamily C member 21 OS=Homo sapiens OX=9606 GN=DNAJC21 PE=1 SV=2	2	3	40	8.54517	8.44611	8.44925	7.73585	8.75646	8.14872	8.09785	8.69815	8.49564	8.31385	8.3149	-0.18179	0.171073	0.881609	0.674415
P20340	Ras-related protein Rab-6A OS=Homo sapiens OX=9606 GN=RAB6A PE=1 SV=3	3	5	85	11.6481	11.6915	11.5695	11.6348	11.7974	11.6764	11.6443	11.6505	11.6698	11.6672	11.6571	-0.00255426	0.00926531	0.998231	0.978892
Q6P2E9	Enhancer of mRNA-decapping protein 4 OS=Homo sapiens OX=9606 GN=EDC4 PE=1 SV=1	8	17	227	13.262	13.2066	13.6155	13.2648	13.092	13.318	13.4847	13.258	13.2343	13.3241	13.3536	0.089807	0.165143	1.06423	0.683686
Q15404	Ras suppressor protein 1 OS=Homo sapiens OX=9606 GN=RSU1 PE=1 SV=3	2	4	67	9.74607	9.8072	10.0825	9.76516	9.94501	9.93429	10.0517	9.88326	9.77663	9.9309	9.95643	0.154268	0.53542	1.11286	0.291461
Q96TA1	Niban-like protein 1 OS=Homo sapiens OX=9606 GN=FAM129B PE=1 SV=3	8	13	246	13.8503	13.8932	14.2174	13.4472	13.7262	13.7731	13.5801	13.9337	13.8718	13.7969	13.7623	-0.0748103	0.0894825	0.949467	0.8138
Q9BUF5	Tubulin beta-6 chain OS=Homo sapiens OX=9606 GN=TUBB6 PE=1 SV=1	10	32	774	14.4322	14.533	14.477	14.6784	14.5238	14.6402	14.4627	14.5347	14.4826	14.5597	14.5459	0.0771165	0.355561	1.05491	0.441
P12429	Annexin A3 OS=Homo sapiens OX=9606 GN=ANXA3 PE=1 SV=3	12	22	384	14.9038	14.8476	14.9966	14.874	14.8681	15.0077	14.9236	14.8318	14.8757	14.9129	14.921	0.0371965	0.246609	1.02612	0.566749
Q16775	Hydroxyacylglutathione hydrolase, mitochondrial OS=Homo sapiens OX=9606 GN=HAGH PE=1 SV=2	2	2	31	9.8705	9.71568	10.2415	9.55787	9.76262	10.2222	9.82106	9.58841	9.79309	9.85399	9.87721	0.0608977	0.0784577	1.04311	0.834723
P50914	60S ribosomal protein L14 OS=Homo sapiens OX=9606 GN=RPL14 PE=1 SV=4	4	5	101	14.6809	14.6532	14.4284	14.7209	14.5988	14.4692	14.7523	14.5118	14.667	14.5827	14.5778	-0.084318	0.301732	0.94323	0.499192
Q14204	Cytoplasmic dynein 1 heavy chain 1 OS=Homo sapiens OX=9606 GN=DYNC1H1 PE=1 SV=5	5	20	194	11.9088	11.7405	11.7539	11.3097	11.702	11.0856	11.7627	11.9706	11.8246	11.5885	11.6063	-0.236115	0.514892	0.849028	0.305568
Q9Y5Y2	Cytosolic Fe-S cluster assembly factor NUBP2 OS=Homo sapiens OX=9606 GN=NUBP2 PE=1 SV=1	3	5	94	9.74603	10.2229	9.56463	10.1349	10.3693	9.70554	10.1006	10.3818	9.98448	10.0229	10.0626	0.0384342	0.0358154	1.027	0.920841
O95400	CD2 antigen cytoplasmic tail-binding protein 2 OS=Homo sapiens OX=9606 GN=CD2BP2 PE=1 SV=1	2	3	32	11.1832	10.9808	11.4449	10.9665	11.1611	11.2111	11.3339	10.9906	11.082	11.1908	11.1786	0.108828	0.211159	1.07835	0.614951
Q12792	Twinfilin-1 OS=Homo sapiens OX=9606 GN=TWF1 PE=1 SV=3	7	11	164	11.9216	11.8361	12.1004	11.9327	11.8792	12.1391	11.8873	11.8387	11.8788	11.9708	11.955	0.0919385	0.408849	1.0658	0.390078
Q13561	Dynactin subunit 2 OS=Homo sapiens OX=9606 GN=DCTN2 PE=1 SV=4	7	9	192	12.4393	12.4772	12.8892	12.2809	12.3486	12.6404	12.2603	12.587	12.4583	12.5063	12.4959	0.0479824	0.0657804	1.03382	0.859448
P23284	Peptidyl-prolyl cis-trans isomerase B OS=Homo sapiens OX=9606 GN=PPIB PE=1 SV=2	11	17	299	14.9694	15.0254	14.7513	15.0778	15.0442	14.9609	14.9581	14.9452	14.9974	14.9578	14.9547	-0.0396034	0.102863	0.972922	0.789109
Q9UJS0	Calcium-binding mitochondrial carrier protein Aralar2 OS=Homo sapiens OX=9606 GN=SLC25A13 PE=1 SV=2	3	9	141	10.4006	10.1974	10.3605	10.5623	10.4816	10.1468	10.7483	10.57	10.299	10.4682	10.4884	0.169179	0.673276	1.12442	0.212189

## Sheet: Differential proteins_SiHa_cyt
Accession	Description	-Log10 p-value anti877-NC	Log2 FoldChange anti877-NC
O75874	Isocitrate dehydrogenase [NADP] cytoplasmic OS=Homo sapiens OX=9606 GN=IDH1 PE=1 SV=2	2.69627	-0.411021
P47895	Aldehyde dehydrogenase family 1 member A3 OS=Homo sapiens OX=9606 GN=ALDH1A3 PE=1 SV=2	1.96932	-0.470658
P04818	Thymidylate synthase OS=Homo sapiens OX=9606 GN=TYMS PE=1 SV=3	1.43308	0.415452
Q03169	Tumor necrosis factor alpha-induced protein 2 OS=Homo sapiens OX=9606 GN=TNFAIP2 PE=2 SV=2	1.75313	-0.912884
P32119	Peroxiredoxin-2 OS=Homo sapiens OX=9606 GN=PRDX2 PE=1 SV=5	1.99582	-0.510795
Q5VT79	Annexin A8-like protein 1 OS=Homo sapiens OX=9606 GN=ANXA8L1 PE=2 SV=2	1.80103	-0.462766
P09601	Heme oxygenase 1 OS=Homo sapiens OX=9606 GN=HMOX1 PE=1 SV=1	4.15103	1.79376
P23229	Integrin alpha-6 OS=Homo sapiens OX=9606 GN=ITGA6 PE=1 SV=5	2.62824	-0.505929
P30043	Flavin reductase (NADPH) OS=Homo sapiens OX=9606 GN=BLVRB PE=1 SV=3	3.94541	-0.389493
P31937	3-hydroxyisobutyrate dehydrogenase, mitochondrial OS=Homo sapiens OX=9606 GN=HIBADH PE=1 SV=2	3.50309	-0.547392
Q9UHD1	Cysteine and histidine-rich domain-containing protein 1 OS=Homo sapiens OX=9606 GN=CHORDC1 PE=1 SV=2	2.02132	0.544659
Q02790	Peptidyl-prolyl cis-trans isomerase FKBP4 OS=Homo sapiens OX=9606 GN=FKBP4 PE=1 SV=3	1.93566	0.556747
P55290	Cadherin-13 OS=Homo sapiens OX=9606 GN=CDH13 PE=1 SV=1	1.51425	-0.820511
P67809	Nuclease-sensitive element-binding protein 1 OS=Homo sapiens OX=9606 GN=YBX1 PE=1 SV=3	1.41788	0.385525
P51648	Fatty aldehyde dehydrogenase OS=Homo sapiens OX=9606 GN=ALDH3A2 PE=1 SV=1	2.77926	-0.643486
Q92598	Heat shock protein 105 kDa OS=Homo sapiens OX=9606 GN=HSPH1 PE=1 SV=1	2.53175	0.454755
Q96EK6	Glucosamine 6-phosphate N-acetyltransferase OS=Homo sapiens OX=9606 GN=GNPNAT1 PE=1 SV=1	2.80608	0.600187
O14744	Protein arginine N-methyltransferase 5 OS=Homo sapiens OX=9606 GN=PRMT5 PE=1 SV=4	2.32563	0.397633
P13693	Translationally-controlled tumor protein OS=Homo sapiens OX=9606 GN=TPT1 PE=1 SV=1	1.64095	0.508736
P60842	Eukaryotic initiation factor 4A-I OS=Homo sapiens OX=9606 GN=EIF4A1 PE=1 SV=1	3.20329	0.491456
P06396	Gelsolin OS=Homo sapiens OX=9606 GN=GSN PE=1 SV=1	1.73003	-0.415952
P13995	Bifunctional methylenetetrahydrofolate dehydrogenase/cyclohydrolase, mitochondrial OS=Homo sapiens OX=9606 GN=MTHFD2 PE=1 SV=2	4.10649	0.515399
Q15758	Neutral amino acid transporter B(0) OS=Homo sapiens OX=9606 GN=SLC1A5 PE=1 SV=2	1.75204	1.22065
Q9Y266	Nuclear migration protein nudC OS=Homo sapiens OX=9606 GN=NUDC PE=1 SV=1	2.78785	0.404412
Q13011	Delta(3,5)-Delta(2,4)-dienoyl-CoA isomerase, mitochondrial OS=Homo sapiens OX=9606 GN=ECH1 PE=1 SV=2	2.20715	-0.395387
Q14240	Eukaryotic initiation factor 4A-II OS=Homo sapiens OX=9606 GN=EIF4A2 PE=1 SV=2	1.81288	-0.65965
P02545	Prelamin-A/C OS=Homo sapiens OX=9606 GN=LMNA PE=1 SV=1	1.48268	-0.725638
O00148	ATP-dependent RNA helicase DDX39A OS=Homo sapiens OX=9606 GN=DDX39A PE=1 SV=2	1.93294	0.672854
P27105	Erythrocyte band 7 integral membrane protein OS=Homo sapiens OX=9606 GN=STOM PE=1 SV=3	2.55406	-0.594696
Q15208	Serine/threonine-protein kinase 38 OS=Homo sapiens OX=9606 GN=STK38 PE=1 SV=1	1.3233	-0.547884
Q15075	Early endosome antigen 1 OS=Homo sapiens OX=9606 GN=EEA1 PE=1 SV=2	1.737	-0.702724
P42285	Exosome RNA helicase MTR4 OS=Homo sapiens OX=9606 GN=MTREX PE=1 SV=3	2.57766	0.949845
P30626	Sorcin OS=Homo sapiens OX=9606 GN=SRI PE=1 SV=1	2.03359	-0.495617
P20290	Transcription factor BTF3 OS=Homo sapiens OX=9606 GN=BTF3 PE=1 SV=1	1.74636	0.708359
P29317	Ephrin type-A receptor 2 OS=Homo sapiens OX=9606 GN=EPHA2 PE=1 SV=2	1.48779	1.22142
Q01469	Fatty acid-binding protein 5 OS=Homo sapiens OX=9606 GN=FABP5 PE=1 SV=3	1.38581	0.621032
Q9H307	Pinin OS=Homo sapiens OX=9606 GN=PNN PE=1 SV=5	2.3967	-0.947978
P05387	60S acidic ribosomal protein P2 OS=Homo sapiens OX=9606 GN=RPLP2 PE=1 SV=1	1.75265	0.381341
O00560	Syntenin-1 OS=Homo sapiens OX=9606 GN=SDCBP PE=1 SV=1	1.70767	0.587541
O60869	Endothelial differentiation-related factor 1 OS=Homo sapiens OX=9606 GN=EDF1 PE=1 SV=1	2.71735	0.451224
Q9NR30	Nucleolar RNA helicase 2 OS=Homo sapiens OX=9606 GN=DDX21 PE=1 SV=5	2.00566	0.410937
P11387	DNA topoisomerase 1 OS=Homo sapiens OX=9606 GN=TOP1 PE=1 SV=2	1.67278	0.558039
Q9P265	Disco-interacting protein 2 homolog B OS=Homo sapiens OX=9606 GN=DIP2B PE=1 SV=3	1.72009	-1.15691
Q9UFN0	Protein NipSnap homolog 3A OS=Homo sapiens OX=9606 GN=NIPSNAP3A PE=1 SV=2	1.55949	-0.898572
O60437	Periplakin OS=Homo sapiens OX=9606 GN=PPL PE=1 SV=4	1.51845	-0.877495
Q15631	Translin OS=Homo sapiens OX=9606 GN=TSN PE=1 SV=1	2.09179	0.491714
Q8IUG5	Unconventional myosin-XVIIIb OS=Homo sapiens OX=9606 GN=MYO18B PE=1 SV=2	1.63293	0.391974
Q15392	Delta(24)-sterol reductase OS=Homo sapiens OX=9606 GN=DHCR24 PE=1 SV=2	2.49257	-0.58723
Q9UG63	ATP-binding cassette sub-family F member 2 OS=Homo sapiens OX=9606 GN=ABCF2 PE=1 SV=2	2.76168	0.511849
P00387	NADH-cytochrome b5 reductase 3 OS=Homo sapiens OX=9606 GN=CYB5R3 PE=1 SV=3	1.41652	-0.448047
O00303	Eukaryotic translation initiation factor 3 subunit F OS=Homo sapiens OX=9606 GN=EIF3F PE=1 SV=1	1.83045	0.438029
P27449	V-type proton ATPase 16 kDa proteolipid subunit OS=Homo sapiens OX=9606 GN=ATP6V0C PE=1 SV=1	1.58592	-0.544126
Q96B97	SH3 domain-containing kinase-binding protein 1 OS=Homo sapiens OX=9606 GN=SH3KBP1 PE=1 SV=2	1.7124	0.768494
O95232	Luc7-like protein 3 OS=Homo sapiens OX=9606 GN=LUC7L3 PE=1 SV=2	1.87077	0.488118
P52943	Cysteine-rich protein 2 OS=Homo sapiens OX=9606 GN=CRIP2 PE=1 SV=1	2.74974	-0.581752
P35052	Glypican-1 OS=Homo sapiens OX=9606 GN=GPC1 PE=1 SV=2	2.74055	-0.647995
Q9H4A6	Golgi phosphoprotein 3 OS=Homo sapiens OX=9606 GN=GOLPH3 PE=1 SV=1	1.36739	0.777233
P12694	2-oxoisovalerate dehydrogenase subunit alpha, mitochondrial OS=Homo sapiens OX=9606 GN=BCKDHA PE=1 SV=2	2.06219	-0.429853
P53597	Succinate--CoA ligase [ADP/GDP-forming] subunit alpha, mitochondrial OS=Homo sapiens OX=9606 GN=SUCLG1 PE=1 SV=4	1.36694	-0.421635
P43246	DNA mismatch repair protein Msh2 OS=Homo sapiens OX=9606 GN=MSH2 PE=1 SV=1	1.76662	0.596814
P16615	Sarcoplasmic/endoplasmic reticulum calcium ATPase 2 OS=Homo sapiens OX=9606 GN=ATP2A2 PE=1 SV=1	2.08562	-0.510793
O43390	Heterogeneous nuclear ribonucleoprotein R OS=Homo sapiens OX=9606 GN=HNRNPR PE=1 SV=1	1.62785	-0.782626
Q99598	Translin-associated protein X OS=Homo sapiens OX=9606 GN=TSNAX PE=1 SV=1	1.53727	0.603118
P12235	ADP/ATP translocase 1 OS=Homo sapiens OX=9606 GN=SLC25A4 PE=1 SV=4	1.69142	-0.69972

## Sheet: Quantified proteins_SiHa_nuc
Accession	Description	Unique peptides	Peptide count	Confidence score	NC-R1	NC-R2	NC-R3	anti877-R1	anti877-R2	MOCK-R1	MOCK-R2	MOCK-R3	Mean NC	Mean anti877	Mean MOCK	Log2 FoldChange anti877-NC	-Log10 p-value anti877-NC	FoldChange anti877-NC	p-value anti877-NC
P25705	ATP synthase subunit alpha, mitochondrial OS=Homo sapiens OX=9606 GN=ATP5F1A PE=1 SV=1	7	11	154	9.0262	8.76893	8.8479	10.0366	10.1451	8.77548	8.9643	8.85757	8.88101	10.0909	8.86579	1.20986	2.83796	2.31315	0.00145226
P68363	Tubulin alpha-1B chain OS=Homo sapiens OX=9606 GN=TUBA1B PE=1 SV=1	4	13	346	10.504	9.72439	10.289	12.0997	12.1424	10.0594	9.69223	9.97058	10.1725	12.1211	9.90739	1.94859	2.12796	3.85998	0.007448
P30050	60S ribosomal protein L12 OS=Homo sapiens OX=9606 GN=RPL12 PE=1 SV=1	2	2	33	5.86194	5.71162	5.58239	6.7222	6.22412	3.35984	0.858262	1.73559	5.71865	6.47316	1.98457	0.754514	1.41726	1.68706	0.0382596
Q8N3V7	Synaptopodin OS=Homo sapiens OX=9606 GN=SYNPO PE=1 SV=2	9	10	163	9.56332	9.74141	9.94076	8.35583	8.71936	9.16833	9.52754	9.41801	9.7485	8.5376	9.37129	-1.2109	2.07266	0.431999	0.00845943
Q08379	Golgin subfamily A member 2 OS=Homo sapiens OX=9606 GN=GOLGA2 PE=1 SV=3	2	2	18	8.79544	8.7176	8.98106	8.87908	8.6962	8.18328	8.26886	8.23333	8.83137	8.78764	8.22849	-0.0437252	0.128844	0.970147	0.743286
P04406	Glyceraldehyde-3-phosphate dehydrogenase OS=Homo sapiens OX=9606 GN=GAPDH PE=1 SV=3	7	8	197	10.5535	10.2209	10.7052	11.796	11.8662	10.65	11.0539	10.5201	10.4932	11.8311	10.7413	1.33791	2.25339	2.52786	0.00557964
Q00610	Clathrin heavy chain 1 OS=Homo sapiens OX=9606 GN=CLTC PE=1 SV=5	9	12	161	9.59408	9.18651	9.48491	9.90973	9.6995	8.77428	8.8752	8.58708	9.42183	9.80461	8.74552	0.382781	0.930001	1.30385	0.11749
P14618	Pyruvate kinase PKM OS=Homo sapiens OX=9606 GN=PKM PE=1 SV=4	19	21	479	12.2086	11.5717	11.8875	13.1242	13.089	11.8249	12.1503	11.6458	11.8893	13.1066	11.8736	1.21733	1.84125	2.32516	0.0144128
Q15233	Non-POU domain-containing octamer-binding protein OS=Homo sapiens OX=9606 GN=NONO PE=1 SV=4	22	27	424	14.3378	14.0839	14.4439	14.1409	14.1755	13.3224	13.6319	13.5518	14.2886	14.1582	13.502	-0.130356	0.380879	0.913606	0.416027
O00571	ATP-dependent RNA helicase DDX3X OS=Homo sapiens OX=9606 GN=DDX3X PE=1 SV=3	14	15	201	9.75369	9.35999	9.2697	10.4865	10.0449	9.02425	8.92124	8.61719	9.46112	10.2657	8.85423	0.804587	1.30132	1.74665	0.0499671
Q6PJT7	Zinc finger CCCH domain-containing protein 14 OS=Homo sapiens OX=9606 GN=ZC3H14 PE=1 SV=1	5	5	33	11.3445	11.2072	11.5348	11.0198	11.0223	8.18841	7.97117	8.56242	11.3622	11.021	8.24067	-0.341142	1.16199	0.789416	0.0688672
P40939	Trifunctional enzyme subunit alpha, mitochondrial OS=Homo sapiens OX=9606 GN=HADHA PE=1 SV=2	3	5	53	6.69054	6.56001	6.07767	7.28113	7.52882	6.18013	6.39296	6.02857	6.44274	7.40498	6.20055	0.962239	1.47508	1.94833	0.03349
Q92841	Probable ATP-dependent RNA helicase DDX17 OS=Homo sapiens OX=9606 GN=DDX17 PE=1 SV=2	8	16	233	9.70376	9.49683	9.61801	9.6611	9.64052	9.15239	8.70396	8.93643	9.6062	9.65081	8.93093	0.0446134	0.216927	1.03141	0.606838
P18077	60S ribosomal protein L35a OS=Homo sapiens OX=9606 GN=RPL35A PE=1 SV=2	2	2	23	8.17089	8.36774	7.63791	8.727	8.46041	7.32048	7.05505	7.37563	8.05885	8.59371	7.25039	0.53486	0.766912	1.4488	0.171036
P18621	60S ribosomal protein L17 OS=Homo sapiens OX=9606 GN=RPL17 PE=1 SV=3	2	2	33	8.6591	8.62469	7.95873	9.45368	9.43031	7.98793	8.29471	7.6188	8.41418	9.442	7.96714	1.02782	1.40088	2.03894	0.0397301
P38919	Eukaryotic initiation factor 4A-III OS=Homo sapiens OX=9606 GN=EIF4A3 PE=1 SV=4	13	15	209	11.1495	10.9855	11.1252	11.6038	11.6649	11.0401	11.3031	11.1372	11.0867	11.6343	11.1601	0.547597	2.36549	1.46165	0.00431029
Q9BVP2	Guanine nucleotide-binding protein-like 3 OS=Homo sapiens OX=9606 GN=GNL3 PE=1 SV=2	4	5	41	6.6633	7.39547	6.45111	8.41998	8.65059	7.73865	7.74695	7.17271	6.83663	8.53529	7.55277	1.69866	1.68325	3.24599	0.0207374
Q5JTV8	Torsin-1A-interacting protein 1 OS=Homo sapiens OX=9606 GN=TOR1AIP1 PE=1 SV=2	4	4	48	8.07281	8.02082	8.22544	8.33159	8.31865	7.72649	7.46405	7.59424	8.10635	8.32512	7.59493	0.218763	1.152	1.16374	0.0704698
Q9NVI7	ATPase family AAA domain-containing protein 3A OS=Homo sapiens OX=9606 GN=ATAD3A PE=1 SV=2	7	8	95	9.3478	9.25815	8.59451	10.078	9.78091	8.57958	8.85345	8.45475	9.06682	9.92947	8.62926	0.862653	1.11189	1.81838	0.0772871
Q12905	Interleukin enhancer-binding factor 2 OS=Homo sapiens OX=9606 GN=ILF2 PE=1 SV=2	8	10	176	9.62951	10.2031	9.29959	10.9261	10.4758	9.25195	9.3991	8.86945	9.71074	10.7009	9.1735	0.990212	1.09738	1.98648	0.0799134
P15880	40S ribosomal protein S2 OS=Homo sapiens OX=9606 GN=RPS2 PE=1 SV=2	4	7	70	7.4484	7.16863	5.52879	9.19681	8.21164	5.85036	5.60118	5.56331	6.71527	8.70422	5.67162	1.98895	0.988531	3.96948	0.102676
P28290	Sperm-specific antigen 2 OS=Homo sapiens OX=9606 GN=SSFA2 PE=1 SV=3	7	9	121	9.5795	9.63131	9.79059	9.09016	9.51829	10.1968	9.95014	9.95754	9.66713	9.30422	10.0348	-0.362909	0.865642	0.777595	0.136257
Q02880	DNA topoisomerase 2-beta OS=Homo sapiens OX=9606 GN=TOP2B PE=1 SV=3	5	7	68	7.05291	7.64158	6.92903	8.17452	8.02006	6.93335	7.0731	6.52558	7.20784	8.09729	6.84401	0.889445	1.26377	1.85246	0.0544794
P08238	Heat shock protein HSP 90-beta OS=Homo sapiens OX=9606 GN=HSP90AB1 PE=1 SV=4	5	12	153	8.45476	8.3542	8.22874	9.69751	9.91122	8.7396	9.0898	8.51141	8.3459	9.80437	8.78027	1.45847	2.9641	2.74816	0.00108618
P11940	Polyadenylate-binding protein 1 OS=Homo sapiens OX=9606 GN=PABPC1 PE=1 SV=2	5	8	133	9.2192	9.11336	9.62727	10.265	10.3978	9.69278	9.34558	9.27177	9.31994	10.3314	9.43671	1.01146	1.77839	2.01596	0.0166575
Q14498	RNA-binding protein 39 OS=Homo sapiens OX=9606 GN=RBM39 PE=1 SV=2	2	3	35	3.67684	4.95281	3.2876	5.99442	5.94568	4.23564	3.36608	3.35293	3.97242	5.97005	3.65155	1.99763	1.26502	3.99344	0.0543228
P04075	Fructose-bisphosphate aldolase A OS=Homo sapiens OX=9606 GN=ALDOA PE=1 SV=2	3	3	21	5.55617	5.85568	5.44946	6.78781	6.42687	6.3117	5.73371	5.93884	5.62044	6.60734	5.99475	0.986904	1.75789	1.98193	0.0174627
P60842	Eukaryotic initiation factor 4A-I OS=Homo sapiens OX=9606 GN=EIF4A1 PE=1 SV=1	7	8	135	8.06365	7.86763	8.41703	10.461	10.7235	9.49618	8.55496	7.96043	8.1161	10.5923	8.67052	2.47616	2.76921	5.56415	0.00170135
Q9NV31	U3 small nucleolar ribonucleoprotein protein IMP3 OS=Homo sapiens OX=9606 GN=IMP3 PE=1 SV=1	2	2	31	3.61765	2.27914	3.99101	6.40965	5.9116	4.47879	2.09713	2.70696	3.29593	6.16062	3.09429	2.86469	1.5851	7.28379	0.0259957
P78347	General transcription factor II-I OS=Homo sapiens OX=9606 GN=GTF2I PE=1 SV=2	4	4	39	8.87531	9.04723	8.35576	9.11172	9.02456	7.94053	7.77484	7.37467	8.75943	9.06814	7.69668	0.308708	0.473275	1.2386	0.336299
P68104	Elongation factor 1-alpha 1 OS=Homo sapiens OX=9606 GN=EEF1A1 PE=1 SV=1	5	14	276	10.6389	9.38594	10.598	11.9362	11.3842	9.88633	10.2008	9.56665	10.2076	11.6602	9.88461	1.45257	1.07694	2.73695	0.0837651
O75694	Nuclear pore complex protein Nup155 OS=Homo sapiens OX=9606 GN=NUP155 PE=1 SV=1	4	6	61	7.15853	7.14224	7.26885	7.77864	7.66732	7.42364	7.33798	7.52048	7.18987	7.72298	7.42737	0.533106	2.40165	1.44704	0.00396594
P07437	Tubulin beta chain OS=Homo sapiens OX=9606 GN=TUBB PE=1 SV=2	3	17	356	9.06598	7.53141	8.02225	10.9394	11.0015	9.52741	7.59814	7.48213	8.20655	10.9705	8.20256	2.76392	1.74639	6.79238	0.0179311
Q9Y2X3	Nucleolar protein 58 OS=Homo sapiens OX=9606 GN=NOP58 PE=1 SV=1	4	5	71	6.61679	6.8669	4.22367	7.75335	8.14312	4.77905	4.90261	3.97651	5.90245	7.94823	4.55272	2.04578	0.798223	4.12898	0.159139
Q14683	Structural maintenance of chromosomes protein 1A OS=Homo sapiens OX=9606 GN=SMC1A PE=1 SV=2	14	18	193	10.3595	10.0439	9.56371	10.3912	9.91767	9.18364	9.28991	8.95624	9.98906	10.1544	9.14326	0.165381	0.17643	1.12146	0.666146
P17844	Probable ATP-dependent RNA helicase DDX5 OS=Homo sapiens OX=9606 GN=DDX5 PE=1 SV=1	12	21	283	10.1219	10.0802	9.83608	10.7656	10.8264	9.99862	9.32486	9.24576	10.0127	10.796	9.52308	0.783268	2.16438	1.72102	0.0068489
P26599	Polypyrimidine tract-binding protein 1 OS=Homo sapiens OX=9606 GN=PTBP1 PE=1 SV=1	12	14	258	10.8842	10.403	9.89797	11.3662	10.6559	9.90495	9.48121	9.33905	10.3951	11.0111	9.57507	0.616024	0.573443	1.53265	0.267028
P55265	Double-stranded RNA-specific adenosine deaminase OS=Homo sapiens OX=9606 GN=ADAR PE=1 SV=4	17	20	218	10.2073	9.40442	8.64755	10.063	9.52638	8.15265	8.09042	8.14987	9.41976	9.7947	8.13098	0.374938	0.232808	1.29678	0.585049
P12956	X-ray repair cross-complementing protein 6 OS=Homo sapiens OX=9606 GN=XRCC6 PE=1 SV=2	9	11	174	10.2549	9.71305	8.98668	10.5562	10.6195	9.32917	9.1186	8.41537	9.65155	10.5879	8.95438	0.936331	0.843999	1.91366	0.143219
P62263	40S ribosomal protein S14 OS=Homo sapiens OX=9606 GN=RPS14 PE=1 SV=3	4	4	65	9.32547	9.02226	8.1236	9.68083	9.64414	8.48794	7.82913	7.77796	8.82378	9.66248	8.03168	0.838706	0.770161	1.78845	0.169762
Q14134	Tripartite motif-containing protein 29 OS=Homo sapiens OX=9606 GN=TRIM29 PE=1 SV=2	35	41	626	14.4493	14.1111	14.6863	13.5399	13.9268	14.3905	15.0747	14.6356	14.4156	13.7333	14.7003	-0.682248	1.10651	0.623193	0.0782506
P62826	GTP-binding nuclear protein Ran OS=Homo sapiens OX=9606 GN=RAN PE=1 SV=3	4	4	62	10.4371	10.0262	9.99317	10.6898	10.6946	9.67853	9.93548	9.71254	10.1521	10.6922	9.77552	0.540037	1.21455	1.45401	0.0610173
Q2TAY7	WD40 repeat-containing protein SMU1 OS=Homo sapiens OX=9606 GN=SMU1 PE=1 SV=2	4	4	60	7.51128	7.18643	7.05646	7.8791	7.72664	6.3762	5.82945	6.85377	7.25139	7.80287	6.35314	0.551481	1.24021	1.46559	0.0575161
P08727	Keratin, type I cytoskeletal 19 OS=Homo sapiens OX=9606 GN=KRT19 PE=1 SV=4	10	34	582	11.9027	10.9226	11.9592	10.5862	10.8597	11.9233	12.3669	11.814	11.5948	10.7229	12.0347	-0.871897	0.836472	0.546428	0.145723
P22087	rRNA 2'-O-methyltransferase fibrillarin OS=Homo sapiens OX=9606 GN=FBL PE=1 SV=2	9	11	150	10.9229	10.355	9.44699	11.0627	10.4686	9.37378	9.1603	9.12288	10.2416	10.7657	9.21899	0.524041	0.351667	1.43798	0.444972
Q09666	Neuroblast differentiation-associated protein AHNAK OS=Homo sapiens OX=9606 GN=AHNAK PE=1 SV=2	70	84	1273	12.8071	13.0377	13.5293	11.5561	12.0901	11.9504	12.2588	12.8159	13.1247	11.8231	12.3417	-1.30162	1.50507	0.40567	0.0312555
P46087	Probable 28S rRNA (cytosine(4447)-C(5))-methyltransferase OS=Homo sapiens OX=9606 GN=NOP2 PE=1 SV=2	11	12	251	10.3379	10.5102	8.58603	10.8708	10.8985	9.22804	8.16979	7.73833	9.81138	10.8847	8.37872	1.0733	0.569995	2.10425	0.269156
Q13601	KRR1 small subunit processome component homolog OS=Homo sapiens OX=9606 GN=KRR1 PE=1 SV=4	5	6	66	10.0393	10.1674	10.3127	9.58476	9.92283	10.4094	11.1543	10.4808	10.1731	9.7538	10.6815	-0.419337	1.09007	0.747768	0.0812695
P49756	RNA-binding protein 25 OS=Homo sapiens OX=9606 GN=RBM25 PE=1 SV=3	7	8	86	9.67803	9.6652	9.73989	9.97682	10.0441	9.73668	9.85496	9.58334	9.69437	10.0105	9.72499	0.316099	2.4084	1.24496	0.00390481
Q9NVP1	ATP-dependent RNA helicase DDX18 OS=Homo sapiens OX=9606 GN=DDX18 PE=1 SV=2	7	8	127	8.6837	9.40714	8.44669	9.69083	9.81873	8.79274	8.43939	8.78373	8.84584	9.75478	8.67195	0.908932	1.02516	1.87766	0.0943702
Q9UIG0	Tyrosine-protein kinase BAZ1B OS=Homo sapiens OX=9606 GN=BAZ1B PE=1 SV=2	4	8	86	7.76839	8.34835	7.10747	8.46103	8.26212	7.13973	6.37633	6.45546	7.7414	8.36157	6.65717	0.620171	0.556631	1.53706	0.277568
P62888	60S ribosomal protein L30 OS=Homo sapiens OX=9606 GN=RPL30 PE=1 SV=2	3	3	53	8.6444	8.10128	7.31196	8.82027	8.84438	7.51682	5.74432	5.26252	8.01922	8.83232	6.17455	0.813107	0.694606	1.75699	0.20202
E9PMS6	LIM domain only protein 7 OS=Homo sapiens OX=9606 GN=LMO7 PE=1 SV=1	8	10	115	8.65292	8.85414	8.6986	8.31345	8.49752	8.5483	8.69013	8.76465	8.73522	8.40549	8.66769	-0.329734	1.29352	0.795683	0.050872
P46781	40S ribosomal protein S9 OS=Homo sapiens OX=9606 GN=RPS9 PE=1 SV=3	6	7	57	8.61899	8.20804	7.53187	9.51064	8.87663	8.09665	7.95607	7.64668	8.11963	9.19364	7.8998	1.07401	0.968144	2.10527	0.107611
P61247	40S ribosomal protein S3a OS=Homo sapiens OX=9606 GN=RPS3A PE=1 SV=2	6	7	78	8.93252	8.77754	7.57117	10.2585	9.95294	8.86124	7.84335	6.89989	8.42708	10.1057	7.86816	1.67867	1.22528	3.20132	0.0595279
P23396	40S ribosomal protein S3 OS=Homo sapiens OX=9606 GN=RPS3 PE=1 SV=2	8	9	123	9.39622	8.99267	8.73062	10.6207	9.6637	9.203	9.57077	9.0016	9.03984	10.1422	9.25845	1.10237	1.0689	2.14706	0.0853295
Q15181	Inorganic pyrophosphatase OS=Homo sapiens OX=9606 GN=PPA1 PE=1 SV=2	2	2	24	5.997	6.23892	6.76124	7.33539	7.51234	6.97626	7.06917	7.1004	6.33239	7.42387	7.04861	1.09148	1.45181	2.13093	0.0353334
Q14137	Ribosome biogenesis protein BOP1 OS=Homo sapiens OX=9606 GN=BOP1 PE=1 SV=2	7	7	103	8.93885	8.70168	8.40273	9.54587	9.5111	8.53874	8.72733	8.05345	8.68109	9.52848	8.43984	0.847395	1.6148	1.79925	0.0242774
O75531	Barrier-to-autointegration factor OS=Homo sapiens OX=9606 GN=BANF1 PE=1 SV=1	4	4	42	7.96339	6.28105	7.92736	5.68193	5.39326	7.66972	9.8828	9.3548	7.3906	5.53759	8.9691	-1.85301	1.07908	0.276815	0.0833522
P20592	Interferon-induced GTP-binding protein Mx2 OS=Homo sapiens OX=9606 GN=MX2 PE=1 SV=1	6	7	104	7.79105	7.6772	7.77112	8.66126	8.15231	7.51453	7.78637	7.38886	7.74646	8.40678	7.56325	0.660328	1.36756	1.58044	0.0428983
O43707	Alpha-actinin-4 OS=Homo sapiens OX=9606 GN=ACTN4 PE=1 SV=2	40	63	1316	14.3805	13.8553	14.5986	13.4572	13.6175	13.8695	13.904	13.9917	14.2781	13.5373	13.9217	-0.740806	1.07451	0.598405	0.0842341
P36507	Dual specificity mitogen-activated protein kinase kinase 2 OS=Homo sapiens OX=9606 GN=MAP2K2 PE=1 SV=1	2	2	15	9.05125	9.24674	9.16155	8.73251	8.83523	9.5583	10.5723	9.44297	9.15318	8.78387	9.85785	-0.369312	1.68263	0.774152	0.0207667
Q04837	Single-stranded DNA-binding protein, mitochondrial OS=Homo sapiens OX=9606 GN=SSBP1 PE=1 SV=1	3	4	54	8.16688	7.58988	8.16618	8.68144	8.98432	8.47417	8.76143	8.24567	7.97431	8.83288	8.49376	0.858568	1.28997	1.81324	0.0512901
Q9NW13	RNA-binding protein 28 OS=Homo sapiens OX=9606 GN=RBM28 PE=1 SV=3	9	11	132	8.06967	8.73247	6.84935	8.98078	8.88468	7.34691	7.49202	7.1694	7.88383	8.93273	7.33611	1.0489	0.624205	2.06895	0.237572
Q9P2E9	Ribosome-binding protein 1 OS=Homo sapiens OX=9606 GN=RRBP1 PE=1 SV=5	6	7	74	11.3602	10.8613	11.6074	10.7004	10.8279	11.5287	12.0831	11.3965	11.2763	10.7642	11.6694	-0.512118	0.762923	0.701192	0.172614
Q13813	Spectrin alpha chain, non-erythrocytic 1 OS=Homo sapiens OX=9606 GN=SPTAN1 PE=1 SV=3	23	28	370	11.2572	11.5947	11.8772	11.2219	11.2473	11.8162	11.691	11.9009	11.5764	11.2346	11.8027	-0.341817	0.62642	0.789047	0.236363
Q9UQE7	Structural maintenance of chromosomes protein 3 OS=Homo sapiens OX=9606 GN=SMC3 PE=1 SV=2	11	13	142	9.50268	9.01486	9.06365	9.49914	9.09548	8.67752	8.77129	8.78192	9.19373	9.29731	8.74358	0.10358	0.150587	1.07444	0.70699
P50914	60S ribosomal protein L14 OS=Homo sapiens OX=9606 GN=RPL14 PE=1 SV=4	2	2	37	7.3666	7.61233	6.24283	7.95636	7.70664	6.51756	5.45802	6.39782	7.07392	7.8315	6.12447	0.757583	0.579011	1.69066	0.263626
P51991	Heterogeneous nuclear ribonucleoprotein A3 OS=Homo sapiens OX=9606 GN=HNRNPA3 PE=1 SV=2	14	22	450	14.3444	13.2868	14.2278	13.3186	13.6016	12.6188	12.9861	12.734	13.953	13.4601	12.7796	-0.492859	0.457446	0.710616	0.348782
P35579	Myosin-9 OS=Homo sapiens OX=9606 GN=MYH9 PE=1 SV=4	85	116	2359	15.7744	15.2747	15.3046	15.0752	14.5348	13.6613	13.2699	14.3632	15.4512	14.805	13.7648	-0.646223	0.949622	0.638951	0.1123
P0CG47	Polyubiquitin-B OS=Homo sapiens OX=9606 GN=UBB PE=1 SV=1	7	7	134	14.0372	13.8978	12.8709	14.1487	14.1709	13.0405	13.0932	12.0841	13.602	14.1598	12.7393	0.557867	0.488366	1.47209	0.324814
P62241	40S ribosomal protein S8 OS=Homo sapiens OX=9606 GN=RPS8 PE=1 SV=2	6	7	137	9.56292	9.44888	8.57964	10.1037	10.0834	9.4021	9.59165	9.2657	9.19715	10.0935	9.41982	0.896394	0.953135	1.86141	0.111395
P60866	40S ribosomal protein S20 OS=Homo sapiens OX=9606 GN=RPS20 PE=1 SV=1	2	2	32	8.85741	8.23445	7.49961	9.10796	8.58096	7.39393	7.00283	5.1777	8.19716	8.84446	6.52482	0.647302	0.495968	1.56624	0.319177
Q15269	Periodic tryptophan protein 2 homolog OS=Homo sapiens OX=9606 GN=PWP2 PE=2 SV=2	4	4	39	9.95472	9.81991	10.5166	9.53338	10.0918	10.6413	10.8383	10.4783	10.0971	9.8126	10.6526	-0.284473	0.327609	0.821042	0.470317
Q8N163	Cell cycle and apoptosis regulator protein 2 OS=Homo sapiens OX=9606 GN=CCAR2 PE=1 SV=2	9	11	131	9.29657	8.85061	8.45791	9.57884	9.09288	8.37879	8.70573	8.14151	8.86837	9.33586	8.40868	0.467499	0.543001	1.38271	0.286417
P00558	Phosphoglycerate kinase 1 OS=Homo sapiens OX=9606 GN=PGK1 PE=1 SV=3	3	5	50	6.93851	6.57733	7.28972	7.78276	7.99331	7.33866	8.14409	7.38657	6.93519	7.88803	7.62311	0.952844	1.38526	1.93568	0.0411855
O76021	Ribosomal L1 domain-containing protein 1 OS=Homo sapiens OX=9606 GN=RSL1D1 PE=1 SV=3	9	10	173	10.6663	10.5937	9.5877	11.2914	11.0098	9.6886	10.2963	9.93799	10.2826	11.1506	9.97431	0.868041	0.805464	1.82518	0.156508
Q9UBU9	Nuclear RNA export factor 1 OS=Homo sapiens OX=9606 GN=NXF1 PE=1 SV=1	9	12	187	9.4246	9.2125	9.2129	10.0022	9.5292	9.13118	8.86954	8.29874	9.28333	9.7657	8.76649	0.482367	1.03017	1.39703	0.0932879
P38646	Stress-70 protein, mitochondrial OS=Homo sapiens OX=9606 GN=HSPA9 PE=1 SV=2	12	16	226	8.78224	8.46189	9.31465	10.1346	10.3717	9.05497	9.24588	8.68113	8.85293	10.2532	8.994	1.40024	1.60982	2.63945	0.024557
Q13151	Heterogeneous nuclear ribonucleoprotein A0 OS=Homo sapiens OX=9606 GN=HNRNPA0 PE=1 SV=1	5	8	171	10.8149	9.54342	10.0663	10.086	10.0854	9.15081	8.13877	9.15612	10.1416	10.0857	8.81523	-0.0558654	0.0390295	0.962017	0.914051
P29590	Protein PML OS=Homo sapiens OX=9606 GN=PML PE=1 SV=3	11	12	199	11.5848	11.7099	11.8995	11.6954	12.2289	11.362	11.5249	11.3625	11.7314	11.9621	11.4165	0.230726	0.406746	1.17342	0.391971
Q14966	Zinc finger protein 638 OS=Homo sapiens OX=9606 GN=ZNF638 PE=1 SV=2	2	3	28	5.49893	6.42674	5.4361	5.97511	5.08299	4.96934	3.75456	3.31278	5.78726	5.52905	4.01223	-0.258206	0.180571	0.836127	0.659825
P07900	Heat shock protein HSP 90-alpha OS=Homo sapiens OX=9606 GN=HSP90AA1 PE=1 SV=5	5	12	131	7.09302	6.25865	7.22845	8.43722	8.50463	7.20613	7.84997	7.31603	6.86004	8.47093	7.45738	1.61089	1.5827	3.05439	0.0261395
P13489	Ribonuclease inhibitor OS=Homo sapiens OX=9606 GN=RNH1 PE=1 SV=2	3	3	45	3.13591	2.29753	4.78188	6.5507	6.68914	3.16522	4.11151	2.92389	3.40511	6.61992	3.40021	3.21481	1.37441	9.2844	0.0422269
O95793	Double-stranded RNA-binding protein Staufen homolog 1 OS=Homo sapiens OX=9606 GN=STAU1 PE=1 SV=2	6	6	73	8.11149	8.72158	8.04863	9.18005	9.06595	7.87883	8.14855	7.77518	8.2939	9.123	7.93419	0.8291	1.22443	1.77658	0.0596449
P05783	Keratin, type I cytoskeletal 18 OS=Homo sapiens OX=9606 GN=KRT18 PE=1 SV=2	32	38	841	16.4365	15.7387	16.4855	15.7948	16.0136	16.6957	17.1428	16.4968	16.2202	15.9042	16.7785	-0.315982	0.399409	0.803304	0.398649
P68371	Tubulin beta-4B chain OS=Homo sapiens OX=9606 GN=TUBB4B PE=1 SV=1	3	18	332	7.94116	6.31245	7.03387	9.06713	9.08881	6.74779	7.85578	6.47515	7.09583	9.07797	7.02624	1.98214	1.3261	3.95079	0.0471958
Q12765	Secernin-1 OS=Homo sapiens OX=9606 GN=SCRN1 PE=1 SV=2	2	2	26	NaN	-0.181867	NaN	5.73231	5.51836	2.06177	2.25403	NaN	-0.181867	5.62534	2.1579	5.8072	0	55.9941	1
Q99848	Probable rRNA-processing protein EBP2 OS=Homo sapiens OX=9606 GN=EBNA1BP2 PE=1 SV=2	13	15	243	11.1561	11.1037	10.0598	11.5705	11.6887	10.5173	10.4611	9.30415	10.7732	11.6296	10.0942	0.856384	0.791855	1.81049	0.16149
O75534	Cold shock domain-containing protein E1 OS=Homo sapiens OX=9606 GN=CSDE1 PE=1 SV=2	2	2	17	4.32534	4.29822	4.31464	6.43273	6.69636	5.13039	4.24858	3.9791	4.31273	6.56455	4.45269	2.25181	3.73317	4.76282	0.000184854
P62701	40S ribosomal protein S4, X isoform OS=Homo sapiens OX=9606 GN=RPS4X PE=1 SV=2	8	9	96	9.7386	9.55239	8.35863	10.7545	9.45605	8.59043	8.72214	8.30483	9.21654	10.1053	8.53913	0.888717	0.501396	1.85153	0.315213
P62081	40S ribosomal protein S7 OS=Homo sapiens OX=9606 GN=RPS7 PE=1 SV=1	4	4	66	8.89082	8.2402	7.86082	9.57735	9.40609	8.59548	8.21841	7.03475	8.33061	9.49172	7.94955	1.16111	1.22198	2.23629	0.0599823
P62753	40S ribosomal protein S6 OS=Homo sapiens OX=9606 GN=RPS6 PE=1 SV=1	3	3	40	7.88958	9.01229	7.64528	9.10731	9.33845	8.07566	8.32655	8.26775	8.18238	9.22288	8.22332	1.0405	0.809762	2.05693	0.154966
Q9NR30	Nucleolar RNA helicase 2 OS=Homo sapiens OX=9606 GN=DDX21 PE=1 SV=5	21	28	559	11.9695	12.597	11.3385	13.1143	12.7735	12.3448	11.5857	11.8705	11.9683	12.9439	11.9337	0.975609	0.859255	1.96647	0.138275
O95478	Ribosome biogenesis protein NSA2 homolog OS=Homo sapiens OX=9606 GN=NSA2 PE=1 SV=1	4	4	45	7.41577	8.04236	6.70474	8.36694	8.53797	7.74254	7.64513	7.00521	7.38762	8.45245	7.46429	1.06483	0.904878	2.09193	0.124487
Q01780	Exosome component 10 OS=Homo sapiens OX=9606 GN=EXOSC10 PE=1 SV=2	2	4	44	6.11983	6.0816	4.73164	6.46872	6.70119	5.43974	5.45971	4.4582	5.64436	6.58495	5.11921	0.940596	0.672767	1.91932	0.212439
Q6PL18	ATPase family AAA domain-containing protein 2 OS=Homo sapiens OX=9606 GN=ATAD2 PE=1 SV=1	2	2	25	4.44182	5.09569	5.59609	6.15399	6.17961	5.18128	3.47105	4.26003	5.04453	6.1668	4.30412	1.12227	1.0951	2.17689	0.0803335
P62829	60S ribosomal protein L23 OS=Homo sapiens OX=9606 GN=RPL23 PE=1 SV=1	2	3	69	8.46393	6.4582	6.15442	8.57832	8.80939	7.15472	6.40897	6.01251	7.02551	8.69386	6.5254	1.66834	0.759962	3.17849	0.173795
Q06830	Peroxiredoxin-1 OS=Homo sapiens OX=9606 GN=PRDX1 PE=1 SV=1	4	4	55	9.41495	9.29544	9.89618	10.5354	10.9362	9.53438	10.2561	9.6419	9.53552	10.7358	9.81078	1.20026	1.63133	2.29781	0.0233707
Q9BUQ8	Probable ATP-dependent RNA helicase DDX23 OS=Homo sapiens OX=9606 GN=DDX23 PE=1 SV=3	6	10	100	8.80632	8.70331	7.58973	8.80591	8.72203	8.05145	6.46925	6.63739	8.36645	8.76397	7.0527	0.397517	0.31184	1.31724	0.487709
Q7Z6W7	DnaJ homolog subfamily B member 7 OS=Homo sapiens OX=9606 GN=DNAJB7 PE=2 SV=2	2	2	14	7.23307	7.42892	7.82737	7.42609	7.77013	8.55371	7.99179	8.04372	7.49645	7.59811	8.19641	0.101654	0.141745	1.073	0.721532
P49792	E3 SUMO-protein ligase RanBP2 OS=Homo sapiens OX=9606 GN=RANBP2 PE=1 SV=2	22	27	306	11.3399	11.3301	11.1652	11.2632	10.9957	10.6973	10.8957	11.0546	11.2784	11.1294	10.8825	-0.148961	0.502081	0.9019	0.314716
Q12788	Transducin beta-like protein 3 OS=Homo sapiens OX=9606 GN=TBL3 PE=1 SV=2	3	3	32	5.3982	6.07284	5.10501	6.53695	6.38714	5.25936	5.54169	5.1198	5.52535	6.46204	5.30695	0.936696	1.05845	1.91414	0.0874076
Q9H0H5	Rac GTPase-activating protein 1 OS=Homo sapiens OX=9606 GN=RACGAP1 PE=1 SV=1	3	3	28	6.46905	6.29489	5.21018	7.49912	6.67221	6.29577	5.75249	5.06625	5.99137	7.08566	5.70484	1.09429	0.787981	2.13508	0.162937
Q99798	Aconitate hydratase, mitochondrial OS=Homo sapiens OX=9606 GN=ACO2 PE=1 SV=2	2	2	17	8.71237	8.43738	8.89851	8.39465	8.93786	9.38354	9.73806	9.02802	8.68275	8.66626	9.38321	-0.0164965	0.0202287	0.988631	0.95449
Q2M2I5	Keratin, type I cytoskeletal 24 OS=Homo sapiens OX=9606 GN=KRT24 PE=1 SV=1	2	8	96	9.18252	9.19265	9.48675	9.13718	9.21296	9.51053	10.0324	9.50446	9.28731	9.17507	9.68245	-0.112237	0.339889	0.925152	0.457205
Q9H9B1	Histone-lysine N-methyltransferase EHMT1 OS=Homo sapiens OX=9606 GN=EHMT1 PE=1 SV=4	2	2	13	10.6436	10.3331	10.923	10.1188	10.7191	11.1978	11.6631	10.9049	10.6332	10.4189	11.2553	-0.214314	0.264736	0.861956	0.54358
P30043	Flavin reductase (NADPH) OS=Homo sapiens OX=9606 GN=BLVRB PE=1 SV=3	2	2	29	1.39481	1.62182	2.7617	6.11159	7.12531	4.64398	2.46662	-5.09967	1.92611	6.61845	0.670309	4.69234	2.23477	25.8544	0.00582407
P32969	60S ribosomal protein L9 OS=Homo sapiens OX=9606 GN=RPL9 PE=1 SV=1	5	5	65	8.45477	7.98654	6.94909	9.07976	8.54356	7.97332	7.63802	7.35206	7.7968	8.81166	7.65446	1.01487	0.712795	2.02071	0.193734
O75955	Flotillin-1 OS=Homo sapiens OX=9606 GN=FLOT1 PE=1 SV=3	7	8	127	8.879	8.9206	8.94123	8.74154	9.12628	7.50721	8.46727	8.45661	8.91361	8.93391	8.1437	0.0203028	0.0468502	1.01417	0.897738
Q6NZY4	Zinc finger CCHC domain-containing protein 8 OS=Homo sapiens OX=9606 GN=ZCCHC8 PE=1 SV=2	3	3	32	6.62326	6.88945	7.1908	6.61782	7.20727	7.74182	7.49908	7.33221	6.90117	6.91255	7.52437	0.0113766	0.0120691	1.00792	0.972593
Q15459	Splicing factor 3A subunit 1 OS=Homo sapiens OX=9606 GN=SF3A1 PE=1 SV=1	16	18	274	11.7909	12.0978	12.383	11.9537	12.1202	12.8935	12.267	13.0364	12.0906	12.037	12.7323	-0.0535947	0.0808192	0.963533	0.830196
P62899	60S ribosomal protein L31 OS=Homo sapiens OX=9606 GN=RPL31 PE=1 SV=1	2	2	30	8.55306	9.06678	8.00794	9.45959	9.45681	8.38337	8.44153	7.4578	8.54259	9.4582	8.09423	0.915606	0.986786	1.88636	0.103089
P55072	Transitional endoplasmic reticulum ATPase OS=Homo sapiens OX=9606 GN=VCP PE=1 SV=4	3	3	41	6.38897	6.91001	7.09567	7.34979	7.4606	5.44781	6.2348	6.84442	6.79821	7.40519	6.17568	0.60698	0.937735	1.52307	0.115416
Q15149	Plectin OS=Homo sapiens OX=9606 GN=PLEC PE=1 SV=3	226	278	5284	17.3837	17.2163	17.4514	16.8864	16.9619	16.2991	16.0226	16.8984	17.3505	16.9241	16.4067	-0.426328	1.6917	0.744153	0.0203376
Q15397	Pumilio homolog 3 OS=Homo sapiens OX=9606 GN=PUM3 PE=1 SV=3	4	5	41	4.86272	5.72452	3.25309	7.16428	5.72803	5.00917	4.39466	4.62035	4.61344	6.44616	4.67473	1.83271	0.727042	3.56207	0.187481
Q7KZF4	Staphylococcal nuclease domain-containing protein 1 OS=Homo sapiens OX=9606 GN=SND1 PE=1 SV=1	3	4	37	-0.835521	2.87354	2.92092	6.63687	6.68375	4.13689	4.95786	0.993551	1.65298	6.66031	3.36277	5.00733	1.27903	32.1631	0.0525982
Q04695	Keratin, type I cytoskeletal 17 OS=Homo sapiens OX=9606 GN=KRT17 PE=1 SV=2	35	72	1604	18.5796	17.6653	18.638	17.5186	17.8418	18.4055	18.9587	18.3986	18.2943	17.6802	18.5876	-0.614069	0.613626	0.653351	0.24343
O43390	Heterogeneous nuclear ribonucleoprotein R OS=Homo sapiens OX=9606 GN=HNRNPR PE=1 SV=1	15	23	433	12.8136	12.0393	11.6177	12.439	12.3295	11.5833	11.5266	10.7434	12.1569	12.3843	11.2845	0.227376	0.186499	1.1707	0.65088
P10599	Thioredoxin OS=Homo sapiens OX=9606 GN=TXN PE=1 SV=3	3	3	42	8.40781	8.31591	8.1787	8.55411	8.80461	8.58627	9.18778	8.91084	8.30081	8.67936	8.89497	0.378552	1.23327	1.30004	0.0584429
Q15393	Splicing factor 3B subunit 3 OS=Homo sapiens OX=9606 GN=SF3B3 PE=1 SV=4	13	17	209	9.82173	10.0801	9.7447	10.4729	10.3687	9.8891	9.87488	9.75495	9.88219	10.4208	9.83964	0.538599	1.53645	1.45256	0.0290774
Q12906	Interleukin enhancer-binding factor 3 OS=Homo sapiens OX=9606 GN=ILF3 PE=1 SV=3	23	26	386	12.6327	12.0714	11.356	12.6594	12.2937	11.3545	11.7173	10.9064	12.02	12.4765	11.3261	0.456489	0.371295	1.3722	0.42531
Q9BZE4	Nucleolar GTP-binding protein 1 OS=Homo sapiens OX=9606 GN=GTPBP4 PE=1 SV=3	8	10	117	7.81873	8.9861	6.40617	9.38526	9.24879	8.04824	6.99558	7.08207	7.737	9.31703	7.3753	1.58003	0.699338	2.98976	0.19983
P39023	60S ribosomal protein L3 OS=Homo sapiens OX=9606 GN=RPL3 PE=1 SV=2	12	14	177	10.0092	9.81468	8.59725	10.5699	10.2788	9.37385	9.57264	8.88037	9.4737	10.4244	9.27562	0.950678	0.698826	1.93278	0.200066
Q16666	Gamma-interferon-inducible protein 16 OS=Homo sapiens OX=9606 GN=IFI16 PE=1 SV=3	3	3	40	5.585	5.21739	2.08704	7.39943	5.90441	4.2258	0.944837	2.96939	4.29648	6.65192	2.71334	2.35544	0.651715	5.11751	0.22299
P17987	T-complex protein 1 subunit alpha OS=Homo sapiens OX=9606 GN=TCP1 PE=1 SV=1	3	4	35	6.44541	7.18536	7.54898	8.06805	8.27281	7.88131	7.37434	7.27163	7.05991	8.17043	7.50909	1.11052	1.0973	2.15923	0.0799277
P78386	Keratin, type II cuticular Hb5 OS=Homo sapiens OX=9606 GN=KRT85 PE=1 SV=1	2	5	91	6.98186	7.72423	8.19535	7.16612	7.18672	8.26608	7.84698	9.18348	7.63381	7.17642	8.43218	-0.45739	0.409163	0.728303	0.389796
Q96GQ7	Probable ATP-dependent RNA helicase DDX27 OS=Homo sapiens OX=9606 GN=DDX27 PE=1 SV=2	14	14	197	10.4174	10.3442	9.21684	11.1084	11.15	10.1888	10.3755	9.0496	9.99282	11.1292	9.8713	1.13638	0.964586	2.19828	0.108496
P62424	60S ribosomal protein L7a OS=Homo sapiens OX=9606 GN=RPL7A PE=1 SV=2	6	7	123	9.19041	9.81586	7.99453	9.94377	9.7174	8.62925	8.77694	8.42936	9.00027	9.83059	8.61185	0.83032	0.497576	1.77808	0.317997
P35580	Myosin-10 OS=Homo sapiens OX=9606 GN=MYH10 PE=1 SV=3	21	45	647	11.2754	11.1517	10.9853	10.7786	10.8664	10.2642	9.61504	10.2715	11.1375	10.8225	10.0502	-0.315008	1.16113	0.803847	0.0690035
P62913	60S ribosomal protein L11 OS=Homo sapiens OX=9606 GN=RPL11 PE=1 SV=2	3	4	56	9.35932	8.97577	8.4659	9.84312	9.31639	9.06931	8.73675	8.3479	8.93366	9.57975	8.71799	0.646092	0.712167	1.56492	0.194014
Q15287	RNA-binding protein with serine-rich domain 1 OS=Homo sapiens OX=9606 GN=RNPS1 PE=1 SV=1	4	5	60	9.68659	8.72689	9.33577	8.37791	9.14188	7.39595	8.2985	7.42207	9.24975	8.75989	7.7055	-0.489854	0.437136	0.712097	0.36548
Q13185	Chromobox protein homolog 3 OS=Homo sapiens OX=9606 GN=CBX3 PE=1 SV=4	3	5	114	8.76742	8.32692	9.22388	8.34627	9.39146	6.74728	7.5565	7.17289	8.77274	8.86887	7.15889	0.0961293	0.0637912	1.0689	0.863394
P05388	60S acidic ribosomal protein P0 OS=Homo sapiens OX=9606 GN=RPLP0 PE=1 SV=1	4	5	80	6.85565	5.6143	5.05235	8.29024	7.91781	7.09041	2.97145	5.08053	5.84077	8.10403	5.04746	2.26326	1.31539	4.80075	0.0483736
P09874	Poly [ADP-ribose] polymerase 1 OS=Homo sapiens OX=9606 GN=PARP1 PE=1 SV=4	5	5	57	5.81492	7.132	5.45205	7.40874	6.19604	5.95289	4.31811	4.30764	6.13299	6.80239	4.85955	0.669404	0.333827	1.59042	0.463631
P09661	U2 small nuclear ribonucleoprotein A' OS=Homo sapiens OX=9606 GN=SNRPA1 PE=1 SV=2	5	6	67	9.30319	9.51581	8.40627	9.66935	9.15948	8.71529	8.188	8.52036	9.07509	9.41442	8.47455	0.339326	0.276366	1.26517	0.529217
P05787	Keratin, type II cytoskeletal 8 OS=Homo sapiens OX=9606 GN=KRT8 PE=1 SV=7	48	77	1659	18.6039	17.7129	18.6399	17.6935	17.9299	18.4458	19.1453	18.499	18.3189	17.8117	18.6967	-0.507202	0.529574	0.703585	0.295411
Q9UKV3	Apoptotic chromatin condensation inducer in the nucleus OS=Homo sapiens OX=9606 GN=ACIN1 PE=1 SV=2	14	16	200	10.6865	10.8681	10.9919	10.201	10.6755	10.7309	10.611	10.9735	10.8488	10.4383	10.7718	-0.410588	0.834401	0.752317	0.146419
P54577	Tyrosine--tRNA ligase, cytoplasmic OS=Homo sapiens OX=9606 GN=YARS PE=1 SV=4	2	2	18	3.74969	3.70528	3.71762	5.68314	5.95646	4.31044	3.61056	2.71127	3.72419	5.8198	3.54409	2.09561	3.58219	4.27405	0.000261703
O75367	Core histone macro-H2A.1 OS=Homo sapiens OX=9606 GN=H2AFY PE=1 SV=4	8	12	228	9.13125	9.72599	8.36062	9.9334	9.94251	9.11543	8.8362	7.86585	9.07262	9.93795	8.60582	0.865328	0.724729	1.82175	0.188482
P23497	Nuclear autoantigen Sp-100 OS=Homo sapiens OX=9606 GN=SP100 PE=1 SV=3	4	4	41	8.18029	7.9261	8.40901	7.67502	8.1522	8.2869	8.72578	8.41767	8.1718	7.91361	8.47678	-0.258194	0.417124	0.836134	0.382716
P61254	60S ribosomal protein L26 OS=Homo sapiens OX=9606 GN=RPL26 PE=1 SV=1	2	3	28	8.12172	8.8718	7.80467	9.09695	8.86354	8.3506	8.37579	7.97451	8.26606	8.98025	8.23363	0.714183	0.731011	1.64055	0.185776
P18124	60S ribosomal protein L7 OS=Homo sapiens OX=9606 GN=RPL7 PE=1 SV=1	5	6	66	6.75826	8.27871	7.13195	8.04979	8.55277	7.04697	7.49713	6.71739	7.38964	8.30128	7.08716	0.911646	0.624215	1.88119	0.237567
Q9NY93	Probable ATP-dependent RNA helicase DDX56 OS=Homo sapiens OX=9606 GN=DDX56 PE=1 SV=1	3	3	28	4.56087	5.04872	3.13914	5.7544	6.18682	5.60516	5.87446	4.46411	4.24958	5.97061	5.31458	1.72103	0.968473	3.29673	0.107529
Q9H0A0	RNA cytidine acetyltransferase OS=Homo sapiens OX=9606 GN=NAT10 PE=1 SV=2	6	8	79	8.4738	9.0245	8.12728	9.42078	9.16423	8.94853	9.11472	8.44537	8.54186	9.2925	8.83621	0.750645	0.914745	1.68254	0.12169
M0QZM1	Heterogeneous nuclear ribonucleoprotein M (Fragment) OS=Homo sapiens OX=9606 GN=HNRNPM PE=1 SV=1	2	31	445	6.73723	5.70341	6.53141	7.10519	7.43148	6.26523	6.86762	6.04292	6.32402	7.26834	6.39192	0.94432	0.946235	1.92428	0.113179
Q05D32	CTD small phosphatase-like protein 2 OS=Homo sapiens OX=9606 GN=CTDSPL2 PE=1 SV=2	2	2	14	0.671715	0.895386	0.417059	3.26538	4.98687	2.7482	4.53405	0.00530039	0.661386	4.12612	2.42918	3.46474	1.86025	11.0405	0.0137959
P12236	ADP/ATP translocase 3 OS=Homo sapiens OX=9606 GN=SLC25A6 PE=1 SV=4	2	7	89	8.91796	8.76593	9.44206	8.93058	9.37979	9.81497	10.1135	9.37098	9.04198	9.15519	9.7665	0.113207	0.129881	1.08163	0.741513
Q9NY61	Protein AATF OS=Homo sapiens OX=9606 GN=AATF PE=1 SV=1	3	3	27	7.40433	6.73039	7.02196	7.43804	7.48538	6.75038	6.63644	6.93842	7.05223	7.46171	6.77508	0.409488	0.691725	1.32821	0.203364
P35658	Nuclear pore complex protein Nup214 OS=Homo sapiens OX=9606 GN=NUP214 PE=1 SV=2	3	4	38	7.13569	6.86278	6.75812	7.07014	6.85397	6.2499	6.38046	6.63893	6.91886	6.96206	6.4231	0.0431915	0.0906029	1.03039	0.811703
P36578	60S ribosomal protein L4 OS=Homo sapiens OX=9606 GN=RPL4 PE=1 SV=5	6	6	96	9.37094	9.54693	7.88088	9.90689	10.1851	9.20952	9.10964	8.22777	8.93292	10.046	8.84897	1.11308	0.687934	2.16307	0.205147
P62277	40S ribosomal protein S13 OS=Homo sapiens OX=9606 GN=RPS13 PE=1 SV=2	3	3	43	7.69198	8.04234	5.43195	8.6602	7.94146	6.67399	6.67906	5.9931	7.05542	8.30083	6.44872	1.2454	0.473724	2.37085	0.335951
Q86V81	THO complex subunit 4 OS=Homo sapiens OX=9606 GN=ALYREF PE=1 SV=3	5	5	116	10.6867	10.1932	9.96218	9.93277	10.3796	9.41963	9.89909	8.60724	10.2807	10.1562	9.30865	-0.124494	0.13965	0.917326	0.72502
Q0ZGT2	Nexilin OS=Homo sapiens OX=9606 GN=NEXN PE=1 SV=1	3	3	26	9.12718	8.91179	9.43968	9.1447	9.40872	9.93772	9.86551	9.40126	9.15955	9.27671	9.73483	0.117161	0.198815	1.0846	0.632682
P52272	Heterogeneous nuclear ribonucleoprotein M OS=Homo sapiens OX=9606 GN=HNRNPM PE=1 SV=3	16	47	843	13.6547	12.8956	13.439	13.5964	13.6292	13.0277	13.1419	12.9228	13.3298	13.6128	13.0308	0.283024	0.393979	1.21674	0.403665
P08865	40S ribosomal protein SA OS=Homo sapiens OX=9606 GN=RPSA PE=1 SV=4	3	4	84	6.0221	6.44358	6.6933	8.56559	8.80657	6.80789	6.2771	6.32644	6.38633	8.68608	6.47047	2.29975	2.47644	4.92373	0.00333859
Q15717	ELAV-like protein 1 OS=Homo sapiens OX=9606 GN=ELAVL1 PE=1 SV=2	10	10	188	11.5401	11.1426	11.3729	11.4949	11.6311	10.8793	11.3443	10.6841	11.3519	11.563	10.9692	0.211167	0.565857	1.15762	0.271733
Q07157	Tight junction protein ZO-1 OS=Homo sapiens OX=9606 GN=TJP1 PE=1 SV=3	3	7	70	6.17694	5.90548	6.08143	5.47681	4.53733	4.52837	3.71081	5.63136	6.05462	5.00707	4.62351	-1.04755	1.19388	0.483789	0.0639912
Q9NX24	H/ACA ribonucleoprotein complex subunit 2 OS=Homo sapiens OX=9606 GN=NHP2 PE=1 SV=1	2	2	39	8.60109	8.5366	7.91583	8.60997	8.50246	8.10323	7.16924	7.82538	8.35117	8.55622	7.69928	0.205046	0.280948	1.15272	0.523663
O75683	Surfeit locus protein 6 OS=Homo sapiens OX=9606 GN=SURF6 PE=1 SV=3	7	7	71	9.2012	10.1832	9.74321	10.1649	10.5362	9.58035	9.51387	9.08339	9.70921	10.3506	9.39254	0.641358	0.698496	1.5598	0.200219
Q5TEC6	Histone H3 OS=Homo sapiens OX=9606 GN=HIST2H3PS2 PE=1 SV=1	2	7	84	10.6361	10.9548	8.68425	10.278	10.542	9.43788	8.55869	7.33028	10.0917	10.41	8.44228	0.318281	0.123435	1.24684	0.752601
A7XZE4	Beta tropomyosin isoform OS=Homo sapiens OX=9606 GN=TPM2 PE=2 SV=1	2	12	163	8.07955	7.56533	8.80908	7.91836	8.12247	8.70558	9.59545	8.67243	8.15132	8.02041	8.99115	-0.130906	0.0971656	0.913258	0.799529
Q08211	ATP-dependent RNA helicase A OS=Homo sapiens OX=9606 GN=DHX9 PE=1 SV=4	36	36	640	13.454	12.9402	12.258	13.6315	13.3826	12.7192	13.0182	11.9806	12.8841	13.507	12.5727	0.622944	0.575281	1.54001	0.2659
P06576	ATP synthase subunit beta, mitochondrial OS=Homo sapiens OX=9606 GN=ATP5F1B PE=1 SV=3	10	10	149	9.89856	9.33875	9.69834	10.3677	10.3568	9.3229	10.2926	9.661	9.64522	10.3623	9.75884	0.717058	1.36909	1.64383	0.0427478
P33240	Cleavage stimulation factor subunit 2 OS=Homo sapiens OX=9606 GN=CSTF2 PE=1 SV=1	4	4	57	8.15397	7.61292	8.69825	7.16657	8.17715	8.4443	9.26219	8.76471	8.15505	7.67186	8.82374	-0.483188	0.350355	0.715395	0.446318
Q86UP2	Kinectin OS=Homo sapiens OX=9606 GN=KTN1 PE=1 SV=1	4	12	142	8.19973	8.15369	8.48327	9.24533	9.245	9.48471	8.85378	8.93917	8.2789	9.24516	9.09256	0.966266	2.2688	1.95378	0.00538521
P46776	60S ribosomal protein L27a OS=Homo sapiens OX=9606 GN=RPL27A PE=1 SV=2	3	3	51	9.22872	9.84056	8.83745	9.90877	9.99449	9.77739	9.8063	9.59836	9.30224	9.95163	9.72735	0.649386	0.734094	1.5685	0.184461
Q12888	TP53-binding protein 1 OS=Homo sapiens OX=9606 GN=TP53BP1 PE=1 SV=2	9	11	170	8.63169	8.76583	9.03648	7.53992	7.15395	6.23681	4.47654	8.22833	8.81134	7.34694	6.31389	-1.4644	2.21513	0.362386	0.00609353
Q03701	CCAAT/enhancer-binding protein zeta OS=Homo sapiens OX=9606 GN=CEBPZ PE=1 SV=3	3	3	35	5.48761	4.19023	4.58183	5.61862	5.96908	5.37299	4.09189	2.67155	4.75322	5.79385	4.04548	1.04063	0.868087	2.05712	0.135492
P40227	T-complex protein 1 subunit zeta OS=Homo sapiens OX=9606 GN=CCT6A PE=1 SV=3	3	6	53	6.61844	5.50946	6.92451	7.65642	7.37838	6.80292	7.00618	6.554	6.3508	7.5174	6.7877	1.16659	0.883794	2.24481	0.130679
P06899	Histone H2B type 1-J OS=Homo sapiens OX=9606 GN=HIST1H2BJ PE=1 SV=3	2	10	195	11.7155	11.6584	10.1989	11.1805	11.6442	10.5378	10.3768	9.29864	11.1909	11.4123	10.0711	0.221409	0.118844	1.16587	0.7606
P48643	T-complex protein 1 subunit epsilon OS=Homo sapiens OX=9606 GN=CCT5 PE=1 SV=1	3	3	26	3.42392	5.63591	5.7949	6.72138	6.64577	6.59937	6.22183	6.08525	4.95158	6.68358	6.30215	1.732	0.749657	3.32189	0.177968
Q9H307	Pinin OS=Homo sapiens OX=9606 GN=PNN PE=1 SV=5	15	15	222	11.3298	10.8246	10.8157	11.1168	11.1379	10.7616	10.2594	10.5567	10.9901	11.1274	10.5259	0.137304	0.239592	1.09985	0.57598
Q9NZN4	EH domain-containing protein 2 OS=Homo sapiens OX=9606 GN=EHD2 PE=1 SV=2	2	2	14	3.78871	5.22926	3.19536	5.71074	5.09208	4.6244	5.39253	4.83749	4.07111	5.40141	4.95147	1.3303	0.698337	2.51455	0.200292
P46783	40S ribosomal protein S10 OS=Homo sapiens OX=9606 GN=RPS10 PE=1 SV=1	6	6	72	8.2653	7.17592	6.8666	8.67136	7.54868	6.93506	6.77637	7.16319	7.43594	8.11002	6.9582	0.674084	0.397779	1.59558	0.400148
P63104	14-3-3 protein zeta/delta OS=Homo sapiens OX=9606 GN=YWHAZ PE=1 SV=1	2	5	60	6.49354	7.28457	6.86513	7.42991	7.56027	7.50734	7.75173	7.39048	6.88108	7.49509	7.54985	0.614011	0.878526	1.53051	0.132274
Q9BYG3	MKI67 FHA domain-interacting nucleolar phosphoprotein OS=Homo sapiens OX=9606 GN=NIFK PE=1 SV=1	6	8	90	8.39839	8.03439	6.88867	8.50685	8.72739	8.05277	7.43488	7.00793	7.77382	8.61712	7.49853	0.843302	0.601857	1.79415	0.250117
Q8IVT2	Mitotic interactor and substrate of PLK1 OS=Homo sapiens OX=9606 GN=MISP PE=1 SV=1	13	16	252	10.9441	10.7714	11.4496	10.7392	11.1317	11.2434	11.8224	11.4466	11.055	10.9354	11.5041	-0.1196	0.144234	0.920443	0.717408
Q8N2W9	E3 SUMO-protein ligase PIAS4 OS=Homo sapiens OX=9606 GN=PIAS4 PE=1 SV=1	2	2	14	9.92331	10.0751	10.4008	9.62783	10.1538	10.682	10.7623	10.2595	10.133	9.89083	10.568	-0.242212	0.364743	0.845448	0.431775
P60660	Myosin light polypeptide 6 OS=Homo sapiens OX=9606 GN=MYL6 PE=1 SV=2	12	13	256	13.676	12.3591	13.2221	12.6349	12.791	13.4798	14.4025	13.5428	13.0858	12.713	13.8084	-0.372798	0.291111	0.772283	0.511551
P40429	60S ribosomal protein L13a OS=Homo sapiens OX=9606 GN=RPL13A PE=1 SV=2	4	7	55	7.54442	6.61627	5.49974	8.14055	7.93058	6.01782	7.61394	4.94989	6.55348	8.03557	6.19388	1.48209	0.827224	2.79353	0.148859
P84090	Enhancer of rudimentary homolog OS=Homo sapiens OX=9606 GN=ERH PE=1 SV=1	3	3	49	9.36925	7.95853	9.19617	7.90182	8.88283	9.4634	10.1152	9.79936	8.84132	8.39233	9.79264	-0.448992	0.254692	0.732555	0.556299
Q9UQ35	Serine/arginine repetitive matrix protein 2 OS=Homo sapiens OX=9606 GN=SRRM2 PE=1 SV=2	8	8	121	9.29516	9.47878	9.72393	8.59286	8.61464	8.40054	7.96847	9.47202	9.49929	8.60375	8.61368	-0.895538	1.94408	0.537547	0.011374
P05161	Ubiquitin-like protein ISG15 OS=Homo sapiens OX=9606 GN=ISG15 PE=1 SV=5	2	2	32	7.10564	5.09665	5.40128	7.7889	7.89905	6.4146	5.47154	2.94454	5.86786	7.84398	4.94356	1.97612	1.036	3.93433	0.0920455
A6NFE2	Single-pass membrane and coiled-coil domain-containing protein 2 OS=Homo sapiens OX=9606 GN=SMCO2 PE=2 SV=2	2	2	16	7.63551	6.90365	7.98611	7.31769	7.07069	7.74251	8.55872	7.97487	7.50842	7.19419	8.09203	-0.314233	0.292118	0.804279	0.510366
Q03135	Caveolin-1 OS=Homo sapiens OX=9606 GN=CAV1 PE=1 SV=4	3	3	41	9.33926	10.0725	9.77654	9.26246	9.87294	10.4733	9.83217	10.591	9.72944	9.5677	10.2988	-0.16174	0.166743	0.893946	0.681172
P62280	40S ribosomal protein S11 OS=Homo sapiens OX=9606 GN=RPS11 PE=1 SV=3	6	7	80	10.0825	9.76718	8.99005	10.582	10.2266	9.55124	9.22863	8.50323	9.61325	10.4043	9.09437	0.791073	0.770302	1.73036	0.169706
Q13823	Nucleolar GTP-binding protein 2 OS=Homo sapiens OX=9606 GN=GNL2 PE=1 SV=1	5	6	63	6.10339	6.48375	6.22402	7.7827	7.05544	5.70078	7.10884	7.3038	6.27039	7.41907	6.70447	1.14868	1.47628	2.21711	0.0333978
O60341	Lysine-specific histone demethylase 1A OS=Homo sapiens OX=9606 GN=KDM1A PE=1 SV=2	2	2	10	9.11988	9.29969	9.44667	9.01257	9.28876	9.75147	10.2077	9.57944	9.28875	9.15066	9.84622	-0.138082	0.346197	0.908726	0.450612
O15226	NF-kappa-B-repressing factor OS=Homo sapiens OX=9606 GN=NKRF PE=1 SV=2	3	3	23	8.42423	9.13405	8.52976	9.12741	9.23184	9.00503	8.41334	8.5021	8.69601	9.17962	8.64016	0.48361	0.71707	1.39824	0.191836
Q9NWT1	p21-activated protein kinase-interacting protein 1 OS=Homo sapiens OX=9606 GN=PAK1IP1 PE=1 SV=2	2	2	20	5.71767	5.86482	4.93655	6.38776	6.16582	5.88246	4.68794	5.38386	5.50635	6.27679	5.31809	0.770442	0.865374	1.70579	0.136341
P26368	Splicing factor U2AF 65 kDa subunit OS=Homo sapiens OX=9606 GN=U2AF2 PE=1 SV=4	5	5	96	8.75136	8.50624	9.18451	9.19115	9.59409	8.66258	6.08637	8.11239	8.81404	9.39262	7.62045	0.578584	0.83462	1.49338	0.146346
O60506	Heterogeneous nuclear ribonucleoprotein Q OS=Homo sapiens OX=9606 GN=SYNCRIP PE=1 SV=2	9	17	290	11.4428	10.5144	10.0229	10.9872	11.0465	10.4794	9.90161	9.39086	10.66	11.0168	9.92394	0.356798	0.256069	1.28058	0.554538
Q14247	Src substrate cortactin OS=Homo sapiens OX=9606 GN=CTTN PE=1 SV=2	16	17	299	12.3832	11.6245	12.3611	11.7682	11.9073	12.4767	12.8078	12.1715	12.1229	11.8377	12.4853	-0.285173	0.350572	0.820643	0.446096
O43818	U3 small nucleolar RNA-interacting protein 2 OS=Homo sapiens OX=9606 GN=RRP9 PE=1 SV=1	2	2	25	5.87369	5.23816	4.04532	6.69751	5.96887	4.18541	4.95967	5.20844	5.05239	6.33319	4.78451	1.2808	0.736804	2.42973	0.183314
O43795	Unconventional myosin-Ib OS=Homo sapiens OX=9606 GN=MYO1B PE=1 SV=3	13	14	153	10.1856	9.78034	9.10729	10.8561	10.3076	9.98832	10.049	9.32936	9.69107	10.5819	9.78889	0.890786	0.839005	1.85419	0.144875
Q5QJE6	Deoxynucleotidyltransferase terminal-interacting protein 2 OS=Homo sapiens OX=9606 GN=DNTTIP2 PE=1 SV=2	8	8	111	8.79183	8.8113	8.75936	9.14834	9.67445	9.12098	7.3879	8.37028	8.7875	9.4114	8.29305	0.623901	1.29565	1.54104	0.0506227
O96019	Actin-like protein 6A OS=Homo sapiens OX=9606 GN=ACTL6A PE=1 SV=1	4	8	106	7.74017	7.28531	7.41147	6.81638	7.32658	7.38595	7.55233	7.17761	7.47898	7.07148	7.37196	-0.407502	0.671762	0.753928	0.212931
P04792	Heat shock protein beta-1 OS=Homo sapiens OX=9606 GN=HSPB1 PE=1 SV=2	6	7	98	12.5198	10.9784	11.2902	10.9716	10.7993	10.5018	9.83347	10.5402	11.5961	10.8854	10.2918	-0.710729	0.483162	0.611011	0.328729
P08621	U1 small nuclear ribonucleoprotein 70 kDa OS=Homo sapiens OX=9606 GN=SNRNP70 PE=1 SV=2	3	4	32	5.04141	6.67552	6.85944	7.43553	7.70321	7.63439	6.90466	6.84722	6.19213	7.56937	7.12876	1.37724	0.783401	2.59772	0.164664
Q9UK22	F-box only protein 2 OS=Homo sapiens OX=9606 GN=FBXO2 PE=1 SV=2	3	3	68	7.03127	6.37594	7.55054	8.22936	8.63001	7.51832	6.61015	6.73961	6.98591	8.42969	6.95603	1.44377	1.27851	2.72031	0.0526614
Q13573	SNW domain-containing protein 1 OS=Homo sapiens OX=9606 GN=SNW1 PE=1 SV=1	8	9	106	9.36975	8.83451	8.59505	8.97941	8.83338	8.32188	7.70396	7.64747	8.93311	8.90639	7.8911	-0.0267111	0.0292832	0.981656	0.934796
Q02543	60S ribosomal protein L18a OS=Homo sapiens OX=9606 GN=RPL18A PE=1 SV=2	8	8	97	9.7612	9.97535	8.49262	10.3938	9.72508	9.36671	9.04955	8.80407	9.40972	10.0595	9.07344	0.649736	0.409584	1.56888	0.389418
P08779	Keratin, type I cytoskeletal 16 OS=Homo sapiens OX=9606 GN=KRT16 PE=1 SV=4	8	29	446	9.68011	9.01203	10.2889	8.9036	9.33874	10.4449	10.5865	9.73249	9.66034	9.12117	10.2546	-0.539164	0.441009	0.68817	0.362235
Q9Y2W2	WW domain-binding protein 11 OS=Homo sapiens OX=9606 GN=WBP11 PE=1 SV=1	4	5	43	7.22212	6.75689	7.38796	7.65856	7.3072	8.36899	7.3612	7.93946	7.12232	7.48288	7.88988	0.360554	0.547188	1.28392	0.283669
Q9UKD2	mRNA turnover protein 4 homolog OS=Homo sapiens OX=9606 GN=MRTO4 PE=1 SV=2	3	3	23	7.60863	8.04271	5.96937	7.84421	7.98783	6.53174	7.26105	5.1827	7.2069	7.91602	6.32516	0.709113	0.347579	1.6348	0.44918
O14974	Protein phosphatase 1 regulatory subunit 12A OS=Homo sapiens OX=9606 GN=PPP1R12A PE=1 SV=1	10	13	176	10.4537	10.0641	10.4928	10.0551	9.95969	9.99448	10.3545	10.0697	10.3369	10.0074	10.1396	-0.329459	0.782576	0.795835	0.164977
P08729	Keratin, type II cytoskeletal 7 OS=Homo sapiens OX=9606 GN=KRT7 PE=1 SV=5	34	54	1186	18.6584	17.8344	18.8567	17.8707	18.2195	18.5131	19.1665	18.5622	18.4498	18.0451	18.7472	-0.404748	0.386512	0.755368	0.410666
Q14980	Nuclear mitotic apparatus protein 1 OS=Homo sapiens OX=9606 GN=NUMA1 PE=1 SV=2	2	66	1149	6.71559	6.35769	6.43951	3.59379	5.29637	4.60564	3.09283	5.8531	6.50426	4.44508	4.51719	-2.05918	1.29664	0.239952	0.0505079
P26373	60S ribosomal protein L13 OS=Homo sapiens OX=9606 GN=RPL13 PE=1 SV=4	7	8	111	10.9361	11.2921	10.2736	11.5127	11.4761	10.9473	11.3625	10.4515	10.8339	11.4944	10.9204	0.660484	0.7324	1.58061	0.185183
P0DN76	Splicing factor U2AF 35 kDa subunit-like protein OS=Homo sapiens OX=9606 GN=U2AF1L5 PE=1 SV=1	2	5	59	8.20677	8.77454	8.29428	8.36676	9.35295	8.10525	7.92187	7.02663	8.42519	8.85985	7.68458	0.43466	0.410191	1.35159	0.388874
Q07666	KH domain-containing, RNA-binding, signal transduction-associated protein 1 OS=Homo sapiens OX=9606 GN=KHDRBS1 PE=1 SV=1	7	10	111	9.83268	8.90828	8.52629	9.73403	9.61672	8.93989	8.99277	8.32847	9.08908	9.67538	8.75371	0.586291	0.48456	1.50138	0.327673
P23526	Adenosylhomocysteinase OS=Homo sapiens OX=9606 GN=AHCY PE=1 SV=4	3	3	26	6.00741	6.11127	6.62474	7.37659	7.38986	6.60678	6.70629	6.34535	6.2478	7.38323	6.55281	1.13542	1.71612	2.19683	0.0192254
Q9ULW0	Targeting protein for Xklp2 OS=Homo sapiens OX=9606 GN=TPX2 PE=1 SV=2	4	7	70	6.59133	7.26596	6.33129	7.55695	7.31631	6.84581	5.04442	6.25485	6.72953	7.43663	6.04836	0.707097	0.816959	1.63252	0.15242
Q5HYB6	Epididymis luminal protein 189 OS=Homo sapiens OX=9606 GN=TPM3 PE=1 SV=1	3	14	259	8.79007	7.76464	9.27611	7.39336	7.95741	6.27856	7.42238	7.41297	8.61027	7.67539	7.03797	-0.934886	0.649249	0.523084	0.22426
O60814	Histone H2B type 1-K OS=Homo sapiens OX=9606 GN=HIST1H2BK PE=1 SV=3	2	10	199	13.0769	13.1301	11.6407	12.7105	13.1307	12.3043	12.0859	10.8164	12.6159	12.9206	11.7355	0.304673	0.173445	1.23514	0.670742
Q9NY12	H/ACA ribonucleoprotein complex subunit 1 OS=Homo sapiens OX=9606 GN=GAR1 PE=1 SV=1	3	3	31	9.35076	8.84334	8.76007	9.36924	9.2411	9.07691	8.49865	8.50848	8.98472	9.30517	8.69468	0.320447	0.554451	1.24872	0.278965
[truncated: 378 more rows]

## Sheet: Differential proteins_SiHa_nuc
Accession	Description	-Log10 p-value anti877-NC	Log2 FoldChange anti877-NC
[truncated: 52 more rows]
